# Supplementary material for: Ovariectomy Impaired Hepatic Glucose and Lipid Homeostasis and Altered the Gut Microbiota in Mice With Different Diets
Source: Front Endocrinol (Lausanne). 2021 Jun 30;12:708838. doi: 10.3389/fendo.2021.708838 (PMC8278766; doi:10.3389/fendo.2021.708838)
Supplement: Supplementary file 13 [file Table_3.xls]

id	SN-1_count	SN-2_count	SN-3_count	SH-1_count	SH-2_count	SH-3_count	SN-1_fpkm	SN-2_fpkm	SN-3_fpkm	SH-1_fpkm	SH-2_fpkm	SH-3_fpkm	SN_mean	SH_mean	log2(fc)	PValue	FDR	Symbol	Description	KEGG_A_class	KEGG_B_class	Pathway	K_ID	GO Component	GO Function	GO Process
ENSMUSG00000021226	1379	2462	1270	217	261	185	27.09	49.47	28.22	4.3	4.79	3.9	34.92666667	4.33	-3.011890031	5.16E-33	4.19E-29	Acot2	acyl-CoA thioesterase 2 [Source:MGI Symbol;Acc:MGI:2159605]	Metabolism;Organismal Systems;Metabolism;Metabolism	Global and overview maps;Endocrine system;Lipid metabolism;Lipid metabolism	ko01100//Metabolic pathways;ko04913//Ovarian Steroidogenesis;ko00062//Fatty acid elongation;ko01040//Biosynthesis of unsaturated fatty acids	K01068;K01068;K01068;K01068	GO:0005739//mitochondrion;GO:0005759//mitochondrial matrix	GO:0016290//palmitoyl-CoA hydrolase activity;GO:0016787//hydrolase activity;GO:0016790//thiolester hydrolase activity;GO:0047617//acyl-CoA hydrolase activity;GO:0052689//carboxylic ester hydrolase activity	GO:0000038//very long-chain fatty acid metabolic process;GO:0001666//response to hypoxia;GO:0001676//long-chain fatty acid metabolic process;GO:0006629//lipid metabolic process;GO:0006631//fatty acid metabolic process;GO:0006637//acyl-CoA metabolic process;GO:0042760//very long-chain fatty acid catabolic process
ENSMUSG00000009633	5292	5784	2964	771	1042	638	262.06	292.98	166.03	38.61	48.15	34.03	240.3566667	40.26333333	-2.577638299	6.62E-33	4.19E-29	G0s2	G0/G1 switch gene 2 [Source:MGI Symbol;Acc:MGI:1316737]	-	-	-	-	GO:0005739//mitochondrion;GO:0016020//membrane;GO:0016021//integral component of membrane	-	GO:0006915//apoptotic process;GO:0097191//extrinsic apoptotic signaling pathway;GO:2001238//positive regulation of extrinsic apoptotic signaling pathway
ENSMUSG00000028712	2073	2555	1340	375	375	399	68.92	81.84	39.88	12.33	11.85	13.09	63.54666667	12.42333333	-2.354764132	6.35E-30	2.68E-26	Cyp4a31	cytochrome P450, family 4, subfamily a, polypeptide 31 [Source:MGI Symbol;Acc:MGI:3028580]	Metabolism;Organismal Systems;Organismal Systems;Metabolism;Metabolism;Organismal Systems;Metabolism	Global and overview maps;Circulatory system;Sensory system;Metabolism of cofactors and vitamins;Lipid metabolism;Endocrine system;Lipid metabolism	ko01100//Metabolic pathways;ko04270//Vascular smooth muscle contraction;ko04750//Inflammatory mediator regulation of TRP channels;ko00830//Retinol metabolism;ko00590//Arachidonic acid metabolism;ko03320//PPAR signaling pathway;ko00071//Fatty acid degradation	K07425;K07425;K07425;K07425;K07425;K07425;K07425	GO:0005737//cytoplasm;GO:0016020//membrane;GO:0016021//integral component of membrane;GO:0016324//apical plasma membrane;GO:0043231//intracellular membrane-bounded organelle	GO:0004497//monooxygenase activity;GO:0005506//iron ion binding;GO:0008391//arachidonic acid monooxygenase activity;GO:0008392//arachidonic acid epoxygenase activity;GO:0016491//oxidoreductase activity;GO:0016705//oxidoreductase activity, acting on paired donors, with incorporation or reduction of molecular oxygen;GO:0018685//alkane 1-monooxygenase activity;GO:0020037//heme binding;GO:0046872//me…	GO:0036101//leukotriene B4 catabolic process;GO:0055114//oxidation-reduction process
ENSMUSG00000072949	14775	24617	17014	1429	1991	2570	281.29	480.92	368.06	27.57	36	52.78	376.7566667	38.78333333	-3.28012433	1.30E-25	4.14E-22	Acot1	acyl-CoA thioesterase 1 [Source:MGI Symbol;Acc:MGI:1349396]	Metabolism;Metabolism;Metabolism	Global and overview maps;Lipid metabolism;Lipid metabolism	ko01100//Metabolic pathways;ko00062//Fatty acid elongation;ko01040//Biosynthesis of unsaturated fatty acids	K01068;K01068;K01068	GO:0005737//cytoplasm;GO:0005739//mitochondrion;GO:0005829//cytosol	GO:0016290//palmitoyl-CoA hydrolase activity;GO:0016787//hydrolase activity;GO:0016790//thiolester hydrolase activity;GO:0047617//acyl-CoA hydrolase activity;GO:0052689//carboxylic ester hydrolase activity	GO:0001676//long-chain fatty acid metabolic process;GO:0006629//lipid metabolic process;GO:0006631//fatty acid metabolic process;GO:0006637//acyl-CoA metabolic process;GO:0010667//negative regulation of cardiac muscle cell apoptotic process
ENSMUSG00000022853	68439	141155	44021	8581	12452	9999	990.24	2089.12	720.47	125.56	168.13	155.81	1266.61	149.8333333	-3.079541855	1.22E-20	3.09E-17	Ehhadh	enoyl-Coenzyme A, hydratase/3-hydroxyacyl Coenzyme A dehydrogenase [Source:MGI Symbol;Acc:MGI:1277964]	Metabolism;Metabolism;Organismal Systems;Cellular Processes;Metabolism;Metabolism;Metabolism;Metabolism;Metabolism;Metabolism;Metabolism;Metabolism	Global and overview maps;Global and overview maps;Endocrine system;Transport and catabolism;Amino acid metabolism;Amino acid metabolism;Global and overview maps;Lipid metabolism;Amino acid metabolism;Metabolism of other amino acids;Carbohydrate metabolism;Carbohydrate metabolism	ko01100//Metabolic pathways;ko01200//Carbon metabolism;ko03320//PPAR signaling pathway;ko04146//Peroxisome;ko00310//Lysine degradation;ko00280//Valine, leucine and isoleucine degradation;ko01212//Fatty acid metabolism;ko00071//Fatty acid degradation;ko00380//Tryptophan metabolism;ko00410//beta-Alanine metabolism;ko00640//Propanoate metabolism;ko00650//Butanoate metabolism	K07514;K07514;K07514;K07514;K07514;K07514;K07514;K07514;K07514;K07514;K07514;K07514	GO:0005739//mitochondrion;GO:0005777//peroxisome;GO:0005829//cytosol	GO:0003824//catalytic activity;GO:0003857//3-hydroxyacyl-CoA dehydrogenase activity;GO:0004165//dodecenoyl-CoA delta-isomerase activity;GO:0004300//enoyl-CoA hydratase activity;GO:0016491//oxidoreductase activity;GO:0016829//lyase activity;GO:0016853//isomerase activity;GO:0019899//enzyme binding	GO:0006475//internal protein amino acid acetylation;GO:0006629//lipid metabolic process;GO:0006631//fatty acid metabolic process;GO:0006635//fatty acid beta-oxidation;GO:0006637//acyl-CoA metabolic process;GO:0008152//metabolic process;GO:0055114//oxidation-reduction process
ENSMUSG00000078937	291	510	231	11	17	35	4.34	7.77	3.89	0.17	0.24	0.56	5.333333333	0.323333333	-4.043943348	2.06E-20	4.36E-17	Cpt1b	carnitine palmitoyltransferase 1b, muscle [Source:MGI Symbol;Acc:MGI:1098297]	Organismal Systems;Environmental Information Processing;Human Diseases;Organismal Systems;Organismal Systems;Organismal Systems;Metabolism;Metabolism	Environmental adaptation;Signal transduction;Endocrine and metabolic diseases;Endocrine system;Endocrine system;Endocrine system;Global and overview maps;Lipid metabolism	ko04714//Thermogenesis;ko04152//AMPK signaling pathway;ko04931//Insulin resistance;ko04922//Glucagon signaling pathway;ko03320//PPAR signaling pathway;ko04920//Adipocytokine signaling pathway;ko01212//Fatty acid metabolism;ko00071//Fatty acid degradation	K19523;K19523;K19523;K19523;K19523;K19523;K19523;K19523	GO:0005739//mitochondrion;GO:0005741//mitochondrial outer membrane;GO:0016020//membrane;GO:0016021//integral component of membrane;GO:0043231//intracellular membrane-bounded organelle	GO:0004095//carnitine O-palmitoyltransferase activity;GO:0016740//transferase activity;GO:0016746//transferase activity, transferring acyl groups	GO:0006629//lipid metabolic process;GO:0006631//fatty acid metabolic process;GO:0006635//fatty acid beta-oxidation;GO:0009437//carnitine metabolic process;GO:0015909//long-chain fatty acid transport
ENSMUSG00000066072	134739	152898	110524	28135	41835	38389	2756.58	3199.35	2557.52	582.13	798.68	845.78	2837.816667	742.1966667	-1.934907962	9.56E-20	1.73E-16	Cyp4a10	cytochrome P450, family 4, subfamily a, polypeptide 10 [Source:MGI Symbol;Acc:MGI:88611]	Metabolism;Organismal Systems;Organismal Systems;Metabolism;Metabolism;Organismal Systems;Metabolism	Global and overview maps;Circulatory system;Sensory system;Metabolism of cofactors and vitamins;Lipid metabolism;Endocrine system;Lipid metabolism	ko01100//Metabolic pathways;ko04270//Vascular smooth muscle contraction;ko04750//Inflammatory mediator regulation of TRP channels;ko00830//Retinol metabolism;ko00590//Arachidonic acid metabolism;ko03320//PPAR signaling pathway;ko00071//Fatty acid degradation	K07425;K07425;K07425;K07425;K07425;K07425;K07425	GO:0005737//cytoplasm;GO:0005783//endoplasmic reticulum;GO:0005789//endoplasmic reticulum membrane;GO:0016020//membrane;GO:0016021//integral component of membrane;GO:0016324//apical plasma membrane;GO:0031090//organelle membrane;GO:0043231//intracellular membrane-bounded organelle	GO:0004497//monooxygenase activity;GO:0005506//iron ion binding;GO:0008391//arachidonic acid monooxygenase activity;GO:0008392//arachidonic acid epoxygenase activity;GO:0016491//oxidoreductase activity;GO:0016705//oxidoreductase activity, acting on paired donors, with incorporation or reduction of molecular oxygen;GO:0018685//alkane 1-monooxygenase activity;GO:0020037//heme binding;GO:0046872//me…	GO:0006631//fatty acid metabolic process;GO:0036101//leukotriene B4 catabolic process;GO:0055114//oxidation-reduction process
ENSMUSG00000057933	1098	654	920	140	171	160	55.53	34.04	52.63	7.35	8.19	8.89	47.4	8.143333333	-2.541195696	1.78E-19	2.81E-16	Gsta2	glutathione S-transferase, alpha 2 (Yc2) [Source:MGI Symbol;Acc:MGI:95863]	Human Diseases;Human Diseases;Human Diseases;Human Diseases;Metabolism;Human Diseases;Metabolism;Metabolism;Metabolism	Cancers;Cancers;Cardiovascular diseases;Cancers;Xenobiotics biodegradation and metabolism;Drug resistance;Xenobiotics biodegradation and metabolism;Xenobiotics biodegradation and metabolism;Metabolism of other amino acids	ko05200//Pathways in cancer;ko05225//Hepatocellular carcinoma;ko05418//Fluid shear stress and atherosclerosis;ko05204//Chemical carcinogenesis;ko00983//Drug metabolism - other enzymes;ko01524//Platinum drug resistance;ko00982//Drug metabolism - cytochrome P450;ko00980//Metabolism of xenobiotics by cytochrome P450;ko00480//Glutathione metabolism	K00799;K00799;K00799;K00799;K00799;K00799;K00799;K00799;K00799	GO:0005829//cytosol	GO:0004364//glutathione transferase activity;GO:0005515//protein binding;GO:0016740//transferase activity;GO:0043295//glutathione binding	GO:0006749//glutathione metabolic process;GO:0006805//xenobiotic metabolic process;GO:0009617//response to bacterium;GO:0035634//response to stilbenoid
ENSMUSG00000028715	189837	215161	114682	46472	51353	53011	3280.46	3803.19	2241.67	812.15	828.13	986.56	3108.44	875.6133333	-1.827824904	3.12E-19	4.39E-16	Cyp4a14	cytochrome P450, family 4, subfamily a, polypeptide 14 [Source:MGI Symbol;Acc:MGI:1096550]	Metabolism;Organismal Systems;Organismal Systems;Metabolism;Metabolism;Organismal Systems;Metabolism	Global and overview maps;Circulatory system;Sensory system;Metabolism of cofactors and vitamins;Lipid metabolism;Endocrine system;Lipid metabolism	ko01100//Metabolic pathways;ko04270//Vascular smooth muscle contraction;ko04750//Inflammatory mediator regulation of TRP channels;ko00830//Retinol metabolism;ko00590//Arachidonic acid metabolism;ko03320//PPAR signaling pathway;ko00071//Fatty acid degradation	K07425;K07425;K07425;K07425;K07425;K07425;K07425	GO:0005783//endoplasmic reticulum;GO:0005789//endoplasmic reticulum membrane;GO:0016020//membrane;GO:0031090//organelle membrane;GO:0043231//intracellular membrane-bounded organelle	GO:0004497//monooxygenase activity;GO:0005504//fatty acid binding;GO:0005506//iron ion binding;GO:0008391//arachidonic acid monooxygenase activity;GO:0016491//oxidoreductase activity;GO:0016705//oxidoreductase activity, acting on paired donors, with incorporation or reduction of molecular oxygen;GO:0018685//alkane 1-monooxygenase activity;GO:0020037//heme binding;GO:0046872//metal ion binding;GO:…	GO:0055114//oxidation-reduction process
ENSMUSG00000031549	517	393	402	1748	1883	1640	9.09	7.07	8	31.1	30.91	31.07	8.053333333	31.02666667	1.945850756	6.36E-18	8.06E-15	Ido2	indoleamine 2,3-dioxygenase 2 [Source:MGI Symbol;Acc:MGI:2142489]	Metabolism;Metabolism;Human Diseases	Global and overview maps;Amino acid metabolism;Infectious diseases	ko01100//Metabolic pathways;ko00380//Tryptophan metabolism;ko05143//African trypanosomiasis	K00463;K00463;K00463	GO:0005737//cytoplasm	GO:0004833//tryptophan 2,3-dioxygenase activity;GO:0016491//oxidoreductase activity;GO:0020037//heme binding;GO:0033754//indoleamine 2,3-dioxygenase activity;GO:0046872//metal ion binding;GO:0051213//dioxygenase activity	GO:0002376//immune system process;GO:0006569//tryptophan catabolic process;GO:0019441//tryptophan catabolic process to kynurenine;GO:0034354//'de novo' NAD biosynthetic process from tryptophan;GO:0055114//oxidation-reduction process
ENSMUSG00000030137	130	195	151	24	27	27	2.48	3.8	3.26	0.46	0.48	0.55	3.18	0.496666667	-2.678676936	2.40E-17	2.77E-14	Tuba8	tubulin, alpha 8 [Source:MGI Symbol;Acc:MGI:1858225]	Cellular Processes;Cellular Processes;Cellular Processes;Cellular Processes	Transport and catabolism;Cellular community - eukaryotes;Cell growth and death;Cellular community - eukaryotes	ko04145//Phagosome;ko04530//Tight junction;ko04210//Apoptosis;ko04540//Gap junction	K07374;K07374;K07374;K07374	GO:0005737//cytoplasm;GO:0005856//cytoskeleton;GO:0005874//microtubule;GO:0015630//microtubule cytoskeleton	GO:0000166//nucleotide binding;GO:0003924//GTPase activity;GO:0005200//structural constituent of cytoskeleton;GO:0005525//GTP binding	GO:0000226//microtubule cytoskeleton organization;GO:0000278//mitotic cell cycle;GO:0007017//microtubule-based process
ENSMUSG00000051652	1426	1291	994	3678	3699	2995	14.32	13.26	11.29	37.35	34.66	32.38	12.95666667	34.79666667	1.425254503	3.55E-16	3.75E-13	Lrrc3	leucine rich repeat containing 3 [Source:MGI Symbol;Acc:MGI:2447899]	-	-	-	-	GO:0016020//membrane;GO:0016021//integral component of membrane	GO:0005515//protein binding	-
ENSMUSG00000006777	154	210	165	39	45	37	4.24	5.92	5.14	1.09	1.16	1.1	5.1	1.116666667	-2.191298652	7.01E-16	6.84E-13	Krt23	keratin 23 [Source:MGI Symbol;Acc:MGI:2148866]	Organismal Systems	Endocrine system	ko04915//Estrogen signaling pathway	K07604	GO:0005882//intermediate filament	GO:0005198//structural molecule activity	GO:0008150//biological_process
ENSMUSG00000061825	761	903	1066	182	265	140	16.66	20.22	26.4	4.03	5.41	3.3	21.09333333	4.246666667	-2.312384322	2.75E-15	2.49E-12	Ces2c	carboxylesterase 2C [Source:MGI Symbol;Acc:MGI:2385905]	Metabolism	Xenobiotics biodegradation and metabolism	ko00983//Drug metabolism - other enzymes	K03927	GO:0005615//extracellular space;GO:0005783//endoplasmic reticulum;GO:0043231//intracellular membrane-bounded organelle	GO:0016787//hydrolase activity;GO:0047619//acylcarnitine hydrolase activity;GO:0052689//carboxylic ester hydrolase activity	-
ENSMUSG00000030827	211	681	196	28	47	20	9.57	31.59	10.06	1.28	1.99	0.98	17.07333333	1.416666667	-3.591172507	6.40E-15	5.41E-12	Fgf21	fibroblast growth factor 21 [Source:MGI Symbol;Acc:MGI:1861377]	Human Diseases;Environmental Information Processing;Environmental Information Processing;Environmental Information Processing;Organismal Systems;Cellular Processes;Environmental Information Processing;Human Diseases;Human Diseases;Human Diseases	Cancers;Signal transduction;Signal transduction;Signal transduction;Environmental adaptation;Cell motility;Signal transduction;Cancers;Cancers;Cancers	ko05200//Pathways in cancer;ko04151//PI3K-Akt signaling pathway;ko04010//MAPK signaling pathway;ko04014//Ras signaling pathway;ko04714//Thermogenesis;ko04810//Regulation of actin cytoskeleton;ko04015//Rap1 signaling pathway;ko05226//Gastric cancer;ko05224//Breast cancer;ko05218//Melanoma	K22429;K22429;K22429;K22429;K22429;K22429;K22429;K22429;K22429;K22429	GO:0005576//extracellular region;GO:0005615//extracellular space;GO:0005829//cytosol	GO:0005104//fibroblast growth factor receptor binding;GO:0008083//growth factor activity	GO:0008284//positive regulation of cell proliferation;GO:0008543//fibroblast growth factor receptor signaling pathway;GO:0010898//positive regulation of triglyceride catabolic process;GO:0014823//response to activity;GO:0030968//endoplasmic reticulum unfolded protein response;GO:0031667//response to nutrient levels;GO:0035690//cellular response to drug;GO:0046326//positive regulation of glucose i…
ENSMUSG00000090175	3113	3088	1670	915	1079	929	61.31	62.22	37.2	18.22	19.84	19.71	53.57666667	19.25666667	-1.476246831	2.59E-14	2.06E-11	Ugt1a9	UDP glucuronosyltransferase 1 family, polypeptide A9 [Source:MGI Symbol;Acc:MGI:3576092]	Metabolism;Human Diseases;Metabolism;Metabolism;Metabolism;Metabolism;Metabolism;Metabolism;Metabolism;Metabolism	Global and overview maps;Cancers;Metabolism of cofactors and vitamins;Lipid metabolism;Xenobiotics biodegradation and metabolism;Xenobiotics biodegradation and metabolism;Xenobiotics biodegradation and metabolism;Metabolism of cofactors and vitamins;Carbohydrate metabolism;Carbohydrate metabolism	ko01100//Metabolic pathways;ko05204//Chemical carcinogenesis;ko00830//Retinol metabolism;ko00140//Steroid hormone biosynthesis;ko00983//Drug metabolism - other enzymes;ko00982//Drug metabolism - cytochrome P450;ko00980//Metabolism of xenobiotics by cytochrome P450;ko00860//Porphyrin and chlorophyll metabolism;ko00040//Pentose and glucuronate interconversions;ko00053//Ascorbate and aldarate metabo…	K00699;K00699;K00699;K00699;K00699;K00699;K00699;K00699;K00699;K00699	GO:0005783//endoplasmic reticulum;GO:0005789//endoplasmic reticulum membrane;GO:0016020//membrane;GO:0016021//integral component of membrane;GO:0043231//intracellular membrane-bounded organelle	GO:0004857//enzyme inhibitor activity;GO:0005080//protein kinase C binding;GO:0005496//steroid binding;GO:0005504//fatty acid binding;GO:0008144//drug binding;GO:0015020//glucuronosyltransferase activity;GO:0016740//transferase activity;GO:0016757//transferase activity, transferring glycosyl groups;GO:0016758//transferase activity, transferring hexosyl groups;GO:0019899//enzyme binding;GO:0042803…	GO:0043086//negative regulation of catalytic activity;GO:0052696//flavonoid glucuronidation;GO:0052697//xenobiotic glucuronidation
ENSMUSG00000056035	72429	50289	36546	19783	13934	12224	1332.76	946.55	760.69	368.14	239.27	242.24	1013.333333	283.2166667	-1.839130751	8.59E-14	6.41E-11	Cyp3a11	cytochrome P450, family 3, subfamily a, polypeptide 11 [Source:MGI Symbol;Acc:MGI:88609]	Metabolism;Human Diseases;Metabolism;Metabolism;Metabolism	Global and overview maps;Cancers;Metabolism of cofactors and vitamins;Lipid metabolism;Lipid metabolism	ko01100//Metabolic pathways;ko05204//Chemical carcinogenesis;ko00830//Retinol metabolism;ko00140//Steroid hormone biosynthesis;ko00591//Linoleic acid metabolism	K07424;K07424;K07424;K07424;K07424	GO:0005783//endoplasmic reticulum;GO:0005789//endoplasmic reticulum membrane;GO:0016020//membrane;GO:0016021//integral component of membrane;GO:0031090//organelle membrane;GO:0043231//intracellular membrane-bounded organelle	GO:0004497//monooxygenase activity;GO:0005506//iron ion binding;GO:0008395//steroid hydroxylase activity;GO:0008401//retinoic acid 4-hydroxylase activity;GO:0016491//oxidoreductase activity;GO:0016705//oxidoreductase activity, acting on paired donors, with incorporation or reduction of molecular oxygen;GO:0016712//oxidoreductase activity, acting on paired donors, with incorporation or reduction o…	GO:0008202//steroid metabolic process;GO:0009617//response to bacterium;GO:0055114//oxidation-reduction process;GO:0070989//oxidative demethylation
ENSMUSG00000031808	1507	2181	2229	480	669	367	26.82	40.53	42.61	9.16	12.46	8.52	36.65333333	10.04666667	-1.86722749	2.79E-13	1.97E-10	Slc27a1	solute carrier family 27 (fatty acid transporter), member 1 [Source:MGI Symbol;Acc:MGI:1347098]	Human Diseases;Organismal Systems	Endocrine and metabolic diseases;Endocrine system	ko04931//Insulin resistance;ko03320//PPAR signaling pathway	K08745;K08745	GO:0005737//cytoplasm;GO:0005739//mitochondrion;GO:0005743//mitochondrial inner membrane;GO:0005783//endoplasmic reticulum;GO:0005829//cytosol;GO:0005886//plasma membrane;GO:0005887//integral component of plasma membrane;GO:0005901//caveola;GO:0012505//endomembrane system;GO:0016020//membrane;GO:0016021//integral component of membrane;GO:0031410//cytoplasmic vesicle;GO:0043231//intracellular memb…	GO:0000166//nucleotide binding;GO:0003824//catalytic activity;GO:0004467//long-chain fatty acid-CoA ligase activity;GO:0005324//long-chain fatty acid transporter activity;GO:0005515//protein binding;GO:0015245//fatty acid transporter activity;GO:0016874//ligase activity;GO:0031957//very long-chain fatty acid-CoA ligase activity;GO:0042803//protein homodimerization activity	GO:0001579//medium-chain fatty acid transport;GO:0001676//long-chain fatty acid metabolic process;GO:0006629//lipid metabolic process;GO:0006631//fatty acid metabolic process;GO:0006646//phosphatidylethanolamine biosynthetic process;GO:0006654//phosphatidic acid biosynthetic process;GO:0006655//phosphatidylglycerol biosynthetic process;GO:0006656//phosphatidylcholine biosynthetic process;GO:00066…
ENSMUSG00000025277	1325	1659	1375	632	624	524	35.91	45.95	42.23	16.58	15.06	14.65	41.36333333	15.43	-1.42261439	3.64E-13	2.37E-10	Abhd6	abhydrolase domain containing 6 [Source:MGI Symbol;Acc:MGI:1913332]	Organismal Systems	Nervous system	ko04723//Retrograde endocannabinoid signaling	K13700	GO:0005739//mitochondrion;GO:0005764//lysosome;GO:0005765//lysosomal membrane;GO:0005768//endosome;GO:0016020//membrane;GO:0016021//integral component of membrane;GO:0031902//late endosome membrane;GO:0031966//mitochondrial membrane;GO:0032281//AMPA glutamate receptor complex	GO:0003824//catalytic activity;GO:0004620//phospholipase activity;GO:0016787//hydrolase activity;GO:0047372//acylglycerol lipase activity	GO:0006629//lipid metabolic process;GO:0009395//phospholipid catabolic process;GO:0030336//negative regulation of cell migration;GO:0046464//acylglycerol catabolic process;GO:0046889//positive regulation of lipid biosynthetic process;GO:0052651//monoacylglycerol catabolic process;GO:0060292//long term synaptic depression;GO:2000124//regulation of endocannabinoid signaling pathway;GO:2001311//lyso…
ENSMUSG00000039809	342	302	170	922	959	804	2.57	2.32	1.44	6.99	6.71	6.5	2.11	6.733333333	1.674077888	3.75E-13	2.37E-10	Gabbr2	gamma-aminobutyric acid (GABA) B receptor, 2 [Source:MGI Symbol;Acc:MGI:2386030]	Environmental Information Processing;Environmental Information Processing;Organismal Systems;Human Diseases;Organismal Systems;Organismal Systems	Signaling molecules and interaction;Signal transduction;Endocrine system;Substance dependence;Nervous system;Sensory system	ko04080//Neuroactive ligand-receptor interaction;ko04024//cAMP signaling pathway;ko04915//Estrogen signaling pathway;ko05032//Morphine addiction;ko04727//GABAergic synapse;ko04742//Taste transduction	K04615;K04615;K04615;K04615;K04615;K04615	GO:0005737//cytoplasm;GO:0005886//plasma membrane;GO:0005887//integral component of plasma membrane;GO:0016020//membrane;GO:0016021//integral component of membrane;GO:0030054//cell junction;GO:0038039//G-protein coupled receptor heterodimeric complex;GO:0043005//neuron projection;GO:0045202//synapse;GO:0045211//postsynaptic membrane;GO:1902710//GABA receptor complex	GO:0004930//G-protein coupled receptor activity;GO:0004965//G-protein coupled GABA receptor activity;GO:0005515//protein binding;GO:0046982//protein heterodimerization activity	GO:0007165//signal transduction;GO:0007186//G-protein coupled receptor signaling pathway;GO:0007214//gamma-aminobutyric acid signaling pathway
ENSMUSG00000040093	85	55	84	451	892	368	0.89	0.98	0.89	4.4	12.56	4.07	0.92	7.01	2.929708678	7.62E-13	4.60E-10	Bmf	BCL2 modifying factor [Source:MGI Symbol;Acc:MGI:2176433]	Human Diseases	Cancers	ko05206//MicroRNAs in cancer	K17460	GO:0001669//acrosomal vesicle;GO:0005737//cytoplasm;GO:0015629//actin cytoskeleton;GO:0016459//myosin complex	GO:0005515//protein binding	GO:0006915//apoptotic process;GO:0009267//cellular response to starvation;GO:0010507//negative regulation of autophagy;GO:0031334//positive regulation of protein complex assembly;GO:0034644//cellular response to UV;GO:0043065//positive regulation of apoptotic process;GO:0043276//anoikis;GO:0090200//positive regulation of release of cytochrome c from mitochondria;GO:1904093//negative regulation of…
ENSMUSG00000038393	8027	5188	4378	1734	2204	2031	123.07	81.36	75.98	26.87	31.53	33.53	93.47	30.64333333	-1.608930154	2.59E-12	1.49E-09	Txnip	thioredoxin interacting protein [Source:MGI Symbol;Acc:MGI:1889549]	Organismal Systems	Immune system	ko04621//NOD-like receptor signaling pathway	K20910	GO:0005634//nucleus;GO:0005737//cytoplasm;GO:0005758//mitochondrial intermembrane space;GO:0005829//cytosol	GO:0004857//enzyme inhibitor activity;GO:0005515//protein binding;GO:0031625//ubiquitin protein ligase binding	GO:0000122//negative regulation of transcription from RNA polymerase II promoter;GO:0006606//protein import into nucleus;GO:0006979//response to oxidative stress;GO:0007049//cell cycle;GO:0009612//response to mechanical stimulus;GO:0009749//response to glucose;GO:0030216//keratinocyte differentiation;GO:0032355//response to estradiol;GO:0032570//response to progesterone;GO:0042127//regulation of …
ENSMUSG00000026853	5541	8314	5687	2085	3085	2085	108.37	170.02	106.76	40.6	54.67	40.62	128.3833333	45.29666667	-1.502981132	5.49E-12	3.02E-09	Crat	carnitine acetyltransferase [Source:MGI Symbol;Acc:MGI:109501]	Cellular Processes	Transport and catabolism	ko04146//Peroxisome	K00624	GO:0005739//mitochondrion;GO:0005743//mitochondrial inner membrane;GO:0005777//peroxisome;GO:0005783//endoplasmic reticulum;GO:0016020//membrane	GO:0004092//carnitine O-acetyltransferase activity;GO:0016740//transferase activity;GO:0016746//transferase activity, transferring acyl groups	GO:0006629//lipid metabolic process;GO:0006631//fatty acid metabolic process;GO:0019254//carnitine metabolic process, CoA-linked
ENSMUSG00000041078	12	12	10	92	99	63	0.09	0.09	0.09	0.7	0.7	0.51	0.09	0.636666667	2.822541326	6.28E-12	3.32E-09	Grid1	glutamate receptor, ionotropic, delta 1 [Source:MGI Symbol;Acc:MGI:95812]	Environmental Information Processing	Signaling molecules and interaction	ko04080//Neuroactive ligand-receptor interaction	K05206	GO:0005886//plasma membrane;GO:0016020//membrane;GO:0016021//integral component of membrane;GO:0030054//cell junction;GO:0045202//synapse;GO:0045211//postsynaptic membrane;GO:0098839//postsynaptic density membrane	GO:0004970//ionotropic glutamate receptor activity;GO:0005216//ion channel activity;GO:0005515//protein binding;GO:0008066//glutamate receptor activity;GO:0015276//ligand-gated ion channel activity;GO:0038023//signaling receptor activity;GO:1904315//transmitter-gated ion channel activity involved in regulation of postsynaptic membrane potential	GO:0006811//ion transport;GO:0034220//ion transmembrane transport;GO:0035176//social behavior;GO:0035235//ionotropic glutamate receptor signaling pathway;GO:0035249//synaptic transmission, glutamatergic;GO:0050804//modulation of synaptic transmission;GO:0060078//regulation of postsynaptic membrane potential
ENSMUSG00000078922	80	87	46	298	366	195	1.53	1.36	0.91	5.37	5.77	3.99	1.266666667	5.043333333	1.993340664	3.47E-11	1.76E-08	Tgtp1	T cell specific GTPase 1 [Source:MGI Symbol;Acc:MGI:98734]	-	-	-	-	GO:0005737//cytoplasm;GO:0005783//endoplasmic reticulum;GO:0005789//endoplasmic reticulum membrane;GO:0005794//Golgi apparatus;GO:0016020//membrane	GO:0000166//nucleotide binding;GO:0003924//GTPase activity;GO:0005525//GTP binding;GO:0016787//hydrolase activity	GO:0002376//immune system process;GO:0006952//defense response;GO:0006955//immune response;GO:0009615//response to virus;GO:0009617//response to bacterium;GO:0034341//response to interferon-gamma;GO:0035455//response to interferon-alpha;GO:0035458//cellular response to interferon-beta;GO:0045087//innate immune response
ENSMUSG00000037440	4454	5198	3413	1481	2446	1445	79.52	94.92	68.92	26.74	40.75	27.78	81.12	31.75666667	-1.352998164	5.85E-11	2.85E-08	Vnn1	vanin 1 [Source:MGI Symbol;Acc:MGI:108395]	Metabolism	Metabolism of cofactors and vitamins	ko00770//Pantothenate and CoA biosynthesis	K08069	GO:0005886//plasma membrane;GO:0016020//membrane;GO:0016021//integral component of membrane;GO:0031225//anchored component of membrane	GO:0016787//hydrolase activity;GO:0016811//hydrolase activity, acting on carbon-nitrogen (but not peptide) bonds, in linear amides;GO:0017159//pantetheine hydrolase activity;GO:0034235//GPI anchor binding	GO:0002526//acute inflammatory response;GO:0002544//chronic inflammatory response;GO:0006807//nitrogen compound metabolic process;GO:0006954//inflammatory response;GO:0015939//pantothenate metabolic process;GO:0033089//positive regulation of T cell differentiation in thymus;GO:0045087//innate immune response;GO:0098609//cell-cell adhesion;GO:1902176//negative regulation of oxidative stress-induce…
ENSMUSG00000026639	435	1099	579	104	218	95	4.47	11.71	6.94	1.06	2.06	1.03	7.706666667	1.383333333	-2.477958156	7.63E-11	3.59E-08	Lamb3	laminin, beta 3 [Source:MGI Symbol;Acc:MGI:99915]	Human Diseases;Human Diseases;Environmental Information Processing;Cellular Processes;Human Diseases;Human Diseases;Human Diseases;Environmental Information Processing	Cancers;Infectious diseases;Signal transduction;Cellular community - eukaryotes;Infectious diseases;Infectious diseases;Cancers;Signaling molecules and interaction	ko05200//Pathways in cancer;ko05165//Human papillomavirus infection;ko04151//PI3K-Akt signaling pathway;ko04510//Focal adhesion;ko05145//Toxoplasmosis;ko05146//Amoebiasis;ko05222//Small cell lung cancer;ko04512//ECM-receptor interaction	K06244;K06244;K06244;K06244;K06244;K06244;K06244;K06244	GO:0005576//extracellular region;GO:0005604//basement membrane;GO:0005610//laminin-5 complex;GO:0043256//laminin complex	GO:0005178//integrin binding;GO:0005201//extracellular matrix structural constituent;GO:0044877//macromolecular complex binding	GO:0007155//cell adhesion;GO:0009887//organ morphogenesis;GO:0009888//tissue development;GO:0016477//cell migration;GO:0034446//substrate adhesion-dependent cell spreading;GO:0035987//endodermal cell differentiation;GO:0050873//brown fat cell differentiation;GO:0070831//basement membrane assembly
ENSMUSG00000040127	145	144	63	516	410	483	2.18	2.22	1.07	7.85	5.75	7.82	1.823333333	7.14	1.969345742	8.52E-11	3.86E-08	Sdr9c7	4short chain dehydrogenase/reductase family 9C, member 7 [Source:MGI Symbol;Acc:MGI:1917311]	-	-	-	-	GO:0005730//nucleolus;GO:0005737//cytoplasm;GO:0005829//cytosol	GO:0004745//retinol dehydrogenase activity;GO:0016491//oxidoreductase activity	GO:0055114//oxidation-reduction process
ENSMUSG00000078452	392	290	295	135	144	110	13.19	9.93	11.25	4.62	4.51	3.9	11.45666667	4.343333333	-1.399312768	1.89E-10	8.26E-08	Raet1d	retinoic acid early transcript delta [Source:MGI Symbol;Acc:MGI:1861032]	Organismal Systems	Immune system	ko04650//Natural killer cell mediated cytotoxicity	K07987	GO:0005615//extracellular space;GO:0005886//plasma membrane;GO:0009897//external side of plasma membrane;GO:0016020//membrane;GO:0031225//anchored component of membrane;GO:0044214//spanning component of plasma membrane;GO:0046658//anchored component of plasma membrane	GO:0005515//protein binding;GO:0046703//natural killer cell lectin-like receptor binding	GO:0006955//immune response;GO:0042267//natural killer cell mediated cytotoxicity
ENSMUSG00000002058	214	293	286	87	98	58	7.24	10.37	11.06	3.07	3.37	2.02	9.556666667	2.82	-1.760812336	2.05E-10	8.67E-08	Unc119	unc-119 lipid binding chaperone [Source:MGI Symbol;Acc:MGI:1328357]	-	-	-	-	GO:0000922//spindle pole;GO:0005737//cytoplasm;GO:0005813//centrosome;GO:0005815//microtubule organizing center;GO:0005819//spindle;GO:0005856//cytoskeleton;GO:0045171//intercellular bridge;GO:0051233//spindle midzone	GO:0005515//protein binding;GO:0008289//lipid binding	GO:0000281//mitotic cytokinesis;GO:0006897//endocytosis;GO:0007399//nervous system development;GO:0007601//visual perception;GO:0015031//protein transport;GO:0042953//lipoprotein transport;GO:0050896//response to stimulus;GO:0061098//positive regulation of protein tyrosine kinase activity;GO:1900186//negative regulation of clathrin-mediated endocytosis;GO:2001287//negative regulation of caveolin-…
ENSMUSG00000090877	2057	914	1467	310	497	332	31.65	14.39	25.54	4.82	7.14	5.5	23.86	5.82	-2.035502985	2.47E-10	9.92E-08	Hspa1b	heat shock protein 1B [Source:MGI Symbol;Acc:MGI:99517]	Environmental Information Processing;Cellular Processes;Human Diseases;Human Diseases;Genetic Information Processing;Human Diseases;Organismal Systems;Genetic Information Processing;Human Diseases;Organismal Systems;Organismal Systems;Human Diseases	Signal transduction;Transport and catabolism;Infectious diseases;Infectious diseases;Folding, sorting and degradation;Infectious diseases;Endocrine system;Transcription;Infectious diseases;Immune system;Aging;Infectious diseases	ko04010//MAPK signaling pathway;ko04144//Endocytosis;ko05169//Epstein-Barr virus infection;ko05164//Influenza A;ko04141//Protein processing in endoplasmic reticulum;ko05162//Measles;ko04915//Estrogen signaling pathway;ko03040//Spliceosome;ko05145//Toxoplasmosis;ko04612//Antigen processing and presentation;ko04213//Longevity regulating pathway - multiple species;ko05134//Legionellosis	K03283;K03283;K03283;K03283;K03283;K03283;K03283;K03283;K03283;K03283;K03283;K03283	GO:0002199//zona pellucida receptor complex;GO:0005634//nucleus;GO:0005737//cytoplasm;GO:0005739//mitochondrion;GO:0005759//mitochondrial matrix;GO:0005813//centrosome;GO:0005815//microtubule organizing center;GO:0005829//cytosol;GO:0005856//cytoskeleton;GO:0005886//plasma membrane;GO:0008180//COP9 signalosome;GO:0032991//macromolecular complex;GO:0044297//cell body	GO:0000166//nucleotide binding;GO:0005515//protein binding;GO:0005524//ATP binding;GO:0016887//ATPase activity;GO:0031072//heat shock protein binding;GO:0031625//ubiquitin protein ligase binding;GO:0042623//ATPase activity, coupled;GO:0044183//protein binding involved in protein folding;GO:0051082//unfolded protein binding;GO:0051787//misfolded protein binding	GO:0006457//protein folding;GO:0006986//response to unfolded protein;GO:0007339//binding of sperm to zona pellucida;GO:0009408//response to heat;GO:0016192//vesicle-mediated transport;GO:0032436//positive regulation of proteasomal ubiquitin-dependent protein catabolic process;GO:0034605//cellular response to heat;GO:0034620//cellular response to unfolded protein;GO:0042026//protein refolding;GO:0…
ENSMUSG00000056666	34253	34382	29367	9243	16915	11854	659.94	660.12	695.5	182.97	316.76	253.4	671.8533333	251.0433333	-1.420209911	2.50E-10	9.92E-08	Retsat	retinol saturase (all trans retinol 13,14 reductase) [Source:MGI Symbol;Acc:MGI:1914692]	Metabolism	Metabolism of cofactors and vitamins	ko00830//Retinol metabolism	K09516	GO:0005640//nuclear outer membrane;GO:0005783//endoplasmic reticulum;GO:0005789//endoplasmic reticulum membrane;GO:0016020//membrane;GO:0031965//nuclear membrane	GO:0016491//oxidoreductase activity;GO:0051786//all-trans-retinol 13,14-reductase activity	GO:0042572//retinol metabolic process;GO:0055114//oxidation-reduction process
ENSMUSG00000008035	170	114	200	1133	1332	553	5.48	3.06	5.84	31.94	35.49	14.74	4.793333333	27.39	2.514548091	3.54E-10	1.36E-07	Mid1ip1	Mid1 interacting protein 1 (gastrulation specific G12-like (zebrafish)) [Source:MGI Symbol;Acc:MGI:1915291]	-	-	-	-	GO:0005634//nucleus;GO:0005737//cytoplasm;GO:0005829//cytosol;GO:0005856//cytoskeleton;GO:0005874//microtubule;GO:0015630//microtubule cytoskeleton	GO:0005515//protein binding;GO:0008022//protein C-terminus binding;GO:0042802//identical protein binding	GO:0006629//lipid metabolic process;GO:0007026//negative regulation of microtubule depolymerization;GO:0045723//positive regulation of fatty acid biosynthetic process;GO:0046890//regulation of lipid biosynthetic process;GO:0051258//protein polymerization;GO:0051351//positive regulation of ligase activity
ENSMUSG00000034459	61	74	52	209	475	234	0.99	1.23	0.96	3.43	7.2	4.09	1.06	4.906666667	2.210679001	6.54E-10	2.44E-07	Ifit1	interferon-induced protein with tetratricopeptide repeats 1 [Source:MGI Symbol;Acc:MGI:99450]	Human Diseases;Human Diseases	Infectious diseases;Infectious diseases	ko05168//Herpes simplex infection;ko05160//Hepatitis C	K14217;K14217	GO:0005737//cytoplasm;GO:0005829//cytosol	GO:0003723//RNA binding;GO:0005515//protein binding	GO:0002376//immune system process;GO:0009615//response to virus;GO:0009617//response to bacterium;GO:0035457//cellular response to interferon-alpha;GO:0035458//cellular response to interferon-beta;GO:0045087//innate immune response;GO:0051607//defense response to virus
ENSMUSG00000061540	354	336	435	130	140	111	19.71	19.14	27.35	7.32	7.28	6.66	22.06666667	7.086666667	-1.63868962	7.40E-10	2.68E-07	Orm2	orosomucoid 2 [Source:MGI Symbol;Acc:MGI:97444]	-	-	-	-	GO:0005576//extracellular region;GO:0005615//extracellular space	-	GO:0002682//regulation of immune system process;GO:0006953//acute-phase response
ENSMUSG00000050860	294	954	441	100	149	104	9.58	35.14	16.43	3.37	5.47	5.68	20.38333333	4.84	-2.074311045	9.62E-10	3.39E-07	Phospho1	phosphatase, orphan 1 [Source:MGI Symbol;Acc:MGI:2447348]	Metabolism;Metabolism	Global and overview maps;Lipid metabolism	ko01100//Metabolic pathways;ko00564//Glycerophospholipid metabolism	K06124;K06124	GO:0031012//extracellular matrix;GO:0065010//extracellular membrane-bounded organelle	GO:0016462//pyrophosphatase activity;GO:0016787//hydrolase activity;GO:0016791//phosphatase activity;GO:0046872//metal ion binding;GO:0052731//phosphocholine phosphatase activity;GO:0052732//phosphoethanolamine phosphatase activity	GO:0001958//endochondral ossification;GO:0016311//dephosphorylation;GO:0030500//regulation of bone mineralization;GO:0035630//bone mineralization involved in bone maturation
ENSMUSG00000030545	3464	5056	2388	1265	1071	1429	66.67	99.54	51.99	24.62	19.24	29.62	72.73333333	24.49333333	-1.57022757	1.33E-09	4.57E-07	Pex11a	peroxisomal biogenesis factor 11 alpha [Source:MGI Symbol;Acc:MGI:1338788]	Cellular Processes	Transport and catabolism	ko04146//Peroxisome	K13351	GO:0005777//peroxisome;GO:0005778//peroxisomal membrane;GO:0005779//integral component of peroxisomal membrane;GO:0016020//membrane;GO:0016021//integral component of membrane;GO:0032991//macromolecular complex	GO:0042803//protein homodimerization activity	GO:0007031//peroxisome organization;GO:0007165//signal transduction;GO:0016557//peroxisome membrane biogenesis;GO:0016559//peroxisome fission;GO:0044375//regulation of peroxisome size;GO:0050873//brown fat cell differentiation
ENSMUSG00000029189	466	622	329	144	242	140	4.45	6.08	3.56	1.39	2.16	1.44	4.696666667	1.663333333	-1.497559891	1.39E-09	4.64E-07	Sel1l3	sel-1 suppressor of lin-12-like 3 (C. elegans) [Source:MGI Symbol;Acc:MGI:1916941]	-	-	-	-	GO:0005634//nucleus;GO:0005654//nucleoplasm;GO:0016020//membrane;GO:0016021//integral component of membrane	GO:0003674//molecular_function;GO:0005515//protein binding	GO:0008150//biological_process
ENSMUSG00000041237	1794	1045	1046	4869	5183	3190	85.63	42.83	41.56	198.41	178.96	143.99	56.67333333	173.7866667	1.616575435	2.80E-09	9.12E-07	Pklr	pyruvate kinase liver and red blood cell [Source:MGI Symbol;Acc:MGI:97604]	Metabolism;Metabolism;Human Diseases;Organismal Systems;Metabolism;Metabolism;Metabolism;Human Diseases;Metabolism;Human Diseases	Global and overview maps;Nucleotide metabolism;Endocrine and metabolic diseases;Endocrine system;Global and overview maps;Global and overview maps;Carbohydrate metabolism;Endocrine and metabolic diseases;Carbohydrate metabolism;Endocrine and metabolic diseases	ko01100//Metabolic pathways;ko00230//Purine metabolism;ko04932//Non-alcoholic fatty liver disease (NAFLD);ko04910//Insulin signaling pathway;ko01200//Carbon metabolism;ko01230//Biosynthesis of amino acids;ko00010//Glycolysis / Gluconeogenesis;ko04930//Type II diabetes mellitus;ko00620//Pyruvate metabolism;ko04950//Maturity onset diabetes of the young	K12406;K12406;K12406;K12406;K12406;K12406;K12406;K12406;K12406;K12406	GO:0005829//cytosol	GO:0000287//magnesium ion binding;GO:0003824//catalytic activity;GO:0004743//pyruvate kinase activity;GO:0016301//kinase activity;GO:0016740//transferase activity;GO:0030955//potassium ion binding	GO:0001666//response to hypoxia;GO:0005975//carbohydrate metabolic process;GO:0006096//glycolytic process;GO:0006754//ATP biosynthetic process;GO:0007584//response to nutrient;GO:0009408//response to heat;GO:0009749//response to glucose;GO:0010038//response to metal ion;GO:0010226//response to lithium ion;GO:0016310//phosphorylation;GO:0032869//cellular response to insulin stimulus;GO:0033198//re…
ENSMUSG00000048486	2381	4201	1708	965	1132	920	25.89	46.72	21.01	10.61	11.49	10.77	31.20666667	10.95666667	-1.510045309	3.87E-09	1.20E-06	Fitm2	fat storage-inducing transmembrane protein 2 [Source:MGI Symbol;Acc:MGI:2444508]	-	-	-	-	GO:0005739//mitochondrion;GO:0005783//endoplasmic reticulum;GO:0005789//endoplasmic reticulum membrane;GO:0016020//membrane;GO:0016021//integral component of membrane;GO:0030176//integral component of endoplasmic reticulum membrane	GO:0003674//molecular_function	GO:0007010//cytoskeleton organization;GO:0008654//phospholipid biosynthetic process;GO:0010866//regulation of triglyceride biosynthetic process;GO:0010890//positive regulation of sequestering of triglyceride;GO:0019915//lipid storage;GO:0022604//regulation of cell morphogenesis;GO:0030730//sequestering of triglyceride;GO:0034389//lipid particle organization;GO:0035356//cellular triglyceride homeo…
ENSMUSG00000018900	2228	3613	1451	889	1022	827	31.38	52.19	23.12	12.66	13.59	12.71	35.56333333	12.98666667	-1.453359377	3.88E-09	1.20E-06	Slc22a5	solute carrier family 22 (organic cation transporter), member 5 [Source:MGI Symbol;Acc:MGI:1329012]	Human Diseases	Cancers	ko05231//Choline metabolism in cancer	K08202	GO:0005886//plasma membrane;GO:0016020//membrane;GO:0016021//integral component of membrane;GO:0016323//basolateral plasma membrane;GO:0016324//apical plasma membrane;GO:0031526//brush border membrane	GO:0000166//nucleotide binding;GO:0005215//transporter activity;GO:0005524//ATP binding;GO:0015226//carnitine transmembrane transporter activity;GO:0015293//symporter activity;GO:0015651//quaternary ammonium group transmembrane transporter activity;GO:0022857//transmembrane transporter activity;GO:0030165//PDZ domain binding	GO:0006811//ion transport;GO:0006814//sodium ion transport;GO:0007005//mitochondrion organization;GO:0007512//adult heart development;GO:0007626//locomotory behavior;GO:0009437//carnitine metabolic process;GO:0015697//quaternary ammonium group transport;GO:0015879//carnitine transport;GO:0048608//reproductive structure development;GO:0052106//quorum sensing involved in interaction with host;GO:00…
ENSMUSG00000040253	65	74	23	210	312	196	0.71	0.94	0.21	2.56	3.55	2.74	0.62	2.95	2.250374834	4.66E-09	1.41E-06	Gbp7	guanylate binding protein 7 [Source:MGI Symbol;Acc:MGI:2444421]	Organismal Systems	Immune system	ko04621//NOD-like receptor signaling pathway	K20899	GO:0020005//symbiont-containing vacuole membrane;GO:0031410//cytoplasmic vesicle	GO:0000166//nucleotide binding;GO:0003924//GTPase activity;GO:0005525//GTP binding	GO:0042832//defense response to protozoan;GO:0044406//adhesion of symbiont to host;GO:0050830//defense response to Gram-positive bacterium;GO:0071346//cellular response to interferon-gamma
ENSMUSG00000028494	18675	46282	20823	6727	11203	6253	439.97	1102.04	542.49	156.34	251.92	163.3	694.8333333	190.52	-1.866724512	5.02E-09	1.48E-06	Plin2	perilipin 2 [Source:MGI Symbol;Acc:MGI:87920]	Organismal Systems	Endocrine system	ko03320//PPAR signaling pathway	K17284	GO:0005634//nucleus;GO:0005737//cytoplasm;GO:0005811//lipid particle;GO:0005829//cytosol;GO:0005886//plasma membrane;GO:0016020//membrane	GO:0005515//protein binding	GO:0014070//response to organic cyclic compound;GO:0015909//long-chain fatty acid transport;GO:0019915//lipid storage;GO:0042493//response to drug
ENSMUSG00000046959	4148	3499	2732	8156	8059	6683	61.29	53.15	40.37	117.07	107.41	104.93	51.60333333	109.8033333	1.089385686	1.09E-08	3.08E-06	Slc26a1	solute carrier family 26 (sulfate transporter), member 1 [Source:MGI Symbol;Acc:MGI:2385894]	-	-	-	-	GO:0005886//plasma membrane;GO:0005887//integral component of plasma membrane;GO:0016020//membrane;GO:0016021//integral component of membrane;GO:0016323//basolateral plasma membrane	GO:0008271//secondary active sulfate transmembrane transporter activity;GO:0015106//bicarbonate transmembrane transporter activity;GO:0015108//chloride transmembrane transporter activity;GO:0015116//sulfate transmembrane transporter activity;GO:0015297//antiporter activity;GO:0015301//anion:anion antiporter activity;GO:0019531//oxalate transmembrane transporter activity	GO:0006811//ion transport;GO:0006821//chloride transport;GO:0008272//sulfate transport;GO:0015701//bicarbonate transport;GO:0019532//oxalate transport;GO:0055085//transmembrane transport;GO:0098656//anion transmembrane transport;GO:1902358//sulfate transmembrane transport;GO:1902476//chloride transmembrane transport
ENSMUSG00000117081	0	0	0	23	38	43	0	0	0	0.96	1.48	1.93	0.001	1.456666667	10.50845506	1.31E-08	3.62E-06	Gm49948	predicted gene, 49948 [Source:MGI Symbol;Acc:MGI:6270666]	-	-	-	-	GO:0016020//membrane;GO:0016021//integral component of membrane	-	-
ENSMUSG00000030643	729	1076	607	132	369	191	19.96	30.88	20.03	3.27	9.07	5.48	23.62333333	5.94	-1.991677712	1.47E-08	3.97E-06	Rab30	RAB30, member RAS oncogene family [Source:MGI Symbol;Acc:MGI:1923235]	-	-	-	-	GO:0005737//cytoplasm;GO:0005794//Golgi apparatus;GO:0005801//cis-Golgi network;GO:0005802//trans-Golgi network;GO:0016020//membrane;GO:0031985//Golgi cisterna;GO:0043231//intracellular membrane-bounded organelle	GO:0000166//nucleotide binding;GO:0003924//GTPase activity;GO:0005525//GTP binding	GO:0006886//intracellular protein transport;GO:0007030//Golgi organization;GO:0032482//Rab protein signal transduction
ENSMUSG00000010651	51966	63130	90134	19350	26763	19950	1327.06	1649.06	2603.62	499.74	637.8	548.68	1859.913333	562.0733333	-1.726405122	1.53E-08	4.04E-06	Acaa1b	acetyl-Coenzyme A acyltransferase 1B [Source:MGI Symbol;Acc:MGI:3605455]	Metabolism;Organismal Systems;Cellular Processes;Metabolism;Metabolism;Metabolism;Metabolism;Metabolism	Global and overview maps;Endocrine system;Transport and catabolism;Amino acid metabolism;Global and overview maps;Lipid metabolism;Lipid metabolism;Lipid metabolism	ko01100//Metabolic pathways;ko03320//PPAR signaling pathway;ko04146//Peroxisome;ko00280//Valine, leucine and isoleucine degradation;ko01212//Fatty acid metabolism;ko00071//Fatty acid degradation;ko01040//Biosynthesis of unsaturated fatty acids;ko00592//alpha-Linolenic acid metabolism	K07513;K07513;K07513;K07513;K07513;K07513;K07513;K07513	GO:0005739//mitochondrion;GO:0005777//peroxisome	GO:0003824//catalytic activity;GO:0003985//acetyl-CoA C-acetyltransferase activity;GO:0003988//acetyl-CoA C-acyltransferase activity;GO:0016740//transferase activity;GO:0016746//transferase activity, transferring acyl groups;GO:0016747//transferase activity, transferring acyl groups other than amino-acyl groups;GO:0050633//acetyl-CoA C-myristoyltransferase activity	GO:0006629//lipid metabolic process;GO:0006631//fatty acid metabolic process;GO:0006635//fatty acid beta-oxidation;GO:0010124//phenylacetate catabolic process
ENSMUSG00000008450	130	162	192	28	63	31	5.99	7.55	9.89	1.27	2.85	1.63	7.81	1.916666667	-2.026723093	1.65E-08	4.28E-06	Nutf2	nuclear transport factor 2 [Source:MGI Symbol;Acc:MGI:1915301]	-	-	-	-	GO:0005634//nucleus;GO:0005637//nuclear inner membrane;GO:0005640//nuclear outer membrane;GO:0005643//nuclear pore;GO:0005654//nucleoplasm;GO:0005737//cytoplasm;GO:0005829//cytosol;GO:0016020//membrane;GO:0031965//nuclear membrane;GO:0044613//nuclear pore central transport channel	GO:0008536//Ran GTPase binding;GO:0017056//structural constituent of nuclear pore;GO:0042802//identical protein binding;GO:0061608//nuclear import signal receptor activity	GO:0006606//protein import into nucleus;GO:0006611//protein export from nucleus;GO:0006913//nucleocytoplasmic transport;GO:0015031//protein transport;GO:0042307//positive regulation of protein import into nucleus;GO:0051028//mRNA transport;GO:0090204//protein localization to nuclear pore;GO:1904046//negative regulation of vascular endothelial growth factor production
ENSMUSG00000002944	2548	2512	1218	1010	807	502	62.19	56.3	30.28	20.96	17.34	13.35	49.59	17.21666667	-1.526243377	1.95E-08	4.95E-06	Cd36	CD36 molecule [Source:MGI Symbol;Acc:MGI:107899]	Cellular Processes;Environmental Information Processing;Human Diseases;Organismal Systems;Organismal Systems;Environmental Information Processing;Organismal Systems;Human Diseases;Organismal Systems;Organismal Systems	Transport and catabolism;Signal transduction;Endocrine and metabolic diseases;Immune system;Endocrine system;Signaling molecules and interaction;Endocrine system;Infectious diseases;Digestive system;Digestive system	ko04145//Phagosome;ko04152//AMPK signaling pathway;ko04931//Insulin resistance;ko04640//Hematopoietic cell lineage;ko03320//PPAR signaling pathway;ko04512//ECM-receptor interaction;ko04920//Adipocytokine signaling pathway;ko05144//Malaria;ko04979//Cholesterol metabolism;ko04975//Fat digestion and absorption	K06259;K06259;K06259;K06259;K06259;K06259;K06259;K06259;K06259;K06259	GO:0005623//cell;GO:0005739//mitochondrion;GO:0005783//endoplasmic reticulum;GO:0005794//Golgi apparatus;GO:0005886//plasma membrane;GO:0005901//caveola;GO:0009897//external side of plasma membrane;GO:0009986//cell surface;GO:0016020//membrane;GO:0016021//integral component of membrane;GO:0016324//apical plasma membrane;GO:0031526//brush border membrane;GO:0032991//macromolecular complex;GO:00423…	GO:0001540//beta-amyloid binding;GO:0005041//low-density lipoprotein receptor activity;GO:0005044//scavenger receptor activity;GO:0005515//protein binding;GO:0008035//high-density lipoprotein particle binding;GO:0008289//lipid binding;GO:0030169//low-density lipoprotein particle binding;GO:0035325//Toll-like receptor binding;GO:0044877//macromolecular complex binding;GO:0050431//transforming grow…	GO:0000122//negative regulation of transcription from RNA polymerase II promoter;GO:0001676//long-chain fatty acid metabolic process;GO:0001954//positive regulation of cell-matrix adhesion;GO:0002221//pattern recognition receptor signaling pathway;GO:0003085//negative regulation of systemic arterial blood pressure;GO:0006631//fatty acid metabolic process;GO:0006641//triglyceride metabolic process…
ENSMUSG00000018459	306	226	350	1158	1315	880	4.02	2.93	5.15	14.89	15.75	12.1	4.033333333	14.24666667	1.82057986	2.67E-08	6.65E-06	Slc13a3	solute carrier family 13 (sodium-dependent dicarboxylate transporter), member 3 [Source:MGI Symbol;Acc:MGI:2149635]	-	-	-	-	GO:0005886//plasma membrane;GO:0016020//membrane;GO:0016021//integral component of membrane	GO:0005215//transporter activity;GO:0005310//dicarboxylic acid transmembrane transporter activity;GO:0005343//organic acid:sodium symporter activity;GO:0015137//citrate transmembrane transporter activity;GO:0015139//alpha-ketoglutarate transmembrane transporter activity;GO:0015141//succinate transmembrane transporter activity;GO:0015183//L-aspartate transmembrane transporter activity;GO:0015293//…	GO:0006811//ion transport;GO:0006814//sodium ion transport;GO:0006835//dicarboxylic acid transport;GO:0015742//alpha-ketoglutarate transport;GO:0015744//succinate transport;GO:0015746//citrate transport;GO:0015810//aspartate transport;GO:0055085//transmembrane transport;GO:0070778//L-aspartate transport;GO:0071422//succinate transmembrane transport
ENSMUSG00000022591	0	0	73	0	0	0	0	0	1.26	0	0	0	0.42	0.001	-8.714245518	3.04E-08	7.30E-06	Gm9747	predicted gene 9747 [Source:MGI Symbol;Acc:MGI:3710571]	-	-	-	-	GO:0005575//cellular_component	GO:0003674//molecular_function	GO:0008150//biological_process
ENSMUSG00000031645	340	362	371	1032	1044	880	6.55	7.13	8.08	20.1	18.76	18.25	7.253333333	19.03666667	1.392064828	3.10E-08	7.30E-06	F11	coagulation factor XI [Source:MGI Symbol;Acc:MGI:99481]	Organismal Systems	Immune system	ko04610//Complement and coagulation cascades	K01323	GO:0005576//extracellular region;GO:0005615//extracellular space	GO:0004252//serine-type endopeptidase activity;GO:0005515//protein binding;GO:0008201//heparin binding;GO:0008233//peptidase activity;GO:0008236//serine-type peptidase activity;GO:0016787//hydrolase activity;GO:0042802//identical protein binding;GO:0070009//serine-type aminopeptidase activity	GO:0006508//proteolysis;GO:0007596//blood coagulation;GO:0007599//hemostasis;GO:0030193//regulation of blood coagulation;GO:0031639//plasminogen activation;GO:0051919//positive regulation of fibrinolysis
ENSMUSG00000031604	198	244	291	1774	2047	580	4.28	5.27	7.22	38.73	40.64	13.39	5.59	30.92	2.467620131	3.11E-08	7.30E-06	Msmo1	methylsterol monoxygenase 1 [Source:MGI Symbol;Acc:MGI:1913484]	Metabolism;Metabolism	Global and overview maps;Lipid metabolism	ko01100//Metabolic pathways;ko00100//Steroid biosynthesis	K07750;K07750	GO:0005783//endoplasmic reticulum;GO:0005789//endoplasmic reticulum membrane;GO:0016020//membrane;GO:0016021//integral component of membrane	GO:0000254//C-4 methylsterol oxidase activity;GO:0005506//iron ion binding;GO:0016491//oxidoreductase activity	GO:0006629//lipid metabolic process;GO:0006694//steroid biosynthetic process;GO:0008202//steroid metabolic process;GO:0008610//lipid biosynthetic process;GO:0016126//sterol biosynthetic process;GO:0055114//oxidation-reduction process
ENSMUSG00000070368	12	11	4	44	119	63	0.17	0.21	0.09	1.03	1.78	0.96	0.156666667	1.256666667	3.003831862	3.37E-08	7.78E-06	Prok1	prokineticin 1 [Source:MGI Symbol;Acc:MGI:2180370]	-	-	-	-	GO:0005576//extracellular region	GO:0001664//G-protein coupled receptor binding;GO:0008083//growth factor activity	GO:0000187//activation of MAPK activity;GO:0001525//angiogenesis;GO:0007165//signal transduction;GO:0007623//circadian rhythm;GO:0008284//positive regulation of cell proliferation;GO:0045765//regulation of angiogenesis;GO:0051781//positive regulation of cell division
ENSMUSG00000055730	11539	7699	8692	3847	4385	4272	332.8	220.95	219.3	110.78	115.14	129.9	257.6833333	118.6066667	-1.119414125	3.81E-08	8.40E-06	Ces2a	carboxylesterase 2A [Source:MGI Symbol;Acc:MGI:2142491]	Metabolism	Xenobiotics biodegradation and metabolism	ko00983//Drug metabolism - other enzymes	K03927	GO:0005615//extracellular space	GO:0016787//hydrolase activity;GO:0052689//carboxylic ester hydrolase activity	GO:0006486//protein glycosylation
ENSMUSG00000022463	1173	1298	1100	2804	3478	2320	14.94	12.98	16.36	32.11	36.8	30.77	14.76	33.22666667	1.170648846	3.83E-08	8.40E-06	Srebf2	sterol regulatory element binding factor 2 [Source:MGI Symbol;Acc:MGI:107585]	-	-	-	-	GO:0000139//Golgi membrane;GO:0005634//nucleus;GO:0005654//nucleoplasm;GO:0005737//cytoplasm;GO:0005739//mitochondrion;GO:0005783//endoplasmic reticulum;GO:0005789//endoplasmic reticulum membrane;GO:0005794//Golgi apparatus;GO:0012507//ER to Golgi transport vesicle membrane;GO:0016020//membrane;GO:0016021//integral component of membrane;GO:0030425//dendrite;GO:0031410//cytoplasmic vesicle;GO:0032…	GO:0000978//RNA polymerase II core promoter proximal region sequence-specific DNA binding;GO:0001227//transcriptional repressor activity, RNA polymerase II transcription regulatory region sequence-specific binding;GO:0003677//DNA binding;GO:0003682//chromatin binding;GO:0003700//transcription factor activity, sequence-specific DNA binding;GO:0005515//protein binding;GO:0008022//protein C-terminus…	GO:0000122//negative regulation of transcription from RNA polymerase II promoter;GO:0006355//regulation of transcription, DNA-templated;GO:0006629//lipid metabolic process;GO:0008202//steroid metabolic process;GO:0008203//cholesterol metabolic process;GO:0009267//cellular response to starvation;GO:0009725//response to hormone;GO:0010886//positive regulation of cholesterol storage;GO:0033993//resp…
ENSMUSG00000062488	47	33	29	116	184	115	1.01	0.74	0.71	2.54	3.7	2.67	0.82	2.97	1.856767116	5.23E-08	1.12E-05	Ifit3b	interferon-induced protein with tetratricopeptide repeats 3B [Source:MGI Symbol;Acc:MGI:3698419]	-	-	-	-	GO:0005737//cytoplasm;GO:0005739//mitochondrion;GO:0005829//cytosol	GO:0005515//protein binding;GO:0042802//identical protein binding	GO:0035457//cellular response to interferon-alpha;GO:0051607//defense response to virus
ENSMUSG00000021670	965	605	545	3807	2414	1700	14.28	7.85	15.02	58.31	33.54	28.77	12.38333333	40.20666667	1.699035024	6.20E-08	1.27E-05	Hmgcr	3-hydroxy-3-methylglutaryl-Coenzyme A reductase [Source:MGI Symbol;Acc:MGI:96159]	Metabolism;Environmental Information Processing;Organismal Systems;Metabolism	Global and overview maps;Signal transduction;Digestive system;Metabolism of terpenoids and polyketides	ko01100//Metabolic pathways;ko04152//AMPK signaling pathway;ko04976//Bile secretion;ko00900//Terpenoid backbone biosynthesis	K00021;K00021;K00021;K00021	GO:0005778//peroxisomal membrane;GO:0005783//endoplasmic reticulum;GO:0005789//endoplasmic reticulum membrane;GO:0016020//membrane;GO:0016021//integral component of membrane;GO:0043231//intracellular membrane-bounded organelle	GO:0004420//hydroxymethylglutaryl-CoA reductase (NADPH) activity;GO:0016491//oxidoreductase activity;GO:0016616//oxidoreductase activity, acting on the CH-OH group of donors, NAD or NADP as acceptor;GO:0042282//hydroxymethylglutaryl-CoA reductase activity;GO:0042803//protein homodimerization activity;GO:0050661//NADP binding;GO:0050662//coenzyme binding;GO:0051721//protein phosphatase 2A binding;…	GO:0006629//lipid metabolic process;GO:0006694//steroid biosynthetic process;GO:0006695//cholesterol biosynthetic process;GO:0006743//ubiquinone metabolic process;GO:0007568//aging;GO:0007584//response to nutrient;GO:0008202//steroid metabolic process;GO:0008203//cholesterol metabolic process;GO:0008284//positive regulation of cell proliferation;GO:0008299//isoprenoid biosynthetic process;GO:0008…
ENSMUSG00000053460	536	630	395	1113	1281	977	8.2	9.75	6.71	17.17	17.82	15.62	8.22	16.87	1.037249675	6.35E-08	1.28E-05	Ggcx	gamma-glutamyl carboxylase [Source:MGI Symbol;Acc:MGI:1927655]	Metabolism	Metabolism of cofactors and vitamins	ko00130//Ubiquinone and other terpenoid-quinone biosynthesis	K10106	GO:0005783//endoplasmic reticulum;GO:0005789//endoplasmic reticulum membrane;GO:0016020//membrane;GO:0016021//integral component of membrane;GO:0043231//intracellular membrane-bounded organelle	GO:0008488//gamma-glutamyl carboxylase activity;GO:0016829//lyase activity;GO:0019842//vitamin binding	GO:0017187//peptidyl-glutamic acid carboxylation
ENSMUSG00000025260	5603	6967	7161	3050	3123	2841	251.21	319.51	363.18	138.3	130.66	137.18	311.3	135.38	-1.201290955	6.72E-08	1.33E-05	Hsd17b10	hydroxysteroid (17-beta) dehydrogenase 10 [Source:MGI Symbol;Acc:MGI:1333871]	Metabolism;Human Diseases;Metabolism	Global and overview maps;Neurodegenerative diseases;Amino acid metabolism	ko01100//Metabolic pathways;ko05010//Alzheimer disease;ko00280//Valine, leucine and isoleucine degradation	K08683;K08683;K08683	GO:0005739//mitochondrion;GO:0030678//mitochondrial ribonuclease P complex	GO:0000049//tRNA binding;GO:0003857//3-hydroxyacyl-CoA dehydrogenase activity;GO:0016491//oxidoreductase activity;GO:0030283//testosterone dehydrogenase [NAD(P)] activity	GO:0007005//mitochondrion organization;GO:0051289//protein homotetramerization;GO:0055114//oxidation-reduction process;GO:0070901//mitochondrial tRNA methylation;GO:1990180//mitochondrial tRNA 3'-end processing
ENSMUSG00000024525	165	264	148	63	95	62	1.41	2.3	1.43	0.54	0.76	0.57	1.713333333	0.623333333	-1.458730089	6.87E-08	1.34E-05	Impa2	inositol (myo)-1(or 4)-monophosphatase 2 [Source:MGI Symbol;Acc:MGI:2149728]	Metabolism;Environmental Information Processing;Metabolism	Global and overview maps;Signal transduction;Carbohydrate metabolism	ko01100//Metabolic pathways;ko04070//Phosphatidylinositol signaling system;ko00562//Inositol phosphate metabolism	K01092;K01092;K01092	GO:0005737//cytoplasm	GO:0008934//inositol monophosphate 1-phosphatase activity;GO:0016787//hydrolase activity;GO:0042803//protein homodimerization activity;GO:0046872//metal ion binding;GO:0052832//inositol monophosphate 3-phosphatase activity;GO:0052833//inositol monophosphate 4-phosphatase activity;GO:0052834//inositol monophosphate phosphatase activity	GO:0006020//inositol metabolic process;GO:0006021//inositol biosynthetic process;GO:0007165//signal transduction;GO:0046854//phosphatidylinositol phosphorylation;GO:0046855//inositol phosphate dephosphorylation
ENSMUSG00000009145	75	74	92	392	309	218	0.99	1	1.38	5.4	3.82	3.11	1.123333333	4.11	1.871352303	8.52E-08	1.64E-05	Dqx1	DEAQ RNA-dependent ATPase [Source:MGI Symbol;Acc:MGI:2136388]	-	-	-	-	GO:0005634//nucleus	GO:0000166//nucleotide binding;GO:0003678//DNA helicase activity;GO:0003723//RNA binding;GO:0004386//helicase activity;GO:0005524//ATP binding;GO:0016787//hydrolase activity;GO:0016887//ATPase activity	GO:0032508//DNA duplex unwinding
ENSMUSG00000058672	1472	5275	1558	444	791	596	39.43	144.54	47.22	12.04	19.77	17.2	77.06333333	16.33666667	-2.237930944	1.10E-07	2.08E-05	Tubb2a	tubulin, beta 2A class IIA [Source:MGI Symbol;Acc:MGI:107861]	Cellular Processes;Cellular Processes	Transport and catabolism;Cellular community - eukaryotes	ko04145//Phagosome;ko04540//Gap junction	K07375;K07375	GO:0005737//cytoplasm;GO:0005856//cytoskeleton;GO:0005874//microtubule	GO:0000166//nucleotide binding;GO:0003924//GTPase activity;GO:0005200//structural constituent of cytoskeleton;GO:0005525//GTP binding	GO:0000226//microtubule cytoskeleton organization;GO:0000278//mitotic cell cycle;GO:0001764//neuron migration;GO:0007017//microtubule-based process
ENSMUSG00000057596	39	37	17	121	132	88	0.68	0.71	0.31	2.37	2.21	1.74	0.566666667	2.106666667	1.894389812	1.24E-07	2.30E-05	Trim30d	tripartite motif-containing 30D [Source:MGI Symbol;Acc:MGI:3035181]	-	-	-	-	GO:0005575//cellular_component	GO:0003674//molecular_function;GO:0004842//ubiquitin-protein transferase activity;GO:0005515//protein binding;GO:0008270//zinc ion binding;GO:0046872//metal ion binding	GO:0006914//autophagy;GO:0008150//biological_process;GO:0016567//protein ubiquitination;GO:0045087//innate immune response;GO:0051607//defense response to virus
ENSMUSG00000029314	405	517	348	183	270	180	6.28	9.71	6.11	3.06	3.7	3.48	7.366666667	3.413333333	-1.109830654	1.46E-07	2.68E-05	Gpat3	glycerol-3-phosphate acyltransferase 3 [Source:MGI Symbol;Acc:MGI:3603816]	Metabolism;Metabolism;Metabolism	Global and overview maps;Lipid metabolism;Lipid metabolism	ko01100//Metabolic pathways;ko00564//Glycerophospholipid metabolism;ko00561//Glycerolipid metabolism	K13506;K13506;K13506	GO:0005783//endoplasmic reticulum;GO:0005789//endoplasmic reticulum membrane;GO:0016020//membrane;GO:0016021//integral component of membrane	GO:0003841//1-acylglycerol-3-phosphate O-acyltransferase activity;GO:0004366//glycerol-3-phosphate O-acyltransferase activity;GO:0016740//transferase activity;GO:0016746//transferase activity, transferring acyl groups	GO:0006629//lipid metabolic process;GO:0008654//phospholipid biosynthetic process;GO:0016024//CDP-diacylglycerol biosynthetic process;GO:0019432//triglyceride biosynthetic process;GO:0032006//regulation of TOR signaling
ENSMUSG00000059060	196	206	229	93	88	83	4.55	4.89	6.01	2.18	1.91	2.08	5.15	2.056666667	-1.324264444	2.32E-07	4.09E-05	Rad51b	RAD51 paralog B [Source:MGI Symbol;Acc:MGI:1099436]	Genetic Information Processing	Replication and repair	ko03440//Homologous recombination	K10869	GO:0005634//nucleus;GO:0005657//replication fork;GO:0033063//Rad51B-Rad51C-Rad51D-XRCC2 complex	GO:0000166//nucleotide binding;GO:0000400//four-way junction DNA binding;GO:0003677//DNA binding;GO:0003690//double-stranded DNA binding;GO:0003697//single-stranded DNA binding;GO:0005524//ATP binding;GO:0008094//DNA-dependent ATPase activity	GO:0000724//double-strand break repair via homologous recombination;GO:0001701//in utero embryonic development;GO:0001832//blastocyst growth;GO:0006281//DNA repair;GO:0006310//DNA recombination;GO:0006974//cellular response to DNA damage stimulus;GO:0008284//positive regulation of cell proliferation;GO:0010971//positive regulation of G2/M transition of mitotic cell cycle;GO:0061053//somite develo…
ENSMUSG00000030302	7	39	6	155	166	98	0.06	0.35	0.05	1.19	1.22	0.78	0.153333333	1.063333333	2.793850658	2.44E-07	4.23E-05	Atp2b2	ATPase, Ca++ transporting, plasma membrane 2 [Source:MGI Symbol;Acc:MGI:105368]	Environmental Information Processing;Environmental Information Processing;Environmental Information Processing;Organismal Systems;Organismal Systems;Organismal Systems;Organismal Systems	Signal transduction;Signal transduction;Signal transduction;Circulatory system;Digestive system;Endocrine system;Digestive system	ko04024//cAMP signaling pathway;ko04020//Calcium signaling pathway;ko04022//cGMP - PKG signaling pathway;ko04261//Adrenergic signaling in cardiomyocytes;ko04972//Pancreatic secretion;ko04925//Aldosterone synthesis and secretion;ko04970//Salivary secretion	K05850;K05850;K05850;K05850;K05850;K05850;K05850	GO:0005737//cytoplasm;GO:0005783//endoplasmic reticulum;GO:0005886//plasma membrane;GO:0005929//cilium;GO:0016020//membrane;GO:0016021//integral component of membrane;GO:0016324//apical plasma membrane;GO:0030054//cell junction;GO:0030425//dendrite;GO:0032809//neuronal cell body membrane;GO:0043025//neuronal cell body;GO:0045121//membrane raft;GO:0045202//synapse;GO:0098793//presynapse;GO:0098794…	GO:0000166//nucleotide binding;GO:0005388//calcium-transporting ATPase activity;GO:0005509//calcium ion binding;GO:0005516//calmodulin binding;GO:0005524//ATP binding;GO:0008022//protein C-terminus binding;GO:0030165//PDZ domain binding;GO:0030899//calcium-dependent ATPase activity;GO:0035254//glutamate receptor binding;GO:0046872//metal ion binding	GO:0000902//cell morphogenesis;GO:0006811//ion transport;GO:0006816//calcium ion transport;GO:0006874//cellular calcium ion homeostasis;GO:0006996//organelle organization;GO:0007595//lactation;GO:0007605//sensory perception of sound;GO:0007626//locomotory behavior;GO:0008361//regulation of cell size;GO:0021549//cerebellum development;GO:0021692//cerebellar Purkinje cell layer morphogenesis;GO:002…
ENSMUSG00000020917	2241	1702	1186	4624	4709	3213	23.18	17.85	13.37	47.56	46.59	36.46	18.13333333	43.53666667	1.263586803	2.72E-07	4.65E-05	Acly	ATP citrate lyase [Source:MGI Symbol;Acc:MGI:103251]	Metabolism;Metabolism	Global and overview maps;Carbohydrate metabolism	ko01100//Metabolic pathways;ko00020//Citrate cycle (TCA cycle)	K01648;K01648	GO:0005654//nucleoplasm;GO:0005737//cytoplasm;GO:0005739//mitochondrion;GO:0005829//cytosol;GO:0005886//plasma membrane	GO:0000166//nucleotide binding;GO:0003824//catalytic activity;GO:0003878//ATP citrate synthase activity;GO:0005515//protein binding;GO:0005524//ATP binding;GO:0016740//transferase activity;GO:0046872//metal ion binding;GO:0046912//transferase activity, transferring acyl groups, acyl groups converted into alkyl on transfer;GO:0048037//cofactor binding	GO:0006084//acetyl-CoA metabolic process;GO:0006085//acetyl-CoA biosynthetic process;GO:0006101//citrate metabolic process;GO:0006107//oxaloacetate metabolic process;GO:0006629//lipid metabolic process;GO:0006633//fatty acid biosynthetic process;GO:0008610//lipid biosynthetic process
ENSMUSG00000028976	47	67	35	224	257	107	0.64	0.94	0.54	3.09	3.28	1.57	0.706666667	2.646666667	1.905074743	2.75E-07	4.65E-05	Slc2a5	solute carrier family 2 (facilitated glucose transporter), member 5 [Source:MGI Symbol;Acc:MGI:1928369]	Organismal Systems	Digestive system	ko04973//Carbohydrate digestion and absorption	K08143	GO:0005886//plasma membrane;GO:0005887//integral component of plasma membrane;GO:0016020//membrane;GO:0016021//integral component of membrane;GO:0016324//apical plasma membrane;GO:0042383//sarcolemma	GO:0005215//transporter activity;GO:0005353//fructose transmembrane transporter activity;GO:0005355//glucose transmembrane transporter activity;GO:0022857//transmembrane transporter activity;GO:0070061//fructose binding	GO:0003044//regulation of systemic arterial blood pressure mediated by a chemical signal;GO:0008643//carbohydrate transport;GO:0009750//response to fructose;GO:0015755//fructose transport;GO:0055085//transmembrane transport;GO:0071332//cellular response to fructose stimulus;GO:1904659//glucose transmembrane transport;GO:1990539//fructose import across plasma membrane
ENSMUSG00000034634	267	614	578	17	124	83	15.48	36.41	37.9	1	6.71	5.18	29.93	4.296666667	-2.800302516	3.63E-07	5.98E-05	Ly6d	lymphocyte antigen 6 complex, locus D [Source:MGI Symbol;Acc:MGI:96881]	-	-	-	-	GO:0005886//plasma membrane;GO:0009986//cell surface;GO:0016020//membrane;GO:0031225//anchored component of membrane	-	GO:0030098//lymphocyte differentiation;GO:0035634//response to stilbenoid
ENSMUSG00000061292	1189	520	610	326	274	231	25.78	11.53	14.96	7.15	5.55	5.4	17.42333333	6.033333333	-1.529993462	3.75E-07	6.10E-05	Cyp3a59	cytochrome P450, family 3, subfamily a, polypeptide 59 [Source:MGI Symbol;Acc:MGI:3769707]	-	-	-	-	GO:0005575//cellular_component;GO:0016020//membrane;GO:0016021//integral component of membrane	GO:0004497//monooxygenase activity;GO:0005506//iron ion binding;GO:0008390//testosterone 16-alpha-hydroxylase activity;GO:0008395//steroid hydroxylase activity;GO:0016491//oxidoreductase activity;GO:0016705//oxidoreductase activity, acting on paired donors, with incorporation or reduction of molecular oxygen;GO:0016712//oxidoreductase activity, acting on paired donors, with incorporation or reduc…	GO:0008202//steroid metabolic process;GO:0055114//oxidation-reduction process;GO:0070989//oxidative demethylation
ENSMUSG00000091780	1060	1817	1885	312	576	573	39.57	69.46	79.9	11.69	20.07	22.9	62.97666667	18.22	-1.789294439	3.85E-07	6.18E-05	Sco2	SCO2 cytochrome c oxidase assembly protein [Source:MGI Symbol;Acc:MGI:3818630]	Human Diseases	Cancers	ko05230//Central carbon metabolism in cancer	K07152	GO:0005739//mitochondrion;GO:0005743//mitochondrial inner membrane;GO:0016020//membrane;GO:0016021//integral component of membrane;GO:0030016//myofibril;GO:0031305//integral component of mitochondrial inner membrane	GO:0005507//copper ion binding;GO:0015035//protein disulfide oxidoreductase activity;GO:0046872//metal ion binding	GO:0001654//eye development;GO:0001701//in utero embryonic development;GO:0003012//muscle system process;GO:0006825//copper ion transport;GO:0006878//cellular copper ion homeostasis;GO:0008535//respiratory chain complex IV assembly;GO:0014823//response to activity;GO:0022904//respiratory electron transport chain;GO:0033617//mitochondrial respiratory chain complex IV assembly;GO:0045454//cell redo…
ENSMUSG00000068877	51	69	146	455	668	506	2.76	2.9	4.85	12.75	17.09	17.46	3.503333333	15.76666667	2.170077514	4.25E-07	6.51E-05	Selenbp2	selenium binding protein 2 [Source:MGI Symbol;Acc:MGI:104859]	-	-	-	-	-	GO:0008430//selenium binding	-
ENSMUSG00000034173	107	143	77	28	50	38	2.97	4.18	2.54	0.97	1.11	1.28	3.23	1.12	-1.528035433	4.28E-07	6.51E-05	Zbed5	zinc finger, BED type containing 5 [Source:MGI Symbol;Acc:MGI:1919220]	-	-	-	-	GO:0005654//nucleoplasm;GO:0005739//mitochondrion	-	GO:0008150//biological_process
ENSMUSG00000022041	465	910	353	152	264	182	5.8	12.49	4.85	1.89	3.3	2.49	7.713333333	2.56	-1.591210648	4.29E-07	6.51E-05	Chrna2	cholinergic receptor, nicotinic, alpha polypeptide 2 (neuronal) [Source:MGI Symbol;Acc:MGI:87886]	Environmental Information Processing	Signaling molecules and interaction	ko04080//Neuroactive ligand-receptor interaction	K04804	GO:0005886//plasma membrane;GO:0005887//integral component of plasma membrane;GO:0005892//acetylcholine-gated channel complex;GO:0016020//membrane;GO:0016021//integral component of membrane;GO:0030054//cell junction;GO:0043005//neuron projection;GO:0045202//synapse;GO:0045211//postsynaptic membrane;GO:0071944//cell periphery	GO:0004888//transmembrane signaling receptor activity;GO:0005216//ion channel activity;GO:0005230//extracellular ligand-gated ion channel activity;GO:0008144//drug binding;GO:0015464//acetylcholine receptor activity;GO:0022848//acetylcholine-gated cation channel activity;GO:0042166//acetylcholine binding	GO:0006811//ion transport;GO:0007165//signal transduction;GO:0007268//synaptic transmission;GO:0007271//synaptic transmission, cholinergic;GO:0007274//neuromuscular synaptic transmission;GO:0034220//ion transmembrane transport;GO:0035094//response to nicotine;GO:0042391//regulation of membrane potential;GO:0050877//neurological system process;GO:0051291//protein heterooligomerization;GO:0060078//…
ENSMUSG00000023905	218	245	284	63	118	88	9.56	11.02	14.08	2.79	4.83	4.15	11.55333333	3.923333333	-1.558157334	4.31E-07	6.51E-05	Tnfrsf12a	tumor necrosis factor receptor superfamily, member 12a [Source:MGI Symbol;Acc:MGI:1351484]	Environmental Information Processing	Signaling molecules and interaction	ko04060//Cytokine-cytokine receptor interaction	K05149	GO:0001726//ruffle;GO:0005886//plasma membrane;GO:0009986//cell surface;GO:0016020//membrane;GO:0016021//integral component of membrane	GO:0005515//protein binding	GO:0001525//angiogenesis;GO:0006915//apoptotic process;GO:0006931//substrate-dependent cell migration, cell attachment to substrate;GO:0007155//cell adhesion;GO:0007275//multicellular organism development;GO:0030154//cell differentiation;GO:0043065//positive regulation of apoptotic process;GO:0045765//regulation of angiogenesis;GO:0045773//positive regulation of axon extension;GO:0061041//regulat…
ENSMUSG00000058258	218	254	195	1143	1553	390	3.44	4.65	3.14	18.91	26.62	5.98	3.743333333	17.17	2.197494612	4.53E-07	6.75E-05	Idi1	isopentenyl-diphosphate delta isomerase [Source:MGI Symbol;Acc:MGI:2442264]	Metabolism;Metabolism	Global and overview maps;Metabolism of terpenoids and polyketides	ko01100//Metabolic pathways;ko00900//Terpenoid backbone biosynthesis	K01823;K01823	GO:0005777//peroxisome	GO:0004452//isopentenyl-diphosphate delta-isomerase activity;GO:0016787//hydrolase activity;GO:0016853//isomerase activity	GO:0008299//isoprenoid biosynthetic process
ENSMUSG00000042041	474	1690	363	153	238	151	17.52	63.89	15.18	5.72	8.21	6.01	32.19666667	6.646666667	-2.276208424	4.95E-07	7.30E-05	2010003K11Rik	RIKEN cDNA 2010003K11 gene [Source:MGI Symbol;Acc:MGI:1917111]	-	-	-	-	GO:0005575//cellular_component	GO:0003674//molecular_function	GO:0008150//biological_process
ENSMUSG00000105096	53	28	39	144	330	130	0.64	0.35	0.54	1.78	3.76	1.71	0.51	2.416666667	2.244449342	5.03E-07	7.33E-05	Gbp10	guanylate-binding protein 10 [Source:MGI Symbol;Acc:MGI:4359647]	-	-	-	-	GO:0020005//symbiont-containing vacuole membrane;GO:0031410//cytoplasmic vesicle	GO:0000166//nucleotide binding;GO:0003924//GTPase activity;GO:0005525//GTP binding	GO:0042832//defense response to protozoan;GO:0050830//defense response to Gram-positive bacterium;GO:0071222//cellular response to lipopolysaccharide;GO:0071346//cellular response to interferon-gamma
ENSMUSG00000063406	929	1131	422	357	393	296	53.07	57.17	29.07	19.13	19.9	17.91	46.43666667	18.98	-1.290784424	6.51E-07	9.38E-05	Tmed5	transmembrane p24 trafficking protein 5 [Source:MGI Symbol;Acc:MGI:1921586]	-	-	-	-	GO:0005783//endoplasmic reticulum;GO:0005789//endoplasmic reticulum membrane;GO:0005793//endoplasmic reticulum-Golgi intermediate compartment;GO:0005794//Golgi apparatus;GO:0005801//cis-Golgi network;GO:0016020//membrane;GO:0016021//integral component of membrane;GO:0030134//ER to Golgi transport vesicle;GO:0033116//endoplasmic reticulum-Golgi intermediate compartment membrane;GO:0070971//endopla…	GO:0003674//molecular_function	GO:0006886//intracellular protein transport;GO:0006888//ER to Golgi vesicle-mediated transport;GO:0007030//Golgi organization;GO:0015031//protein transport;GO:0090161//Golgi ribbon formation
ENSMUSG00000057068	72	30	44	277	207	144	3.06	1.44	2.75	13.14	9.34	7.95	2.416666667	10.14333333	2.069441434	6.82E-07	9.72E-05	Fam47e	family with sequence similarity 47, member E [Source:MGI Symbol;Acc:MGI:2686227]	-	-	-	-	GO:0005737//cytoplasm	GO:0003674//molecular_function	GO:0008150//biological_process
ENSMUSG00000074896	140	127	167	402	813	433	3.46	3.2	4.67	10.04	18.76	11.53	3.776666667	13.44333333	1.831705545	7.90E-07	0.000109773	Ifit3	interferon-induced protein with tetratricopeptide repeats 3 [Source:MGI Symbol;Acc:MGI:1101055]	-	-	-	-	GO:0005737//cytoplasm;GO:0005739//mitochondrion;GO:0005829//cytosol	GO:0005515//protein binding;GO:0042802//identical protein binding	GO:0002376//immune system process;GO:0008285//negative regulation of cell proliferation;GO:0009615//response to virus;GO:0009617//response to bacterium;GO:0035457//cellular response to interferon-alpha;GO:0035458//cellular response to interferon-beta;GO:0035634//response to stilbenoid;GO:0043066//negative regulation of apoptotic process;GO:0045087//innate immune response;GO:0051607//defense respo…
ENSMUSG00000033854	8	4	7	54	39	40	0.13	0.07	0.13	0.89	0.58	0.64	0.11	0.703333333	2.676705069	7.99E-07	0.000109773	Kcnk10	potassium channel, subfamily K, member 10 [Source:MGI Symbol;Acc:MGI:1919508]	Organismal Systems	Digestive system	ko04971//Gastric acid secretion	K04920	GO:0005886//plasma membrane;GO:0005887//integral component of plasma membrane;GO:0016020//membrane;GO:0016021//integral component of membrane	GO:0005267//potassium channel activity;GO:0022841//potassium ion leak channel activity	GO:0006811//ion transport;GO:0007613//memory;GO:0030322//stabilization of membrane potential;GO:0071805//potassium ion transmembrane transport
ENSMUSG00000046480	21	104	25	4	6	4	0.18	0.92	0.24	0.04	0.05	0.04	0.446666667	0.043333333	-3.365649472	8.05E-07	0.000109773	Scn4b	sodium channel, type IV, beta [Source:MGI Symbol;Acc:MGI:2687406]	Organismal Systems	Circulatory system	ko04261//Adrenergic signaling in cardiomyocytes	K04848	GO:0001518//voltage-gated sodium channel complex;GO:0005886//plasma membrane;GO:0014704//intercalated disc;GO:0016020//membrane;GO:0016021//integral component of membrane;GO:0031226//intrinsic component of plasma membrane	GO:0005244//voltage-gated ion channel activity;GO:0005248//voltage-gated sodium channel activity;GO:0005272//sodium channel activity;GO:0017080//sodium channel regulator activity;GO:0044325//ion channel binding;GO:0086006//voltage-gated sodium channel activity involved in cardiac muscle cell action potential	GO:0006811//ion transport;GO:0006814//sodium ion transport;GO:0010765//positive regulation of sodium ion transport;GO:0034765//regulation of ion transmembrane transport;GO:0035725//sodium ion transmembrane transport;GO:0060048//cardiac muscle contraction;GO:0060307//regulation of ventricular cardiac muscle cell membrane repolarization;GO:0086002//cardiac muscle cell action potential involved in c…
ENSMUSG00000031586	1036	1914	1394	520	648	646	33.5	65.15	53.34	16.31	19.72	22.15	50.66333333	19.39333333	-1.385381205	8.35E-07	0.000112687	Rbpms	RNA binding protein gene with multiple splicing [Source:MGI Symbol;Acc:MGI:1334446]	-	-	-	-	GO:0000932//cytoplasmic mRNA processing body;GO:0005634//nucleus;GO:0005654//nucleoplasm;GO:0005737//cytoplasm;GO:0005829//cytosol;GO:0010494//cytoplasmic stress granule;GO:0016020//membrane;GO:0016021//integral component of membrane	GO:0003676//nucleic acid binding;GO:0003713//transcription coactivator activity;GO:0003723//RNA binding;GO:0003729//mRNA binding;GO:0008143//poly(A) binding;GO:0042803//protein homodimerization activity	GO:0006979//response to oxidative stress;GO:0010862//positive regulation of pathway-restricted SMAD protein phosphorylation;GO:0060391//positive regulation of SMAD protein import into nucleus;GO:1903508//positive regulation of nucleic acid-templated transcription
ENSMUSG00000039886	2785	4310	3333	1783	2088	1476	77.05	121.97	104.31	49.89	53.91	43.98	101.11	49.26	-1.037437157	9.22E-07	0.000121759	Tmem120a	transmembrane protein 120A [Source:MGI Symbol;Acc:MGI:2686991]	-	-	-	-	GO:0005634//nucleus;GO:0005637//nuclear inner membrane;GO:0016020//membrane;GO:0016021//integral component of membrane	GO:0003674//molecular_function	GO:0045444//fat cell differentiation;GO:0051260//protein homooligomerization;GO:0051291//protein heterooligomerization
ENSMUSG00000104713	62	73	53	173	384	162	1.03	1.18	0.84	2.7	5.48	2.67	1.016666667	3.616666667	1.830813895	9.48E-07	0.000123866	Gbp6	guanylate binding protein 6 [Source:MGI Symbol;Acc:MGI:2140937]	-	-	-	-	GO:0016020//membrane;GO:0020005//symbiont-containing vacuole membrane;GO:0031410//cytoplasmic vesicle	GO:0000166//nucleotide binding;GO:0003924//GTPase activity;GO:0005525//GTP binding	GO:0009617//response to bacterium;GO:0035458//cellular response to interferon-beta;GO:0042832//defense response to protozoan;GO:0044406//adhesion of symbiont to host;GO:0050830//defense response to Gram-positive bacterium;GO:0071222//cellular response to lipopolysaccharide;GO:0071346//cellular response to interferon-gamma
ENSMUSG00000025509	6037	8528	7427	3005	3350	3765	138.39	192.24	185.26	67.86	68.53	88.86	171.9633333	75.08333333	-1.195536376	9.83E-07	0.000127135	Pnpla2	patatin-like phospholipase domain containing 2 [Source:MGI Symbol;Acc:MGI:1914103]	Metabolism;Organismal Systems;Metabolism;Organismal Systems	Global and overview maps;Environmental adaptation;Lipid metabolism;Endocrine system	ko01100//Metabolic pathways;ko04714//Thermogenesis;ko00561//Glycerolipid metabolism;ko04923//Regulation of lipolysis in adipocyte	K16816;K16816;K16816;K16816	GO:0005654//nucleoplasm;GO:0005737//cytoplasm;GO:0005811//lipid particle;GO:0005829//cytosol;GO:0005886//plasma membrane;GO:0016020//membrane;GO:0016021//integral component of membrane	GO:0004806//triglyceride lipase activity;GO:0005515//protein binding;GO:0016787//hydrolase activity	GO:0006629//lipid metabolic process;GO:0010891//negative regulation of sequestering of triglyceride;GO:0010898//positive regulation of triglyceride catabolic process;GO:0016042//lipid catabolic process;GO:0019433//triglyceride catabolic process;GO:0019915//lipid storage;GO:0034389//lipid particle organization;GO:0044242//cellular lipid catabolic process;GO:0055088//lipid homeostasis
ENSMUSG00000028037	15	23	16	77	108	52	0.22	0.35	0.27	1.15	1.49	0.83	0.28	1.156666667	2.04647443	1.15E-06	0.000147267	Ifi44	interferon-induced protein 44 [Source:MGI Symbol;Acc:MGI:2443016]	-	-	-	-	GO:0005737//cytoplasm	GO:0003674//molecular_function	GO:0006955//immune response;GO:0009617//response to bacterium
ENSMUSG00000024747	2608	2857	1742	1618	1144	963	54.45	61.01	41.14	34.16	22.29	21.66	52.2	26.03666667	-1.003505047	1.36E-06	0.000171961	Aldh1a7	aldehyde dehydrogenase family 1, subfamily A7 [Source:MGI Symbol;Acc:MGI:1347050]	Metabolism;Metabolism	Global and overview maps;Metabolism of cofactors and vitamins	ko01100//Metabolic pathways;ko00830//Retinol metabolism	K07249;K07249	GO:0005737//cytoplasm	GO:0004029//aldehyde dehydrogenase (NAD) activity;GO:0016491//oxidoreductase activity;GO:0016620//oxidoreductase activity, acting on the aldehyde or oxo group of donors, NAD or NADP as acceptor;GO:0018479//benzaldehyde dehydrogenase (NAD+) activity;GO:0043878//glyceraldehyde-3-phosphate dehydrogenase (NAD+) (non-phosphorylating) activity	GO:0006068//ethanol catabolic process;GO:0055114//oxidation-reduction process
ENSMUSG00000109482	1134	572	616	2471	2604	1783	22.31	11.57	13.79	48.55	46.98	37.1	15.89	44.21	1.47625361	1.52E-06	0.000189371	Gm4756	predicted gene 4756 [Source:MGI Symbol;Acc:MGI:3644906]	-	-	-	-	-	-	-
ENSMUSG00000028072	74	24	47	4	5	11	1.23	0.41	0.89	0.07	0.08	0.2	0.843333333	0.116666667	-2.853710558	2.00E-06	0.00024384	Ntrk1	neurotrophic tyrosine kinase, receptor, type 1 [Source:MGI Symbol;Acc:MGI:97383]	Human Diseases;Environmental Information Processing;Environmental Information Processing;Environmental Information Processing;Human Diseases;Cellular Processes;Organismal Systems;Organismal Systems;Human Diseases;Human Diseases	Cancers;Signal transduction;Signal transduction;Signal transduction;Cancers;Cell growth and death;Sensory system;Nervous system;Cancers;Cancers	ko05200//Pathways in cancer;ko04151//PI3K-Akt signaling pathway;ko04010//MAPK signaling pathway;ko04014//Ras signaling pathway;ko05202//Transcriptional misregulation in cancers;ko04210//Apoptosis;ko04750//Inflammatory mediator regulation of TRP channels;ko04722//Neurotrophin signaling pathway;ko05230//Central carbon metabolism in cancer;ko05216//Thyroid cancer	K03176;K03176;K03176;K03176;K03176;K03176;K03176;K03176;K03176;K03176	GO:0005737//cytoplasm;GO:0005768//endosome;GO:0005769//early endosome;GO:0005770//late endosome;GO:0005886//plasma membrane;GO:0005887//integral component of plasma membrane;GO:0009986//cell surface;GO:0016020//membrane;GO:0016021//integral component of membrane;GO:0030424//axon;GO:0030425//dendrite;GO:0031410//cytoplasmic vesicle;GO:0031901//early endosome membrane;GO:0031902//late endosome memb…	GO:0000166//nucleotide binding;GO:0004672//protein kinase activity;GO:0004713//protein tyrosine kinase activity;GO:0004714//transmembrane receptor protein tyrosine kinase activity;GO:0005004//GPI-linked ephrin receptor activity;GO:0005030//neurotrophin receptor activity;GO:0005166//neurotrophin p75 receptor binding;GO:0005515//protein binding;GO:0005524//ATP binding;GO:0010465//nerve growth facto…	GO:0001934//positive regulation of protein phosphorylation;GO:0006468//protein phosphorylation;GO:0007169//transmembrane receptor protein tyrosine kinase signaling pathway;GO:0007275//multicellular organism development;GO:0007399//nervous system development;GO:0007411//axon guidance;GO:0007568//aging;GO:0007611//learning or memory;GO:0007623//circadian rhythm;GO:0008285//negative regulation of ce…
ENSMUSG00000022351	160	179	207	1096	1427	321	2.5	2.86	3.66	17.33	20.83	5.41	3.006666667	14.52333333	2.272135775	2.02E-06	0.000244203	Sqle	squalene epoxidase [Source:MGI Symbol;Acc:MGI:109296]	Metabolism;Metabolism	Global and overview maps;Lipid metabolism	ko01100//Metabolic pathways;ko00100//Steroid biosynthesis	K00511;K00511	GO:0005783//endoplasmic reticulum;GO:0005789//endoplasmic reticulum membrane;GO:0016020//membrane;GO:0016021//integral component of membrane;GO:0031090//organelle membrane;GO:0043231//intracellular membrane-bounded organelle	GO:0004506//squalene monooxygenase activity;GO:0016491//oxidoreductase activity;GO:0050660//flavin adenine dinucleotide binding;GO:0071949//FAD binding	GO:0006725//cellular aromatic compound metabolic process;GO:0008203//cholesterol metabolic process;GO:0010033//response to organic substance;GO:0016126//sterol biosynthetic process;GO:0042127//regulation of cell proliferation;GO:0055114//oxidation-reduction process
ENSMUSG00000074240	26	24	53	2	3	6	1.92	1.8	4.39	0.14	0.21	0.47	2.703333333	0.273333333	-3.3060061	2.16E-06	0.000258716	Cib3	calcium and integrin binding family member 3 [Source:MGI Symbol;Acc:MGI:2685953]	-	-	-	-	GO:0005575//cellular_component	GO:0000287//magnesium ion binding;GO:0005509//calcium ion binding;GO:0046872//metal ion binding	GO:0008150//biological_process
ENSMUSG00000032028	174	82	85	418	415	273	2.62	1.18	1.6	6.73	5.16	4.87	1.8	5.586666667	1.633990837	2.48E-06	0.000293361	Nxpe2	neurexophilin and PC-esterase domain family, member 2 [Source:MGI Symbol;Acc:MGI:1925502]	-	-	-	-	GO:0016020//membrane;GO:0016021//integral component of membrane	-	-
ENSMUSG00000038751	2	1	0	37	39	15	0.02	0.01	0	0.44	0.43	0.19	0.01	0.353333333	5.142957954	2.78E-06	0.000323838	Ptk6	PTK6 protein tyrosine kinase 6 [Source:MGI Symbol;Acc:MGI:99683]	-	-	-	-	GO:0001726//ruffle;GO:0005634//nucleus;GO:0005654//nucleoplasm;GO:0005737//cytoplasm;GO:0005829//cytosol;GO:0005886//plasma membrane;GO:0016020//membrane;GO:0016604//nuclear body;GO:0031234//extrinsic component of cytoplasmic side of plasma membrane;GO:0042995//cell projection	GO:0000166//nucleotide binding;GO:0004672//protein kinase activity;GO:0004713//protein tyrosine kinase activity;GO:0004715//non-membrane spanning protein tyrosine kinase activity;GO:0005102//receptor binding;GO:0005515//protein binding;GO:0005524//ATP binding;GO:0016301//kinase activity;GO:0016740//transferase activity;GO:0042802//identical protein binding	GO:0006468//protein phosphorylation;GO:0007169//transmembrane receptor protein tyrosine kinase signaling pathway;GO:0007260//tyrosine phosphorylation of STAT protein;GO:0010976//positive regulation of neuron projection development;GO:0016310//phosphorylation;GO:0016477//cell migration;GO:0030154//cell differentiation;GO:0038083//peptidyl-tyrosine autophosphorylation;GO:0042127//regulation of cell…
ENSMUSG00000026944	1093	925	663	1676	2283	1869	5.87	5.08	4.03	9.1	11.44	10.81	4.993333333	10.45	1.065427819	3.06E-06	0.000349607	Abca2	ATP-binding cassette, sub-family A (ABC1), member 2 [Source:MGI Symbol;Acc:MGI:99606]	Cellular Processes;Environmental Information Processing	Transport and catabolism;Membrane transport	ko04142//Lysosome;ko02010//ABC transporters	K05642;K05642	GO:0005764//lysosome;GO:0005768//endosome;GO:0005886//plasma membrane;GO:0016020//membrane;GO:0016021//integral component of membrane	GO:0000166//nucleotide binding;GO:0005524//ATP binding;GO:0016887//ATPase activity;GO:0042626//ATPase activity, coupled to transmembrane movement of substances	GO:0006357//regulation of transcription from RNA polymerase II promoter;GO:0010872//regulation of cholesterol esterification;GO:0032383//regulation of intracellular cholesterol transport;GO:0032384//negative regulation of intracellular cholesterol transport;GO:0032805//positive regulation of low-density lipoprotein particle receptor catabolic process;GO:0042632//cholesterol homeostasis;GO:0042986…
ENSMUSG00000078597	12	43	5	0	0	0	0.22	0.8	0.09	0	0	0	0.37	0.001	-8.531381461	3.20E-06	0.000362022	Cyp4a12b	cytochrome P450, family 4, subfamily a, polypeptide 12B [Source:MGI Symbol;Acc:MGI:3611747]	Metabolism;Organismal Systems;Organismal Systems;Metabolism;Metabolism;Organismal Systems;Metabolism	Global and overview maps;Circulatory system;Sensory system;Metabolism of cofactors and vitamins;Lipid metabolism;Endocrine system;Lipid metabolism	ko01100//Metabolic pathways;ko04270//Vascular smooth muscle contraction;ko04750//Inflammatory mediator regulation of TRP channels;ko00830//Retinol metabolism;ko00590//Arachidonic acid metabolism;ko03320//PPAR signaling pathway;ko00071//Fatty acid degradation	K07425;K07425;K07425;K07425;K07425;K07425;K07425	GO:0005615//extracellular space;GO:0043231//intracellular membrane-bounded organelle	GO:0004497//monooxygenase activity;GO:0005506//iron ion binding;GO:0016491//oxidoreductase activity;GO:0016705//oxidoreductase activity, acting on paired donors, with incorporation or reduction of molecular oxygen;GO:0020037//heme binding;GO:0046872//metal ion binding	GO:0055114//oxidation-reduction process
ENSMUSG00000030131	10899	9624	5509	18351	21584	16210	102.66	92.73	58.7	174.82	189.74	164.44	84.69666667	176.3333333	1.057928125	3.35E-06	0.000376256	Mug2	murinoglobulin 2 [Source:MGI Symbol;Acc:MGI:99836]	-	-	-	-	GO:0005576//extracellular region;GO:0005615//extracellular space	GO:0002020//protease binding;GO:0004866//endopeptidase inhibitor activity;GO:0004867//serine-type endopeptidase inhibitor activity;GO:0030414//peptidase inhibitor activity	GO:0010466//negative regulation of peptidase activity;GO:0010951//negative regulation of endopeptidase activity
ENSMUSG00000040296	343	409	205	752	959	574	3.82	4.66	2.58	8.47	9.96	6.88	3.686666667	8.436666667	1.194356122	3.39E-06	0.000376256	Ddx58	DEAD (Asp-Glu-Ala-Asp) box polypeptide 58 [Source:MGI Symbol;Acc:MGI:2442858]	Human Diseases;Human Diseases;Human Diseases;Human Diseases;Human Diseases;Human Diseases;Environmental Information Processing;Organismal Systems;Organismal Systems	Infectious diseases;Infectious diseases;Infectious diseases;Infectious diseases;Infectious diseases;Infectious diseases;Signal transduction;Immune system;Immune system	ko05169//Epstein-Barr virus infection;ko05168//Herpes simplex infection;ko05164//Influenza A;ko05161//Hepatitis B;ko05162//Measles;ko05160//Hepatitis C;ko04064//NF-kappa B signaling pathway;ko04622//RIG-I-like receptor signaling pathway;ko04623//Cytosolic DNA-sensing pathway	K12646;K12646;K12646;K12646;K12646;K12646;K12646;K12646;K12646	GO:0005737//cytoplasm;GO:0005829//cytosol;GO:0005856//cytoskeleton;GO:0005886//plasma membrane;GO:0005923//bicellular tight junction;GO:0015629//actin cytoskeleton;GO:0016020//membrane;GO:0030054//cell junction;GO:0032587//ruffle membrane;GO:0042995//cell projection	GO:0000166//nucleotide binding;GO:0003677//DNA binding;GO:0003690//double-stranded DNA binding;GO:0003723//RNA binding;GO:0003724//RNA helicase activity;GO:0003725//double-stranded RNA binding;GO:0003727//single-stranded RNA binding;GO:0004386//helicase activity;GO:0005515//protein binding;GO:0005524//ATP binding;GO:0008270//zinc ion binding;GO:0016787//hydrolase activity;GO:0031625//ubiquitin pr…	GO:0002230//positive regulation of defense response to virus by host;GO:0002376//immune system process;GO:0002735//positive regulation of myeloid dendritic cell cytokine production;GO:0009597//detection of virus;GO:0009615//response to virus;GO:0010628//positive regulation of gene expression;GO:0030334//regulation of cell migration;GO:0032725//positive regulation of granulocyte macrophage colony-…
ENSMUSG00000022347	250	347	317	786	963	661	5.92	8.41	8.56	19.2	21.29	16.93	7.63	19.14	1.326835868	3.41E-06	0.000376256	A1bg	alpha-1-B glycoprotein [Source:MGI Symbol;Acc:MGI:2152878]	-	-	-	-	GO:0005576//extracellular region	GO:0003674//molecular_function	GO:0008150//biological_process
ENSMUSG00000031775	650	788	722	320	485	319	18.37	22.04	21.71	7.63	11.49	8.42	20.70666667	9.18	-1.17352927	3.51E-06	0.000383939	Pllp	plasma membrane proteolipid [Source:MGI Symbol;Acc:MGI:1915051]	-	-	-	-	GO:0016020//membrane;GO:0016021//integral component of membrane;GO:0043218//compact myelin;GO:0045121//membrane raft	GO:0019911//structural constituent of myelin sheath	GO:0006811//ion transport;GO:0009611//response to wounding;GO:0042552//myelination
ENSMUSG00000028051	29	9	8	110	90	55	0.31	0.1	0.1	1.2	0.9	0.64	0.17	0.913333333	2.425606741	3.70E-06	0.000400471	Hcn3	hyperpolarization-activated, cyclic nucleotide-gated K+ 3 [Source:MGI Symbol;Acc:MGI:1298211]	-	-	-	-	GO:0005886//plasma membrane;GO:0005887//integral component of plasma membrane;GO:0016020//membrane;GO:0016021//integral component of membrane;GO:0030424//axon;GO:0030425//dendrite;GO:0043025//neuronal cell body;GO:0044316//cone cell pedicle;GO:0045202//synapse	GO:0000166//nucleotide binding;GO:0005216//ion channel activity;GO:0005244//voltage-gated ion channel activity;GO:0005248//voltage-gated sodium channel activity;GO:0005249//voltage-gated potassium channel activity;GO:0005267//potassium channel activity;GO:0005272//sodium channel activity;GO:0005515//protein binding;GO:0030552//cAMP binding	GO:0006811//ion transport;GO:0006813//potassium ion transport;GO:0006814//sodium ion transport;GO:0034765//regulation of ion transmembrane transport;GO:0035725//sodium ion transmembrane transport;GO:0042391//regulation of membrane potential;GO:0055085//transmembrane transport;GO:0071805//potassium ion transmembrane transport;GO:0072718//response to cisplatin;GO:1903351//cellular response to dopam…
ENSMUSG00000024131	568	532	344	1379	956	1110	10.79	10.34	7.39	26.48	16.95	22.7	9.506666667	22.04333333	1.21333092	3.92E-06	0.000418097	Slc3a1	solute carrier family 3, member 1 [Source:MGI Symbol;Acc:MGI:1195264]	Organismal Systems	Digestive system	ko04974//Protein digestion and absorption	K14210	GO:0005743//mitochondrial inner membrane;GO:0005774//vacuolar membrane;GO:0005886//plasma membrane;GO:0005887//integral component of plasma membrane;GO:0016020//membrane;GO:0016021//integral component of membrane;GO:0031526//brush border membrane	GO:0003824//catalytic activity;GO:0005515//protein binding;GO:0046982//protein heterodimerization activity	GO:0005975//carbohydrate metabolic process;GO:0006865//amino acid transport
ENSMUSG00000008153	181	336	234	107	102	34	5.47	10.43	7.74	2.37	2.3	0.81	7.88	1.826666667	-2.108982237	4.14E-06	0.000437504	Clstn3	calsyntenin 3 [Source:MGI Symbol;Acc:MGI:2178323]	-	-	-	-	GO:0000139//Golgi membrane;GO:0005783//endoplasmic reticulum;GO:0005789//endoplasmic reticulum membrane;GO:0005794//Golgi apparatus;GO:0005886//plasma membrane;GO:0009986//cell surface;GO:0014069//postsynaptic density;GO:0016020//membrane;GO:0016021//integral component of membrane;GO:0032991//macromolecular complex;GO:0045211//postsynaptic membrane	GO:0005509//calcium ion binding;GO:0005515//protein binding	GO:0001558//regulation of cell growth;GO:0007155//cell adhesion;GO:0007156//homophilic cell adhesion via plasma membrane adhesion molecules;GO:0007416//synapse assembly;GO:0035249//synaptic transmission, glutamatergic;GO:0050806//positive regulation of synaptic transmission;GO:0051932//synaptic transmission, GABAergic;GO:0051965//positive regulation of synapse assembly;GO:1902474//positive regula…
ENSMUSG00000045776	130	55	75	381	339	213	1.77	0.53	1.33	3.71	3.72	2.75	1.21	3.393333333	1.487696108	4.39E-06	0.000459646	Lrtm1	leucine-rich repeats and transmembrane domains 1 [Source:MGI Symbol;Acc:MGI:2442106]	-	-	-	-	GO:0016020//membrane;GO:0016021//integral component of membrane	GO:0005515//protein binding;GO:0008201//heparin binding;GO:0048495//Roundabout binding	GO:0007411//axon guidance;GO:0050919//negative chemotaxis;GO:0051965//positive regulation of synapse assembly
ENSMUSG00000045094	280	257	195	549	589	794	2.22	3.4	2.54	5.96	6.43	10.29	2.72	7.56	1.474779583	4.63E-06	0.000481731	Arhgef37	Rho guanine nucleotide exchange factor (GEF) 37 [Source:MGI Symbol;Acc:MGI:3045339]	-	-	-	-	GO:0005575//cellular_component;GO:0005737//cytoplasm	GO:0005085//guanyl-nucleotide exchange factor activity;GO:0005089//Rho guanyl-nucleotide exchange factor activity;GO:0005515//protein binding	GO:0035023//regulation of Rho protein signal transduction
ENSMUSG00000037379	248	749	342	65	204	66	5.92	16.89	8.84	1.39	4.38	1.56	10.55	2.443333333	-2.110320396	4.83E-06	0.00049767	Spon2	spondin 2, extracellular matrix protein [Source:MGI Symbol;Acc:MGI:1923724]	-	-	-	-	GO:0005576//extracellular region;GO:0005615//extracellular space;GO:0031012//extracellular matrix	GO:0001530//lipopolysaccharide binding;GO:0003823//antigen binding;GO:0005102//receptor binding;GO:0005515//protein binding;GO:0046872//metal ion binding	GO:0002376//immune system process;GO:0002448//mast cell mediated immunity;GO:0007155//cell adhesion;GO:0008228//opsonization;GO:0032496//response to lipopolysaccharide;GO:0032755//positive regulation of interleukin-6 production;GO:0032760//positive regulation of tumor necrosis factor production;GO:0042742//defense response to bacterium;GO:0043152//induction of bacterial agglutination;GO:0045087//…
ENSMUSG00000029161	55	503	47	5	11	5	1.65	15.39	1.59	0.15	0.31	0.16	6.21	0.206666667	-4.909215649	5.00E-06	0.000508908	Cgref1	cell growth regulator with EF hand domain 1 [Source:MGI Symbol;Acc:MGI:1915817]	-	-	-	-	-	GO:0005509//calcium ion binding	-
ENSMUSG00000035864	125	73	71	275	295	190	1.14	0.68	0.73	2.53	2.5	1.86	0.85	2.296666667	1.434006736	5.04E-06	0.000508908	Syt1	synaptotagmin I [Source:MGI Symbol;Acc:MGI:99667]	Organismal Systems	Nervous system	ko04721//Synaptic vesicle cycle	K15290	GO:0005737//cytoplasm;GO:0005794//Golgi apparatus;GO:0005886//plasma membrane;GO:0008021//synaptic vesicle;GO:0016020//membrane;GO:0016021//integral component of membrane;GO:0030054//cell junction;GO:0030141//secretory granule;GO:0030285//integral component of synaptic vesicle membrane;GO:0030424//axon;GO:0030658//transport vesicle membrane;GO:0030672//synaptic vesicle membrane;GO:0031045//dense …	GO:0000149//SNARE binding;GO:0001786//phosphatidylserine binding;GO:0005509//calcium ion binding;GO:0005515//protein binding;GO:0005516//calmodulin binding;GO:0005543//phospholipid binding;GO:0005544//calcium-dependent phospholipid binding;GO:0005546//phosphatidylinositol-4,5-bisphosphate binding;GO:0008022//protein C-terminus binding;GO:0017075//syntaxin-1 binding;GO:0019905//syntaxin binding;GO…	GO:0005513//detection of calcium ion;GO:0007269//neurotransmitter secretion;GO:0007420//brain development;GO:0014059//regulation of dopamine secretion;GO:0016079//synaptic vesicle exocytosis;GO:0016192//vesicle-mediated transport;GO:0017156//calcium ion regulated exocytosis;GO:0017158//regulation of calcium ion-dependent exocytosis;GO:0030154//cell differentiation;GO:0031340//positive regulation …
ENSMUSG00000020777	82001	144202	49200	37802	47653	32001	923.2	1661.6	628.83	431.2	501.46	388.08	1071.21	440.2466667	-1.282857348	5.06E-06	0.000508908	Acox1	acyl-Coenzyme A oxidase 1, palmitoyl [Source:MGI Symbol;Acc:MGI:1330812]	Metabolism;Environmental Information Processing;Organismal Systems;Cellular Processes;Metabolism;Metabolism;Metabolism;Metabolism	Global and overview maps;Signal transduction;Endocrine system;Transport and catabolism;Global and overview maps;Lipid metabolism;Lipid metabolism;Lipid metabolism	ko01100//Metabolic pathways;ko04024//cAMP signaling pathway;ko03320//PPAR signaling pathway;ko04146//Peroxisome;ko01212//Fatty acid metabolism;ko00071//Fatty acid degradation;ko01040//Biosynthesis of unsaturated fatty acids;ko00592//alpha-Linolenic acid metabolism	K00232;K00232;K00232;K00232;K00232;K00232;K00232;K00232	GO:0005634//nucleus;GO:0005654//nucleoplasm;GO:0005730//nucleolus;GO:0005737//cytoplasm;GO:0005739//mitochondrion;GO:0005777//peroxisome;GO:0005778//peroxisomal membrane;GO:0005829//cytosol;GO:0005886//plasma membrane;GO:0043231//intracellular membrane-bounded organelle	GO:0003997//acyl-CoA oxidase activity;GO:0005504//fatty acid binding;GO:0016401//palmitoyl-CoA oxidase activity;GO:0016491//oxidoreductase activity;GO:0016627//oxidoreductase activity, acting on the CH-CH group of donors;GO:0030165//PDZ domain binding;GO:0042803//protein homodimerization activity;GO:0047485//protein N-terminus binding;GO:0050660//flavin adenine dinucleotide binding;GO:0071949//FA…	GO:0000038//very long-chain fatty acid metabolic process;GO:0006091//generation of precursor metabolites and energy;GO:0006629//lipid metabolic process;GO:0006631//fatty acid metabolic process;GO:0006635//fatty acid beta-oxidation;GO:0006693//prostaglandin metabolic process;GO:0007283//spermatogenesis;GO:0016559//peroxisome fission;GO:0019395//fatty acid oxidation;GO:0033540//fatty acid beta-oxid…
ENSMUSG00000043439	182	140	134	85	45	52	3.39	2.67	2.83	1.6	0.78	1.04	2.963333333	1.14	-1.378187094	5.21E-06	0.000515999	Epop	elongin BC and polycomb repressive complex 2 associated protein [Source:MGI Symbol;Acc:MGI:2143991]	-	-	-	-	GO:0005634//nucleus;GO:0005694//chromosome;GO:0035098//ESC/E(Z) complex;GO:0070449//elongin complex	GO:0003682//chromatin binding;GO:0005515//protein binding	GO:0006325//chromatin organization;GO:0006357//regulation of transcription from RNA polymerase II promoter;GO:0035616//histone H2B conserved C-terminal lysine deubiquitination;GO:0048663//neuron fate commitment;GO:0048863//stem cell differentiation
ENSMUSG00000104445	517	492	815	234	293	205	11.51	11.21	20.53	5.27	6.09	4.92	14.41666667	5.426666667	-1.409599433	5.25E-06	0.000515999	Rhbg	Rhesus blood group-associated B glycoprotein [Source:MGI Symbol;Acc:MGI:1927379]	-	-	-	-	GO:0005886//plasma membrane;GO:0005887//integral component of plasma membrane;GO:0014731//spectrin-associated cytoskeleton;GO:0016020//membrane;GO:0016021//integral component of membrane;GO:0016323//basolateral plasma membrane;GO:0030659//cytoplasmic vesicle membrane;GO:0031410//cytoplasmic vesicle;GO:0046658//anchored component of plasma membrane	GO:0008519//ammonium transmembrane transporter activity;GO:0030506//ankyrin binding	GO:0015696//ammonium transport;GO:0070634//transepithelial ammonium transport;GO:0072488//ammonium transmembrane transport
ENSMUSG00000025153	3501	4590	2746	9108	12575	5878	17.48	23.3	15.49	45.96	58.66	31.56	18.75666667	45.39333333	1.27507697	6.05E-06	0.000589978	Fasn	fatty acid synthase [Source:MGI Symbol;Acc:MGI:95485]	Metabolism;Organismal Systems;Environmental Information Processing;Metabolism;Metabolism	Global and overview maps;Endocrine system;Signal transduction;Global and overview maps;Lipid metabolism	ko01100//Metabolic pathways;ko04910//Insulin signaling pathway;ko04152//AMPK signaling pathway;ko01212//Fatty acid metabolism;ko00061//Fatty acid biosynthesis	K00665;K00665;K00665;K00665;K00665	GO:0005737//cytoplasm;GO:0005739//mitochondrion;GO:0005794//Golgi apparatus;GO:0005829//cytosol;GO:0005886//plasma membrane;GO:0042470//melanosome;GO:0042587//glycogen granule	GO:0003824//catalytic activity;GO:0004312//fatty acid synthase activity;GO:0004313//[acyl-carrier-protein] S-acetyltransferase activity;GO:0004314//[acyl-carrier-protein] S-malonyltransferase activity;GO:0004315//3-oxoacyl-[acyl-carrier-protein] synthase activity;GO:0004316//3-oxoacyl-[acyl-carrier-protein] reductase (NADPH) activity;GO:0004320//oleoyl-[acyl-carrier-protein] hydrolase activity;GO…	GO:0006084//acetyl-CoA metabolic process;GO:0006629//lipid metabolic process;GO:0006631//fatty acid metabolic process;GO:0006633//fatty acid biosynthetic process;GO:0008152//metabolic process;GO:0008611//ether lipid biosynthetic process;GO:0009058//biosynthetic process;GO:0009888//tissue development;GO:0030223//neutrophil differentiation;GO:0030224//monocyte differentiation;GO:0030879//mammary gl…
ENSMUSG00000096674	224	139	288	540	1358	1205	10.42	6.61	15.21	25.44	59.1	60.54	10.74666667	48.36	2.169925001	6.14E-06	0.000594288	Mup15	major urinary protein 15 [Source:MGI Symbol;Acc:MGI:3780235]	-	-	-	-	GO:0005575//cellular_component	GO:0003674//molecular_function;GO:0036094//small molecule binding	GO:0008150//biological_process
ENSMUSG00000045294	1913	677	1230	5275	5739	3387	30.59	11.07	22.25	85.32	85.65	58.34	21.30333333	76.43666667	1.843185678	6.25E-06	0.000597789	Insig1	insulin induced gene 1 [Source:MGI Symbol;Acc:MGI:1916289]	-	-	-	-	GO:0005783//endoplasmic reticulum;GO:0005789//endoplasmic reticulum membrane;GO:0016020//membrane;GO:0016021//integral component of membrane;GO:0032937//SREBP-SCAP-Insig complex	-	GO:0006629//lipid metabolic process;GO:0006641//triglyceride metabolic process;GO:0006695//cholesterol biosynthetic process;GO:0006991//response to sterol depletion;GO:0008202//steroid metabolic process;GO:0008203//cholesterol metabolic process;GO:0010894//negative regulation of steroid biosynthetic process;GO:0016126//sterol biosynthetic process;GO:0032933//SREBP signaling pathway;GO:0036315//ce…
ENSMUSG00000003721	5675	17364	4682	1785	2709	3105	238.38	679.68	177.64	52.8	85.66	105.22	365.2333333	81.22666667	-2.168793094	6.27E-06	0.000597789	Insig2	insulin induced gene 2 [Source:MGI Symbol;Acc:MGI:1920249]	-	-	-	-	GO:0005783//endoplasmic reticulum;GO:0005789//endoplasmic reticulum membrane;GO:0016020//membrane;GO:0016021//integral component of membrane;GO:0032937//SREBP-SCAP-Insig complex	GO:0008134//transcription factor binding	GO:0006629//lipid metabolic process;GO:0006641//triglyceride metabolic process;GO:0006695//cholesterol biosynthetic process;GO:0006991//response to sterol depletion;GO:0008202//steroid metabolic process;GO:0008203//cholesterol metabolic process;GO:0010894//negative regulation of steroid biosynthetic process;GO:0016126//sterol biosynthetic process;GO:0032868//response to insulin;GO:0032933//SREBP …
ENSMUSG00000060371	157	230	138	96	82	79	3.15	4.99	3.61	1.83	1.55	1.65	3.916666667	1.676666667	-1.224030452	6.32E-06	0.000598164	Caln1	calneuron 1 [Source:MGI Symbol;Acc:MGI:2155987]	-	-	-	-	GO:0005737//cytoplasm;GO:0005794//Golgi apparatus;GO:0005886//plasma membrane;GO:0016020//membrane;GO:0016021//integral component of membrane;GO:0032588//trans-Golgi network membrane;GO:0048471//perinuclear region of cytoplasm	GO:0005509//calcium ion binding;GO:0046872//metal ion binding	GO:0008150//biological_process
ENSMUSG00000050423	91	49	99	20	25	24	1.65	0.9	2.05	0.37	0.43	0.47	1.533333333	0.423333333	-1.856805364	6.53E-06	0.000613416	Ppp1r3g	protein phosphatase 1, regulatory subunit 3G [Source:MGI Symbol;Acc:MGI:1923737]	-	-	-	-	GO:0005737//cytoplasm	GO:0005515//protein binding;GO:0019903//protein phosphatase binding;GO:2001069//glycogen binding	GO:0042593//glucose homeostasis;GO:0045725//positive regulation of glycogen biosynthetic process;GO:2000467//positive regulation of glycogen (starch) synthase activity
ENSMUSG00000005625	3479	4719	4499	2082	2376	2213	114.34	158.45	167.04	69.04	72.65	78.08	146.61	73.25666667	-1.000951548	8.12E-06	0.000745829	Psmd4	proteasome (prosome, macropain) 26S subunit, non-ATPase, 4 [Source:MGI Symbol;Acc:MGI:1201670]	Human Diseases;Genetic Information Processing	Infectious diseases;Folding, sorting and degradation	ko05169//Epstein-Barr virus infection;ko03050//Proteasome	K03029;K03029	GO:0000502//proteasome complex;GO:0005634//nucleus;GO:0005654//nucleoplasm;GO:0005737//cytoplasm;GO:0005829//cytosol;GO:0008540//proteasome regulatory particle, base subcomplex;GO:0022624//proteasome accessory complex	GO:0008134//transcription factor binding;GO:0031593//polyubiquitin binding;GO:0042802//identical protein binding	GO:0043161//proteasome-mediated ubiquitin-dependent protein catabolic process;GO:0043248//proteasome assembly
ENSMUSG00000067279	550	707	263	1426	1355	3198	8.71	11.45	4.71	22.83	20.01	54.51	8.29	32.45	1.968774471	8.69E-06	0.000792281	Ppp1r3c	protein phosphatase 1, regulatory subunit 3C [Source:MGI Symbol;Acc:MGI:1858229]	Organismal Systems;Human Diseases	Endocrine system;Endocrine and metabolic diseases	ko04910//Insulin signaling pathway;ko04931//Insulin resistance	K07189;K07189	GO:0042587//glycogen granule;GO:0043231//intracellular membrane-bounded organelle	GO:0004721//phosphoprotein phosphatase activity;GO:0005515//protein binding;GO:0019888//protein phosphatase regulator activity;GO:0019899//enzyme binding;GO:0019903//protein phosphatase binding;GO:0050196//[phosphorylase] phosphatase activity;GO:2001069//glycogen binding	GO:0005975//carbohydrate metabolic process;GO:0005977//glycogen metabolic process;GO:0005978//glycogen biosynthetic process;GO:0006470//protein dephosphorylation;GO:0006605//protein targeting
ENSMUSG00000041828	659	372	385	1162	1258	1155	5.06	2.92	3.35	9.03	9.02	9.56	3.776666667	9.203333333	1.285043027	9.65E-06	0.000861971	Abca8a	ATP-binding cassette, sub-family A (ABC1), member 8a [Source:MGI Symbol;Acc:MGI:2386846]	Environmental Information Processing	Membrane transport	ko02010//ABC transporters	K05650	GO:0005886//plasma membrane;GO:0016020//membrane;GO:0016021//integral component of membrane;GO:0043231//intracellular membrane-bounded organelle	GO:0000166//nucleotide binding;GO:0005319//lipid transporter activity;GO:0005524//ATP binding;GO:0016887//ATPase activity;GO:0042626//ATPase activity, coupled to transmembrane movement of substances	GO:0006869//lipid transport;GO:0055085//transmembrane transport
ENSMUSG00000020218	1	1	0	21	28	28	0.02	0.02	0	0.4	0.49	0.58	0.013333333	0.49	5.199672345	9.79E-06	0.000867793	Wif1	Wnt inhibitory factor 1 [Source:MGI Symbol;Acc:MGI:1344332]	Environmental Information Processing	Signal transduction	ko04310//Wnt signaling pathway	K01691	GO:0005576//extracellular region;GO:0009986//cell surface	GO:0005102//receptor binding;GO:0017147//Wnt-protein binding	GO:0007275//multicellular organism development;GO:0016055//Wnt signaling pathway;GO:0030178//negative regulation of Wnt signaling pathway;GO:0045600//positive regulation of fat cell differentiation;GO:0048856//anatomical structure development
ENSMUSG00000027562	366	346	370	194	223	184	14.57	13.95	15.99	7.03	7.87	6.82	14.83666667	7.24	-1.035105398	1.01E-05	0.000890375	Car2	carbonic anhydrase 2 [Source:MGI Symbol;Acc:MGI:88269]	Organismal Systems;Organismal Systems;Organismal Systems;Organismal Systems;Organismal Systems;Metabolism	Digestive system;Digestive system;Digestive system;Excretory system;Excretory system;Energy metabolism	ko04972//Pancreatic secretion;ko04971//Gastric acid secretion;ko04976//Bile secretion;ko04966//Collecting duct acid secretion;ko04964//Proximal tubule bicarbonate reclamation;ko00910//Nitrogen metabolism	K18245;K18245;K18245;K18245;K18245;K18245	GO:0005615//extracellular space;GO:0005737//cytoplasm;GO:0005829//cytosol;GO:0005886//plasma membrane;GO:0005902//microvillus;GO:0016020//membrane;GO:0016323//basolateral plasma membrane;GO:0030424//axon;GO:0043209//myelin sheath;GO:0045177//apical part of cell	GO:0004064//arylesterase activity;GO:0004089//carbonate dehydratase activity;GO:0008270//zinc ion binding;GO:0016829//lyase activity;GO:0046872//metal ion binding	GO:0001822//kidney development;GO:0002009//morphogenesis of an epithelium;GO:0006885//regulation of pH;GO:0009268//response to pH;GO:0010033//response to organic substance;GO:0010043//response to zinc ion;GO:0015670//carbon dioxide transport;GO:0032230//positive regulation of synaptic transmission, GABAergic;GO:0032849//positive regulation of cellular pH reduction;GO:0038166//angiotensin-activate…
ENSMUSG00000036752	2894	3475	3447	1209	2097	1565	78.11	95.94	105.24	33	52.82	45.49	93.09666667	43.77	-1.088787129	1.05E-05	0.000914815	Tubb4b	tubulin, beta 4B class IVB [Source:MGI Symbol;Acc:MGI:1915472]	Cellular Processes;Cellular Processes	Transport and catabolism;Cellular community - eukaryotes	ko04145//Phagosome;ko04540//Gap junction	K07375;K07375	GO:0005737//cytoplasm;GO:0005856//cytoskeleton;GO:0005874//microtubule;GO:0043209//myelin sheath;GO:0045298//tubulin complex	GO:0000166//nucleotide binding;GO:0003725//double-stranded RNA binding;GO:0003924//GTPase activity;GO:0005200//structural constituent of cytoskeleton;GO:0005525//GTP binding	GO:0000226//microtubule cytoskeleton organization;GO:0000278//mitotic cell cycle;GO:0007017//microtubule-based process
ENSMUSG00000062300	1702	2134	2397	1066	1219	890	34.81	45.06	56.15	21.82	22.6	19.31	45.34	21.24333333	-1.093774231	1.05E-05	0.000914815	Nectin2	nectin cell adhesion molecule 2 [Source:MGI Symbol;Acc:MGI:97822]	Human Diseases;Environmental Information Processing;Cellular Processes	Infectious diseases;Signaling molecules and interaction;Cellular community - eukaryotes	ko05168//Herpes simplex infection;ko04514//Cell adhesion molecules (CAMs);ko04520//Adherens junction	K06531;K06531;K06531	GO:0005886//plasma membrane;GO:0005911//cell-cell junction;GO:0005915//zonula adherens;GO:0009986//cell surface;GO:0016020//membrane;GO:0016021//integral component of membrane;GO:0043296//apical junction complex;GO:0044291//cell-cell contact zone	GO:0005515//protein binding;GO:0042802//identical protein binding;GO:0042803//protein homodimerization activity;GO:0050839//cell adhesion molecule binding	GO:0001675//acrosome assembly;GO:0002860//positive regulation of natural killer cell mediated cytotoxicity directed against tumor cell target;GO:0002891//positive regulation of immunoglobulin mediated immune response;GO:0007010//cytoskeleton organization;GO:0007155//cell adhesion;GO:0007156//homophilic cell adhesion via plasma membrane adhesion molecules;GO:0007286//spermatid development;GO:00072…
ENSMUSG00000017307	657	823	950	399	420	369	24.86	31.92	40.49	15.21	14.79	15.03	32.42333333	15.01	-1.11110844	1.09E-05	0.000939289	Acot8	acyl-CoA thioesterase 8 [Source:MGI Symbol;Acc:MGI:2158201]	Metabolism;Cellular Processes;Metabolism	Global and overview maps;Transport and catabolism;Lipid metabolism	ko01100//Metabolic pathways;ko04146//Peroxisome;ko00120//Primary bile acid biosynthesis	K11992;K11992;K11992	GO:0005739//mitochondrion;GO:0005777//peroxisome;GO:0005782//peroxisomal matrix	GO:0003986//acetyl-CoA hydrolase activity;GO:0004778//succinyl-CoA hydrolase activity;GO:0016290//palmitoyl-CoA hydrolase activity;GO:0016787//hydrolase activity;GO:0033882//choloyl-CoA hydrolase activity;GO:0047603//acetoacetyl-CoA hydrolase activity;GO:0047617//acyl-CoA hydrolase activity;GO:0047994//hydroxymethylglutaryl-CoA hydrolase activity;GO:0052689//carboxylic ester hydrolase activity;GO…	GO:0006629//lipid metabolic process;GO:0006631//fatty acid metabolic process;GO:0006637//acyl-CoA metabolic process;GO:0007031//peroxisome organization;GO:0009062//fatty acid catabolic process;GO:0016559//peroxisome fission;GO:0043649//dicarboxylic acid catabolic process;GO:0045225//negative regulation of CD4 biosynthetic process
ENSMUSG00000028469	1119	864	983	2279	2417	2127	13.42	11.43	16.44	28.18	27.53	27.34	13.76333333	27.68333333	1.00818775	1.11E-05	0.000951654	Npr2	natriuretic peptide receptor 2 [Source:MGI Symbol;Acc:MGI:97372]	Metabolism;Environmental Information Processing;Organismal Systems;Organismal Systems	Nucleotide metabolism;Signal transduction;Endocrine system;Circulatory system	ko00230//Purine metabolism;ko04022//cGMP - PKG signaling pathway;ko04921//Oxytocin signaling pathway;ko04270//Vascular smooth muscle contraction	K12324;K12324;K12324;K12324	GO:0005886//plasma membrane;GO:0005887//integral component of plasma membrane;GO:0016020//membrane;GO:0016021//integral component of membrane	GO:0000166//nucleotide binding;GO:0001653//peptide receptor activity;GO:0004383//guanylate cyclase activity;GO:0004672//protein kinase activity;GO:0005524//ATP binding;GO:0005525//GTP binding;GO:0016829//lyase activity;GO:0016849//phosphorus-oxygen lyase activity;GO:0016941//natriuretic peptide receptor activity;GO:0017046//peptide hormone binding;GO:0042562//hormone binding;GO:0042802//identical…	GO:0001503//ossification;GO:0006182//cGMP biosynthetic process;GO:0006468//protein phosphorylation;GO:0007165//signal transduction;GO:0007168//receptor guanylyl cyclase signaling pathway;GO:0009190//cyclic nucleotide biosynthetic process;GO:0010753//positive regulation of cGMP-mediated signaling;GO:0019934//cGMP-mediated signaling;GO:0022414//reproductive process;GO:0035556//intracellular signal …
ENSMUSG00000033295	4196	3241	2161	6756	8928	5650	23.67	18.72	16	39.82	47.52	34.44	19.46333333	40.59333333	1.060484002	1.14E-05	0.000962999	Ptprf	protein tyrosine phosphatase, receptor type, F [Source:MGI Symbol;Acc:MGI:102695]	Environmental Information Processing;Organismal Systems;Human Diseases;Cellular Processes	Signaling molecules and interaction;Endocrine system;Endocrine and metabolic diseases;Cellular community - eukaryotes	ko04514//Cell adhesion molecules (CAMs);ko04910//Insulin signaling pathway;ko04931//Insulin resistance;ko04520//Adherens junction	K05695;K05695;K05695;K05695	GO:0005768//endosome;GO:0005886//plasma membrane;GO:0016020//membrane;GO:0016021//integral component of membrane;GO:0030426//growth cone;GO:0043005//neuron projection;GO:0043025//neuronal cell body;GO:0043231//intracellular membrane-bounded organelle;GO:0060076//excitatory synapse	GO:0004721//phosphoprotein phosphatase activity;GO:0004725//protein tyrosine phosphatase activity;GO:0005001//transmembrane receptor protein tyrosine phosphatase activity;GO:0005158//insulin receptor binding;GO:0005515//protein binding;GO:0008201//heparin binding;GO:0016787//hydrolase activity;GO:0016791//phosphatase activity;GO:0030971//receptor tyrosine kinase binding;GO:0035373//chondroitin su…	GO:0001960//negative regulation of cytokine-mediated signaling pathway;GO:0006470//protein dephosphorylation;GO:0007155//cell adhesion;GO:0007156//homophilic cell adhesion via plasma membrane adhesion molecules;GO:0007399//nervous system development;GO:0008285//negative regulation of cell proliferation;GO:0010975//regulation of neuron projection development;GO:0016311//dephosphorylation;GO:001647…
ENSMUSG00000055254	48	33	45	484	202	83	0.59	0.34	0.7	5.47	2.16	1.04	0.543333333	2.89	2.411160029	1.14E-05	0.000962999	Ntrk2	neurotrophic tyrosine kinase, receptor, type 2 [Source:MGI Symbol;Acc:MGI:97384]	Environmental Information Processing;Environmental Information Processing;Environmental Information Processing;Human Diseases;Organismal Systems	Signal transduction;Signal transduction;Signal transduction;Substance dependence;Nervous system	ko04151//PI3K-Akt signaling pathway;ko04010//MAPK signaling pathway;ko04014//Ras signaling pathway;ko05034//Alcoholism;ko04722//Neurotrophin signaling pathway	K04360;K04360;K04360;K04360;K04360	GO:0005737//cytoplasm;GO:0005768//endosome;GO:0005769//early endosome;GO:0005791//rough endoplasmic reticulum;GO:0005829//cytosol;GO:0005886//plasma membrane;GO:0005887//integral component of plasma membrane;GO:0009986//cell surface;GO:0010008//endosome membrane;GO:0014069//postsynaptic density;GO:0016020//membrane;GO:0016021//integral component of membrane;GO:0030054//cell junction;GO:0030424//a…	GO:0000166//nucleotide binding;GO:0004672//protein kinase activity;GO:0004713//protein tyrosine kinase activity;GO:0004714//transmembrane receptor protein tyrosine kinase activity;GO:0005030//neurotrophin receptor activity;GO:0005515//protein binding;GO:0005524//ATP binding;GO:0016301//kinase activity;GO:0016740//transferase activity;GO:0030971//receptor tyrosine kinase binding;GO:0042803//protei…	GO:0001570//vasculogenesis;GO:0001764//neuron migration;GO:0006468//protein phosphorylation;GO:0007169//transmembrane receptor protein tyrosine kinase signaling pathway;GO:0007275//multicellular organism development;GO:0007399//nervous system development;GO:0007612//learning;GO:0007616//long-term memory;GO:0007623//circadian rhythm;GO:0007631//feeding behavior;GO:0008284//positive regulation of c…
ENSMUSG00000019768	184	291	116	470	538	512	1.96	2.96	0.96	4.19	4.72	5.22	1.96	4.71	1.264873405	1.18E-05	0.000988015	Esr1	estrogen receptor 1 (alpha) [Source:MGI Symbol;Acc:MGI:1352467]	Human Diseases;Human Diseases;Human Diseases;Organismal Systems;Organismal Systems;Human Diseases;Organismal Systems;Organismal Systems	Cancers;Cancers;Cancers;Endocrine system;Endocrine system;Drug resistance;Endocrine system;Excretory system	ko05200//Pathways in cancer;ko05205//Proteoglycans in cancer;ko05224//Breast cancer;ko04915//Estrogen signaling pathway;ko04919//Thyroid hormone signaling pathway;ko01522//Endocrine resistance;ko04917//Prolactin signaling pathway;ko04961//Endocrine and other factor-regulated calcium reabsorption	K08550;K08550;K08550;K08550;K08550;K08550;K08550;K08550	GO:0000790//nuclear chromatin;GO:0005634//nucleus;GO:0005737//cytoplasm;GO:0005739//mitochondrion;GO:0005794//Golgi apparatus;GO:0005886//plasma membrane;GO:0016020//membrane;GO:0030315//T-tubule;GO:0032991//macromolecular complex;GO:0035327//transcriptionally active chromatin;GO:0043005//neuron projection;GO:0043195//terminal bouton;GO:0043204//perikaryon;GO:0048471//perinuclear region of cytopl…	GO:0000978//RNA polymerase II core promoter proximal region sequence-specific DNA binding;GO:0001093//TFIIB-class transcription factor binding;GO:0001223//transcription coactivator binding;GO:0001228//transcriptional activator activity, RNA polymerase II transcription regulatory region sequence-specific binding;GO:0003677//DNA binding;GO:0003682//chromatin binding;GO:0003700//transcription factor…	GO:0000122//negative regulation of transcription from RNA polymerase II promoter;GO:0001547//antral ovarian follicle growth;GO:0002064//epithelial cell development;GO:0006355//regulation of transcription, DNA-templated;GO:0006366//transcription from RNA polymerase II promoter;GO:0007200//phospholipase C-activating G-protein coupled receptor signaling pathway;GO:0007204//positive regulation of cyt…
ENSMUSG00000042834	64	39	47	160	181	109	1.71	1.46	1.05	4.43	4.13	2.64	1.406666667	3.733333333	1.408183828	1.29E-05	0.001066585	Nrep	neuronal regeneration related protein [Source:MGI Symbol;Acc:MGI:99444]	-	-	-	-	GO:0005634//nucleus;GO:0005737//cytoplasm	GO:0005515//protein binding	GO:0017015//regulation of transforming growth factor beta receptor signaling pathway;GO:0031103//axon regeneration;GO:0045664//regulation of neuron differentiation
ENSMUSG00000025722	316	488	352	213	246	149	7.95	11.41	8.4	5.29	5.17	3.37	9.253333333	4.61	-1.005206411	1.36E-05	0.001120565	Wdr73	WD repeat domain 73 [Source:MGI Symbol;Acc:MGI:1919218]	-	-	-	-	GO:0000922//spindle pole;GO:0005737//cytoplasm;GO:0005819//spindle;GO:0005829//cytosol;GO:0005856//cytoskeleton;GO:0032154//cleavage furrow	GO:0003674//molecular_function;GO:0005515//protein binding	GO:0006997//nucleus organization;GO:0031122//cytoplasmic microtubule organization;GO:0043066//negative regulation of apoptotic process
ENSMUSG00000022836	1083	926	485	1866	2116	1590	6.22	5.22	3.39	10.52	10.94	9.44	4.943333333	10.3	1.05908824	1.54E-05	0.001249015	Mylk	myosin, light polypeptide kinase [Source:MGI Symbol;Acc:MGI:894806]	Cellular Processes;Cellular Processes;Environmental Information Processing;Environmental Information Processing;Organismal Systems;Environmental Information Processing;Organismal Systems;Organismal Systems;Organismal Systems	Cell motility;Cellular community - eukaryotes;Signal transduction;Signal transduction;Endocrine system;Signal transduction;Circulatory system;Immune system;Digestive system	ko04810//Regulation of actin cytoskeleton;ko04510//Focal adhesion;ko04020//Calcium signaling pathway;ko04022//cGMP - PKG signaling pathway;ko04921//Oxytocin signaling pathway;ko04371//Apelin signaling pathway;ko04270//Vascular smooth muscle contraction;ko04611//Platelet activation;ko04971//Gastric acid secretion	K00907;K00907;K00907;K00907;K00907;K00907;K00907;K00907;K00907	GO:0001725//stress fiber;GO:0005737//cytoplasm;GO:0005856//cytoskeleton;GO:0005886//plasma membrane;GO:0005911//cell-cell junction;GO:0015629//actin cytoskeleton;GO:0030027//lamellipodium;GO:0032154//cleavage furrow;GO:0042995//cell projection	GO:0000166//nucleotide binding;GO:0003779//actin binding;GO:0004672//protein kinase activity;GO:0004674//protein serine/threonine kinase activity;GO:0004687//myosin light chain kinase activity;GO:0005515//protein binding;GO:0005516//calmodulin binding;GO:0005524//ATP binding;GO:0016301//kinase activity;GO:0016740//transferase activity;GO:0019899//enzyme binding;GO:0046872//metal ion binding	GO:0006468//protein phosphorylation;GO:0006939//smooth muscle contraction;GO:0014820//tonic smooth muscle contraction;GO:0016310//phosphorylation;GO:0030335//positive regulation of cell migration;GO:0032060//bleb assembly;GO:0035690//cellular response to drug;GO:0035865//cellular response to potassium ion;GO:0051928//positive regulation of calcium ion transport;GO:0060414//aorta smooth muscle tis…
ENSMUSG00000037541	232	180	147	394	564	342	1.17	1.03	0.8	1.98	2.58	1.93	1	2.163333333	1.113255978	1.75E-05	0.001377059	Shank2	SH3 and multiple ankyrin repeat domains 2 [Source:MGI Symbol;Acc:MGI:2671987]	Organismal Systems	Nervous system	ko04724//Glutamatergic synapse	K15009	GO:0001750//photoreceptor outer segment;GO:0001917//photoreceptor inner segment;GO:0005737//cytoplasm;GO:0005883//neurofilament;GO:0005886//plasma membrane;GO:0008328//ionotropic glutamate receptor complex;GO:0014069//postsynaptic density;GO:0016020//membrane;GO:0016324//apical plasma membrane;GO:0030054//cell junction;GO:0030425//dendrite;GO:0030426//growth cone;GO:0031526//brush border membrane…	GO:0005515//protein binding;GO:0008022//protein C-terminus binding;GO:0017124//SH3 domain binding;GO:0030159//receptor signaling complex scaffold activity;GO:0030160//GKAP/Homer scaffold activity;GO:0035255//ionotropic glutamate receptor binding	GO:0007416//synapse assembly;GO:0007612//learning;GO:0007613//memory;GO:0030534//adult behavior;GO:0035176//social behavior;GO:0035640//exploration behavior;GO:0048854//brain morphogenesis;GO:0050807//regulation of synapse organization;GO:0051124//synaptic growth at neuromuscular junction;GO:0051968//positive regulation of synaptic transmission, glutamatergic;GO:0060291//long-term synaptic potent…
ENSMUSG00000074183	43	12	15	0	3	1	2.1	0.6	0.83	0	0.12	0.06	1.176666667	0.06	-4.293599372	1.79E-05	0.001400305	Gsta1	glutathione S-transferase, alpha 1 (Ya) [Source:MGI Symbol;Acc:MGI:1095417]	Human Diseases;Human Diseases;Human Diseases;Human Diseases;Metabolism;Human Diseases;Metabolism;Metabolism;Metabolism	Cancers;Cancers;Cardiovascular diseases;Cancers;Xenobiotics biodegradation and metabolism;Drug resistance;Xenobiotics biodegradation and metabolism;Xenobiotics biodegradation and metabolism;Metabolism of other amino acids	ko05200//Pathways in cancer;ko05225//Hepatocellular carcinoma;ko05418//Fluid shear stress and atherosclerosis;ko05204//Chemical carcinogenesis;ko00983//Drug metabolism - other enzymes;ko01524//Platinum drug resistance;ko00982//Drug metabolism - cytochrome P450;ko00980//Metabolism of xenobiotics by cytochrome P450;ko00480//Glutathione metabolism	K00799;K00799;K00799;K00799;K00799;K00799;K00799;K00799;K00799	GO:0005829//cytosol	GO:0004364//glutathione transferase activity;GO:0004601//peroxidase activity;GO:0004769//steroid delta-isomerase activity;GO:0005515//protein binding;GO:0016491//oxidoreductase activity;GO:0016740//transferase activity;GO:0016853//isomerase activity;GO:0043295//glutathione binding	GO:0006693//prostaglandin metabolic process;GO:0006749//glutathione metabolic process;GO:0006805//xenobiotic metabolic process;GO:0009617//response to bacterium;GO:0035634//response to stilbenoid;GO:0055114//oxidation-reduction process;GO:0098869//cellular oxidant detoxification;GO:1901687//glutathione derivative biosynthetic process
ENSMUSG00000031489	8	11	15	57	58	41	0.16	0.17	0.49	1.34	1.11	1.14	0.273333333	1.196666667	2.130288029	1.87E-05	0.001458074	Adrb3	adrenergic receptor, beta 3 [Source:MGI Symbol;Acc:MGI:87939]	Environmental Information Processing;Organismal Systems;Environmental Information Processing;Environmental Information Processing;Organismal Systems;Organismal Systems;Organismal Systems	Signaling molecules and interaction;Environmental adaptation;Signal transduction;Signal transduction;Digestive system;Endocrine system;Endocrine system	ko04080//Neuroactive ligand-receptor interaction;ko04714//Thermogenesis;ko04020//Calcium signaling pathway;ko04022//cGMP - PKG signaling pathway;ko04970//Salivary secretion;ko04924//Renin secretion;ko04923//Regulation of lipolysis in adipocyte	K04143;K04143;K04143;K04143;K04143;K04143;K04143	GO:0005634//nucleus;GO:0005886//plasma membrane;GO:0005887//integral component of plasma membrane;GO:0016020//membrane;GO:0016021//integral component of membrane;GO:0043235//receptor complex	GO:0004930//G-protein coupled receptor activity;GO:0004935//adrenergic receptor activity;GO:0004939//beta-adrenergic receptor activity;GO:0015052//beta3-adrenergic receptor activity;GO:0031699//beta-3 adrenergic receptor binding;GO:0042803//protein homodimerization activity;GO:0051379//epinephrine binding;GO:0051380//norepinephrine binding	GO:0002024//diet induced thermogenesis;GO:0002025//vasodilation by norepinephrine-epinephrine involved in regulation of systemic arterial blood pressure;GO:0007165//signal transduction;GO:0007186//G-protein coupled receptor signaling pathway;GO:0007188//adenylate cyclase-modulating G-protein coupled receptor signaling pathway;GO:0007189//adenylate cyclase-activating G-protein coupled receptor sig…
ENSMUSG00000049721	77	174	227	55	53	37	1.9	4.18	6.11	1.36	1.21	0.91	4.063333333	1.16	-1.808538915	1.91E-05	0.001480114	Gal3st1	galactose-3-O-sulfotransferase 1 [Source:MGI Symbol;Acc:MGI:1858277]	Metabolism;Metabolism;Metabolism	Global and overview maps;Lipid metabolism;Lipid metabolism	ko01100//Metabolic pathways;ko00565//Ether lipid metabolism;ko00600//Sphingolipid metabolism	K01019;K01019;K01019	GO:0000139//Golgi membrane;GO:0005794//Golgi apparatus;GO:0016020//membrane;GO:0016021//integral component of membrane	GO:0001733//galactosylceramide sulfotransferase activity;GO:0016740//transferase activity	GO:0006629//lipid metabolic process;GO:0006665//sphingolipid metabolic process;GO:0006682//galactosylceramide biosynthetic process;GO:0007283//spermatogenesis;GO:0009247//glycolipid biosynthetic process;GO:0042552//myelination
ENSMUSG00000026104	851	972	525	1600	2693	1390	13.8	15.12	8.28	24.77	42.93	25.08	12.4	30.92666667	1.318511225	2.12E-05	0.001622781	Stat1	signal transducer and activator of transcription 1 [Source:MGI Symbol;Acc:MGI:103063]	Human Diseases;Human Diseases;Human Diseases;Human Diseases;Organismal Systems;Human Diseases;Cellular Processes;Human Diseases;Organismal Systems;Environmental Information Processing;Human Diseases;Human Diseases;Human Diseases;Organismal Systems;Organismal Systems;Organismal Systems;Human Diseases;Organismal Systems;Human Diseases;Organismal Systems;Organismal Systems;Human Diseases;Organismal …	Cancers;Infectious diseases;Infectious diseases;Infectious diseases;Immune system;Infectious diseases;Cell growth and death;Infectious diseases;Immune system;Signal transduction;Infectious diseases;Infectious diseases;Infectious diseases;Development;Endocrine system;Immune system;Infectious diseases;Immune system;Endocrine and metabolic diseases;Immune system;Immune system;Cancers;Endocrine syste…	ko05200//Pathways in cancer;ko05165//Human papillomavirus infection;ko05167//Kaposi sarcoma-associated herpesvirus infection;ko05168//Herpes simplex infection;ko04062//Chemokine signaling pathway;ko05152//Tuberculosis;ko04217//Necroptosis;ko05164//Influenza A;ko04621//NOD-like receptor signaling pathway;ko04630//Jak-STAT signaling pathway;ko05161//Hepatitis B;ko05162//Measles;ko05160//Hepatitis C…	K11220;K11220;K11220;K11220;K11220;K11220;K11220;K11220;K11220;K11220;K11220;K11220;K11220;K11220;K11220;K11220;K11220;K11220;K11220;K11220;K11220;K11220;K11220;K11220;K11220	GO:0000790//nuclear chromatin;GO:0005634//nucleus;GO:0005654//nucleoplasm;GO:0005730//nucleolus;GO:0005737//cytoplasm;GO:0005829//cytosol;GO:0032991//macromolecular complex;GO:0048471//perinuclear region of cytoplasm	GO:0000978//RNA polymerase II core promoter proximal region sequence-specific DNA binding;GO:0000979//RNA polymerase II core promoter sequence-specific DNA binding;GO:0000981//RNA polymerase II transcription factor activity, sequence-specific DNA binding;GO:0003677//DNA binding;GO:0003690//double-stranded DNA binding;GO:0003700//transcription factor activity, sequence-specific DNA binding;GO:0005…	GO:0001937//negative regulation of endothelial cell proliferation;GO:0002230//positive regulation of defense response to virus by host;GO:0006355//regulation of transcription, DNA-templated;GO:0007165//signal transduction;GO:0007259//JAK-STAT cascade;GO:0010742//macrophage derived foam cell differentiation;GO:0016525//negative regulation of angiogenesis;GO:0032727//positive regulation of interfer…
ENSMUSG00000025732	1365	1310	2098	801	710	630	85.52	81.92	136.11	46.12	39.04	38.85	101.1833333	41.33666667	-1.291477711	2.23E-05	0.001690363	Mcrip2	MAPK regulated corepressor interacting protein 2 [Source:MGI Symbol;Acc:MGI:1915491]	-	-	-	-	GO:0005634//nucleus;GO:0005737//cytoplasm;GO:0010494//cytoplasmic stress granule	GO:0005515//protein binding	GO:0008150//biological_process
ENSMUSG00000037921	24	22	14	54	106	60	0.28	0.28	0.11	0.37	0.91	0.46	0.223333333	0.58	1.376854305	2.24E-05	0.001690363	Ddx60	DEAD (Asp-Glu-Ala-Asp) box polypeptide 60 [Source:MGI Symbol;Acc:MGI:2384570]	-	-	-	-	GO:0005737//cytoplasm;GO:0005829//cytosol;GO:0045111//intermediate filament cytoskeleton	GO:0003676//nucleic acid binding;GO:0003690//double-stranded DNA binding;GO:0003723//RNA binding;GO:0003725//double-stranded RNA binding;GO:0003727//single-stranded RNA binding;GO:0005515//protein binding;GO:0005524//ATP binding	GO:0009615//response to virus;GO:0051607//defense response to virus;GO:1900245//positive regulation of MDA-5 signaling pathway;GO:1900246//positive regulation of RIG-I signaling pathway
ENSMUSG00000069520	772	642	632	1591	1625	1135	14.21	12.29	12.98	32.78	25.44	21.3	13.16	26.50666667	1.010195767	2.30E-05	0.001722688	Tmem19	transmembrane protein 19 [Source:MGI Symbol;Acc:MGI:1914476]	-	-	-	-	GO:0016020//membrane;GO:0016021//integral component of membrane	GO:0003674//molecular_function	GO:0008150//biological_process
ENSMUSG00000111709	45	15	18	3	5	0	2.22	0.75	0.99	0.15	0.21	0	1.32	0.12	-3.459431619	2.51E-05	0.001851245	Gm3776	predicted gene 3776 [Source:MGI Symbol;Acc:MGI:3826440]	-	-	-	-	GO:0005575//cellular_component;GO:0005829//cytosol	GO:0003674//molecular_function;GO:0004364//glutathione transferase activity;GO:0005515//protein binding;GO:0016740//transferase activity	GO:0006749//glutathione metabolic process;GO:0006805//xenobiotic metabolic process;GO:0008150//biological_process
ENSMUSG00000034853	101	83	79	388	248	165	1.15	0.97	1.08	3.89	2.68	2.37	1.066666667	2.98	1.482202926	2.58E-05	0.001892977	Acot11	acyl-CoA thioesterase 11 [Source:MGI Symbol;Acc:MGI:1913736]	-	-	-	-	GO:0005737//cytoplasm;GO:0005739//mitochondrion;GO:0005759//mitochondrial matrix;GO:0005829//cytosol	GO:0000062//fatty-acyl-CoA binding;GO:0008289//lipid binding;GO:0016290//palmitoyl-CoA hydrolase activity;GO:0016787//hydrolase activity;GO:0016790//thiolester hydrolase activity;GO:0036042//long-chain fatty acyl-CoA binding;GO:0047617//acyl-CoA hydrolase activity;GO:0052689//carboxylic ester hydrolase activity;GO:0052816//long-chain acyl-CoA hydrolase activity	GO:0006629//lipid metabolic process;GO:0006631//fatty acid metabolic process;GO:0006637//acyl-CoA metabolic process;GO:0009266//response to temperature stimulus;GO:0009409//response to cold;GO:0035556//intracellular signal transduction
ENSMUSG00000028359	100	108	139	35	46	53	5.58	6.16	8.77	1.98	2.4	3.18	6.836666667	2.52	-1.439869352	2.82E-05	0.002016984	Orm3	orosomucoid 3 [Source:MGI Symbol;Acc:MGI:97445]	-	-	-	-	GO:0005576//extracellular region;GO:0005615//extracellular space	-	GO:0002682//regulation of immune system process
ENSMUSG00000023272	722	1090	667	268	376	473	22.8	35.21	23.82	8.56	11.08	16.08	27.27666667	11.90666667	-1.195897771	2.84E-05	0.002025756	Creld2	cysteine-rich with EGF-like domains 2 [Source:MGI Symbol;Acc:MGI:1923987]	-	-	-	-	GO:0005615//extracellular space;GO:0005783//endoplasmic reticulum;GO:0005794//Golgi apparatus	GO:0003756//protein disulfide isomerase activity;GO:0005201//extracellular matrix structural constituent;GO:0005509//calcium ion binding;GO:0016853//isomerase activity	GO:0008150//biological_process
ENSMUSG00000032193	2625	1261	1471	5154	6863	3488	24.47	12.02	15.51	48.59	59.7	35.02	17.33333333	47.77	1.462555754	3.05E-05	0.002135027	Ldlr	low density lipoprotein receptor [Source:MGI Symbol;Acc:MGI:96765]	Cellular Processes;Human Diseases;Human Diseases;Human Diseases;Organismal Systems;Organismal Systems;Organismal Systems;Organismal Systems;Organismal Systems	Transport and catabolism;Endocrine and metabolic diseases;Infectious diseases;Infectious diseases;Endocrine system;Digestive system;Endocrine system;Endocrine system;Digestive system	ko04144//Endocytosis;ko04934//Cushing syndrome;ko05160//Hepatitis C;ko05145//Toxoplasmosis;ko04925//Aldosterone synthesis and secretion;ko04976//Bile secretion;ko04927//Cortisol synthesis and secretion;ko04913//Ovarian Steroidogenesis;ko04979//Cholesterol metabolism	K12473;K12473;K12473;K12473;K12473;K12473;K12473;K12473;K12473	GO:0005615//extracellular space;GO:0005623//cell;GO:0005764//lysosome;GO:0005768//endosome;GO:0005769//early endosome;GO:0005770//late endosome;GO:0005794//Golgi apparatus;GO:0005886//plasma membrane;GO:0005901//caveola;GO:0005905//coated pit;GO:0009897//external side of plasma membrane;GO:0009986//cell surface;GO:0016020//membrane;GO:0016021//integral component of membrane;GO:0016323//basolatera…	GO:0001540//beta-amyloid binding;GO:0002020//protease binding;GO:0005041//low-density lipoprotein receptor activity;GO:0005509//calcium ion binding;GO:0005515//protein binding;GO:0030169//low-density lipoprotein particle binding;GO:0030229//very-low-density lipoprotein particle receptor activity;GO:0042802//identical protein binding	GO:0006629//lipid metabolic process;GO:0006869//lipid transport;GO:0006897//endocytosis;GO:0006898//receptor-mediated endocytosis;GO:0006909//phagocytosis;GO:0007616//long-term memory;GO:0008202//steroid metabolic process;GO:0008203//cholesterol metabolic process;GO:0010628//positive regulation of gene expression;GO:0010629//negative regulation of gene expression;GO:0010867//positive regulation o…
ENSMUSG00000028268	81	55	76	185	297	163	1.72	1.77	1.82	4.56	8.37	5.82	1.77	6.25	1.820106829	3.11E-05	0.002168984	Gbp3	guanylate binding protein 3 [Source:MGI Symbol;Acc:MGI:1926263]	Organismal Systems	Immune system	ko04621//NOD-like receptor signaling pathway	K20899	GO:0000139//Golgi membrane;GO:0005634//nucleus;GO:0005737//cytoplasm;GO:0005794//Golgi apparatus;GO:0005829//cytosol;GO:0016020//membrane;GO:0020005//symbiont-containing vacuole membrane;GO:0031410//cytoplasmic vesicle;GO:0048471//perinuclear region of cytoplasm	GO:0000166//nucleotide binding;GO:0003924//GTPase activity;GO:0005525//GTP binding;GO:0016787//hydrolase activity;GO:0042803//protein homodimerization activity	GO:0035458//cellular response to interferon-beta;GO:0042832//defense response to protozoan;GO:0044406//adhesion of symbiont to host;GO:0050830//defense response to Gram-positive bacterium;GO:0071346//cellular response to interferon-gamma
ENSMUSG00000107023	50	44	118	17	17	18	0.17	0.15	2.48	0.06	0.05	0.06	0.933333333	0.056666667	-4.041820176	3.16E-05	0.00217436	Gm42715	predicted gene 42715 [Source:MGI Symbol;Acc:MGI:5662852]	-	-	-	-	GO:0000812//Swr1 complex	GO:0003677//DNA binding;GO:0005524//ATP binding;GO:0016887//ATPase activity;GO:0042393//histone binding	GO:0006338//chromatin remodeling;GO:0016458//gene silencing;GO:0043044//ATP-dependent chromatin remodeling;GO:0043486//histone exchange
ENSMUSG00000090165	78	65	31	26	16	12	1.86	1.27	0.87	0.59	0.3	0.33	1.333333333	0.406666667	-1.713118852	3.17E-05	0.00217436	Ugt1a10	UDP glycosyltransferase 1 family, polypeptide A10 [Source:MGI Symbol;Acc:MGI:3580642]	Metabolism;Human Diseases;Metabolism;Metabolism;Metabolism;Metabolism;Metabolism;Metabolism;Metabolism;Metabolism	Global and overview maps;Cancers;Metabolism of cofactors and vitamins;Lipid metabolism;Xenobiotics biodegradation and metabolism;Xenobiotics biodegradation and metabolism;Xenobiotics biodegradation and metabolism;Metabolism of cofactors and vitamins;Carbohydrate metabolism;Carbohydrate metabolism	ko01100//Metabolic pathways;ko05204//Chemical carcinogenesis;ko00830//Retinol metabolism;ko00140//Steroid hormone biosynthesis;ko00983//Drug metabolism - other enzymes;ko00982//Drug metabolism - cytochrome P450;ko00980//Metabolism of xenobiotics by cytochrome P450;ko00860//Porphyrin and chlorophyll metabolism;ko00040//Pentose and glucuronate interconversions;ko00053//Ascorbate and aldarate metabo…	K00699;K00699;K00699;K00699;K00699;K00699;K00699;K00699;K00699;K00699	GO:0005783//endoplasmic reticulum;GO:0016020//membrane;GO:0016021//integral component of membrane	GO:0004857//enzyme inhibitor activity;GO:0005080//protein kinase C binding;GO:0005496//steroid binding;GO:0005504//fatty acid binding;GO:0008144//drug binding;GO:0015020//glucuronosyltransferase activity;GO:0016740//transferase activity;GO:0016757//transferase activity, transferring glycosyl groups;GO:0016758//transferase activity, transferring hexosyl groups;GO:0019899//enzyme binding;GO:0042803…	GO:0043086//negative regulation of catalytic activity;GO:0052696//flavonoid glucuronidation;GO:0052697//xenobiotic glucuronidation
ENSMUSG00000052316	23	58	8	2	4	3	0.19	0.48	0.07	0.02	0.03	0.03	0.246666667	0.026666667	-3.209453366	3.21E-05	0.002191048	Lrrc15	leucine rich repeat containing 15 [Source:MGI Symbol;Acc:MGI:1921738]	-	-	-	-	GO:0005615//extracellular space;GO:0009986//cell surface;GO:0016020//membrane;GO:0016021//integral component of membrane;GO:0031012//extracellular matrix	GO:0001968//fibronectin binding;GO:0005515//protein binding;GO:0005518//collagen binding;GO:0043236//laminin binding	GO:0030335//positive regulation of cell migration;GO:0046813//receptor-mediated virion attachment to host cell;GO:1903077//negative regulation of protein localization to plasma membrane
ENSMUSG00000033965	3299	2460	2130	5362	7145	4358	34.27	26.14	25.03	56.33	69.27	48.76	28.48	58.12	1.029085557	3.30E-05	0.002222498	Slc16a2	solute carrier family 16 (monocarboxylic acid transporters), member 2 [Source:MGI Symbol;Acc:MGI:1203732]	Organismal Systems	Endocrine system	ko04919//Thyroid hormone signaling pathway	K08231	GO:0005886//plasma membrane;GO:0005887//integral component of plasma membrane;GO:0016020//membrane;GO:0016021//integral component of membrane	GO:0008028//monocarboxylic acid transmembrane transporter activity;GO:0015293//symporter activity;GO:0015349//thyroid hormone transmembrane transporter activity	GO:0006590//thyroid hormone generation;GO:0009914//hormone transport;GO:0015718//monocarboxylic acid transport;GO:0055085//transmembrane transport;GO:0070327//thyroid hormone transport;GO:0070460//thyroid-stimulating hormone secretion
ENSMUSG00000003279	23	12	14	61	73	47	0.22	0.1	0.16	0.46	0.59	0.41	0.16	0.486666667	1.604862058	3.31E-05	0.002222498	Dlgap1	DLG associated protein 1 [Source:MGI Symbol;Acc:MGI:1346065]	Organismal Systems	Nervous system	ko04724//Glutamatergic synapse	K15008	GO:0005886//plasma membrane;GO:0014069//postsynaptic density;GO:0016020//membrane;GO:0030054//cell junction;GO:0045202//synapse;GO:0045211//postsynaptic membrane	GO:0005515//protein binding;GO:0019904//protein domain specific binding;GO:0044877//macromolecular complex binding	GO:0007268//synaptic transmission;GO:0023052//signaling;GO:0035418//protein localization to synapse;GO:0061136//regulation of proteasomal protein catabolic process;GO:0070842//aggresome assembly;GO:0099562//maintenance of postsynaptic density structure
ENSMUSG00000024411	57	93	20	11	15	14	0.8	1.27	0.37	0.18	0.26	0.13	0.813333333	0.19	-2.097847323	3.33E-05	0.002222498	Aqp4	aquaporin 4 [Source:MGI Symbol;Acc:MGI:107387]	Organismal Systems;Organismal Systems	Digestive system;Excretory system	ko04976//Bile secretion;ko04962//Vasopressin-regulated water reabsorption	K09866;K09866	GO:0005576//extracellular region;GO:0005737//cytoplasm;GO:0005768//endosome;GO:0005886//plasma membrane;GO:0005887//integral component of plasma membrane;GO:0005911//cell-cell junction;GO:0009897//external side of plasma membrane;GO:0009925//basal plasma membrane;GO:0010008//endosome membrane;GO:0016020//membrane;GO:0016021//integral component of membrane;GO:0016323//basolateral plasma membrane;G…	GO:0005515//protein binding;GO:0015250//water channel activity;GO:0015267//channel activity;GO:0015288//porin activity;GO:0042802//identical protein binding	GO:0006833//water transport;GO:0007605//sensory perception of sound;GO:0009992//cellular water homeostasis;GO:0010574//regulation of vascular endothelial growth factor production;GO:0015670//carbon dioxide transport;GO:0030104//water homeostasis;GO:0032691//negative regulation of interleukin-1 beta production;GO:0032715//negative regulation of interleukin-6 production;GO:0051260//protein homoolig…
ENSMUSG00000026896	185	263	117	476	606	327	1.52	2.45	1.14	4.31	5.11	3.06	1.703333333	4.16	1.288222738	3.37E-05	0.002239961	Ifih1	interferon induced with helicase C domain 1 [Source:MGI Symbol;Acc:MGI:1918836]	Human Diseases;Human Diseases;Human Diseases;Human Diseases;Organismal Systems	Infectious diseases;Infectious diseases;Infectious diseases;Infectious diseases;Immune system	ko05168//Herpes simplex infection;ko05164//Influenza A;ko05161//Hepatitis B;ko05162//Measles;ko04622//RIG-I-like receptor signaling pathway	K12647;K12647;K12647;K12647;K12647	GO:0005634//nucleus;GO:0005737//cytoplasm	GO:0000166//nucleotide binding;GO:0003677//DNA binding;GO:0003723//RNA binding;GO:0003724//RNA helicase activity;GO:0003725//double-stranded RNA binding;GO:0003727//single-stranded RNA binding;GO:0004386//helicase activity;GO:0005515//protein binding;GO:0005524//ATP binding;GO:0008270//zinc ion binding;GO:0016787//hydrolase activity;GO:0042802//identical protein binding;GO:0043021//ribonucleoprot…	GO:0002376//immune system process;GO:0009615//response to virus;GO:0016925//protein sumoylation;GO:0032727//positive regulation of interferon-alpha production;GO:0032728//positive regulation of interferon-beta production;GO:0035549//positive regulation of interferon-beta secretion;GO:0039530//MDA-5 signaling pathway;GO:0045087//innate immune response;GO:0051607//defense response to virus;GO:00607…
ENSMUSG00000033355	121	164	130	313	492	262	4.13	6.09	5.61	11.77	16.65	10.12	5.276666667	12.84666667	1.283695316	3.87E-05	0.002542535	Rtp4	receptor transporter protein 4 [Source:MGI Symbol;Acc:MGI:1915025]	-	-	-	-	GO:0005737//cytoplasm;GO:0016020//membrane;GO:0016021//integral component of membrane	GO:0005515//protein binding;GO:0031849//olfactory receptor binding	GO:0001580//detection of chemical stimulus involved in sensory perception of bitter taste;GO:0006612//protein targeting to membrane;GO:0051205//protein insertion into membrane;GO:0051607//defense response to virus
ENSMUSG00000050440	9260	9359	7763	14838	22922	20951	974.15	1007.1	923.83	1578.6	2250.31	2373.63	968.36	2067.513333	1.094281241	3.92E-05	0.002561882	Hamp	hepcidin antimicrobial peptide [Source:MGI Symbol;Acc:MGI:1933533]	-	-	-	-	GO:0005576//extracellular region;GO:0005615//extracellular space;GO:0005634//nucleus	GO:0005179//hormone activity;GO:0005507//copper ion binding	GO:0000122//negative regulation of transcription from RNA polymerase II promoter;GO:0002262//myeloid cell homeostasis;GO:0006879//cellular iron ion homeostasis;GO:0007259//JAK-STAT cascade;GO:0031668//cellular response to extracellular stimulus;GO:0034760//negative regulation of iron ion transmembrane transport;GO:0042742//defense response to bacterium;GO:0043032//positive regulation of macrophag…
ENSMUSG00000116461	96	168	91	58	56	50	0.96	1.73	1.04	0.59	0.53	0.55	1.243333333	0.556666667	-1.159327528	4.02E-05	0.002612261	Gm44502	predicted readthrough transcript (NMD candidate), 44502 [Source:MGI Symbol;Acc:MGI:3846135]	-	-	-	-	-	GO:0016301//kinase activity	GO:0016310//phosphorylation;GO:0046474//glycerophospholipid biosynthetic process
ENSMUSG00000020641	78	95	35	143	338	196	0.89	1.11	0.45	1.65	3.6	2.41	0.816666667	2.553333333	1.644562643	4.34E-05	0.002763023	Rsad2	radical S-adenosyl methionine domain containing 2 [Source:MGI Symbol;Acc:MGI:1929628]	Human Diseases	Infectious diseases	ko05164//Influenza A	K15045	GO:0001650//fibrillar center;GO:0005739//mitochondrion;GO:0005741//mitochondrial outer membrane;GO:0005743//mitochondrial inner membrane;GO:0005783//endoplasmic reticulum;GO:0005789//endoplasmic reticulum membrane;GO:0005811//lipid particle;GO:0016020//membrane	GO:0003674//molecular_function;GO:0003824//catalytic activity;GO:0005515//protein binding;GO:0043621//protein self-association;GO:0046872//metal ion binding;GO:0051536//iron-sulfur cluster binding;GO:0051539//4 iron, 4 sulfur cluster binding	GO:0001503//ossification;GO:0002376//immune system process;GO:0009615//response to virus;GO:0030278//regulation of ossification;GO:0034157//positive regulation of toll-like receptor 7 signaling pathway;GO:0034165//positive regulation of toll-like receptor 9 signaling pathway;GO:0035710//CD4-positive, alpha-beta T cell activation;GO:0043367//CD4-positive, alpha-beta T cell differentiation;GO:00450…
ENSMUSG00000041372	10	7	3	50	41	22	0.12	0.08	0.05	0.66	0.45	0.29	0.083333333	0.466666667	2.485426827	4.36E-05	0.002763819	B4galnt3	beta-1,4-N-acetyl-galactosaminyl transferase 3 [Source:MGI Symbol;Acc:MGI:3041155]	-	-	-	-	GO:0005794//Golgi apparatus;GO:0016020//membrane;GO:0016021//integral component of membrane;GO:0032580//Golgi cisterna membrane	GO:0008376//acetylgalactosaminyltransferase activity;GO:0016740//transferase activity;GO:0033842//N-acetyl-beta-glucosaminyl-glycoprotein 4-beta-N-acetylgalactosaminyltransferase activity	-
ENSMUSG00000030731	42	26	34	102	127	79	0.73	0.45	0.71	1.81	2.34	1.47	0.63	1.873333333	1.572183896	4.87E-05	0.003044771	Syt3	synaptotagmin III [Source:MGI Symbol;Acc:MGI:99665]	-	-	-	-	GO:0005768//endosome;GO:0016020//membrane;GO:0016021//integral component of membrane	-	GO:0017156//calcium ion regulated exocytosis;GO:1903861//positive regulation of dendrite extension
ENSMUSG00000047492	2246	2520	1101	796	1365	814	18.21	20.9	10.1	6.53	10.33	7.11	16.40333333	7.99	-1.037721607	5.20E-05	0.003200956	Inhbe	inhibin beta-E [Source:MGI Symbol;Acc:MGI:109269]	Environmental Information Processing;Cellular Processes;Environmental Information Processing	Signaling molecules and interaction;Cellular community - eukaryotes;Signal transduction	ko04060//Cytokine-cytokine receptor interaction;ko04550//Signaling pathways regulating pluripotency of stem cells;ko04350//TGF-beta signaling pathway	K22689;K22689;K22689	GO:0005576//extracellular region;GO:0005615//extracellular space	GO:0005125//cytokine activity;GO:0005160//transforming growth factor beta receptor binding;GO:0005179//hormone activity;GO:0008083//growth factor activity	GO:0010862//positive regulation of pathway-restricted SMAD protein phosphorylation;GO:0042981//regulation of apoptotic process;GO:0043408//regulation of MAPK cascade;GO:0048468//cell development;GO:0060395//SMAD protein signal transduction
ENSMUSG00000027261	1128	599	814	2508	2036	2139	23.79	12.92	19.42	53.5	40.07	48.59	18.71	47.38666667	1.340671622	5.43E-05	0.003277538	Hao1	hydroxyacid oxidase 1, liver [Source:MGI Symbol;Acc:MGI:96011]	Metabolism;Metabolism;Cellular Processes;Metabolism	Global and overview maps;Global and overview maps;Transport and catabolism;Carbohydrate metabolism	ko01100//Metabolic pathways;ko01200//Carbon metabolism;ko04146//Peroxisome;ko00630//Glyoxylate and dicarboxylate metabolism	K11517;K11517;K11517;K11517	GO:0005777//peroxisome	GO:0003824//catalytic activity;GO:0003973//(S)-2-hydroxy-acid oxidase activity;GO:0004459//L-lactate dehydrogenase activity;GO:0008891//glycolate oxidase activity;GO:0010181//FMN binding;GO:0016491//oxidoreductase activity;GO:0052852//very-long-chain-(S)-2-hydroxy-acid oxidase activity;GO:0052853//long-chain-(S)-2-hydroxy-long-chain-acid oxidase activity;GO:0052854//medium-chain-(S)-2-hydroxy-aci…	GO:0001561//fatty acid alpha-oxidation;GO:0006979//response to oxidative stress;GO:0019516//lactate oxidation;GO:0046296//glycolate catabolic process;GO:0055114//oxidation-reduction process
ENSMUSG00000041261	787	491	550	1416	1573	1167	8.81	5.62	6.96	16.03	16.43	14.07	7.13	15.51	1.121224705	5.46E-05	0.003283398	Car8	carbonic anhydrase 8 [Source:MGI Symbol;Acc:MGI:88253]	Metabolism	Energy metabolism	ko00910//Nitrogen metabolism	K01672	GO:0005737//cytoplasm	GO:0004089//carbonate dehydratase activity;GO:0005515//protein binding;GO:0008270//zinc ion binding;GO:0046872//metal ion binding	GO:0048015//phosphatidylinositol-mediated signaling
ENSMUSG00000020051	18578	13738	9966	33730	27590	26625	374.09	282.97	233.73	687.07	518.45	577.39	296.93	594.3033333	1.001076611	5.76E-05	0.00344756	Pah	phenylalanine hydroxylase [Source:MGI Symbol;Acc:MGI:97473]	Metabolism;Metabolism;Metabolism;Metabolism;Metabolism	Global and overview maps;Global and overview maps;Metabolism of cofactors and vitamins;Amino acid metabolism;Amino acid metabolism	ko01100//Metabolic pathways;ko01230//Biosynthesis of amino acids;ko00790//Folate biosynthesis;ko00360//Phenylalanine metabolism;ko00400//Phenylalanine, tyrosine and tryptophan biosynthesis	K00500;K00500;K00500;K00500;K00500	-	GO:0003824//catalytic activity;GO:0004497//monooxygenase activity;GO:0004505//phenylalanine 4-monooxygenase activity;GO:0005506//iron ion binding;GO:0016491//oxidoreductase activity;GO:0016597//amino acid binding;GO:0016714//oxidoreductase activity, acting on paired donors, with incorporation or reduction of molecular oxygen, reduced pteridine as one donor, and incorporation of one atom of oxygen…	GO:0006558//L-phenylalanine metabolic process;GO:0006559//L-phenylalanine catabolic process;GO:0006571//tyrosine biosynthetic process;GO:0008152//metabolic process;GO:0009072//aromatic amino acid family metabolic process;GO:0018126//protein hydroxylation;GO:0042558//pteridine-containing compound metabolic process;GO:0046146//tetrahydrobiopterin metabolic process;GO:0055114//oxidation-reduction pr…
ENSMUSG00000020538	1167	796	2132	6100	8479	3589	13.42	9.12	25.98	71.51	93.15	45.02	16.17333333	69.89333333	2.111537803	5.91E-05	0.003500457	Srebf1	sterol regulatory element binding transcription factor 1 [Source:MGI Symbol;Acc:MGI:107606]	Human Diseases;Organismal Systems;Environmental Information Processing;Human Diseases	Endocrine and metabolic diseases;Endocrine system;Signal transduction;Endocrine and metabolic diseases	ko04932//Non-alcoholic fatty liver disease (NAFLD);ko04910//Insulin signaling pathway;ko04152//AMPK signaling pathway;ko04931//Insulin resistance	K07197;K07197;K07197;K07197	GO:0000139//Golgi membrane;GO:0005634//nucleus;GO:0005654//nucleoplasm;GO:0005737//cytoplasm;GO:0005783//endoplasmic reticulum;GO:0005789//endoplasmic reticulum membrane;GO:0005794//Golgi apparatus;GO:0012507//ER to Golgi transport vesicle membrane;GO:0016020//membrane;GO:0016021//integral component of membrane;GO:0031410//cytoplasmic vesicle;GO:0032991//macromolecular complex;GO:0043231//intrace…	GO:0000977//RNA polymerase II regulatory region sequence-specific DNA binding;GO:0000978//RNA polymerase II core promoter proximal region sequence-specific DNA binding;GO:0000981//RNA polymerase II transcription factor activity, sequence-specific DNA binding;GO:0001228//transcriptional activator activity, RNA polymerase II transcription regulatory region sequence-specific binding;GO:0003677//DNA …	GO:0000122//negative regulation of transcription from RNA polymerase II promoter;GO:0003062//regulation of heart rate by chemical signal;GO:0006355//regulation of transcription, DNA-templated;GO:0006629//lipid metabolic process;GO:0007568//aging;GO:0007623//circadian rhythm;GO:0008202//steroid metabolic process;GO:0008203//cholesterol metabolic process;GO:0008286//insulin receptor signaling pathw…
ENSMUSG00000106631	37	27	9	103	119	55	0.46	0.35	0.13	1.3	1.39	0.74	0.313333333	1.143333333	1.867475914	6.30E-05	0.003714098	Gm42669	predicted gene 42669 [Source:MGI Symbol;Acc:MGI:5662806]	-	-	-	-	GO:0005623//cell;GO:0098793//presynapse	-	-
ENSMUSG00000039620	58	136	94	39	45	27	1	2.65	2.05	0.62	0.92	0.58	1.9	0.706666667	-1.426897654	6.53E-05	0.003830835	Trmt9b	tRNA methyltransferase 9B [Source:MGI Symbol;Acc:MGI:2442328]	-	-	-	-	GO:0005634//nucleus;GO:0005737//cytoplasm	GO:0008168//methyltransferase activity;GO:0008175//tRNA methyltransferase activity;GO:0016300//tRNA (uracil) methyltransferase activity;GO:0016740//transferase activity	GO:0002098//tRNA wobble uridine modification;GO:0008033//tRNA processing;GO:0030488//tRNA methylation;GO:0032259//methylation
ENSMUSG00000025742	95	90	39	228	240	133	1.11	1.07	0.51	2.69	2.61	1.67	0.896666667	2.323333333	1.373552483	6.98E-05	0.004062542	Prps2	phosphoribosyl pyrophosphate synthetase 2 [Source:MGI Symbol;Acc:MGI:97776]	Metabolism;Metabolism;Metabolism;Metabolism;Metabolism	Global and overview maps;Nucleotide metabolism;Global and overview maps;Global and overview maps;Carbohydrate metabolism	ko01100//Metabolic pathways;ko00230//Purine metabolism;ko01200//Carbon metabolism;ko01230//Biosynthesis of amino acids;ko00030//Pentose phosphate pathway	K00948;K00948;K00948;K00948;K00948	GO:0002189//ribose phosphate diphosphokinase complex;GO:0005737//cytoplasm;GO:0032991//macromolecular complex	GO:0000166//nucleotide binding;GO:0000287//magnesium ion binding;GO:0004749//ribose phosphate diphosphokinase activity;GO:0005524//ATP binding;GO:0016208//AMP binding;GO:0016301//kinase activity;GO:0016740//transferase activity;GO:0019003//GDP binding;GO:0030246//carbohydrate binding;GO:0042802//identical protein binding;GO:0042803//protein homodimerization activity;GO:0043531//ADP binding;GO:004…	GO:0006015//5-phosphoribose 1-diphosphate biosynthetic process;GO:0006164//purine nucleotide biosynthetic process;GO:0006167//AMP biosynthetic process;GO:0009116//nucleoside metabolic process;GO:0009156//ribonucleoside monophosphate biosynthetic process;GO:0009165//nucleotide biosynthetic process;GO:0016310//phosphorylation;GO:0019693//ribose phosphate metabolic process;GO:0031100//organ regenera…
ENSMUSG00000053219	94	202	106	73	46	26	3.09	6.25	3.91	2.28	1.43	0.87	4.416666667	1.526666667	-1.532572856	6.98E-05	0.004062542	Raet1e	retinoic acid early transcript 1E [Source:MGI Symbol;Acc:MGI:2675273]	Organismal Systems	Immune system	ko04650//Natural killer cell mediated cytotoxicity	K07987	GO:0005615//extracellular space;GO:0005886//plasma membrane;GO:0009897//external side of plasma membrane;GO:0016020//membrane;GO:0016021//integral component of membrane;GO:0031225//anchored component of membrane;GO:0044214//spanning component of plasma membrane;GO:0046658//anchored component of plasma membrane	GO:0046703//natural killer cell lectin-like receptor binding	GO:0001913//T cell mediated cytotoxicity;GO:0006955//immune response;GO:0045954//positive regulation of natural killer cell mediated cytotoxicity
ENSMUSG00000039934	186	114	196	602	531	361	2.62	1.45	3.1	7.43	6.4	5.02	2.39	6.283333333	1.394519499	7.26E-05	0.004200819	Gsap	gamma-secretase activating protein [Source:MGI Symbol;Acc:MGI:2442259]	-	-	-	-	GO:0005794//Golgi apparatus;GO:0005802//trans-Golgi network	GO:0001540//beta-amyloid binding	GO:0030162//regulation of proteolysis;GO:1902004//positive regulation of beta-amyloid formation
ENSMUSG00000032661	44	48	17	91	112	121	0.4	0.45	0.18	0.84	0.96	1.19	0.343333333	0.996666667	1.537501147	7.62E-05	0.004370619	Oas3	2'-5' oligoadenylate synthetase 3 [Source:MGI Symbol;Acc:MGI:2180850]	Human Diseases;Human Diseases;Organismal Systems;Human Diseases;Human Diseases	Infectious diseases;Infectious diseases;Immune system;Infectious diseases;Infectious diseases	ko05168//Herpes simplex infection;ko05164//Influenza A;ko04621//NOD-like receptor signaling pathway;ko05162//Measles;ko05160//Hepatitis C	K14216;K14216;K14216;K14216;K14216	GO:0005634//nucleus;GO:0005654//nucleoplasm;GO:0005737//cytoplasm;GO:0005829//cytosol;GO:0005886//plasma membrane	GO:0000166//nucleotide binding;GO:0001730//2'-5'-oligoadenylate synthetase activity;GO:0003723//RNA binding;GO:0003725//double-stranded RNA binding;GO:0005524//ATP binding;GO:0016740//transferase activity;GO:0016779//nucleotidyltransferase activity;GO:0046872//metal ion binding	GO:0002376//immune system process;GO:0006955//immune response;GO:0009615//response to virus;GO:0045071//negative regulation of viral genome replication;GO:0045087//innate immune response;GO:0051607//defense response to virus;GO:0060700//regulation of ribonuclease activity
ENSMUSG00000045868	94	112	26	194	419	213	0.45	0.55	0.14	0.95	1.9	1.11	0.38	1.32	1.796466606	7.99E-05	0.004545007	Gvin1	GTPase, very large interferon inducible 1 [Source:MGI Symbol;Acc:MGI:1921808]	-	-	-	-	-	GO:0005525//GTP binding	-
ENSMUSG00000032902	911	1904	594	399	662	351	8.88	18.98	6.55	3.93	6.02	3.68	11.47	4.543333333	-1.33604233	8.24E-05	0.004666506	Slc16a1	solute carrier family 16 (monocarboxylic acid transporters), member 1 [Source:MGI Symbol;Acc:MGI:106013]	-	-	-	-	GO:0005739//mitochondrion;GO:0005813//centrosome;GO:0005886//plasma membrane;GO:0005887//integral component of plasma membrane;GO:0016020//membrane;GO:0016021//integral component of membrane;GO:0030054//cell junction;GO:0043231//intracellular membrane-bounded organelle;GO:0045202//synapse	GO:0008028//monocarboxylic acid transmembrane transporter activity;GO:0015129//lactate transmembrane transporter activity;GO:0015293//symporter activity;GO:0042803//protein homodimerization activity;GO:0097159//organic cyclic compound binding	GO:0006629//lipid metabolic process;GO:0007098//centrosome cycle;GO:0015718//monocarboxylic acid transport;GO:0032094//response to food;GO:0035873//lactate transmembrane transport;GO:0035879//plasma membrane lactate transport;GO:0042593//glucose homeostasis;GO:0050796//regulation of insulin secretion;GO:0051780//behavioral response to nutrient;GO:0055085//transmembrane transport;GO:0071407//cellu…
ENSMUSG00000039853	357	456	230	695	1079	592	10.75	14	7.71	21.18	30.36	19.21	10.82	23.58333333	1.124067148	8.80E-05	0.004935885	Trim14	tripartite motif-containing 14 [Source:MGI Symbol;Acc:MGI:1921985]	-	-	-	-	GO:0005737//cytoplasm;GO:0005739//mitochondrion;GO:0005741//mitochondrial outer membrane;GO:0016020//membrane	GO:0003674//molecular_function;GO:0005515//protein binding;GO:0008270//zinc ion binding;GO:0046872//metal ion binding	GO:0002376//immune system process;GO:0032897//negative regulation of viral transcription;GO:0045087//innate immune response;GO:0051091//positive regulation of sequence-specific DNA binding transcription factor activity;GO:0051092//positive regulation of NF-kappaB transcription factor activity
ENSMUSG00000041044	94	57	51	188	237	122	0.94	0.58	0.58	1.9	2.21	1.31	0.7	1.806666667	1.367903524	8.89E-05	0.004943384	Lrit1	leucine-rich repeat, immunoglobulin-like and transmembrane domains 1 [Source:MGI Symbol;Acc:MGI:2385320]	-	-	-	-	GO:0005783//endoplasmic reticulum;GO:0005789//endoplasmic reticulum membrane;GO:0016020//membrane;GO:0016021//integral component of membrane;GO:0030176//integral component of endoplasmic reticulum membrane	GO:0003674//molecular_function;GO:0005515//protein binding	GO:0008150//biological_process
ENSMUSG00000047735	51	53	19	154	138	80	0.41	0.44	0.17	1.26	1.04	0.7	0.34	1	1.556393349	9.21E-05	0.005097729	Samd9l	sterile alpha motif domain containing 9-like [Source:MGI Symbol;Acc:MGI:1343184]	-	-	-	-	-	GO:0005515//protein binding	-
ENSMUSG00000021416	52	100	102	15	46	12	1.75	3.56	4.02	0.49	1.54	0.41	3.11	0.813333333	-1.934995933	9.95E-05	0.005484479	Eci3	enoyl-Coenzyme A delta isomerase 3 [Source:MGI Symbol;Acc:MGI:1916373]	Cellular Processes;Metabolism	Transport and catabolism;Lipid metabolism	ko04146//Peroxisome;ko00071//Fatty acid degradation	K13239;K13239	GO:0005777//peroxisome	GO:0000062//fatty-acyl-CoA binding;GO:0003824//catalytic activity;GO:0004165//dodecenoyl-CoA delta-isomerase activity;GO:0016853//isomerase activity	GO:0006635//fatty acid beta-oxidation
ENSMUSG00000025647	576	579	562	1155	1458	953	21.15	23.59	23.72	43.62	53.99	39.81	22.82	45.80666667	1.005258791	0.000108055	0.005855295	Shisa5	shisa family member 5 [Source:MGI Symbol;Acc:MGI:1915044]	Cellular Processes	Cell growth and death	ko04115//p53 signaling pathway	K10135	GO:0005634//nucleus;GO:0005635//nuclear envelope;GO:0005783//endoplasmic reticulum;GO:0005789//endoplasmic reticulum membrane;GO:0016020//membrane;GO:0016021//integral component of membrane;GO:0031965//nuclear membrane	GO:0050699//WW domain binding	GO:0006915//apoptotic process;GO:0042771//intrinsic apoptotic signaling pathway in response to DNA damage by p53 class mediator;GO:0072332//intrinsic apoptotic signaling pathway by p53 class mediator
ENSMUSG00000002831	1211	452	454	231	123	307	8.29	3.17	3.57	1.59	0.78	2.29	5.01	1.553333333	-1.689443149	0.000109847	0.005927047	Plin4	perilipin 4 [Source:MGI Symbol;Acc:MGI:1929709]	Organismal Systems	Endocrine system	ko03320//PPAR signaling pathway	K20254	GO:0005737//cytoplasm;GO:0005811//lipid particle;GO:0005829//cytosol;GO:0005886//plasma membrane;GO:0016020//membrane;GO:0043231//intracellular membrane-bounded organelle	-	-
ENSMUSG00000096883	2	4	2	43	12	23	0.07	0.07	0.04	0.72	0.52	0.41	0.06	0.55	3.196397213	0.000112085	0.006001367	Shisa8	shisa family member 8 [Source:MGI Symbol;Acc:MGI:2146080]	-	-	-	-	GO:0014069//postsynaptic density;GO:0016020//membrane;GO:0016021//integral component of membrane;GO:0032281//AMPA glutamate receptor complex;GO:0032591//dendritic spine membrane;GO:0045202//synapse;GO:0045211//postsynaptic membrane	GO:0003674//molecular_function	GO:0048172//regulation of short-term neuronal synaptic plasticity;GO:2000311//regulation of alpha-amino-3-hydroxy-5-methyl-4-isoxazole propionate selective glutamate receptor activity
ENSMUSG00000015312	273	349	179	92	149	152	9.27	11.99	6.8	3.13	4.67	5.5	9.353333333	4.433333333	-1.077088763	0.000117106	0.006157155	Gadd45b	growth arrest and DNA-damage-inducible 45 beta [Source:MGI Symbol;Acc:MGI:107776]	Human Diseases;Environmental Information Processing;Human Diseases;Cellular Processes;Human Diseases;Human Diseases;Human Diseases;Cellular Processes;Environmental Information Processing;Cellular Processes;Environmental Information Processing;Human Diseases;Human Diseases;Human Diseases;Human Diseases;Human Diseases;Cellular Processes;Human Diseases;Human Diseases;Human Diseases;Human Diseases;Hu…	Cancers;Signal transduction;Cancers;Cell growth and death;Cancers;Cancers;Cancers;Cell growth and death;Signal transduction;Cell growth and death;Signal transduction;Cancers;Cancers;Cancers;Cancers;Cancers;Cell growth and death;Cancers;Cancers;Cancers;Cancers;Cancers	ko05200//Pathways in cancer;ko04010//MAPK signaling pathway;ko05202//Transcriptional misregulation in cancers;ko04218//Cellular senescence;ko05225//Hepatocellular carcinoma;ko05226//Gastric cancer;ko05224//Breast cancer;ko04210//Apoptosis;ko04068//FoxO signaling pathway;ko04110//Cell cycle;ko04064//NF-kappa B signaling pathway;ko05222//Small cell lung cancer;ko05210//Colorectal cancer;ko05220//Ch…	K04402;K04402;K04402;K04402;K04402;K04402;K04402;K04402;K04402;K04402;K04402;K04402;K04402;K04402;K04402;K04402;K04402;K04402;K04402;K04402;K04402;K04402	GO:0005634//nucleus;GO:0005737//cytoplasm	GO:0005515//protein binding	GO:0000185//activation of MAPKKK activity;GO:0000186//activation of MAPKK activity;GO:0006469//negative regulation of protein kinase activity;GO:0006915//apoptotic process;GO:0007275//multicellular organism development;GO:0030154//cell differentiation;GO:0043065//positive regulation of apoptotic process;GO:0046330//positive regulation of JNK cascade;GO:0051726//regulation of cell cycle;GO:1900745…
ENSMUSG00000041845	697	783	1104	335	566	336	22.04	25.25	39.55	10.79	16.69	11.47	28.94666667	12.98333333	-1.156736398	0.000117189	0.006157155	Rhod	ras homolog family member D [Source:MGI Symbol;Acc:MGI:108446]	Organismal Systems	Development	ko04360//Axon guidance	K07530	GO:0005622//intracellular;GO:0005737//cytoplasm;GO:0005768//endosome;GO:0005769//early endosome;GO:0005886//plasma membrane;GO:0005938//cell cortex;GO:0016020//membrane;GO:0032153//cell division site;GO:0043231//intracellular membrane-bounded organelle	GO:0000166//nucleotide binding;GO:0003924//GTPase activity;GO:0005525//GTP binding;GO:0019901//protein kinase binding	GO:0006605//protein targeting;GO:0007015//actin filament organization;GO:0007264//small GTPase mediated signal transduction;GO:0007266//Rho protein signal transduction;GO:0008360//regulation of cell shape;GO:0016477//cell migration;GO:0030032//lamellipodium assembly;GO:0030334//regulation of cell migration;GO:0030335//positive regulation of cell migration;GO:0030950//establishment or maintenance …
ENSMUSG00000030107	204	294	232	458	678	539	4.97	7.32	6.39	11.28	15.52	14.14	6.226666667	13.64666667	1.132016647	0.000121579	0.006318146	Usp18	ubiquitin specific peptidase 18 [Source:MGI Symbol;Acc:MGI:1344364]	-	-	-	-	GO:0005634//nucleus;GO:0005829//cytosol	GO:0004197//cysteine-type endopeptidase activity;GO:0004843//thiol-dependent ubiquitin-specific protease activity;GO:0005515//protein binding;GO:0008233//peptidase activity;GO:0008234//cysteine-type peptidase activity;GO:0016787//hydrolase activity;GO:0019785//ISG15-specific protease activity;GO:0036459//thiol-dependent ubiquitinyl hydrolase activity	GO:0006508//proteolysis;GO:0006511//ubiquitin-dependent protein catabolic process;GO:0009617//response to bacterium;GO:0016579//protein deubiquitination;GO:0035634//response to stilbenoid;GO:0050727//regulation of inflammatory response
ENSMUSG00000075552	4	8	22	124	209	20	0.09	0.16	0.53	2.63	4.08	0.44	0.26	2.383333333	3.196397213	0.000125315	0.006407232	Cyp3a41b	cytochrome P450, family 3, subfamily a, polypeptide 41B [Source:MGI Symbol;Acc:MGI:3714859]	Metabolism;Human Diseases;Metabolism;Metabolism;Metabolism	Global and overview maps;Cancers;Metabolism of cofactors and vitamins;Lipid metabolism;Lipid metabolism	ko01100//Metabolic pathways;ko05204//Chemical carcinogenesis;ko00830//Retinol metabolism;ko00140//Steroid hormone biosynthesis;ko00591//Linoleic acid metabolism	K07424;K07424;K07424;K07424;K07424	GO:0005575//cellular_component;GO:0005783//endoplasmic reticulum;GO:0005789//endoplasmic reticulum membrane;GO:0016020//membrane;GO:0031090//organelle membrane;GO:0043231//intracellular membrane-bounded organelle	GO:0004497//monooxygenase activity;GO:0005506//iron ion binding;GO:0008395//steroid hydroxylase activity;GO:0008401//retinoic acid 4-hydroxylase activity;GO:0016491//oxidoreductase activity;GO:0016705//oxidoreductase activity, acting on paired donors, with incorporation or reduction of molecular oxygen;GO:0016712//oxidoreductase activity, acting on paired donors, with incorporation or reduction o…	GO:0008202//steroid metabolic process;GO:0009617//response to bacterium;GO:0010468//regulation of gene expression;GO:0055114//oxidation-reduction process;GO:0070989//oxidative demethylation
ENSMUSG00000024694	554	346	285	854	883	821	14.52	9.11	8.4	23.18	21.4	23.14	10.67666667	22.57333333	1.080158175	0.000132275	0.006735921	Keg1	kidney expressed gene 1 [Source:MGI Symbol;Acc:MGI:1928492]	Metabolism	Amino acid metabolism	ko00360//Phenylalanine metabolism	K00628	GO:0005737//cytoplasm;GO:0005739//mitochondrion;GO:0005813//centrosome;GO:0005815//microtubule organizing center;GO:0005856//cytoskeleton;GO:0005874//microtubule	GO:0016740//transferase activity;GO:0016746//transferase activity, transferring acyl groups;GO:0047961//glycine N-acyltransferase activity	-
ENSMUSG00000053835	38	55	23	93	132	87	0.84	1.11	0.59	1.99	2.73	2.01	0.846666667	2.243333333	1.405778008	0.000134068	0.006783831	H2-T24	histocompatibility 2, T region locus 24 [Source:MGI Symbol;Acc:MGI:95958]	Human Diseases;Human Diseases;Cellular Processes;Human Diseases;Human Diseases;Human Diseases;Human Diseases;Human Diseases;Cellular Processes;Cellular Processes;Environmental Information Processing;Organismal Systems;Organismal Systems;Human Diseases;Human Diseases;Human Diseases;Human Diseases;Human Diseases	Infectious diseases;Infectious diseases;Transport and catabolism;Infectious diseases;Cancers;Infectious diseases;Infectious diseases;Infectious diseases;Cell growth and death;Transport and catabolism;Signaling molecules and interaction;Immune system;Immune system;Cardiovascular diseases;Immune diseases;Endocrine and metabolic diseases;Immune diseases;Immune diseases	ko05165//Human papillomavirus infection;ko05166//HTLV-I infection;ko04144//Endocytosis;ko05163//Human cytomegalovirus infection;ko05203//Viral carcinogenesis;ko05167//Kaposi sarcoma-associated herpesvirus infection;ko05169//Epstein-Barr virus infection;ko05168//Herpes simplex infection;ko04218//Cellular senescence;ko04145//Phagosome;ko04514//Cell adhesion molecules (CAMs);ko04650//Natural killer …	K06751;K06751;K06751;K06751;K06751;K06751;K06751;K06751;K06751;K06751;K06751;K06751;K06751;K06751;K06751;K06751;K06751;K06751	GO:0005615//extracellular space;GO:0005886//plasma membrane;GO:0009897//external side of plasma membrane;GO:0016020//membrane;GO:0016021//integral component of membrane	GO:0005102//receptor binding;GO:0042605//peptide antigen binding	GO:0001916//positive regulation of T cell mediated cytotoxicity;GO:0002476//antigen processing and presentation of endogenous peptide antigen via MHC class Ib;GO:0002486//antigen processing and presentation of endogenous peptide antigen via MHC class I via ER pathway, TAP-independent;GO:0006955//immune response
ENSMUSG00000022550	674	979	995	376	555	459	14.26	21.18	23.8	8.04	10.95	10.48	19.74666667	9.823333333	-1.00732458	0.000138225	0.006927663	Adck5	aarF domain containing kinase 5 [Source:MGI Symbol;Acc:MGI:2679274]	-	-	-	-	GO:0016020//membrane;GO:0016021//integral component of membrane	-	-
ENSMUSG00000050541	390	294	363	868	913	623	8.69	6.84	8.51	19.3	18.9	14.59	8.013333333	17.59666667	1.13482777	0.000138982	0.006938159	Adra1b	adrenergic receptor, alpha 1b [Source:MGI Symbol;Acc:MGI:104774]	Environmental Information Processing;Environmental Information Processing;Environmental Information Processing;Organismal Systems;Organismal Systems;Organismal Systems	Signaling molecules and interaction;Signal transduction;Signal transduction;Circulatory system;Circulatory system;Digestive system	ko04080//Neuroactive ligand-receptor interaction;ko04020//Calcium signaling pathway;ko04022//cGMP - PKG signaling pathway;ko04261//Adrenergic signaling in cardiomyocytes;ko04270//Vascular smooth muscle contraction;ko04970//Salivary secretion	K04136;K04136;K04136;K04136;K04136;K04136	GO:0005634//nucleus;GO:0005737//cytoplasm;GO:0005886//plasma membrane;GO:0016020//membrane;GO:0016021//integral component of membrane;GO:0031965//nuclear membrane	GO:0004930//G-protein coupled receptor activity;GO:0004935//adrenergic receptor activity;GO:0004937//alpha1-adrenergic receptor activity;GO:0046982//protein heterodimerization activity	GO:0006937//regulation of muscle contraction;GO:0007165//signal transduction;GO:0007186//G-protein coupled receptor signaling pathway;GO:0019229//regulation of vasoconstriction;GO:0043410//positive regulation of MAPK cascade;GO:0055117//regulation of cardiac muscle contraction;GO:0071875//adrenergic receptor signaling pathway
ENSMUSG00000038754	108	348	180	46	109	66	2.54	8.22	4.86	1.12	2.39	1.73	5.206666667	1.746666667	-1.575755737	0.000143262	0.007123796	Elovl3	elongation of very long chain fatty acids (FEN1/Elo2, SUR4/Elo3, yeast)-like 3 [Source:MGI Symbol;Acc:MGI:1195976]	Metabolism;Metabolism	Global and overview maps;Lipid metabolism	ko01100//Metabolic pathways;ko00062//Fatty acid elongation	K10248;K10248	GO:0005783//endoplasmic reticulum;GO:0005789//endoplasmic reticulum membrane;GO:0016020//membrane;GO:0016021//integral component of membrane;GO:0030176//integral component of endoplasmic reticulum membrane	GO:0009922//fatty acid elongase activity;GO:0016740//transferase activity	GO:0006629//lipid metabolic process;GO:0006631//fatty acid metabolic process;GO:0006633//fatty acid biosynthetic process;GO:0006636//unsaturated fatty acid biosynthetic process;GO:0019367//fatty acid elongation, saturated fatty acid;GO:0030148//sphingolipid biosynthetic process;GO:0034625//fatty acid elongation, monounsaturated fatty acid;GO:0034626//fatty acid elongation, polyunsaturated fatty a…
ENSMUSG00000061397	10	30	9	0	1	1	0.21	0.63	0.21	0	0.02	0.02	0.35	0.013333333	-4.714245518	0.00014644	0.007197105	Krt79	keratin 79 [Source:MGI Symbol;Acc:MGI:2385030]	-	-	-	-	GO:0005882//intermediate filament;GO:0045095//keratin filament	GO:0019899//enzyme binding	-
ENSMUSG00000005107	755	437	571	1603	1504	1123	10.09	6.45	9.06	21.51	19.15	15.55	8.533333333	18.73666667	1.134683005	0.000151393	0.007384501	Slc2a9	solute carrier family 2 (facilitated glucose transporter), member 9 [Source:MGI Symbol;Acc:MGI:2152844]	-	-	-	-	GO:0005886//plasma membrane;GO:0016020//membrane;GO:0016021//integral component of membrane;GO:0016323//basolateral plasma membrane;GO:0016324//apical plasma membrane	GO:0005215//transporter activity;GO:0005355//glucose transmembrane transporter activity;GO:0015143//urate transmembrane transporter activity;GO:0022857//transmembrane transporter activity	GO:0015747//urate transport;GO:0046415//urate metabolic process;GO:0055085//transmembrane transport;GO:1904659//glucose transmembrane transport
ENSMUSG00000020778	24	57	32	11	14	9	1.15	2.79	1.73	0.53	0.62	0.46	1.89	0.536666667	-1.816288047	0.000155418	0.007521736	Ten1	TEN1 telomerase capping complex subunit [Source:MGI Symbol;Acc:MGI:1916785]	-	-	-	-	GO:0000781//chromosome, telomeric region;GO:0000784//nuclear chromosome, telomeric region;GO:0005634//nucleus;GO:0005694//chromosome;GO:1990879//CST complex	GO:0003677//DNA binding;GO:0003697//single-stranded DNA binding;GO:0010521//telomerase inhibitor activity;GO:0042162//telomeric DNA binding	GO:0032211//negative regulation of telomere maintenance via telomerase;GO:0051974//negative regulation of telomerase activity
ENSMUSG00000020140	79	89	66	190	278	125	0.92	0.93	0.68	1.76	2.52	1.36	0.843333333	1.88	1.156557778	0.000158196	0.007576902	Lgr5	leucine rich repeat containing G protein coupled receptor 5 [Source:MGI Symbol;Acc:MGI:1341817]	-	-	-	-	GO:0005794//Golgi apparatus;GO:0005886//plasma membrane;GO:0005887//integral component of plasma membrane;GO:0016020//membrane;GO:0016021//integral component of membrane;GO:0032588//trans-Golgi network membrane	GO:0004888//transmembrane signaling receptor activity;GO:0004930//G-protein coupled receptor activity;GO:0005515//protein binding;GO:0008528//G-protein coupled peptide receptor activity;GO:0016500//protein-hormone receptor activity	GO:0001942//hair follicle development;GO:0007165//signal transduction;GO:0007186//G-protein coupled receptor signaling pathway;GO:0007189//adenylate cyclase-activating G-protein coupled receptor signaling pathway;GO:0007190//activation of adenylate cyclase activity;GO:0009755//hormone-mediated signaling pathway;GO:0009994//oocyte differentiation;GO:0042127//regulation of cell proliferation;GO:004…
ENSMUSG00000024378	651	241	308	1468	1435	772	6.69	2.09	3.23	13.78	12.77	7.77	4.003333333	11.44	1.514813402	0.000158785	0.007576902	Stard4	StAR-related lipid transfer (START) domain containing 4 [Source:MGI Symbol;Acc:MGI:2156764]	-	-	-	-	GO:0005623//cell;GO:0005737//cytoplasm;GO:0031410//cytoplasmic vesicle	GO:0008289//lipid binding;GO:0015485//cholesterol binding	GO:0010873//positive regulation of cholesterol esterification;GO:0010879//cholesterol transport involved in cholesterol storage;GO:0032367//intracellular cholesterol transport;GO:0070508//cholesterol import;GO:0070859//positive regulation of bile acid biosynthetic process
ENSMUSG00000075551	1801	3304	3084	10045	17912	4107	37.71	70.77	73.04	212.7	350	92.62	60.50666667	218.44	1.852071049	0.000158948	0.007576902	Cyp3a41a	cytochrome P450, family 3, subfamily a, polypeptide 41A [Source:MGI Symbol;Acc:MGI:1858451]	Metabolism;Human Diseases;Metabolism;Metabolism;Metabolism	Global and overview maps;Cancers;Metabolism of cofactors and vitamins;Lipid metabolism;Lipid metabolism	ko01100//Metabolic pathways;ko05204//Chemical carcinogenesis;ko00830//Retinol metabolism;ko00140//Steroid hormone biosynthesis;ko00591//Linoleic acid metabolism	K07424;K07424;K07424;K07424;K07424	GO:0005575//cellular_component;GO:0005783//endoplasmic reticulum;GO:0005789//endoplasmic reticulum membrane;GO:0016020//membrane;GO:0031090//organelle membrane;GO:0043231//intracellular membrane-bounded organelle	GO:0004497//monooxygenase activity;GO:0005506//iron ion binding;GO:0008395//steroid hydroxylase activity;GO:0008401//retinoic acid 4-hydroxylase activity;GO:0016491//oxidoreductase activity;GO:0016705//oxidoreductase activity, acting on paired donors, with incorporation or reduction of molecular oxygen;GO:0016712//oxidoreductase activity, acting on paired donors, with incorporation or reduction o…	GO:0008202//steroid metabolic process;GO:0009617//response to bacterium;GO:0010468//regulation of gene expression;GO:0055114//oxidation-reduction process;GO:0070989//oxidative demethylation
ENSMUSG00000069874	912	933	534	1672	2835	1202	11.33	11.84	7.48	20.99	32.8	16.06	10.21666667	23.28333333	1.188373042	0.000163678	0.00774417	Irgm2	immunity-related GTPase family M member 2 [Source:MGI Symbol;Acc:MGI:1926262]	-	-	-	-	GO:0000139//Golgi membrane;GO:0005739//mitochondrion;GO:0005789//endoplasmic reticulum membrane;GO:0005794//Golgi apparatus;GO:0005829//cytosol;GO:0016020//membrane;GO:0020003//symbiont-containing vacuole	GO:0003924//GTPase activity;GO:0005525//GTP binding;GO:0019901//protein kinase binding;GO:0043539//protein serine/threonine kinase activator activity;GO:0050700//CARD domain binding;GO:0051434//BH3 domain binding	GO:0000045//autophagosome assembly;GO:0001934//positive regulation of protein phosphorylation;GO:0006952//defense response;GO:0009617//response to bacterium;GO:0010508//positive regulation of autophagy;GO:0010800//positive regulation of peptidyl-threonine phosphorylation;GO:0031648//protein destabilization;GO:0033138//positive regulation of peptidyl-serine phosphorylation;GO:0034341//response to …
ENSMUSG00000023122	60	31	47	183	130	106	1.4	0.74	1.24	4.32	2.83	2.67	1.126666667	3.273333333	1.538699778	0.000165123	0.007783503	Sult1c2	sulfotransferase family, cytosolic, 1C, member 2 [Source:MGI Symbol;Acc:MGI:1916333]	-	-	-	-	GO:0005764//lysosome	GO:0008146//sulfotransferase activity;GO:0016740//transferase activity	GO:0051923//sulfation
ENSMUSG00000006638	62	99	58	35	30	34	1.99	3.24	2.09	1.14	0.89	1.16	2.44	1.063333333	-1.198287225	0.000166466	0.007817743	Abhd1	abhydrolase domain containing 1 [Source:MGI Symbol;Acc:MGI:1931013]	-	-	-	-	-	-	-
ENSMUSG00000047767	126	250	68	60	52	56	2.68	5.17	1.4	1.15	0.79	1.03	3.083333333	0.99	-1.638990435	0.000169459	0.0078998	Atg16l2	autophagy related 16-like 2 (S. cerevisiae) [Source:MGI Symbol;Acc:MGI:1920933]	Cellular Processes	Transport and catabolism	ko04140//Autophagy - animal	K20868	GO:0000421//autophagosome membrane;GO:0005654//nucleoplasm;GO:0005737//cytoplasm	GO:0003674//molecular_function;GO:0005515//protein binding	GO:0000045//autophagosome assembly;GO:0006914//autophagy;GO:0015031//protein transport;GO:0039689//negative stranded viral RNA replication
ENSMUSG00000028445	224	150	420	970	1439	771	7.61	5.22	16.15	33.34	45.64	28.22	9.66	35.73333333	1.887175406	0.000183646	0.008437087	Enho	energy homeostasis associated [Source:MGI Symbol;Acc:MGI:1916888]	-	-	-	-	GO:0005576//extracellular region;GO:0005886//plasma membrane	GO:0005179//hormone activity;GO:0005515//protein binding	GO:0007165//signal transduction;GO:0045747//positive regulation of Notch signaling pathway;GO:0046627//negative regulation of insulin receptor signaling pathway;GO:0046676//negative regulation of insulin secretion;GO:0051055//negative regulation of lipid biosynthetic process;GO:1903026//negative regulation of RNA polymerase II regulatory region sequence-specific DNA binding
ENSMUSG00000032883	114	101	84	276	348	145	1.68	1.37	1.57	4.04	4.39	2.33	1.54	3.586666667	1.219713321	0.000184355	0.008439056	Acsl3	acyl-CoA synthetase long-chain family member 3 [Source:MGI Symbol;Acc:MGI:1921455]	Metabolism;Organismal Systems;Organismal Systems;Cellular Processes;Organismal Systems;Metabolism;Metabolism;Cellular Processes;Metabolism	Global and overview maps;Environmental adaptation;Endocrine system;Transport and catabolism;Endocrine system;Global and overview maps;Lipid metabolism;Cell growth and death;Lipid metabolism	ko01100//Metabolic pathways;ko04714//Thermogenesis;ko03320//PPAR signaling pathway;ko04146//Peroxisome;ko04920//Adipocytokine signaling pathway;ko01212//Fatty acid metabolism;ko00071//Fatty acid degradation;ko04216//Ferroptosis;ko00061//Fatty acid biosynthesis	K01897;K01897;K01897;K01897;K01897;K01897;K01897;K01897;K01897	GO:0005739//mitochondrion;GO:0005741//mitochondrial outer membrane;GO:0005777//peroxisome;GO:0005778//peroxisomal membrane;GO:0005783//endoplasmic reticulum;GO:0005789//endoplasmic reticulum membrane;GO:0005794//Golgi apparatus;GO:0005811//lipid particle;GO:0016020//membrane;GO:0016021//integral component of membrane;GO:0031090//organelle membrane;GO:0043231//intracellular membrane-bounded organe…	GO:0000166//nucleotide binding;GO:0003824//catalytic activity;GO:0003996//acyl-CoA ligase activity;GO:0004467//long-chain fatty acid-CoA ligase activity;GO:0005524//ATP binding;GO:0016874//ligase activity;GO:0019901//protein kinase binding;GO:0019904//protein domain specific binding;GO:0047676//arachidonate-CoA ligase activity	GO:0001676//long-chain fatty acid metabolic process;GO:0006629//lipid metabolic process;GO:0006631//fatty acid metabolic process;GO:0006633//fatty acid biosynthetic process;GO:0007420//brain development;GO:0007584//response to nutrient;GO:0014070//response to organic cyclic compound;GO:0034379//very-low-density lipoprotein particle assembly;GO:0042998//positive regulation of Golgi to plasma membr…
ENSMUSG00000015090	63	96	152	10	29	42	3.46	5.17	9.22	0.55	1.47	2.41	5.95	1.476666667	-2.01054547	0.000190626	0.008688816	Ptgds	prostaglandin D2 synthase (brain) [Source:MGI Symbol;Acc:MGI:99261]	Metabolism;Metabolism	Global and overview maps;Lipid metabolism	ko01100//Metabolic pathways;ko00590//Arachidonic acid metabolism	K01830;K01830	GO:0005576//extracellular region;GO:0005615//extracellular space;GO:0005634//nucleus;GO:0005737//cytoplasm;GO:0005783//endoplasmic reticulum;GO:0005791//rough endoplasmic reticulum;GO:0005794//Golgi apparatus;GO:0016020//membrane;GO:0031965//nuclear membrane;GO:0048471//perinuclear region of cytoplasm	GO:0004667//prostaglandin-D synthase activity;GO:0005501//retinoid binding;GO:0005504//fatty acid binding;GO:0016853//isomerase activity;GO:0036094//small molecule binding	GO:0001516//prostaglandin biosynthetic process;GO:0006629//lipid metabolic process;GO:0006631//fatty acid metabolic process;GO:0006633//fatty acid biosynthetic process;GO:0006693//prostaglandin metabolic process;GO:0045187//regulation of circadian sleep/wake cycle, sleep;GO:0051384//response to glucocorticoid;GO:2000255//negative regulation of male germ cell proliferation
ENSMUSG00000072964	105	141	61	57	53	26	1.63	3.01	1.4	0.97	1.07	0.47	2.013333333	0.836666667	-1.266861185	0.000191181	0.008688816	Bhlhb9	basic helix-loop-helix domain containing, class B9 [Source:MGI Symbol;Acc:MGI:1917487]	-	-	-	-	GO:0005634//nucleus;GO:0005654//nucleoplasm;GO:0005737//cytoplasm;GO:0005829//cytosol	GO:0042803//protein homodimerization activity	GO:0007611//learning or memory;GO:0043524//negative regulation of neuron apoptotic process;GO:0050769//positive regulation of neurogenesis;GO:0051965//positive regulation of synapse assembly;GO:0061003//positive regulation of dendritic spine morphogenesis
ENSMUSG00000028240	860	1486	444	3081	2443	1815	8.89	15.71	5.19	32.21	23.57	20.21	9.93	25.33	1.350981454	0.000192741	0.008716827	Cyp7a1	cytochrome P450, family 7, subfamily a, polypeptide 1 [Source:MGI Symbol;Acc:MGI:106091]	Metabolism;Metabolism;Organismal Systems;Organismal Systems;Organismal Systems;Metabolism	Global and overview maps;Lipid metabolism;Endocrine system;Digestive system;Digestive system;Lipid metabolism	ko01100//Metabolic pathways;ko00140//Steroid hormone biosynthesis;ko03320//PPAR signaling pathway;ko04976//Bile secretion;ko04979//Cholesterol metabolism;ko00120//Primary bile acid biosynthesis	K00489;K00489;K00489;K00489;K00489;K00489	GO:0005783//endoplasmic reticulum;GO:0005789//endoplasmic reticulum membrane;GO:0016020//membrane;GO:0016021//integral component of membrane;GO:0031090//organelle membrane;GO:0043231//intracellular membrane-bounded organelle	GO:0004497//monooxygenase activity;GO:0005506//iron ion binding;GO:0008123//cholesterol 7-alpha-monooxygenase activity;GO:0016491//oxidoreductase activity;GO:0016705//oxidoreductase activity, acting on paired donors, with incorporation or reduction of molecular oxygen;GO:0020037//heme binding;GO:0046872//metal ion binding	GO:0006629//lipid metabolic process;GO:0006699//bile acid biosynthetic process;GO:0006707//cholesterol catabolic process;GO:0008202//steroid metabolic process;GO:0008203//cholesterol metabolic process;GO:0042632//cholesterol homeostasis;GO:0045542//positive regulation of cholesterol biosynthetic process;GO:0045717//negative regulation of fatty acid biosynthetic process;GO:0055114//oxidation-reduc…
ENSMUSG00000041827	139	212	186	377	803	372	2.75	4.29	4.23	7.54	14.85	7.92	3.756666667	10.10333333	1.427306337	0.000193173	0.008716827	Oasl1	2'-5' oligoadenylate synthetase-like 1 [Source:MGI Symbol;Acc:MGI:2180849]	Human Diseases	Infectious diseases	ko05165//Human papillomavirus infection	K14608	GO:0005634//nucleus;GO:0005654//nucleoplasm;GO:0005730//nucleolus;GO:0005737//cytoplasm;GO:0005829//cytosol	GO:0003677//DNA binding;GO:0003723//RNA binding;GO:0003725//double-stranded RNA binding;GO:0005515//protein binding;GO:0005524//ATP binding;GO:0016740//transferase activity	GO:0002376//immune system process;GO:0006955//immune response;GO:0009615//response to virus;GO:0045071//negative regulation of viral genome replication;GO:0045087//innate immune response;GO:0051607//defense response to virus;GO:0060700//regulation of ribonuclease activity
ENSMUSG00000044748	43	138	60	24	31	27	2.13	6.98	3.36	1.2	1.43	1.44	4.156666667	1.356666667	-1.615360766	0.000210306	0.009356769	Defb1	defensin beta 1 [Source:MGI Symbol;Acc:MGI:1096878]	-	-	-	-	GO:0005576//extracellular region;GO:0005615//extracellular space;GO:0016020//membrane;GO:0019898//extrinsic component of membrane;GO:0097225//sperm midpiece;GO:1990742//microvesicle	GO:0031731//CCR6 chemokine receptor binding;GO:0042802//identical protein binding	GO:0002526//acute inflammatory response;GO:0006952//defense response;GO:0009617//response to bacterium;GO:0019933//cAMP-mediated signaling;GO:0033574//response to testosterone;GO:0035584//calcium-mediated signaling using intracellular calcium source;GO:0042742//defense response to bacterium;GO:0045087//innate immune response;GO:0050829//defense response to Gram-negative bacterium;GO:0050830//defe…
ENSMUSG00000004951	468	768	712	289	343	371	22.35	37.52	38.47	13.96	15.29	19.08	32.78	16.11	-1.02485936	0.000222694	0.009770804	Hspb1	heat shock protein 1 [Source:MGI Symbol;Acc:MGI:96240]	Environmental Information Processing;Human Diseases;Human Diseases;Environmental Information Processing	Signal transduction;Infectious diseases;Infectious diseases;Signal transduction	ko04010//MAPK signaling pathway;ko05169//Epstein-Barr virus infection;ko05146//Amoebiasis;ko04370//VEGF signaling pathway	K04455;K04455;K04455;K04455	GO:0000502//proteasome complex;GO:0005634//nucleus;GO:0005737//cytoplasm;GO:0005819//spindle;GO:0005856//cytoskeleton;GO:0005886//plasma membrane;GO:0030018//Z disc;GO:0030424//axon;GO:0030425//dendrite;GO:0031430//M band;GO:0031674//I band;GO:0043204//perikaryon;GO:0043292//contractile fiber;GO:0045202//synapse;GO:0097512//cardiac myofibril;GO:0098839//postsynaptic density membrane;GO:1904115//a…	GO:0005080//protein kinase C binding;GO:0008426//protein kinase C inhibitor activity;GO:0019901//protein kinase binding;GO:0042802//identical protein binding;GO:0042803//protein homodimerization activity;GO:0043130//ubiquitin binding;GO:0044183//protein binding involved in protein folding	GO:0001932//regulation of protein phosphorylation;GO:0006469//negative regulation of protein kinase activity;GO:0006986//response to unfolded protein;GO:0009615//response to virus;GO:0010976//positive regulation of neuron projection development;GO:0032731//positive regulation of interleukin-1 beta production;GO:0035556//intracellular signal transduction;GO:0035924//cellular response to vascular e…
ENSMUSG00000040017	2615	989	1992	7035	4414	6462	53.86	20.84	46.41	146.55	84.85	143.35	40.37	124.9166667	1.629610486	0.00022517	0.009845357	Saa4	serum amyloid A 4 [Source:MGI Symbol;Acc:MGI:98224]	-	-	-	-	GO:0005576//extracellular region;GO:0005615//extracellular space;GO:0034364//high-density lipoprotein particle	GO:0042056//chemoattractant activity	GO:0006953//acute-phase response;GO:0050918//positive chemotaxis;GO:0060326//cell chemotaxis
ENSMUSG00000036027	50	44	37	154	133	71	1.69	1.52	1.42	5.28	4.21	2.6	1.543333333	4.03	1.384730146	0.000228746	0.009967331	1810046K07Rik	RIKEN cDNA 1810046K07 gene [Source:MGI Symbol;Acc:MGI:1917059]	-	-	-	-	GO:0005575//cellular_component	GO:0003674//molecular_function	GO:0008150//biological_process
ENSMUSG00000096688	134	127	240	339	806	743	6.23	6.06	12.62	15.93	35.01	37.23	8.303333333	29.39	1.823562838	0.000250311	0.010759116	Mup17	major urinary protein 17 [Source:MGI Symbol;Acc:MGI:3705217]	-	-	-	-	GO:0005575//cellular_component;GO:0005576//extracellular region	GO:0003674//molecular_function;GO:0005550//pheromone binding;GO:0036094//small molecule binding	GO:0008150//biological_process
ENSMUSG00000096727	115	147	165	414	518	245	4	4.85	6.35	13.72	15.52	8.68	5.066666667	12.64	1.318887641	0.00025704	0.011011058	Psmb9	proteasome (prosome, macropain) subunit, beta type 9 (large multifunctional peptidase 2) [Source:MGI Symbol;Acc:MGI:1346526]	Genetic Information Processing	Folding, sorting and degradation	ko03050//Proteasome	K02741	GO:0000502//proteasome complex;GO:0005634//nucleus;GO:0005737//cytoplasm;GO:0005829//cytosol;GO:0005839//proteasome core complex	GO:0004175//endopeptidase activity;GO:0004298//threonine-type endopeptidase activity;GO:0008233//peptidase activity;GO:0016787//hydrolase activity	GO:0002376//immune system process;GO:0006508//proteolysis;GO:0051603//proteolysis involved in cellular protein catabolic process;GO:2000116//regulation of cysteine-type endopeptidase activity
ENSMUSG00000045467	6	1	3	23	25	20	0.09	0.02	0.05	0.34	0.34	0.34	0.053333333	0.34	2.672425342	0.000280576	0.011978795	Ttll13	tubulin tyrosine ligase-like family, member 13 [Source:MGI Symbol;Acc:MGI:1920845]	-	-	-	-	GO:0005575//cellular_component;GO:0005874//microtubule	GO:0000166//nucleotide binding;GO:0003674//molecular_function;GO:0005524//ATP binding;GO:0016874//ligase activity	GO:0006464//cellular protein modification process;GO:0008150//biological_process
ENSMUSG00000094856	52	35	9	107	121	89	2.22	1.52	0.41	4.57	4.79	4.08	1.383333333	4.48	1.695349897	0.000303319	0.01282029	Gm21962	predicted gene, 21962 [Source:MGI Symbol;Acc:MGI:5439431]	-	-	-	-	-	-	-
ENSMUSG00000037849	17	16	11	42	44	57	0.24	0.23	0.18	0.6	0.58	0.87	0.216666667	0.683333333	1.657112286	0.000345661	0.01434132	Ifi206	interferon activated gene 206 [Source:MGI Symbol;Acc:MGI:3646410]	-	-	-	-	GO:0005634//nucleus;GO:0005730//nucleolus;GO:0005829//cytosol	GO:0000978//RNA polymerase II core promoter proximal region sequence-specific DNA binding;GO:0001227//transcriptional repressor activity, RNA polymerase II transcription regulatory region sequence-specific binding;GO:0003690//double-stranded DNA binding;GO:0008134//transcription factor binding;GO:0042802//identical protein binding	GO:0000122//negative regulation of transcription from RNA polymerase II promoter;GO:0002218//activation of innate immune response;GO:0035458//cellular response to interferon-beta
ENSMUSG00000078920	132	165	121	340	510	201	3.37	4.37	3.55	9.15	12.24	5.95	3.763333333	9.113333333	1.275967757	0.000352887	0.014487312	Ifi47	interferon gamma inducible protein 47 [Source:MGI Symbol;Acc:MGI:99448]	Environmental Information Processing	Signal transduction	ko04668//TNF signaling pathway	K17072	GO:0005783//endoplasmic reticulum;GO:0005789//endoplasmic reticulum membrane;GO:0016020//membrane	GO:0003924//GTPase activity;GO:0005525//GTP binding	GO:0006952//defense response;GO:0035458//cellular response to interferon-beta
ENSMUSG00000032596	105	101	174	381	489	280	1.41	1.38	2.6	5.17	6.13	4.06	1.796666667	5.12	1.510821038	0.000356423	0.014487312	Uba7	ubiquitin-like modifier activating enzyme 7 [Source:MGI Symbol;Acc:MGI:1349462]	Human Diseases;Genetic Information Processing	Neurodegenerative diseases;Folding, sorting and degradation	ko05012//Parkinson disease;ko04120//Ubiquitin mediated proteolysis	K10698;K10698	GO:0005737//cytoplasm	GO:0004842//ubiquitin-protein transferase activity;GO:0008641//small protein activating enzyme activity;GO:0019782//ISG15 activating enzyme activity	GO:0006464//cellular protein modification process;GO:0016567//protein ubiquitination;GO:0019941//modification-dependent protein catabolic process;GO:0032020//ISG15-protein conjugation;GO:0032446//protein modification by small protein conjugation
ENSMUSG00000045932	27	15	7	56	66	44	0.31	0.17	0.09	0.64	0.7	0.72	0.19	0.686666667	1.853610513	0.00035647	0.014487312	Ifit2	interferon-induced protein with tetratricopeptide repeats 2 [Source:MGI Symbol;Acc:MGI:99449]	-	-	-	-	GO:0005737//cytoplasm;GO:0005783//endoplasmic reticulum	GO:0005515//protein binding	GO:0009615//response to virus;GO:0032091//negative regulation of protein binding;GO:0035457//cellular response to interferon-alpha;GO:0043065//positive regulation of apoptotic process
ENSMUSG00000042540	7	129	7	0	1	0	0.22	3.93	0.25	0	0.03	0	1.466666667	0.01	-7.196397213	0.000409488	0.016225972	Acot5	acyl-CoA thioesterase 5 [Source:MGI Symbol;Acc:MGI:2384969]	Metabolism;Metabolism;Metabolism	Global and overview maps;Lipid metabolism;Lipid metabolism	ko01100//Metabolic pathways;ko00062//Fatty acid elongation;ko01040//Biosynthesis of unsaturated fatty acids	K01068;K01068;K01068	GO:0005777//peroxisome;GO:0005829//cytosol	GO:0016290//palmitoyl-CoA hydrolase activity;GO:0016787//hydrolase activity;GO:0016790//thiolester hydrolase activity;GO:0047617//acyl-CoA hydrolase activity;GO:0052689//carboxylic ester hydrolase activity	GO:0000038//very long-chain fatty acid metabolic process;GO:0001676//long-chain fatty acid metabolic process;GO:0006629//lipid metabolic process;GO:0006631//fatty acid metabolic process;GO:0006637//acyl-CoA metabolic process;GO:0032788//saturated monocarboxylic acid metabolic process;GO:0032789//unsaturated monocarboxylic acid metabolic process
ENSMUSG00000027313	55	38	24	174	56	225	1.45	1.02	0.72	4.64	1.38	6.38	1.063333333	4.133333333	1.958711792	0.000410792	0.016226926	Chac1	ChaC, cation transport regulator 1 [Source:MGI Symbol;Acc:MGI:1916315]	Metabolism;Metabolism	Global and overview maps;Metabolism of other amino acids	ko01100//Metabolic pathways;ko00480//Glutathione metabolism	K07232;K07232	GO:0005737//cytoplasm;GO:0005794//Golgi apparatus;GO:0005802//trans-Golgi network;GO:0005829//cytosol	GO:0003839//gamma-glutamylcyclotransferase activity;GO:0005112//Notch binding;GO:0016829//lyase activity	GO:0006751//glutathione catabolic process;GO:0006915//apoptotic process;GO:0006986//response to unfolded protein;GO:0007219//Notch signaling pathway;GO:0007399//nervous system development;GO:0010955//negative regulation of protein processing;GO:0022008//neurogenesis;GO:0045746//negative regulation of Notch signaling pathway;GO:0070059//intrinsic apoptotic signaling pathway in response to endoplas…
ENSMUSG00000028358	36	40	19	13	12	8	0.28	0.51	0.23	0.08	0.06	0.07	0.34	0.07	-2.280107919	0.000448838	0.017674738	Zfp618	zinc finger protein 618 [Source:MGI Symbol;Acc:MGI:1919950]	-	-	-	-	GO:0005634//nucleus	GO:0003676//nucleic acid binding;GO:0003677//DNA binding;GO:0046872//metal ion binding	GO:0008150//biological_process
ENSMUSG00000040483	37	57	51	114	187	97	2.09	3.56	3.32	7.64	10.7	5.79	2.99	8.043333333	1.427648025	0.000454768	0.017797693	Xaf1	XIAP associated factor 1 [Source:MGI Symbol;Acc:MGI:3772572]	-	-	-	-	GO:0005634//nucleus;GO:0005737//cytoplasm;GO:0005739//mitochondrion	GO:0046872//metal ion binding	GO:0006915//apoptotic process;GO:0031333//negative regulation of protein complex assembly;GO:0035456//response to interferon-beta
ENSMUSG00000041773	551	890	177	189	279	165	5.02	8.29	1.82	1.74	2.37	1.62	5.043333333	1.91	-1.400804943	0.000467501	0.018239739	Enc1	ectodermal-neural cortex 1 [Source:MGI Symbol;Acc:MGI:109610]	-	-	-	-	GO:0000790//nuclear chromatin;GO:0005634//nucleus;GO:0005654//nucleoplasm;GO:0005730//nucleolus;GO:0005737//cytoplasm;GO:0005856//cytoskeleton;GO:0016363//nuclear matrix;GO:0031463//Cul3-RING ubiquitin ligase complex;GO:0043025//neuronal cell body	GO:0003779//actin binding;GO:0005515//protein binding	GO:0007275//multicellular organism development;GO:0007399//nervous system development;GO:0010499//proteasomal ubiquitin-independent protein catabolic process;GO:0010976//positive regulation of neuron projection development;GO:0016567//protein ubiquitination;GO:0017148//negative regulation of translation
ENSMUSG00000021259	98	98	126	68	41	44	2	2.07	2.9	1.4	0.83	1.02	2.323333333	1.083333333	-1.100718938	0.000476118	0.018518965	Cyp46a1	cytochrome P450, family 46, subfamily a, polypeptide 1 [Source:MGI Symbol;Acc:MGI:1341877]	Metabolism	Lipid metabolism	ko00120//Primary bile acid biosynthesis	K07440	GO:0005783//endoplasmic reticulum;GO:0005789//endoplasmic reticulum membrane;GO:0016020//membrane;GO:0016021//integral component of membrane;GO:0030054//cell junction;GO:0030425//dendrite;GO:0031090//organelle membrane;GO:0042995//cell projection;GO:0043231//intracellular membrane-bounded organelle;GO:0045202//synapse;GO:0098793//presynapse;GO:0098794//postsynapse	GO:0004497//monooxygenase activity;GO:0005506//iron ion binding;GO:0008395//steroid hydroxylase activity;GO:0016491//oxidoreductase activity;GO:0016705//oxidoreductase activity, acting on paired donors, with incorporation or reduction of molecular oxygen;GO:0020037//heme binding;GO:0033781//cholesterol 24-hydroxylase activity;GO:0046872//metal ion binding	GO:0006629//lipid metabolic process;GO:0006707//cholesterol catabolic process;GO:0006805//xenobiotic metabolic process;GO:0008202//steroid metabolic process;GO:0008203//cholesterol metabolic process;GO:0008207//C21-steroid hormone metabolic process;GO:0042448//progesterone metabolic process;GO:0055114//oxidation-reduction process;GO:1900271//regulation of long-term synaptic potentiation
ENSMUSG00000054417	203	126	314	476	1077	774	4.46	2.84	7.82	10.59	22.1	18.33	5.04	17.00666667	1.754604759	0.000483678	0.018755466	Cyp3a44	cytochrome P450, family 3, subfamily a, polypeptide 44 [Source:MGI Symbol;Acc:MGI:2449818]	Metabolism;Human Diseases;Metabolism;Metabolism;Metabolism	Global and overview maps;Cancers;Metabolism of cofactors and vitamins;Lipid metabolism;Lipid metabolism	ko01100//Metabolic pathways;ko05204//Chemical carcinogenesis;ko00830//Retinol metabolism;ko00140//Steroid hormone biosynthesis;ko00591//Linoleic acid metabolism	K07424;K07424;K07424;K07424;K07424	GO:0005575//cellular_component;GO:0005789//endoplasmic reticulum membrane;GO:0016020//membrane;GO:0016021//integral component of membrane;GO:0043231//intracellular membrane-bounded organelle	GO:0004497//monooxygenase activity;GO:0005506//iron ion binding;GO:0008395//steroid hydroxylase activity;GO:0008401//retinoic acid 4-hydroxylase activity;GO:0016491//oxidoreductase activity;GO:0016705//oxidoreductase activity, acting on paired donors, with incorporation or reduction of molecular oxygen;GO:0016712//oxidoreductase activity, acting on paired donors, with incorporation or reduction o…	GO:0008202//steroid metabolic process;GO:0055114//oxidation-reduction process;GO:0070989//oxidative demethylation
ENSMUSG00000028525	122	100	48	162	543	192	1.69	1.44	0.66	2.57	7.75	3	1.263333333	4.44	1.813324329	0.000490949	0.018979375	Pde4b	phosphodiesterase 4B, cAMP specific [Source:MGI Symbol;Acc:MGI:99557]	Environmental Information Processing;Metabolism;Organismal Systems;Human Diseases	Signal transduction;Nucleotide metabolism;Endocrine system;Substance dependence	ko04024//cAMP signaling pathway;ko00230//Purine metabolism;ko04928//Parathyroid hormone synthesis, secretion and action;ko05032//Morphine addiction	K13293;K13293;K13293;K13293	GO:0000930//gamma-tubulin complex;GO:0005634//nucleus;GO:0005737//cytoplasm;GO:0005813//centrosome;GO:0005829//cytosol;GO:0005891//voltage-gated calcium channel complex;GO:0008021//synaptic vesicle;GO:0014069//postsynaptic density;GO:0016020//membrane;GO:0030018//Z disc;GO:0043197//dendritic spine;GO:0048471//perinuclear region of cytoplasm;GO:0060076//excitatory synapse;GO:0071944//cell periphery	GO:0004114//3',5'-cyclic-nucleotide phosphodiesterase activity;GO:0004115//3',5'-cyclic-AMP phosphodiesterase activity;GO:0005515//protein binding;GO:0008081//phosphoric diester hydrolase activity;GO:0016787//hydrolase activity;GO:0030552//cAMP binding;GO:0043015//gamma-tubulin binding;GO:0044325//ion channel binding;GO:0046872//metal ion binding	GO:0001780//neutrophil homeostasis;GO:0007165//signal transduction;GO:0009408//response to heat;GO:0030593//neutrophil chemotaxis;GO:0032729//positive regulation of interferon-gamma production;GO:0032743//positive regulation of interleukin-2 production;GO:0035690//cellular response to drug;GO:0050852//T cell receptor signaling pathway;GO:0050900//leukocyte migration;GO:0071222//cellular response …
ENSMUSG00000044254	197	90	335	1527	1004	419	2.41	1.13	4.64	18.92	11.48	5.53	2.726666667	11.97666667	2.135016187	0.000508955	0.019556203	Pcsk9	proprotein convertase subtilisin/kexin type 9 [Source:MGI Symbol;Acc:MGI:2140260]	Organismal Systems	Digestive system	ko04979//Cholesterol metabolism	K13050	GO:0005576//extracellular region;GO:0005615//extracellular space;GO:0005737//cytoplasm;GO:0005764//lysosome;GO:0005768//endosome;GO:0005769//early endosome;GO:0005770//late endosome;GO:0005783//endoplasmic reticulum;GO:0005788//endoplasmic reticulum lumen;GO:0005791//rough endoplasmic reticulum;GO:0005794//Golgi apparatus;GO:0005886//plasma membrane;GO:0009986//cell surface;GO:0030134//ER to Golg…	GO:0004252//serine-type endopeptidase activity;GO:0008233//peptidase activity;GO:0008236//serine-type peptidase activity;GO:0016787//hydrolase activity;GO:0019871//sodium channel inhibitor activity;GO:0030169//low-density lipoprotein particle binding;GO:0030547//receptor inhibitor activity;GO:0034185//apolipoprotein binding;GO:0034189//very-low-density lipoprotein particle binding;GO:0034190//apo…	GO:0001822//kidney development;GO:0001889//liver development;GO:0001920//negative regulation of receptor recycling;GO:0002092//positive regulation of receptor internalization;GO:0006508//proteolysis;GO:0006629//lipid metabolic process;GO:0006641//triglyceride metabolic process;GO:0006644//phospholipid metabolic process;GO:0006915//apoptotic process;GO:0007041//lysosomal transport;GO:0008202//ster…
ENSMUSG00000017978	175	99	104	300	281	258	1.64	0.99	1.2	2.91	2.71	2.66	1.276666667	2.76	1.112286376	0.000516004	0.01970763	Cadps2	Ca2+-dependent activator protein for secretion 2 [Source:MGI Symbol;Acc:MGI:2443963]	-	-	-	-	GO:0005654//nucleoplasm;GO:0016020//membrane;GO:0030054//cell junction;GO:0030659//cytoplasmic vesicle membrane;GO:0031410//cytoplasmic vesicle;GO:0042734//presynaptic membrane;GO:0043231//intracellular membrane-bounded organelle;GO:0045202//synapse;GO:0045211//postsynaptic membrane;GO:0098793//presynapse	GO:0005515//protein binding;GO:0008289//lipid binding;GO:0046872//metal ion binding	GO:0006887//exocytosis;GO:0009267//cellular response to starvation;GO:0015031//protein transport;GO:0016079//synaptic vesicle exocytosis;GO:0016082//synaptic vesicle priming;GO:0045921//positive regulation of exocytosis;GO:1990504//dense core granule exocytosis
ENSMUSG00000032018	2840	1998	2013	5617	6219	3171	55.09	41.91	46.74	112.99	118.68	72.82	47.91333333	101.4966667	1.082933257	0.000542841	0.020546934	Sc5d	sterol-C5-desaturase [Source:MGI Symbol;Acc:MGI:1353611]	Metabolism;Metabolism	Global and overview maps;Lipid metabolism	ko01100//Metabolic pathways;ko00100//Steroid biosynthesis	K00227;K00227	GO:0005783//endoplasmic reticulum;GO:0005789//endoplasmic reticulum membrane;GO:0016020//membrane;GO:0016021//integral component of membrane;GO:0043231//intracellular membrane-bounded organelle	GO:0000248//C-5 sterol desaturase activity;GO:0005506//iron ion binding;GO:0016491//oxidoreductase activity	GO:0006629//lipid metabolic process;GO:0006694//steroid biosynthetic process;GO:0008202//steroid metabolic process;GO:0008610//lipid biosynthetic process;GO:0016126//sterol biosynthetic process;GO:0033490//cholesterol biosynthetic process via lathosterol;GO:0055114//oxidation-reduction process
ENSMUSG00000029798	69	68	18	143	193	104	0.62	0.63	0.18	1.31	1.63	1.01	0.476666667	1.316666667	1.465837506	0.00062104	0.022563865	Herc6	hect domain and RLD 6 [Source:MGI Symbol;Acc:MGI:1914388]	-	-	-	-	GO:0005634//nucleus;GO:0005737//cytoplasm;GO:0005829//cytosol	GO:0004842//ubiquitin-protein transferase activity;GO:0016740//transferase activity;GO:0030332//cyclin binding;GO:0061630//ubiquitin protein ligase activity	GO:0002244//hematopoietic progenitor cell differentiation;GO:0002376//immune system process;GO:0009617//response to bacterium;GO:0016567//protein ubiquitination;GO:0045087//innate immune response
ENSMUSG00000029153	84	53	50	217	152	107	1.42	1.2	0.96	3.71	2.42	1.95	1.193333333	2.693333333	1.174395705	0.000634836	0.022868514	Ociad2	OCIA domain containing 2 [Source:MGI Symbol;Acc:MGI:1916377]	-	-	-	-	GO:0005739//mitochondrion;GO:0005743//mitochondrial inner membrane;GO:0005768//endosome	GO:0003674//molecular_function	GO:0009617//response to bacterium
ENSMUSG00000035686	1180	591	1483	5579	2524	3121	39.86	20.42	56.66	190.57	79.56	113.53	38.98	127.8866667	1.714059862	0.000682368	0.024236481	Thrsp	thyroid hormone responsive [Source:MGI Symbol;Acc:MGI:109126]	-	-	-	-	GO:0005634//nucleus;GO:0005654//nucleoplasm;GO:0005737//cytoplasm;GO:0005829//cytosol	GO:0005515//protein binding;GO:0042802//identical protein binding;GO:0042803//protein homodimerization activity	GO:0006629//lipid metabolic process;GO:0009617//response to bacterium;GO:0010866//regulation of triglyceride biosynthetic process;GO:0046890//regulation of lipid biosynthetic process
ENSMUSG00000066071	26	31	10	3	9	1	0.46	0.56	0.21	0.05	0.15	0.02	0.41	0.073333333	-2.483082887	0.000686475	0.024314251	Cyp4a12a	cytochrome P450, family 4, subfamily a, polypeptide 12a [Source:MGI Symbol;Acc:MGI:88612]	Metabolism;Organismal Systems;Organismal Systems;Metabolism;Metabolism;Organismal Systems;Metabolism	Global and overview maps;Circulatory system;Sensory system;Metabolism of cofactors and vitamins;Lipid metabolism;Endocrine system;Lipid metabolism	ko01100//Metabolic pathways;ko04270//Vascular smooth muscle contraction;ko04750//Inflammatory mediator regulation of TRP channels;ko00830//Retinol metabolism;ko00590//Arachidonic acid metabolism;ko03320//PPAR signaling pathway;ko00071//Fatty acid degradation	K07425;K07425;K07425;K07425;K07425;K07425;K07425	GO:0005615//extracellular space;GO:0005783//endoplasmic reticulum;GO:0005789//endoplasmic reticulum membrane;GO:0016020//membrane;GO:0031090//organelle membrane;GO:0043231//intracellular membrane-bounded organelle	GO:0004497//monooxygenase activity;GO:0005506//iron ion binding;GO:0016491//oxidoreductase activity;GO:0016705//oxidoreductase activity, acting on paired donors, with incorporation or reduction of molecular oxygen;GO:0018685//alkane 1-monooxygenase activity;GO:0020037//heme binding;GO:0046872//metal ion binding;GO:0070330//aromatase activity	GO:0006631//fatty acid metabolic process;GO:0055114//oxidation-reduction process
ENSMUSG00000019577	448	2084	208	106	182	106	6.54	27.36	2.91	1.33	2.1	2.91	12.27	2.113333333	-2.537543004	0.000722006	0.025317576	Pdk4	pyruvate dehydrogenase kinase, isoenzyme 4 [Source:MGI Symbol;Acc:MGI:1351481]	-	-	-	-	GO:0005739//mitochondrion;GO:0005743//mitochondrial inner membrane;GO:0005759//mitochondrial matrix	GO:0000166//nucleotide binding;GO:0004672//protein kinase activity;GO:0004712//protein serine/threonine/tyrosine kinase activity;GO:0004740//pyruvate dehydrogenase (acetyl-transferring) kinase activity;GO:0005524//ATP binding;GO:0016301//kinase activity;GO:0016740//transferase activity	GO:0005975//carbohydrate metabolic process;GO:0006006//glucose metabolic process;GO:0006468//protein phosphorylation;GO:0006885//regulation of pH;GO:0008286//insulin receptor signaling pathway;GO:0009267//cellular response to starvation;GO:0010510//regulation of acetyl-CoA biosynthetic process from pyruvate;GO:0010565//regulation of cellular ketone metabolic process;GO:0010906//regulation of gluc…
ENSMUSG00000031149	52	36	27	110	90	77	1.67	1.2	0.99	3.58	2.7	2.67	1.286666667	2.983333333	1.213286835	0.000730577	0.025519881	Praf2	PRA1 domain family 2 [Source:MGI Symbol;Acc:MGI:1859607]	-	-	-	-	GO:0005575//cellular_component;GO:0005768//endosome;GO:0010008//endosome membrane;GO:0016020//membrane;GO:0016021//integral component of membrane	GO:0003674//molecular_function	GO:0008150//biological_process;GO:0015031//protein transport
ENSMUSG00000028555	32	82	28	17	18	15	0.73	1.63	0.68	0.44	0.48	0.31	1.013333333	0.41	-1.305413008	0.000764011	0.026542801	Ttc39a	tetratricopeptide repeat domain 39A [Source:MGI Symbol;Acc:MGI:2444350]	-	-	-	-	GO:0005575//cellular_component	GO:0003674//molecular_function;GO:0005515//protein binding	GO:0008150//biological_process
ENSMUSG00000035692	89	61	125	228	405	218	5.46	3.83	8.68	14.15	23.19	14.4	5.99	17.24666667	1.525689645	0.000810932	0.027641451	Isg15	ISG15 ubiquitin-like modifier [Source:MGI Symbol;Acc:MGI:1855694]	Human Diseases;Organismal Systems	Infectious diseases;Immune system	ko05165//Human papillomavirus infection;ko04622//RIG-I-like receptor signaling pathway	K12159;K12159	GO:0005576//extracellular region;GO:0005634//nucleus;GO:0005737//cytoplasm	GO:0005178//integrin binding;GO:0005515//protein binding;GO:0031386//protein tag;GO:0031625//ubiquitin protein ligase binding	GO:0007229//integrin-mediated signaling pathway;GO:0009617//response to bacterium;GO:0019941//modification-dependent protein catabolic process;GO:0030501//positive regulation of bone mineralization;GO:0031397//negative regulation of protein ubiquitination;GO:0032020//ISG15-protein conjugation;GO:0032649//regulation of interferon-gamma production;GO:0034340//response to type I interferon;GO:004274…
ENSMUSG00000042216	32	44	25	105	93	57	0.37	0.48	0.3	1.19	0.88	0.7	0.383333333	0.923333333	1.268252115	0.000815659	0.027728031	Sgsm1	small G protein signaling modulator 1 [Source:MGI Symbol;Acc:MGI:107320]	-	-	-	-	GO:0005737//cytoplasm;GO:0005794//Golgi apparatus;GO:0005829//cytosol;GO:0016020//membrane;GO:0030659//cytoplasmic vesicle membrane;GO:0031410//cytoplasmic vesicle	GO:0005096//GTPase activator activity;GO:0005515//protein binding;GO:0017137//Rab GTPase binding	GO:0006886//intracellular protein transport;GO:0043547//positive regulation of GTPase activity;GO:0045944//positive regulation of transcription from RNA polymerase II promoter;GO:0090630//activation of GTPase activity
ENSMUSG00000039114	3126	1624	2088	5805	4770	4758	115.87	63.59	96.62	228.01	186.38	218.92	92.02666667	211.1033333	1.197825481	0.000830851	0.028019134	Nrn1	neuritin 1 [Source:MGI Symbol;Acc:MGI:1915654]	-	-	-	-	GO:0005615//extracellular space;GO:0005886//plasma membrane;GO:0016020//membrane;GO:0016021//integral component of membrane;GO:0030054//cell junction;GO:0031225//anchored component of membrane;GO:0032281//AMPA glutamate receptor complex;GO:0045202//synapse;GO:0046658//anchored component of plasma membrane	GO:0042803//protein homodimerization activity;GO:0046982//protein heterodimerization activity	GO:0007399//nervous system development;GO:0007409//axonogenesis;GO:1990138//neuron projection extension;GO:2000300//regulation of synaptic vesicle exocytosis
ENSMUSG00000000903	12	10	25	2	3	3	0.73	0.61	1.67	0.12	0.18	0.19	1.003333333	0.163333333	-2.618909833	0.000876178	0.029236682	Vpreb3	pre-B lymphocyte gene 3 [Source:MGI Symbol;Acc:MGI:98938]	-	-	-	-	GO:0005615//extracellular space;GO:0005783//endoplasmic reticulum	GO:0003674//molecular_function	GO:0002377//immunoglobulin production;GO:0006955//immune response;GO:0051025//negative regulation of immunoglobulin secretion
ENSMUSG00000021611	73	39	28	204	186	63	0.76	0.58	0.34	2.42	1.78	0.71	0.56	1.636666667	1.547261792	0.000898118	0.029734035	Tert	telomerase reverse transcriptase [Source:MGI Symbol;Acc:MGI:1202709]	Human Diseases;Human Diseases;Human Diseases;Human Diseases;Human Diseases	Cancers;Infectious diseases;Infectious diseases;Cancers;Cancers	ko05200//Pathways in cancer;ko05165//Human papillomavirus infection;ko05166//HTLV-I infection;ko05225//Hepatocellular carcinoma;ko05226//Gastric cancer	K11126;K11126;K11126;K11126;K11126	GO:0000333//telomerase catalytic core complex;GO:0000781//chromosome, telomeric region;GO:0000784//nuclear chromosome, telomeric region;GO:0005634//nucleus;GO:0005654//nucleoplasm;GO:0005694//chromosome;GO:0005697//telomerase holoenzyme complex;GO:0005730//nucleolus;GO:0005737//cytoplasm;GO:0005739//mitochondrion;GO:0005829//cytosol;GO:0005886//plasma membrane;GO:0016605//PML body;GO:0016607//nuc…	GO:0000049//tRNA binding;GO:0001223//transcription coactivator binding;GO:0003677//DNA binding;GO:0003720//telomerase activity;GO:0003721//telomerase RNA reverse transcriptase activity;GO:0003723//RNA binding;GO:0003964//RNA-directed DNA polymerase activity;GO:0003968//RNA-directed RNA polymerase activity;GO:0005515//protein binding;GO:0008022//protein C-terminus binding;GO:0016740//transferase a…	GO:0001172//transcription, RNA-templated;GO:0006278//RNA-dependent DNA replication;GO:0007004//telomere maintenance via telomerase;GO:0007005//mitochondrion organization;GO:0010629//negative regulation of gene expression;GO:0022616//DNA strand elongation;GO:0030177//positive regulation of Wnt signaling pathway;GO:0030422//production of siRNA involved in RNA interference;GO:0031647//regulation of …
ENSMUSG00000016028	252	487	118	759	669	766	1.49	2.91	0.8	5.13	3.85	5.14	1.733333333	4.706666667	1.44115656	0.000912949	0.03014632	Celsr1	cadherin, EGF LAG seven-pass G-type receptor 1 [Source:MGI Symbol;Acc:MGI:1100883]	-	-	-	-	GO:0005654//nucleoplasm;GO:0005886//plasma membrane;GO:0005887//integral component of plasma membrane;GO:0016020//membrane;GO:0016021//integral component of membrane	GO:0004888//transmembrane signaling receptor activity;GO:0004930//G-protein coupled receptor activity;GO:0005509//calcium ion binding;GO:0005515//protein binding;GO:0046983//protein dimerization activity	GO:0001702//gastrulation with mouth forming second;GO:0001736//establishment of planar polarity;GO:0001764//neuron migration;GO:0001843//neural tube closure;GO:0001942//hair follicle development;GO:0007155//cell adhesion;GO:0007156//homophilic cell adhesion via plasma membrane adhesion molecules;GO:0007165//signal transduction;GO:0007166//cell surface receptor signaling pathway;GO:0007186//G-prot…
ENSMUSG00000093930	1001	1118	798	2869	4536	1046	13.08	16.46	11.91	38.99	56.97	16.7	13.81666667	37.55333333	1.44253137	0.000953237	0.031313603	Hmgcs1	3-hydroxy-3-methylglutaryl-Coenzyme A synthase 1 [Source:MGI Symbol;Acc:MGI:107592]	Metabolism;Metabolism;Metabolism;Metabolism;Metabolism	Global and overview maps;Amino acid metabolism;Carbohydrate metabolism;Metabolism of terpenoids and polyketides;Lipid metabolism	ko01100//Metabolic pathways;ko00280//Valine, leucine and isoleucine degradation;ko00650//Butanoate metabolism;ko00900//Terpenoid backbone biosynthesis;ko00072//Synthesis and degradation of ketone bodies	K01641;K01641;K01641;K01641;K01641	GO:0005737//cytoplasm;GO:0005829//cytosol	GO:0003824//catalytic activity;GO:0004421//hydroxymethylglutaryl-CoA synthase activity;GO:0008144//drug binding;GO:0016740//transferase activity;GO:0016853//isomerase activity;GO:0042803//protein homodimerization activity;GO:0043177//organic acid binding	GO:0001889//liver development;GO:0006084//acetyl-CoA metabolic process;GO:0006629//lipid metabolic process;GO:0006694//steroid biosynthetic process;GO:0006695//cholesterol biosynthetic process;GO:0007420//brain development;GO:0008202//steroid metabolic process;GO:0008203//cholesterol metabolic process;GO:0008299//isoprenoid biosynthetic process;GO:0008584//male gonad development;GO:0009645//respo…
ENSMUSG00000074785	275	333	105	555	628	425	1.62	2.01	0.7	3.32	3.46	2.7	1.443333333	3.16	1.130520034	0.000985449	0.032039715	Plxnc1	plexin C1 [Source:MGI Symbol;Acc:MGI:1890127]	Organismal Systems	Development	ko04360//Axon guidance	K06572	GO:0002116//semaphorin receptor complex;GO:0005887//integral component of plasma membrane;GO:0016020//membrane;GO:0016021//integral component of membrane	GO:0005515//protein binding;GO:0017154//semaphorin receptor activity	GO:0007162//negative regulation of cell adhesion;GO:0007165//signal transduction;GO:0008360//regulation of cell shape;GO:0030334//regulation of cell migration;GO:0043087//regulation of GTPase activity;GO:0050772//positive regulation of axonogenesis;GO:0071526//semaphorin-plexin signaling pathway;GO:1902287//semaphorin-plexin signaling pathway involved in axon guidance
ENSMUSG00000091867	3296	1388	3025	1612	1331	695	79.15	34.11	82.18	39.16	29.83	17.98	65.14666667	28.99	-1.168136029	0.000991974	0.032169378	Cyp2a22	cytochrome P450, family 2, subfamily a, polypeptide 22 [Source:MGI Symbol;Acc:MGI:3648316]	-	-	-	-	GO:0005737//cytoplasm;GO:0043231//intracellular membrane-bounded organelle	GO:0004497//monooxygenase activity;GO:0005506//iron ion binding;GO:0008392//arachidonic acid epoxygenase activity;GO:0008395//steroid hydroxylase activity;GO:0016491//oxidoreductase activity;GO:0016705//oxidoreductase activity, acting on paired donors, with incorporation or reduction of molecular oxygen;GO:0016712//oxidoreductase activity, acting on paired donors, with incorporation or reduction …	GO:0006082//organic acid metabolic process;GO:0006805//xenobiotic metabolic process;GO:0009804//coumarin metabolic process;GO:0019373//epoxygenase P450 pathway;GO:0042738//exogenous drug catabolic process;GO:0055114//oxidation-reduction process
ENSMUSG00000023341	36	32	28	71	121	59	0.64	0.58	0.57	1.27	2.01	1.13	0.596666667	1.47	1.300819068	0.000997503	0.032266164	Mx2	MX dynamin-like GTPase 2 [Source:MGI Symbol;Acc:MGI:97244]	Human Diseases;Human Diseases;Human Diseases	Infectious diseases;Infectious diseases;Infectious diseases	ko05165//Human papillomavirus infection;ko05164//Influenza A;ko05162//Measles	K14754;K14754;K14754	GO:0005634//nucleus;GO:0005737//cytoplasm;GO:0005886//plasma membrane;GO:0014069//postsynaptic density;GO:0016020//membrane;GO:0030424//axon;GO:0031410//cytoplasmic vesicle;GO:0043197//dendritic spine;GO:0044327//dendritic spine head;GO:0045202//synapse;GO:0045211//postsynaptic membrane;GO:0098793//presynapse;GO:0098844//postsynaptic endocytic zone membrane	GO:0000166//nucleotide binding;GO:0003924//GTPase activity;GO:0005525//GTP binding;GO:0008017//microtubule binding	GO:0000266//mitochondrial fission;GO:0002376//immune system process;GO:0009615//response to virus;GO:0016185//synaptic vesicle budding from presynaptic endocytic zone membrane;GO:0031623//receptor internalization;GO:0034340//response to type I interferon;GO:0045071//negative regulation of viral genome replication;GO:0045087//innate immune response;GO:0050803//regulation of synapse structure or ac…
ENSMUSG00000075044	17	6	10	80	46	22	0.42	0.12	0.27	2.08	0.96	0.63	0.27	1.223333333	2.17978625	0.0010011	0.032300126	Slc22a29	solute carrier family 22. member 29 [Source:MGI Symbol;Acc:MGI:3605624]	-	-	-	-	GO:0016020//membrane;GO:0016021//integral component of membrane	GO:0022857//transmembrane transporter activity	GO:0015711//organic anion transport;GO:0055085//transmembrane transport
ENSMUSG00000024427	187	113	77	247	275	461	1.7	1.05	0.79	2.27	2.33	4.5	1.18	3.033333333	1.362117185	0.001030175	0.03298642	Spry4	sprouty RTK signaling antagonist 4 [Source:MGI Symbol;Acc:MGI:1345144]	-	-	-	-	GO:0005737//cytoplasm;GO:0005829//cytosol;GO:0016020//membrane	GO:0005515//protein binding	GO:0007275//multicellular organism development;GO:0009966//regulation of signal transduction;GO:0040037//negative regulation of fibroblast growth factor receptor signaling pathway;GO:0043407//negative regulation of MAP kinase activity;GO:0046580//negative regulation of Ras protein signal transduction;GO:0070373//negative regulation of ERK1 and ERK2 cascade;GO:1990830//cellular response to leukemi…
ENSMUSG00000031963	97	139	32	24	46	31	1.1	1.77	0.41	0.28	0.49	0.38	1.093333333	0.383333333	-1.512061954	0.001053416	0.033645614	Bmper	BMP-binding endothelial regulator [Source:MGI Symbol;Acc:MGI:1920480]	-	-	-	-	GO:0005576//extracellular region;GO:0005615//extracellular space	GO:0005201//extracellular matrix structural constituent;GO:0005515//protein binding	GO:0001657//ureteric bud development;GO:0002043//blood vessel endothelial cell proliferation involved in sprouting angiogenesis;GO:0010594//regulation of endothelial cell migration;GO:0030514//negative regulation of BMP signaling pathway;GO:0042118//endothelial cell activation;GO:0048839//inner ear development;GO:0060393//regulation of pathway-restricted SMAD protein phosphorylation;GO:0070374//p…
ENSMUSG00000050410	10	11	14	46	54	25	0.35	0.29	0.55	1.5	1.7	0.92	0.396666667	1.373333333	1.791682764	0.001064081	0.033898156	Tcf19	transcription factor 19 [Source:MGI Symbol;Acc:MGI:103180]	-	-	-	-	-	GO:0005515//protein binding	-
ENSMUSG00000020623	79	14	36	240	90	201	1.65	0.3	0.85	5.06	1.75	4.51	0.933333333	3.773333333	2.015375226	0.001107878	0.03477201	Map2k6	mitogen-activated protein kinase kinase 6 [Source:MGI Symbol;Acc:MGI:1346870]	Environmental Information Processing;Human Diseases;Environmental Information Processing;Human Diseases;Human Diseases;Cellular Processes;Human Diseases;Human Diseases;Organismal Systems;Organismal Systems;Environmental Information Processing;Human Diseases;Organismal Systems;Organismal Systems;Organismal Systems;Human Diseases	Signal transduction;Infectious diseases;Signal transduction;Infectious diseases;Infectious diseases;Cell growth and death;Infectious diseases;Cardiovascular diseases;Development;Sensory system;Signal transduction;Infectious diseases;Immune system;Endocrine system;Immune system;Neurodegenerative diseases	ko04010//MAPK signaling pathway;ko05163//Human cytomegalovirus infection;ko04015//Rap1 signaling pathway;ko05167//Kaposi sarcoma-associated herpesvirus infection;ko05169//Epstein-Barr virus infection;ko04218//Cellular senescence;ko05164//Influenza A;ko05418//Fluid shear stress and atherosclerosis;ko04380//Osteoclast differentiation;ko04750//Inflammatory mediator regulation of TRP channels;ko04668…	K04433;K04433;K04433;K04433;K04433;K04433;K04433;K04433;K04433;K04433;K04433;K04433;K04433;K04433;K04433;K04433	GO:0005634//nucleus;GO:0005737//cytoplasm;GO:0005829//cytosol;GO:0005856//cytoskeleton	GO:0000166//nucleotide binding;GO:0004672//protein kinase activity;GO:0004674//protein serine/threonine kinase activity;GO:0004708//MAP kinase kinase activity;GO:0004713//protein tyrosine kinase activity;GO:0005515//protein binding;GO:0005524//ATP binding;GO:0016301//kinase activity;GO:0016740//transferase activity;GO:0019901//protein kinase binding;GO:0042802//identical protein binding	GO:0000165//MAPK cascade;GO:0000187//activation of MAPK activity;GO:0001934//positive regulation of protein phosphorylation;GO:0002931//response to ischemia;GO:0006468//protein phosphorylation;GO:0006915//apoptotic process;GO:0016310//phosphorylation;GO:0018108//peptidyl-tyrosine phosphorylation;GO:0022602//ovulation cycle process;GO:0023014//signal transduction by protein phosphorylation;GO:0032…
ENSMUSG00000048445	10	8	16	50	53	27	0.13	0.1	0.23	0.64	0.63	0.37	0.153333333	0.546666667	1.833990049	0.001129237	0.035168662	Ccdc57	coiled-coil domain containing 57 [Source:MGI Symbol;Acc:MGI:1918526]	-	-	-	-	GO:0005575//cellular_component	GO:0003674//molecular_function	GO:0008150//biological_process
ENSMUSG00000043418	28	17	12	76	55	39	0.43	0.27	0.21	1.19	0.79	0.65	0.303333333	0.876666667	1.531124349	0.001137157	0.035168662	Lrit2	leucine-rich repeat, immunoglobulin-like and transmembrane domains 2 [Source:MGI Symbol;Acc:MGI:2444885]	-	-	-	-	GO:0005575//cellular_component;GO:0016020//membrane;GO:0016021//integral component of membrane	GO:0003674//molecular_function;GO:0005515//protein binding	GO:0008150//biological_process
ENSMUSG00000036957	176	567	313	98	241	107	2.63	8.67	5.29	1.48	3.36	1.72	5.53	2.186666667	-1.338546166	0.001213679	0.036993861	Lrfn3	leucine rich repeat and fibronectin type III domain containing 3 [Source:MGI Symbol;Acc:MGI:2442512]	-	-	-	-	GO:0005886//plasma membrane;GO:0009986//cell surface;GO:0016020//membrane;GO:0016021//integral component of membrane;GO:0030054//cell junction;GO:0030424//axon;GO:0030425//dendrite;GO:0042734//presynaptic membrane;GO:0042995//cell projection;GO:0045202//synapse;GO:0045211//postsynaptic membrane	GO:0005515//protein binding	GO:0007155//cell adhesion;GO:0099560//synaptic membrane adhesion
ENSMUSG00000029273	903	990	415	2160	1297	1516	16.09	18.05	8.37	38.93	21.57	29.1	14.17	29.86666667	1.075696473	0.001245344	0.037687257	Sult1d1	sulfotransferase family 1D, member 1 [Source:MGI Symbol;Acc:MGI:1926341]	-	-	-	-	GO:0005737//cytoplasm	GO:0004062//aryl sulfotransferase activity;GO:0008146//sulfotransferase activity;GO:0016740//transferase activity	GO:0000103//sulfate assimilation;GO:0006584//catecholamine metabolic process;GO:0006629//lipid metabolic process;GO:0051923//sulfation
ENSMUSG00000003032	34	26	34	76	92	67	0.48	0.38	1.13	1.09	2.19	1.51	0.663333333	1.596666667	1.267257225	0.001279502	0.038537008	Klf4	Kruppel-like factor 4 (gut) [Source:MGI Symbol;Acc:MGI:1342287]	Cellular Processes	Cellular community - eukaryotes	ko04550//Signaling pathways regulating pluripotency of stem cells	K17846	GO:0000785//chromatin;GO:0000790//nuclear chromatin;GO:0005634//nucleus;GO:0005654//nucleoplasm;GO:0005667//transcription factor complex;GO:0005719//nuclear euchromatin;GO:0005737//cytoplasm;GO:0044798//nuclear transcription factor complex	GO:0000978//RNA polymerase II core promoter proximal region sequence-specific DNA binding;GO:0000981//RNA polymerase II transcription factor activity, sequence-specific DNA binding;GO:0000987//core promoter proximal region sequence-specific DNA binding;GO:0001010//transcription factor activity, sequence-specific DNA binding transcription factor recruiting;GO:0001085//RNA polymerase II transcripti…	GO:0000122//negative regulation of transcription from RNA polymerase II promoter;GO:0006351//transcription, DNA-templated;GO:0006357//regulation of transcription from RNA polymerase II promoter;GO:0006366//transcription from RNA polymerase II promoter;GO:0008285//negative regulation of cell proliferation;GO:0009913//epidermal cell differentiation;GO:0010033//response to organic substance;GO:00106…
ENSMUSG00000021456	11	15	20	4	3	3	0.35	0.49	0.72	0.13	0.09	0.1	0.52	0.106666667	-2.285402219	0.001308051	0.039303532	Fbp2	fructose bisphosphatase 2 [Source:MGI Symbol;Acc:MGI:95491]	Metabolism;Organismal Systems;Environmental Information Processing;Metabolism;Metabolism;Metabolism;Metabolism	Global and overview maps;Endocrine system;Signal transduction;Global and overview maps;Carbohydrate metabolism;Carbohydrate metabolism;Carbohydrate metabolism	ko01100//Metabolic pathways;ko04910//Insulin signaling pathway;ko04152//AMPK signaling pathway;ko01200//Carbon metabolism;ko00010//Glycolysis / Gluconeogenesis;ko00051//Fructose and mannose metabolism;ko00030//Pentose phosphate pathway	K03841;K03841;K03841;K03841;K03841;K03841;K03841	GO:0005634//nucleus;GO:0005654//nucleoplasm;GO:0005737//cytoplasm;GO:0005829//cytosol;GO:0005886//plasma membrane;GO:0030018//Z disc;GO:0030054//cell junction	GO:0003824//catalytic activity;GO:0016787//hydrolase activity;GO:0016791//phosphatase activity;GO:0042132//fructose 1,6-bisphosphate 1-phosphatase activity;GO:0042578//phosphoric ester hydrolase activity;GO:0042802//identical protein binding;GO:0046872//metal ion binding	GO:0005975//carbohydrate metabolic process;GO:0005986//sucrose biosynthetic process;GO:0006000//fructose metabolic process;GO:0006002//fructose 6-phosphate metabolic process;GO:0006094//gluconeogenesis;GO:0008152//metabolic process;GO:0016311//dephosphorylation;GO:0030388//fructose 1,6-bisphosphate metabolic process
ENSMUSG00000062410	1709	743	1779	4768	3753	3480	59.61	25.64	65.1	157.49	116.41	124.94	50.11666667	132.9466667	1.407485238	0.001338531	0.039935474	Hsd3b3	hydroxy-delta-5-steroid dehydrogenase, 3 beta- and steroid delta-isomerase 3 [Source:MGI Symbol;Acc:MGI:96235]	-	-	-	-	GO:0005739//mitochondrion;GO:0005743//mitochondrial inner membrane;GO:0005758//mitochondrial intermembrane space;GO:0005783//endoplasmic reticulum;GO:0005789//endoplasmic reticulum membrane;GO:0016020//membrane;GO:0016021//integral component of membrane;GO:0031966//mitochondrial membrane;GO:0043231//intracellular membrane-bounded organelle	GO:0003824//catalytic activity;GO:0003854//3-beta-hydroxy-delta5-steroid dehydrogenase activity;GO:0004769//steroid delta-isomerase activity;GO:0016491//oxidoreductase activity;GO:0016616//oxidoreductase activity, acting on the CH-OH group of donors, NAD or NADP as acceptor;GO:0016853//isomerase activity	GO:0006694//steroid biosynthetic process;GO:0008152//metabolic process;GO:0008207//C21-steroid hormone metabolic process;GO:0021766//hippocampus development;GO:0051412//response to corticosterone;GO:0055114//oxidation-reduction process
ENSMUSG00000020183	54	56	27	121	85	115	0.45	0.48	0.25	1.02	0.66	1.03	0.393333333	0.903333333	1.199505992	0.001345569	0.040051218	Cpm	carboxypeptidase M [Source:MGI Symbol;Acc:MGI:1917824]	-	-	-	-	GO:0005615//extracellular space;GO:0005886//plasma membrane;GO:0016020//membrane;GO:0031225//anchored component of membrane	GO:0004180//carboxypeptidase activity;GO:0004181//metallocarboxypeptidase activity;GO:0008233//peptidase activity;GO:0008237//metallopeptidase activity;GO:0008270//zinc ion binding;GO:0016787//hydrolase activity;GO:0046872//metal ion binding	GO:0006508//proteolysis;GO:0006518//peptide metabolic process;GO:0016485//protein processing
ENSMUSG00000045282	890	620	783	1846	1573	1333	31.53	22.94	31.46	68.09	53.37	52.66	28.64333333	58.04	1.018848125	0.001367772	0.040427389	Tmem86b	transmembrane protein 86B [Source:MGI Symbol;Acc:MGI:1915505]	Metabolism	Lipid metabolism	ko00565//Ether lipid metabolism	K18575	GO:0005737//cytoplasm;GO:0016020//membrane;GO:0016021//integral component of membrane	GO:0016787//hydrolase activity;GO:0047408//alkenylglycerophosphocholine hydrolase activity;GO:0047409//alkenylglycerophosphoethanolamine hydrolase activity	GO:0046485//ether lipid metabolic process
ENSMUSG00000052102	391	279	213	586	933	418	7.39	6.66	4.54	12.54	21.76	8.51	6.196666667	14.27	1.203421065	0.001387269	0.0407189	Gnpda1	glucosamine-6-phosphate deaminase 1 [Source:MGI Symbol;Acc:MGI:1347054]	Metabolism;Metabolism	Global and overview maps;Carbohydrate metabolism	ko01100//Metabolic pathways;ko00520//Amino sugar and nucleotide sugar metabolism	K02564;K02564	GO:0005737//cytoplasm	GO:0004342//glucosamine-6-phosphate deaminase activity;GO:0016787//hydrolase activity;GO:0042802//identical protein binding	GO:0005975//carbohydrate metabolic process;GO:0006002//fructose 6-phosphate metabolic process;GO:0006041//glucosamine metabolic process;GO:0006043//glucosamine catabolic process;GO:0006044//N-acetylglucosamine metabolic process;GO:0006046//N-acetylglucosamine catabolic process;GO:0006048//UDP-N-acetylglucosamine biosynthetic process;GO:0006091//generation of precursor metabolites and energy;GO:00…
ENSMUSG00000021228	7951	4396	7336	3520	5035	1913	176.07	103.49	187.44	80.64	103.76	47.81	155.6666667	77.40333333	-1.007992447	0.001410907	0.041221882	Acot3	acyl-CoA thioesterase 3 [Source:MGI Symbol;Acc:MGI:2159619]	Metabolism;Metabolism;Metabolism	Global and overview maps;Lipid metabolism;Lipid metabolism	ko01100//Metabolic pathways;ko00062//Fatty acid elongation;ko01040//Biosynthesis of unsaturated fatty acids	K01068;K01068;K01068	GO:0005777//peroxisome;GO:0005829//cytosol	GO:0016290//palmitoyl-CoA hydrolase activity;GO:0016787//hydrolase activity;GO:0016790//thiolester hydrolase activity;GO:0047617//acyl-CoA hydrolase activity;GO:0052689//carboxylic ester hydrolase activity	GO:0000038//very long-chain fatty acid metabolic process;GO:0001676//long-chain fatty acid metabolic process;GO:0006629//lipid metabolic process;GO:0006631//fatty acid metabolic process;GO:0006637//acyl-CoA metabolic process;GO:0032788//saturated monocarboxylic acid metabolic process;GO:0032789//unsaturated monocarboxylic acid metabolic process
ENSMUSG00000039221	78	61	86	43	39	36	6.29	5.06	7.83	3.5	2.94	3.13	6.393333333	3.19	-1.003011891	0.001483775	0.043151998	Rpl22l1	ribosomal protein L22 like 1 [Source:MGI Symbol;Acc:MGI:1915278]	Genetic Information Processing	Translation	ko03010//Ribosome	K02891	GO:0005622//intracellular;GO:0005840//ribosome	GO:0003723//RNA binding;GO:0003735//structural constituent of ribosome	GO:0002181//cytoplasmic translation;GO:0006412//translation
ENSMUSG00000029650	508	319	420	1168	863	724	12.38	7.58	9.91	29.36	20.49	19.68	9.956666667	23.17666667	1.218938352	0.001598794	0.045969869	Slc46a3	solute carrier family 46, member 3 [Source:MGI Symbol;Acc:MGI:1918956]	-	-	-	-	GO:0005887//integral component of plasma membrane;GO:0016020//membrane;GO:0016021//integral component of membrane	GO:0003674//molecular_function	GO:0008150//biological_process;GO:0055085//transmembrane transport
ENSMUSG00000038079	24	20	20	68	66	38	0.9	0.48	0.54	2.67	1.77	1.08	0.64	1.84	1.523561956	0.001621559	0.04641391	Tmem237	transmembrane protein 237 [Source:MGI Symbol;Acc:MGI:2138365]	-	-	-	-	GO:0005929//cilium;GO:0016020//membrane;GO:0016021//integral component of membrane;GO:0035869//ciliary transition zone;GO:0042995//cell projection	GO:0003674//molecular_function	GO:0030030//cell projection organization;GO:0030111//regulation of Wnt signaling pathway;GO:0060271//cilium morphogenesis
ENSMUSG00000036904	503	310	264	790	1770	476	3.63	2.29	2.16	5.77	11.93	3.7	2.693333333	7.133333333	1.405183599	0.001664817	0.047544782	Fzd8	frizzled class receptor 8 [Source:MGI Symbol;Acc:MGI:108460]	Human Diseases;Human Diseases;Human Diseases;Human Diseases;Human Diseases;Human Diseases;Environmental Information Processing;Environmental Information Processing;Human Diseases;Environmental Information Processing;Human Diseases;Cellular Processes;Organismal Systems;Human Diseases	Cancers;Infectious diseases;Infectious diseases;Cancers;Cancers;Endocrine and metabolic diseases;Signal transduction;Signal transduction;Cancers;Signal transduction;Cancers;Cellular community - eukaryotes;Endocrine system;Cancers	ko05200//Pathways in cancer;ko05165//Human papillomavirus infection;ko05166//HTLV-I infection;ko05205//Proteoglycans in cancer;ko05225//Hepatocellular carcinoma;ko04934//Cushing syndrome;ko04390//Hippo signaling pathway;ko04150//mTOR signaling pathway;ko05226//Gastric cancer;ko04310//Wnt signaling pathway;ko05224//Breast cancer;ko04550//Signaling pathways regulating pluripotency of stem cells;ko0…	K02375;K02375;K02375;K02375;K02375;K02375;K02375;K02375;K02375;K02375;K02375;K02375;K02375;K02375	GO:0005576//extracellular region;GO:0005794//Golgi apparatus;GO:0005886//plasma membrane;GO:0016020//membrane;GO:0016021//integral component of membrane;GO:1990851//Wnt-Frizzled-LRP5/6 complex	GO:0004888//transmembrane signaling receptor activity;GO:0004930//G-protein coupled receptor activity;GO:0005102//receptor binding;GO:0005515//protein binding;GO:0017147//Wnt-protein binding;GO:0030165//PDZ domain binding;GO:0031625//ubiquitin protein ligase binding;GO:0042813//Wnt-activated receptor activity	GO:0001525//angiogenesis;GO:0001934//positive regulation of protein phosphorylation;GO:0007165//signal transduction;GO:0007166//cell surface receptor signaling pathway;GO:0007186//G-protein coupled receptor signaling pathway;GO:0007275//multicellular organism development;GO:0016055//Wnt signaling pathway;GO:0033077//T cell differentiation in thymus;GO:0035567//non-canonical Wnt signaling pathway;…
ENSMUSG00000032349	10658	26275	6565	4860	9453	5217	189.39	494.42	115.13	90.33	174.88	113.31	266.3133333	126.1733333	-1.077717631	0.00170748	0.048327781	Elovl5	ELOVL family member 5, elongation of long chain fatty acids (yeast) [Source:MGI Symbol;Acc:MGI:1916051]	Metabolism;Metabolism;Metabolism;Metabolism	Global and overview maps;Global and overview maps;Lipid metabolism;Lipid metabolism	ko01100//Metabolic pathways;ko01212//Fatty acid metabolism;ko00062//Fatty acid elongation;ko01040//Biosynthesis of unsaturated fatty acids	K10244;K10244;K10244;K10244	GO:0005783//endoplasmic reticulum;GO:0005789//endoplasmic reticulum membrane;GO:0016020//membrane;GO:0016021//integral component of membrane;GO:0030176//integral component of endoplasmic reticulum membrane;GO:0030425//dendrite;GO:0042995//cell projection;GO:0043025//neuronal cell body;GO:0097447//dendritic tree	GO:0009922//fatty acid elongase activity;GO:0016740//transferase activity	GO:0006629//lipid metabolic process;GO:0006631//fatty acid metabolic process;GO:0006633//fatty acid biosynthetic process;GO:0006636//unsaturated fatty acid biosynthetic process;GO:0019367//fatty acid elongation, saturated fatty acid;GO:0030148//sphingolipid biosynthetic process;GO:0034625//fatty acid elongation, monounsaturated fatty acid;GO:0034626//fatty acid elongation, polyunsaturated fatty a…
ENSMUSG00000036381	23	129	47	21	24	19	0.55	3.14	1.28	0.55	0.62	0.5	1.656666667	0.556666667	-1.573397749	0.001748589	0.04927134	P2ry14	purinergic receptor P2Y, G-protein coupled, 14 [Source:MGI Symbol;Acc:MGI:2155705]	Environmental Information Processing	Signaling molecules and interaction	ko04080//Neuroactive ligand-receptor interaction	K04299	GO:0005886//plasma membrane;GO:0016020//membrane;GO:0016021//integral component of membrane	GO:0004930//G-protein coupled receptor activity;GO:0045028//G-protein coupled purinergic nucleotide receptor activity	GO:0006955//immune response;GO:0007165//signal transduction;GO:0007186//G-protein coupled receptor signaling pathway;GO:0035589//G-protein coupled purinergic nucleotide receptor signaling pathway
ENSMUSG00000064128	7	10	10	40	41	19	0.11	0.28	0.13	0.52	0.36	0.21	0.173333333	0.363333333	1.067744607	0.00178214	0.049697032	Cenpj	centromere protein J [Source:MGI Symbol;Acc:MGI:2684927]	-	-	-	-	GO:0005634//nucleus;GO:0005654//nucleoplasm;GO:0005737//cytoplasm;GO:0005813//centrosome;GO:0005814//centriole;GO:0005815//microtubule organizing center;GO:0005856//cytoskeleton;GO:0005874//microtubule;GO:0005886//plasma membrane;GO:0036064//ciliary basal body	GO:0003713//transcription coactivator activity;GO:0003714//transcription corepressor activity;GO:0005515//protein binding;GO:0015631//tubulin binding;GO:0019901//protein kinase binding;GO:0019904//protein domain specific binding;GO:0042802//identical protein binding;GO:0043015//gamma-tubulin binding	GO:0007099//centriole replication;GO:0007224//smoothened signaling pathway;GO:0030954//astral microtubule nucleation;GO:0044458//motile cilium assembly;GO:0046427//positive regulation of JAK-STAT cascade;GO:0046599//regulation of centriole replication;GO:0046785//microtubule polymerization;GO:0051298//centrosome duplication;GO:0051301//cell division;GO:0061511//centriole elongation;GO:0098534//ce…
ENSMUSG00000046881	8	14	3	35	38	21	0.04	0.07	0.02	0.18	0.18	0.11	0.043333333	0.156666667	1.854149134	0.001787423	0.049702902	Olfr374	olfactory receptor 374 [Source:MGI Symbol;Acc:MGI:3030208]	Organismal Systems	Sensory system	ko04740//Olfactory transduction	K04257	GO:0005886//plasma membrane;GO:0016020//membrane;GO:0016021//integral component of membrane	GO:0004930//G-protein coupled receptor activity;GO:0004984//olfactory receptor activity	GO:0007165//signal transduction;GO:0007186//G-protein coupled receptor signaling pathway;GO:0007608//sensory perception of smell;GO:0050896//response to stimulus;GO:0050911//detection of chemical stimulus involved in sensory perception of smell
