# Supplementary material for: Ovariectomy Impaired Hepatic Glucose and Lipid Homeostasis and Altered the Gut Microbiota in Mice With Different Diets
Source: Front Endocrinol (Lausanne). 2021 Jun 30;12:708838. doi: 10.3389/fendo.2021.708838 (PMC8278766; doi:10.3389/fendo.2021.708838)
Supplement: Supplementary file 14 [file Table_4.xls]

id	OVXN-Gly-1_count	OVXN-Gly-2_count	OVXN-Gly-3_count	OVXN-TG-1_count	OVXN-TG-2_count	OVXN-TG-3_count	OVXN-Gly-1_fpkm	OVXN-Gly-2_fpkm	OVXN-Gly-3_fpkm	OVXN-TG-1_fpkm	OVXN-TG-2_fpkm	OVXN-TG-3_fpkm	OVXN-Gly_mean	OVXN-TG_mean	log2(fc)	PValue	FDR	Symbol	Description	KEGG_A_class	KEGG_B_class	Pathway	K_ID	GO Component	GO Function	GO Process
ENSMUSG00000025153	53017	45899	41870	5782	6380	4923	244.51	221.66	202.88	28.44	25.78	22.94	223.0166667	25.72	-3.116188983	4.71E-167	5.94E-163	Fasn	fatty acid synthase [Source:MGI Symbol;Acc:MGI:95485]	Metabolism;Organismal Systems;Environmental Information Processing;Metabolism;Metabolism	Global and overview maps;Endocrine system;Signal transduction;Global and overview maps;Lipid metabolism	ko01100//Metabolic pathways;ko04910//Insulin signaling pathway;ko04152//AMPK signaling pathway;ko01212//Fatty acid metabolism;ko00061//Fatty acid biosynthesis	K00665;K00665;K00665;K00665;K00665	GO:0005737//cytoplasm;GO:0005739//mitochondrion;GO:0005794//Golgi apparatus;GO:0005829//cytosol;GO:0005886//plasma membrane;GO:0042470//melanosome;GO:0042587//glycogen granule	GO:0003824//catalytic activity;GO:0004312//fatty acid synthase activity;GO:0004313//[acyl-carrier-protein] S-acetyltransferase activity;GO:0004314//[acyl-carrier-protein] S-malonyltransferase activity;GO:0004315//3-oxoacyl-[acyl-carrier-protein] synthase activity;GO:0004316//3-oxoacyl-[acyl-carrier-protein] reductase (NADPH) activity;GO:0004320//oleoyl-[acyl-carrier-protein] hydrolase activity;GO…	GO:0006084//acetyl-CoA metabolic process;GO:0006629//lipid metabolic process;GO:0006631//fatty acid metabolic process;GO:0006633//fatty acid biosynthetic process;GO:0008152//metabolic process;GO:0008611//ether lipid biosynthetic process;GO:0009058//biosynthetic process;GO:0009888//tissue development;GO:0030223//neutrophil differentiation;GO:0030224//monocyte differentiation;GO:0030879//mammary gl…
ENSMUSG00000022853	8408	7407	8937	92228	140154	122466	112.58	103.9	126.03	1311.76	1633.69	1654.73	114.17	1533.393333	3.747472298	2.79E-117	1.76E-113	Ehhadh	enoyl-Coenzyme A, hydratase/3-hydroxyacyl Coenzyme A dehydrogenase [Source:MGI Symbol;Acc:MGI:1277964]	Metabolism;Metabolism;Organismal Systems;Cellular Processes;Metabolism;Metabolism;Metabolism;Metabolism;Metabolism;Metabolism;Metabolism;Metabolism	Global and overview maps;Global and overview maps;Endocrine system;Transport and catabolism;Amino acid metabolism;Amino acid metabolism;Global and overview maps;Lipid metabolism;Amino acid metabolism;Metabolism of other amino acids;Carbohydrate metabolism;Carbohydrate metabolism	ko01100//Metabolic pathways;ko01200//Carbon metabolism;ko03320//PPAR signaling pathway;ko04146//Peroxisome;ko00310//Lysine degradation;ko00280//Valine, leucine and isoleucine degradation;ko01212//Fatty acid metabolism;ko00071//Fatty acid degradation;ko00380//Tryptophan metabolism;ko00410//beta-Alanine metabolism;ko00640//Propanoate metabolism;ko00650//Butanoate metabolism	K07514;K07514;K07514;K07514;K07514;K07514;K07514;K07514;K07514;K07514;K07514;K07514	GO:0005739//mitochondrion;GO:0005777//peroxisome;GO:0005829//cytosol	GO:0003824//catalytic activity;GO:0003857//3-hydroxyacyl-CoA dehydrogenase activity;GO:0004165//dodecenoyl-CoA delta-isomerase activity;GO:0004300//enoyl-CoA hydratase activity;GO:0016491//oxidoreductase activity;GO:0016829//lyase activity;GO:0016853//isomerase activity;GO:0019899//enzyme binding	GO:0006475//internal protein amino acid acetylation;GO:0006629//lipid metabolic process;GO:0006631//fatty acid metabolic process;GO:0006635//fatty acid beta-oxidation;GO:0006637//acyl-CoA metabolic process;GO:0008152//metabolic process;GO:0055114//oxidation-reduction process
ENSMUSG00000072949	643	661	1078	23058	33596	29650	11.3	12.17	19.94	433.96	516.78	530.18	14.47	493.64	5.092322475	1.10E-113	4.63E-110	Acot1	acyl-CoA thioesterase 1 [Source:MGI Symbol;Acc:MGI:1349396]	Metabolism;Metabolism;Metabolism	Global and overview maps;Lipid metabolism;Lipid metabolism	ko01100//Metabolic pathways;ko00062//Fatty acid elongation;ko01040//Biosynthesis of unsaturated fatty acids	K01068;K01068;K01068	GO:0005737//cytoplasm;GO:0005739//mitochondrion;GO:0005829//cytosol	GO:0016290//palmitoyl-CoA hydrolase activity;GO:0016787//hydrolase activity;GO:0016790//thiolester hydrolase activity;GO:0047617//acyl-CoA hydrolase activity;GO:0052689//carboxylic ester hydrolase activity	GO:0001676//long-chain fatty acid metabolic process;GO:0006629//lipid metabolic process;GO:0006631//fatty acid metabolic process;GO:0006637//acyl-CoA metabolic process;GO:0010667//negative regulation of cardiac muscle cell apoptotic process
ENSMUSG00000021226	218	193	216	2551	4179	2895	3.96	3.68	4.14	49.25	66.13	53.11	3.926666667	56.16333333	3.838251525	2.78E-113	8.75E-110	Acot2	acyl-CoA thioesterase 2 [Source:MGI Symbol;Acc:MGI:2159605]	Metabolism;Organismal Systems;Metabolism;Metabolism	Global and overview maps;Endocrine system;Lipid metabolism;Lipid metabolism	ko01100//Metabolic pathways;ko04913//Ovarian Steroidogenesis;ko00062//Fatty acid elongation;ko01040//Biosynthesis of unsaturated fatty acids	K01068;K01068;K01068;K01068	GO:0005739//mitochondrion;GO:0005759//mitochondrial matrix	GO:0016290//palmitoyl-CoA hydrolase activity;GO:0016787//hydrolase activity;GO:0016790//thiolester hydrolase activity;GO:0047617//acyl-CoA hydrolase activity;GO:0052689//carboxylic ester hydrolase activity	GO:0000038//very long-chain fatty acid metabolic process;GO:0001666//response to hypoxia;GO:0001676//long-chain fatty acid metabolic process;GO:0006629//lipid metabolic process;GO:0006631//fatty acid metabolic process;GO:0006637//acyl-CoA metabolic process;GO:0042760//very long-chain fatty acid catabolic process
ENSMUSG00000044254	2244	3013	2229	184	185	176	25.44	35.78	26.61	2.22	1.83	2.01	29.27666667	2.02	-3.857324105	1.09E-106	2.75E-103	Pcsk9	proprotein convertase subtilisin/kexin type 9 [Source:MGI Symbol;Acc:MGI:2140260]	Organismal Systems	Digestive system	ko04979//Cholesterol metabolism	K13050	GO:0005576//extracellular region;GO:0005615//extracellular space;GO:0005737//cytoplasm;GO:0005764//lysosome;GO:0005768//endosome;GO:0005769//early endosome;GO:0005770//late endosome;GO:0005783//endoplasmic reticulum;GO:0005788//endoplasmic reticulum lumen;GO:0005791//rough endoplasmic reticulum;GO:0005794//Golgi apparatus;GO:0005886//plasma membrane;GO:0009986//cell surface;GO:0030134//ER to Golg…	GO:0004252//serine-type endopeptidase activity;GO:0008233//peptidase activity;GO:0008236//serine-type peptidase activity;GO:0016787//hydrolase activity;GO:0019871//sodium channel inhibitor activity;GO:0030169//low-density lipoprotein particle binding;GO:0030547//receptor inhibitor activity;GO:0034185//apolipoprotein binding;GO:0034189//very-low-density lipoprotein particle binding;GO:0034190//apo…	GO:0001822//kidney development;GO:0001889//liver development;GO:0001920//negative regulation of receptor recycling;GO:0002092//positive regulation of receptor internalization;GO:0006508//proteolysis;GO:0006629//lipid metabolic process;GO:0006641//triglyceride metabolic process;GO:0006644//phospholipid metabolic process;GO:0006915//apoptotic process;GO:0007041//lysosomal transport;GO:0008202//ster…
ENSMUSG00000026639	120	104	99	1307	2003	1438	1.05	0.99	0.94	13.2	16.65	13.98	0.993333333	14.61	3.878534443	6.72E-106	1.41E-102	Lamb3	laminin, beta 3 [Source:MGI Symbol;Acc:MGI:99915]	Human Diseases;Human Diseases;Environmental Information Processing;Cellular Processes;Human Diseases;Human Diseases;Human Diseases;Environmental Information Processing	Cancers;Infectious diseases;Signal transduction;Cellular community - eukaryotes;Infectious diseases;Infectious diseases;Cancers;Signaling molecules and interaction	ko05200//Pathways in cancer;ko05165//Human papillomavirus infection;ko04151//PI3K-Akt signaling pathway;ko04510//Focal adhesion;ko05145//Toxoplasmosis;ko05146//Amoebiasis;ko05222//Small cell lung cancer;ko04512//ECM-receptor interaction	K06244;K06244;K06244;K06244;K06244;K06244;K06244;K06244	GO:0005576//extracellular region;GO:0005604//basement membrane;GO:0005610//laminin-5 complex;GO:0043256//laminin complex	GO:0005178//integrin binding;GO:0005201//extracellular matrix structural constituent;GO:0044877//macromolecular complex binding	GO:0007155//cell adhesion;GO:0009887//organ morphogenesis;GO:0009888//tissue development;GO:0016477//cell migration;GO:0034446//substrate adhesion-dependent cell spreading;GO:0035987//endodermal cell differentiation;GO:0050873//brown fat cell differentiation;GO:0070831//basement membrane assembly
ENSMUSG00000029482	3997	3543	2775	167	216	270	49.26	45.74	36.01	2.19	2.32	3.36	43.67	2.623333333	-4.057169491	2.98E-100	5.37E-97	Aacs	acetoacetyl-CoA synthetase [Source:MGI Symbol;Acc:MGI:1926144]	Metabolism;Metabolism	Amino acid metabolism;Carbohydrate metabolism	ko00280//Valine, leucine and isoleucine degradation;ko00650//Butanoate metabolism	K01907;K01907	GO:0005737//cytoplasm;GO:0005829//cytosol	GO:0000166//nucleotide binding;GO:0003824//catalytic activity;GO:0005524//ATP binding;GO:0016874//ligase activity;GO:0030729//acetoacetate-CoA ligase activity;GO:0047760//butyrate-CoA ligase activity	GO:0001889//liver development;GO:0006629//lipid metabolic process;GO:0006631//fatty acid metabolic process;GO:0007584//response to nutrient;GO:0010243//response to organonitrogen compound;GO:0014070//response to organic cyclic compound;GO:0014074//response to purine-containing compound;GO:0032024//positive regulation of insulin secretion;GO:0034201//response to oleic acid;GO:0042493//response to …
ENSMUSG00000018900	391	379	415	3518	4784	3135	5.09	5.18	5.7	48.84	55.11	41.61	5.323333333	48.52	3.188177738	6.43E-96	1.01E-92	Slc22a5	solute carrier family 22 (organic cation transporter), member 5 [Source:MGI Symbol;Acc:MGI:1329012]	Human Diseases	Cancers	ko05231//Choline metabolism in cancer	K08202	GO:0005886//plasma membrane;GO:0016020//membrane;GO:0016021//integral component of membrane;GO:0016323//basolateral plasma membrane;GO:0016324//apical plasma membrane;GO:0031526//brush border membrane	GO:0000166//nucleotide binding;GO:0005215//transporter activity;GO:0005524//ATP binding;GO:0015226//carnitine transmembrane transporter activity;GO:0015293//symporter activity;GO:0015651//quaternary ammonium group transmembrane transporter activity;GO:0022857//transmembrane transporter activity;GO:0030165//PDZ domain binding	GO:0006811//ion transport;GO:0006814//sodium ion transport;GO:0007005//mitochondrion organization;GO:0007512//adult heart development;GO:0007626//locomotory behavior;GO:0009437//carnitine metabolic process;GO:0015697//quaternary ammonium group transport;GO:0015879//carnitine transport;GO:0048608//reproductive structure development;GO:0052106//quorum sensing involved in interaction with host;GO:00…
ENSMUSG00000022351	2691	3743	2747	204	236	252	38.95	56.75	41.88	3.14	2.97	3.68	45.86	3.263333333	-3.812818091	1.41E-94	1.98E-91	Sqle	squalene epoxidase [Source:MGI Symbol;Acc:MGI:109296]	Metabolism;Metabolism	Global and overview maps;Lipid metabolism	ko01100//Metabolic pathways;ko00100//Steroid biosynthesis	K00511;K00511	GO:0005783//endoplasmic reticulum;GO:0005789//endoplasmic reticulum membrane;GO:0016020//membrane;GO:0016021//integral component of membrane;GO:0031090//organelle membrane;GO:0043231//intracellular membrane-bounded organelle	GO:0004506//squalene monooxygenase activity;GO:0016491//oxidoreductase activity;GO:0050660//flavin adenine dinucleotide binding;GO:0071949//FAD binding	GO:0006725//cellular aromatic compound metabolic process;GO:0008203//cholesterol metabolic process;GO:0010033//response to organic substance;GO:0016126//sterol biosynthetic process;GO:0042127//regulation of cell proliferation;GO:0055114//oxidation-reduction process
ENSMUSG00000059743	8920	16090	9591	591	738	603	285.09	539.22	322.55	20.22	20.46	19.38	382.2866667	20.02	-4.255141004	4.74E-91	5.97E-88	Fdps	farnesyl diphosphate synthetase [Source:MGI Symbol;Acc:MGI:104888]	Metabolism;Human Diseases;Human Diseases;Metabolism	Global and overview maps;Infectious diseases;Infectious diseases;Metabolism of terpenoids and polyketides	ko01100//Metabolic pathways;ko05166//HTLV-I infection;ko05164//Influenza A;ko00900//Terpenoid backbone biosynthesis	K00787;K00787;K00787;K00787	GO:0005654//nucleoplasm;GO:0005737//cytoplasm;GO:0005739//mitochondrion;GO:0005759//mitochondrial matrix;GO:0005777//peroxisome;GO:0005829//cytosol	GO:0004161//dimethylallyltranstransferase activity;GO:0004337//geranyltranstransferase activity;GO:0016740//transferase activity;GO:0046872//metal ion binding	GO:0006629//lipid metabolic process;GO:0006694//steroid biosynthetic process;GO:0006695//cholesterol biosynthetic process;GO:0008202//steroid metabolic process;GO:0008203//cholesterol metabolic process;GO:0008299//isoprenoid biosynthetic process;GO:0016126//sterol biosynthetic process;GO:0033384//geranyl diphosphate biosynthetic process;GO:0045337//farnesyl diphosphate biosynthetic process;GO:004…
ENSMUSG00000030278	9	7	22	834	1512	1084	0.29	0.34	0.82	30.57	45.3	38.27	0.483333333	38.04666667	6.298607758	4.59E-87	5.26E-84	Cidec	cell death-inducing DFFA-like effector c [Source:MGI Symbol;Acc:MGI:95585]	-	-	-	-	GO:0005622//intracellular;GO:0005634//nucleus;GO:0005783//endoplasmic reticulum;GO:0005811//lipid particle;GO:0005829//cytosol	GO:0003674//molecular_function	GO:0006915//apoptotic process;GO:0034389//lipid particle organization;GO:0097194//execution phase of apoptosis
ENSMUSG00000035686	13359	17728	18689	1199	1533	730	417.57	580.5	615.21	39.81	41.71	23.03	537.76	34.85	-3.947731887	6.59E-77	6.92E-74	Thrsp	thyroid hormone responsive [Source:MGI Symbol;Acc:MGI:109126]	-	-	-	-	GO:0005634//nucleus;GO:0005654//nucleoplasm;GO:0005737//cytoplasm;GO:0005829//cytosol	GO:0005515//protein binding;GO:0042802//identical protein binding;GO:0042803//protein homodimerization activity	GO:0006629//lipid metabolic process;GO:0009617//response to bacterium;GO:0010866//regulation of triglyceride biosynthetic process;GO:0046890//regulation of lipid biosynthetic process
ENSMUSG00000020917	16126	20928	15403	2734	2880	1956	153.34	206.66	154.13	27.95	23.24	18.5	171.3766667	23.23	-2.883109637	5.17E-68	5.02E-65	Acly	ATP citrate lyase [Source:MGI Symbol;Acc:MGI:103251]	Metabolism;Metabolism	Global and overview maps;Carbohydrate metabolism	ko01100//Metabolic pathways;ko00020//Citrate cycle (TCA cycle)	K01648;K01648	GO:0005654//nucleoplasm;GO:0005737//cytoplasm;GO:0005739//mitochondrion;GO:0005829//cytosol;GO:0005886//plasma membrane	GO:0000166//nucleotide binding;GO:0003824//catalytic activity;GO:0003878//ATP citrate synthase activity;GO:0005515//protein binding;GO:0005524//ATP binding;GO:0016740//transferase activity;GO:0046872//metal ion binding;GO:0046912//transferase activity, transferring acyl groups, acyl groups converted into alkyl on transfer;GO:0048037//cofactor binding	GO:0006084//acetyl-CoA metabolic process;GO:0006085//acetyl-CoA biosynthetic process;GO:0006101//citrate metabolic process;GO:0006107//oxaloacetate metabolic process;GO:0006629//lipid metabolic process;GO:0006633//fatty acid biosynthetic process;GO:0008610//lipid biosynthetic process
ENSMUSG00000058258	3149	4815	2994	254	330	372	50.36	69.62	47.87	3.56	3.79	5.42	55.95	4.256666667	-3.716342107	3.38E-64	3.04E-61	Idi1	isopentenyl-diphosphate delta isomerase [Source:MGI Symbol;Acc:MGI:2442264]	Metabolism;Metabolism	Global and overview maps;Metabolism of terpenoids and polyketides	ko01100//Metabolic pathways;ko00900//Terpenoid backbone biosynthesis	K01823;K01823	GO:0005777//peroxisome	GO:0004452//isopentenyl-diphosphate delta-isomerase activity;GO:0016787//hydrolase activity;GO:0016853//isomerase activity	GO:0008299//isoprenoid biosynthetic process
ENSMUSG00000030545	706	534	815	5076	6355	5577	12.57	9.96	15.29	96.04	98.54	100.24	12.60666667	98.27333333	2.962613129	1.21E-61	1.02E-58	Pex11a	peroxisomal biogenesis factor 11 alpha [Source:MGI Symbol;Acc:MGI:1338788]	Cellular Processes	Transport and catabolism	ko04146//Peroxisome	K13351	GO:0005777//peroxisome;GO:0005778//peroxisomal membrane;GO:0005779//integral component of peroxisomal membrane;GO:0016020//membrane;GO:0016021//integral component of membrane;GO:0032991//macromolecular complex	GO:0042803//protein homodimerization activity	GO:0007031//peroxisome organization;GO:0007165//signal transduction;GO:0016557//peroxisome membrane biogenesis;GO:0016559//peroxisome fission;GO:0044375//regulation of peroxisome size;GO:0050873//brown fat cell differentiation
ENSMUSG00000031604	2550	4491	2799	281	361	303	50.41	93.67	61.44	5.83	6.14	6.06	68.50666667	6.01	-3.510807493	6.86E-61	5.40E-58	Msmo1	methylsterol monoxygenase 1 [Source:MGI Symbol;Acc:MGI:1913484]	Metabolism;Metabolism	Global and overview maps;Lipid metabolism	ko01100//Metabolic pathways;ko00100//Steroid biosynthesis	K07750;K07750	GO:0005783//endoplasmic reticulum;GO:0005789//endoplasmic reticulum membrane;GO:0016020//membrane;GO:0016021//integral component of membrane	GO:0000254//C-4 methylsterol oxidase activity;GO:0005506//iron ion binding;GO:0016491//oxidoreductase activity	GO:0006629//lipid metabolic process;GO:0006694//steroid biosynthetic process;GO:0008202//steroid metabolic process;GO:0008610//lipid biosynthetic process;GO:0016126//sterol biosynthetic process;GO:0055114//oxidation-reduction process
ENSMUSG00000027577	393	470	328	8	9	12	4.12	6.24	3.02	0.15	0.07	0.11	4.46	0.11	-5.341468281	3.56E-60	2.64E-57	Chrna4	cholinergic receptor, nicotinic, alpha polypeptide 4 [Source:MGI Symbol;Acc:MGI:87888]	Environmental Information Processing;Organismal Systems;Human Diseases	Signaling molecules and interaction;Nervous system;Substance dependence	ko04080//Neuroactive ligand-receptor interaction;ko04725//Cholinergic synapse;ko05033//Nicotine addiction	K04806;K04806;K04806	GO:0005886//plasma membrane;GO:0005887//integral component of plasma membrane;GO:0005892//acetylcholine-gated channel complex;GO:0009897//external side of plasma membrane;GO:0016020//membrane;GO:0016021//integral component of membrane;GO:0030054//cell junction;GO:0030425//dendrite;GO:0043005//neuron projection;GO:0043025//neuronal cell body;GO:0045202//synapse;GO:0045211//postsynaptic membrane	GO:0004888//transmembrane signaling receptor activity;GO:0005216//ion channel activity;GO:0005230//extracellular ligand-gated ion channel activity;GO:0005515//protein binding;GO:0008144//drug binding;GO:0015464//acetylcholine receptor activity;GO:0022848//acetylcholine-gated cation channel activity;GO:0042166//acetylcholine binding;GO:0046982//protein heterodimerization activity;GO:1904315//trans…	GO:0001508//action potential;GO:0001666//response to hypoxia;GO:0006281//DNA repair;GO:0006811//ion transport;GO:0006816//calcium ion transport;GO:0006979//response to oxidative stress;GO:0007165//signal transduction;GO:0007268//synaptic transmission;GO:0007271//synaptic transmission, cholinergic;GO:0007274//neuromuscular synaptic transmission;GO:0007585//respiratory gaseous exchange;GO:0007626//…
ENSMUSG00000041939	1462	2057	1423	182	275	180	41.2	61.43	41.73	5.35	6.58	4.92	48.12	5.616666667	-3.098850552	4.36E-58	3.05E-55	Mvk	mevalonate kinase [Source:MGI Symbol;Acc:MGI:107624]	Metabolism;Cellular Processes;Metabolism	Global and overview maps;Transport and catabolism;Metabolism of terpenoids and polyketides	ko01100//Metabolic pathways;ko04146//Peroxisome;ko00900//Terpenoid backbone biosynthesis	K00869;K00869;K00869	GO:0005737//cytoplasm;GO:0005777//peroxisome;GO:0005829//cytosol	GO:0000166//nucleotide binding;GO:0000287//magnesium ion binding;GO:0003729//mRNA binding;GO:0004496//mevalonate kinase activity;GO:0005524//ATP binding;GO:0005534//galactose binding;GO:0016301//kinase activity;GO:0016740//transferase activity;GO:0042802//identical protein binding;GO:0046872//metal ion binding;GO:1990825//sequence-specific mRNA binding	GO:0006629//lipid metabolic process;GO:0006694//steroid biosynthetic process;GO:0006695//cholesterol biosynthetic process;GO:0008202//steroid metabolic process;GO:0008203//cholesterol metabolic process;GO:0008299//isoprenoid biosynthetic process;GO:0016126//sterol biosynthetic process;GO:0016310//phosphorylation;GO:0017148//negative regulation of translation;GO:0019287//isopentenyl diphosphate bi…
ENSMUSG00000026853	1975	1350	1170	9034	11315	8360	36.6	25.5	21.38	173.61	183.23	160.03	27.82666667	172.29	2.630298963	1.51E-57	9.64E-55	Crat	carnitine acetyltransferase [Source:MGI Symbol;Acc:MGI:109501]	Cellular Processes	Transport and catabolism	ko04146//Peroxisome	K00624	GO:0005739//mitochondrion;GO:0005743//mitochondrial inner membrane;GO:0005777//peroxisome;GO:0005783//endoplasmic reticulum;GO:0016020//membrane	GO:0004092//carnitine O-acetyltransferase activity;GO:0016740//transferase activity;GO:0016746//transferase activity, transferring acyl groups	GO:0006629//lipid metabolic process;GO:0006631//fatty acid metabolic process;GO:0019254//carnitine metabolic process, CoA-linked
ENSMUSG00000047617	912	693	585	90	102	58	37.37	29.89	25.07	4.1	3.61	2.38	30.77666667	3.363333333	-3.193873312	1.53E-57	9.64E-55	Paxx	non-homologous end joining factor [Source:MGI Symbol;Acc:MGI:2442831]	-	-	-	-	GO:0005634//nucleus;GO:0035861//site of double-strand break;GO:0043564//Ku70:Ku80 complex;GO:0070419//nonhomologous end joining complex	GO:0042802//identical protein binding;GO:0042803//protein homodimerization activity;GO:0060090//binding, bridging	GO:0006281//DNA repair;GO:0006303//double-strand break repair via nonhomologous end joining;GO:0006974//cellular response to DNA damage stimulus;GO:0051103//DNA ligation involved in DNA repair
ENSMUSG00000041220	2088	1776	1775	432	554	366	17.09	16.09	14.65	4.4	4.31	4.13	15.94333333	4.28	-1.897270589	1.71E-57	1.03E-54	Elovl6	ELOVL family member 6, elongation of long chain fatty acids (yeast) [Source:MGI Symbol;Acc:MGI:2156528]	Metabolism;Metabolism;Metabolism;Metabolism	Global and overview maps;Global and overview maps;Lipid metabolism;Lipid metabolism	ko01100//Metabolic pathways;ko01212//Fatty acid metabolism;ko00062//Fatty acid elongation;ko01040//Biosynthesis of unsaturated fatty acids	K10203;K10203;K10203;K10203	GO:0005783//endoplasmic reticulum;GO:0005789//endoplasmic reticulum membrane;GO:0016020//membrane;GO:0016021//integral component of membrane;GO:0030176//integral component of endoplasmic reticulum membrane	GO:0009922//fatty acid elongase activity;GO:0016740//transferase activity;GO:0016747//transferase activity, transferring acyl groups other than amino-acyl groups	GO:0006629//lipid metabolic process;GO:0006631//fatty acid metabolic process;GO:0006633//fatty acid biosynthetic process;GO:0006636//unsaturated fatty acid biosynthetic process;GO:0019367//fatty acid elongation, saturated fatty acid;GO:0030148//sphingolipid biosynthetic process;GO:0030497//fatty acid elongation;GO:0034625//fatty acid elongation, monounsaturated fatty acid;GO:0034626//fatty acid e…
ENSMUSG00000028715	17122	9117	19581	169082	220287	205474	273.81	152.74	329.78	2872.15	3066.7	3315.78	252.11	3084.876667	3.613087562	9.12E-53	5.23E-50	Cyp4a14	cytochrome P450, family 4, subfamily a, polypeptide 14 [Source:MGI Symbol;Acc:MGI:1096550]	Metabolism;Organismal Systems;Organismal Systems;Metabolism;Metabolism;Organismal Systems;Metabolism	Global and overview maps;Circulatory system;Sensory system;Metabolism of cofactors and vitamins;Lipid metabolism;Endocrine system;Lipid metabolism	ko01100//Metabolic pathways;ko04270//Vascular smooth muscle contraction;ko04750//Inflammatory mediator regulation of TRP channels;ko00830//Retinol metabolism;ko00590//Arachidonic acid metabolism;ko03320//PPAR signaling pathway;ko00071//Fatty acid degradation	K07425;K07425;K07425;K07425;K07425;K07425;K07425	GO:0005783//endoplasmic reticulum;GO:0005789//endoplasmic reticulum membrane;GO:0016020//membrane;GO:0031090//organelle membrane;GO:0043231//intracellular membrane-bounded organelle	GO:0004497//monooxygenase activity;GO:0005504//fatty acid binding;GO:0005506//iron ion binding;GO:0008391//arachidonic acid monooxygenase activity;GO:0016491//oxidoreductase activity;GO:0016705//oxidoreductase activity, acting on paired donors, with incorporation or reduction of molecular oxygen;GO:0018685//alkane 1-monooxygenase activity;GO:0020037//heme binding;GO:0046872//metal ion binding;GO:…	GO:0055114//oxidation-reduction process
ENSMUSG00000050445	2529	2847	1968	13124	22719	15593	51.77	61.05	42.42	285.36	404.84	322.08	51.74666667	337.4266667	2.705036156	4.38E-52	2.40E-49	Cyp8b1	cytochrome P450, family 8, subfamily b, polypeptide 1 [Source:MGI Symbol;Acc:MGI:1338044]	Metabolism;Organismal Systems;Metabolism	Global and overview maps;Endocrine system;Lipid metabolism	ko01100//Metabolic pathways;ko03320//PPAR signaling pathway;ko00120//Primary bile acid biosynthesis	K07431;K07431;K07431	GO:0005783//endoplasmic reticulum;GO:0005789//endoplasmic reticulum membrane;GO:0016020//membrane	GO:0004497//monooxygenase activity;GO:0005506//iron ion binding;GO:0008397//sterol 12-alpha-hydroxylase activity;GO:0016705//oxidoreductase activity, acting on paired donors, with incorporation or reduction of molecular oxygen;GO:0020037//heme binding;GO:0046872//metal ion binding	GO:0055114//oxidation-reduction process
ENSMUSG00000033105	2438	3803	2412	400	460	386	20.85	34.07	21.73	3.63	3.42	3.33	25.55	3.46	-2.884479348	7.88E-52	4.14E-49	Lss	lanosterol synthase [Source:MGI Symbol;Acc:MGI:1336155]	Metabolism;Metabolism	Global and overview maps;Lipid metabolism	ko01100//Metabolic pathways;ko00100//Steroid biosynthesis	K01852;K01852	GO:0005783//endoplasmic reticulum;GO:0005789//endoplasmic reticulum membrane;GO:0005811//lipid particle;GO:0016020//membrane;GO:0043231//intracellular membrane-bounded organelle	GO:0000250//lanosterol synthase activity;GO:0016853//isomerase activity;GO:0016866//intramolecular transferase activity;GO:0042300//beta-amyrin synthase activity	GO:0006629//lipid metabolic process;GO:0006694//steroid biosynthetic process;GO:0006695//cholesterol biosynthetic process;GO:0016104//triterpenoid biosynthetic process;GO:0016125//sterol metabolic process;GO:0031647//regulation of protein stability
ENSMUSG00000032018	13015	15534	12357	3381	4190	2973	252.99	327.58	238.95	70.52	66.78	53.54	273.1733333	63.61333333	-2.102415567	1.36E-50	6.86E-48	Sc5d	sterol-C5-desaturase [Source:MGI Symbol;Acc:MGI:1353611]	Metabolism;Metabolism	Global and overview maps;Lipid metabolism	ko01100//Metabolic pathways;ko00100//Steroid biosynthesis	K00227;K00227	GO:0005783//endoplasmic reticulum;GO:0005789//endoplasmic reticulum membrane;GO:0016020//membrane;GO:0016021//integral component of membrane;GO:0043231//intracellular membrane-bounded organelle	GO:0000248//C-5 sterol desaturase activity;GO:0005506//iron ion binding;GO:0016491//oxidoreductase activity	GO:0006629//lipid metabolic process;GO:0006694//steroid biosynthetic process;GO:0008202//steroid metabolic process;GO:0008610//lipid biosynthetic process;GO:0016126//sterol biosynthetic process;GO:0033490//cholesterol biosynthetic process via lathosterol;GO:0055114//oxidation-reduction process
ENSMUSG00000024987	3832	2190	3640	319	254	131	85.4	51.13	85.44	7.55	4.93	2.95	73.99	5.143333333	-3.846554738	5.25E-50	2.55E-47	Cyp26a1	cytochrome P450, family 26, subfamily a, polypeptide 1 [Source:MGI Symbol;Acc:MGI:1096359]	Metabolism;Metabolism	Global and overview maps;Metabolism of cofactors and vitamins	ko01100//Metabolic pathways;ko00830//Retinol metabolism	K07437;K07437	-	GO:0001972//retinoic acid binding;GO:0004497//monooxygenase activity;GO:0005506//iron ion binding;GO:0008401//retinoic acid 4-hydroxylase activity;GO:0016491//oxidoreductase activity;GO:0016705//oxidoreductase activity, acting on paired donors, with incorporation or reduction of molecular oxygen;GO:0016709//oxidoreductase activity, acting on paired donors, with incorporation or reduction of molec…	GO:0001822//kidney development;GO:0006805//xenobiotic metabolic process;GO:0032526//response to retinoic acid;GO:0033189//response to vitamin A;GO:0034653//retinoic acid catabolic process;GO:0042573//retinoic acid metabolic process;GO:0055114//oxidation-reduction process
ENSMUSG00000027605	11759	19691	11970	1935	2435	1654	163.11	285.69	173.76	28.42	29.36	23.03	207.52	26.93666667	-2.945607147	1.21E-49	5.66E-47	Acss2	acyl-CoA synthetase short-chain family member 2 [Source:MGI Symbol;Acc:MGI:1890410]	Metabolism;Metabolism;Metabolism;Metabolism;Metabolism;Metabolism	Global and overview maps;Global and overview maps;Carbohydrate metabolism;Carbohydrate metabolism;Carbohydrate metabolism;Carbohydrate metabolism	ko01100//Metabolic pathways;ko01200//Carbon metabolism;ko00010//Glycolysis / Gluconeogenesis;ko00620//Pyruvate metabolism;ko00640//Propanoate metabolism;ko00630//Glyoxylate and dicarboxylate metabolism	K01895;K01895;K01895;K01895;K01895;K01895	GO:0005654//nucleoplasm;GO:0005737//cytoplasm;GO:0005829//cytosol;GO:0016020//membrane;GO:0016021//integral component of membrane;GO:0043231//intracellular membrane-bounded organelle	GO:0000166//nucleotide binding;GO:0003824//catalytic activity;GO:0003987//acetate-CoA ligase activity;GO:0005524//ATP binding;GO:0016874//ligase activity;GO:0050218//propionate-CoA ligase activity	GO:0006085//acetyl-CoA biosynthetic process;GO:0008610//lipid biosynthetic process;GO:0019413//acetate biosynthetic process;GO:0019542//propionate biosynthetic process
ENSMUSG00000023832	4668	3855	2662	743	758	698	84.43	73.46	50.95	14.15	11.78	12.68	69.61333333	12.87	-2.435351604	1.36E-47	6.14E-45	Acat2	acetyl-Coenzyme A acetyltransferase 2 [Source:MGI Symbol;Acc:MGI:87871]	Metabolism;Metabolism;Metabolism;Metabolism;Metabolism;Metabolism;Metabolism;Organismal Systems;Metabolism;Metabolism;Metabolism;Metabolism;Metabolism;Metabolism	Global and overview maps;Global and overview maps;Amino acid metabolism;Amino acid metabolism;Global and overview maps;Lipid metabolism;Amino acid metabolism;Digestive system;Carbohydrate metabolism;Carbohydrate metabolism;Carbohydrate metabolism;Carbohydrate metabolism;Metabolism of terpenoids and polyketides;Lipid metabolism	ko01100//Metabolic pathways;ko01200//Carbon metabolism;ko00310//Lysine degradation;ko00280//Valine, leucine and isoleucine degradation;ko01212//Fatty acid metabolism;ko00071//Fatty acid degradation;ko00380//Tryptophan metabolism;ko04975//Fat digestion and absorption;ko00620//Pyruvate metabolism;ko00640//Propanoate metabolism;ko00630//Glyoxylate and dicarboxylate metabolism;ko00650//Butanoate meta…	K00626;K00626;K00626;K00626;K00626;K00626;K00626;K00626;K00626;K00626;K00626;K00626;K00626;K00626	GO:0005634//nucleus;GO:0005730//nucleolus;GO:0005737//cytoplasm;GO:0005739//mitochondrion;GO:0005829//cytosol	GO:0003824//catalytic activity;GO:0003985//acetyl-CoA C-acetyltransferase activity;GO:0003988//acetyl-CoA C-acyltransferase activity;GO:0016740//transferase activity;GO:0016746//transferase activity, transferring acyl groups;GO:0016747//transferase activity, transferring acyl groups other than amino-acyl groups	GO:0006631//fatty acid metabolic process;GO:0006635//fatty acid beta-oxidation;GO:0045797//positive regulation of intestinal cholesterol absorption
ENSMUSG00000004038	4083	3820	1658	316	328	253	124.32	121.84	53.17	10.22	8.69	7.77	99.77666667	8.893333333	-3.487906307	2.25E-47	9.76E-45	Gstm3	glutathione S-transferase, mu 3 [Source:MGI Symbol;Acc:MGI:106026]	Human Diseases;Human Diseases;Human Diseases;Human Diseases;Metabolism;Human Diseases;Metabolism;Metabolism;Metabolism	Cancers;Cancers;Cardiovascular diseases;Cancers;Xenobiotics biodegradation and metabolism;Drug resistance;Xenobiotics biodegradation and metabolism;Xenobiotics biodegradation and metabolism;Metabolism of other amino acids	ko05200//Pathways in cancer;ko05225//Hepatocellular carcinoma;ko05418//Fluid shear stress and atherosclerosis;ko05204//Chemical carcinogenesis;ko00983//Drug metabolism - other enzymes;ko01524//Platinum drug resistance;ko00982//Drug metabolism - cytochrome P450;ko00980//Metabolism of xenobiotics by cytochrome P450;ko00480//Glutathione metabolism	K00799;K00799;K00799;K00799;K00799;K00799;K00799;K00799;K00799	GO:0005737//cytoplasm	GO:0004364//glutathione transferase activity;GO:0005515//protein binding;GO:0016740//transferase activity;GO:0042803//protein homodimerization activity	GO:0006749//glutathione metabolic process;GO:0009617//response to bacterium;GO:0035690//cellular response to drug;GO:0071407//cellular response to organic cyclic compound
ENSMUSG00000002831	32	29	54	1123	650	696	0.2	0.2	0.37	7.52	3.56	4.43	0.256666667	5.17	4.33219643	1.62E-46	6.81E-44	Plin4	perilipin 4 [Source:MGI Symbol;Acc:MGI:1929709]	Organismal Systems	Endocrine system	ko03320//PPAR signaling pathway	K20254	GO:0005737//cytoplasm;GO:0005811//lipid particle;GO:0005829//cytosol;GO:0005886//plasma membrane;GO:0016020//membrane;GO:0043231//intracellular membrane-bounded organelle	-	-
ENSMUSG00000031349	2487	3307	2357	399	645	380	45.79	63.78	45.7	7.8	10.34	7.06	51.75666667	8.4	-2.623283472	2.88E-46	1.17E-43	Nsdhl	NAD(P) dependent steroid dehydrogenase-like [Source:MGI Symbol;Acc:MGI:1099438]	Metabolism;Metabolism	Global and overview maps;Lipid metabolism	ko01100//Metabolic pathways;ko00100//Steroid biosynthesis	K07748;K07748	GO:0005783//endoplasmic reticulum;GO:0005789//endoplasmic reticulum membrane;GO:0005811//lipid particle;GO:0016020//membrane;GO:0016021//integral component of membrane	GO:0003854//3-beta-hydroxy-delta5-steroid dehydrogenase activity;GO:0016491//oxidoreductase activity;GO:0016616//oxidoreductase activity, acting on the CH-OH group of donors, NAD or NADP as acceptor;GO:0047012//sterol-4-alpha-carboxylate 3-dehydrogenase (decarboxylating) activity	GO:0001942//hair follicle development;GO:0006629//lipid metabolic process;GO:0006694//steroid biosynthetic process;GO:0006695//cholesterol biosynthetic process;GO:0007224//smoothened signaling pathway;GO:0008202//steroid metabolic process;GO:0008203//cholesterol metabolic process;GO:0016126//sterol biosynthetic process;GO:0055114//oxidation-reduction process;GO:0060716//labyrinthine layer blood v…
ENSMUSG00000078937	4	9	7	338	563	276	0.06	0.14	0.12	4.96	6.83	3.92	0.106666667	5.236666667	5.617467465	1.12E-45	4.41E-43	Cpt1b	carnitine palmitoyltransferase 1b, muscle [Source:MGI Symbol;Acc:MGI:1098297]	Organismal Systems;Environmental Information Processing;Human Diseases;Organismal Systems;Organismal Systems;Organismal Systems;Metabolism;Metabolism	Environmental adaptation;Signal transduction;Endocrine and metabolic diseases;Endocrine system;Endocrine system;Endocrine system;Global and overview maps;Lipid metabolism	ko04714//Thermogenesis;ko04152//AMPK signaling pathway;ko04931//Insulin resistance;ko04922//Glucagon signaling pathway;ko03320//PPAR signaling pathway;ko04920//Adipocytokine signaling pathway;ko01212//Fatty acid metabolism;ko00071//Fatty acid degradation	K19523;K19523;K19523;K19523;K19523;K19523;K19523;K19523	GO:0005739//mitochondrion;GO:0005741//mitochondrial outer membrane;GO:0016020//membrane;GO:0016021//integral component of membrane;GO:0043231//intracellular membrane-bounded organelle	GO:0004095//carnitine O-palmitoyltransferase activity;GO:0016740//transferase activity;GO:0016746//transferase activity, transferring acyl groups	GO:0006629//lipid metabolic process;GO:0006631//fatty acid metabolic process;GO:0006635//fatty acid beta-oxidation;GO:0009437//carnitine metabolic process;GO:0015909//long-chain fatty acid transport
ENSMUSG00000029575	1494	1708	1410	407	467	367	20.42	24.07	20.15	5.89	5.6	5.38	21.54666667	5.623333333	-1.937967224	5.60E-45	2.14E-42	Mmab	methylmalonic aciduria (cobalamin deficiency) cblB type homolog (human) [Source:MGI Symbol;Acc:MGI:1924947]	Metabolism;Metabolism	Global and overview maps;Metabolism of cofactors and vitamins	ko01100//Metabolic pathways;ko00860//Porphyrin and chlorophyll metabolism	K00798;K00798	GO:0005739//mitochondrion	GO:0000166//nucleotide binding;GO:0005524//ATP binding;GO:0008817//cob(I)yrinic acid a,c-diamide adenosyltransferase activity;GO:0016740//transferase activity;GO:0031419//cobalamin binding	GO:0009235//cobalamin metabolic process;GO:0009236//cobalamin biosynthetic process
ENSMUSG00000037379	231	206	199	902	1091	987	4.76	4.38	4.55	19.97	20.03	21.32	4.563333333	20.44	2.16323525	7.30E-45	2.70E-42	Spon2	spondin 2, extracellular matrix protein [Source:MGI Symbol;Acc:MGI:1923724]	-	-	-	-	GO:0005576//extracellular region;GO:0005615//extracellular space;GO:0031012//extracellular matrix	GO:0001530//lipopolysaccharide binding;GO:0003823//antigen binding;GO:0005102//receptor binding;GO:0005515//protein binding;GO:0046872//metal ion binding	GO:0002376//immune system process;GO:0002448//mast cell mediated immunity;GO:0007155//cell adhesion;GO:0008228//opsonization;GO:0032496//response to lipopolysaccharide;GO:0032755//positive regulation of interleukin-6 production;GO:0032760//positive regulation of tumor necrosis factor production;GO:0042742//defense response to bacterium;GO:0043152//induction of bacterial agglutination;GO:0045087//…
ENSMUSG00000034634	52	39	53	428	723	740	2.79	2.19	2.99	24.39	33.77	40.06	2.656666667	32.74	3.623365193	8.26E-45	2.97E-42	Ly6d	lymphocyte antigen 6 complex, locus D [Source:MGI Symbol;Acc:MGI:96881]	-	-	-	-	GO:0005886//plasma membrane;GO:0009986//cell surface;GO:0016020//membrane;GO:0031225//anchored component of membrane	-	GO:0030098//lymphocyte differentiation;GO:0035634//response to stilbenoid
ENSMUSG00000028383	1093	947	1092	4097	5566	5152	18.15	16.92	17.58	71.78	76.76	83.87	17.55	77.47	2.142166709	1.23E-44	4.31E-42	Hsdl2	hydroxysteroid dehydrogenase like 2 [Source:MGI Symbol;Acc:MGI:1919729]	-	-	-	-	GO:0005739//mitochondrion;GO:0005777//peroxisome	GO:0003674//molecular_function;GO:0016491//oxidoreductase activity	GO:0008150//biological_process;GO:0055114//oxidation-reduction process
ENSMUSG00000039202	4072	3282	3293	12728	17291	16343	23.63	19.96	20.13	78.47	87.37	95.72	21.24	87.18666667	2.037323756	2.42E-44	8.26E-42	Abhd2	abhydrolase domain containing 2 [Source:MGI Symbol;Acc:MGI:1914344]	-	-	-	-	GO:0001669//acrosomal vesicle;GO:0002080//acrosomal membrane;GO:0005886//plasma membrane;GO:0016020//membrane;GO:0016021//integral component of membrane;GO:0031410//cytoplasmic vesicle;GO:0036126//sperm flagellum;GO:0097524//sperm plasma membrane	GO:0003707//steroid hormone receptor activity;GO:0008126//acetylesterase activity;GO:0016298//lipase activity;GO:0016787//hydrolase activity;GO:0033878//hormone-sensitive lipase activity;GO:0042562//hormone binding;GO:0047372//acylglycerol lipase activity;GO:0052689//carboxylic ester hydrolase activity	GO:0006629//lipid metabolic process;GO:0007340//acrosome reaction;GO:0009611//response to wounding;GO:0016042//lipid catabolic process;GO:0030336//negative regulation of cell migration;GO:0032570//response to progesterone;GO:0043401//steroid hormone mediated signaling pathway;GO:0044255//cellular lipid metabolic process;GO:0046464//acylglycerol catabolic process;GO:0048240//sperm capacitation
ENSMUSG00000001467	4233	6457	4379	675	941	890	42.98	68.69	46.83	7.28	8.32	9.12	52.83333333	8.24	-2.680732192	3.51E-44	1.16E-41	Cyp51	cytochrome P450, family 51 [Source:MGI Symbol;Acc:MGI:106040]	Metabolism;Metabolism	Global and overview maps;Lipid metabolism	ko01100//Metabolic pathways;ko00100//Steroid biosynthesis	K05917;K05917	GO:0005783//endoplasmic reticulum;GO:0005789//endoplasmic reticulum membrane;GO:0005886//plasma membrane;GO:0016020//membrane;GO:0016021//integral component of membrane;GO:0031090//organelle membrane;GO:0043231//intracellular membrane-bounded organelle	GO:0004497//monooxygenase activity;GO:0005506//iron ion binding;GO:0008398//sterol 14-demethylase activity;GO:0016491//oxidoreductase activity;GO:0016705//oxidoreductase activity, acting on paired donors, with incorporation or reduction of molecular oxygen;GO:0020037//heme binding;GO:0046872//metal ion binding	GO:0006629//lipid metabolic process;GO:0006694//steroid biosynthetic process;GO:0006695//cholesterol biosynthetic process;GO:0008202//steroid metabolic process;GO:0008203//cholesterol metabolic process;GO:0016125//sterol metabolic process;GO:0016126//sterol biosynthetic process;GO:0033488//cholesterol biosynthetic process via 24,25-dihydrolanosterol;GO:0042177//negative regulation of protein cata…
ENSMUSG00000028712	212	149	294	1875	2328	2316	6.14	4.89	9.34	59.5	66.18	71.19	6.79	65.62333333	3.272725398	4.68E-44	1.51E-41	Cyp4a31	cytochrome P450, family 4, subfamily a, polypeptide 31 [Source:MGI Symbol;Acc:MGI:3028580]	Metabolism;Organismal Systems;Organismal Systems;Metabolism;Metabolism;Organismal Systems;Metabolism	Global and overview maps;Circulatory system;Sensory system;Metabolism of cofactors and vitamins;Lipid metabolism;Endocrine system;Lipid metabolism	ko01100//Metabolic pathways;ko04270//Vascular smooth muscle contraction;ko04750//Inflammatory mediator regulation of TRP channels;ko00830//Retinol metabolism;ko00590//Arachidonic acid metabolism;ko03320//PPAR signaling pathway;ko00071//Fatty acid degradation	K07425;K07425;K07425;K07425;K07425;K07425;K07425	GO:0005737//cytoplasm;GO:0016020//membrane;GO:0016021//integral component of membrane;GO:0016324//apical plasma membrane;GO:0043231//intracellular membrane-bounded organelle	GO:0004497//monooxygenase activity;GO:0005506//iron ion binding;GO:0008391//arachidonic acid monooxygenase activity;GO:0008392//arachidonic acid epoxygenase activity;GO:0016491//oxidoreductase activity;GO:0016705//oxidoreductase activity, acting on paired donors, with incorporation or reduction of molecular oxygen;GO:0018685//alkane 1-monooxygenase activity;GO:0020037//heme binding;GO:0046872//me…	GO:0036101//leukotriene B4 catabolic process;GO:0055114//oxidation-reduction process
ENSMUSG00000025464	1279	1372	1138	364	392	310	38.59	39.72	32.78	10.31	8.7	8.97	37.03	9.326666667	-1.989261088	1.65E-42	5.20E-40	Paox	polyamine oxidase (exo-N4-amino) [Source:MGI Symbol;Acc:MGI:1916983]	Cellular Processes	Transport and catabolism	ko04146//Peroxisome	K00308	GO:0005737//cytoplasm;GO:0005777//peroxisome;GO:0005782//peroxisomal matrix	GO:0016491//oxidoreductase activity;GO:0046592//polyamine oxidase activity;GO:0052899//N(1),N(12)-diacetylspermine:oxygen oxidoreductase (3-acetamidopropanal-forming) activity;GO:0052901//spermine:oxygen oxidoreductase (spermidine-forming) activity;GO:0052902//spermidine:oxygen oxidoreductase (3-aminopropanal-forming) activity;GO:0052903//N1-acetylspermine:oxygen oxidoreductase (3-acetamidopropan…	GO:0006598//polyamine catabolic process;GO:0008215//spermine metabolic process;GO:0009446//putrescine biosynthetic process;GO:0009447//putrescine catabolic process;GO:0046203//spermidine catabolic process;GO:0046208//spermine catabolic process;GO:0055114//oxidation-reduction process;GO:1901307//positive regulation of spermidine biosynthetic process
ENSMUSG00000022041	54	45	98	725	921	791	0.65	0.6	1.16	10.12	9.87	10.33	0.803333333	10.10666667	3.653164702	2.12E-42	6.50E-40	Chrna2	cholinergic receptor, nicotinic, alpha polypeptide 2 (neuronal) [Source:MGI Symbol;Acc:MGI:87886]	Environmental Information Processing	Signaling molecules and interaction	ko04080//Neuroactive ligand-receptor interaction	K04804	GO:0005886//plasma membrane;GO:0005887//integral component of plasma membrane;GO:0005892//acetylcholine-gated channel complex;GO:0016020//membrane;GO:0016021//integral component of membrane;GO:0030054//cell junction;GO:0043005//neuron projection;GO:0045202//synapse;GO:0045211//postsynaptic membrane;GO:0071944//cell periphery	GO:0004888//transmembrane signaling receptor activity;GO:0005216//ion channel activity;GO:0005230//extracellular ligand-gated ion channel activity;GO:0008144//drug binding;GO:0015464//acetylcholine receptor activity;GO:0022848//acetylcholine-gated cation channel activity;GO:0042166//acetylcholine binding	GO:0006811//ion transport;GO:0007165//signal transduction;GO:0007268//synaptic transmission;GO:0007271//synaptic transmission, cholinergic;GO:0007274//neuromuscular synaptic transmission;GO:0034220//ion transmembrane transport;GO:0035094//response to nicotine;GO:0042391//regulation of membrane potential;GO:0050877//neurological system process;GO:0051291//protein heterooligomerization;GO:0060078//…
ENSMUSG00000056666	7140	4312	7877	45936	50831	45505	132.52	84.01	148.13	885.83	768.29	797.48	121.5533333	817.2	2.749099747	3.18E-42	9.56E-40	Retsat	retinol saturase (all trans retinol 13,14 reductase) [Source:MGI Symbol;Acc:MGI:1914692]	Metabolism	Metabolism of cofactors and vitamins	ko00830//Retinol metabolism	K09516	GO:0005640//nuclear outer membrane;GO:0005783//endoplasmic reticulum;GO:0005789//endoplasmic reticulum membrane;GO:0016020//membrane;GO:0031965//nuclear membrane	GO:0016491//oxidoreductase activity;GO:0051786//all-trans-retinol 13,14-reductase activity	GO:0042572//retinol metabolic process;GO:0055114//oxidation-reduction process
ENSMUSG00000066441	2112	3150	1930	438	453	389	35.69	57.65	37.27	8.76	7.3	7.26	43.53666667	7.773333333	-2.485625666	6.46E-42	1.89E-39	Rdh11	retinol dehydrogenase 11 [Source:MGI Symbol;Acc:MGI:102581]	Metabolism;Metabolism	Global and overview maps;Metabolism of cofactors and vitamins	ko01100//Metabolic pathways;ko00830//Retinol metabolism	K11152;K11152	GO:0001917//photoreceptor inner segment;GO:0005783//endoplasmic reticulum;GO:0005789//endoplasmic reticulum membrane;GO:0016020//membrane;GO:0016021//integral component of membrane	GO:0004745//retinol dehydrogenase activity;GO:0016491//oxidoreductase activity;GO:0033721//aldehyde dehydrogenase (NADP+) activity;GO:0052650//NADP-retinol dehydrogenase activity	GO:0001523//retinoid metabolic process;GO:0007601//visual perception;GO:0016062//adaptation of rhodopsin mediated signaling;GO:0042572//retinol metabolic process;GO:0042574//retinal metabolic process;GO:0055114//oxidation-reduction process
ENSMUSG00000011305	1451	868	976	5010	6695	5821	29.16	18.28	20.66	106.96	117.14	118.06	22.7	114.0533333	2.328944409	3.36E-41	9.62E-39	Plin5	perilipin 5 [Source:MGI Symbol;Acc:MGI:1914218]	Organismal Systems	Endocrine system	ko03320//PPAR signaling pathway	K20255	GO:0005737//cytoplasm;GO:0005739//mitochondrion;GO:0005811//lipid particle;GO:0005829//cytosol	GO:0005515//protein binding;GO:0035473//lipase binding;GO:0042802//identical protein binding	GO:0006629//lipid metabolic process;GO:0010867//positive regulation of triglyceride biosynthetic process;GO:0010884//positive regulation of lipid storage;GO:0010890//positive regulation of sequestering of triglyceride;GO:0010897//negative regulation of triglyceride catabolic process;GO:0019915//lipid storage;GO:0031999//negative regulation of fatty acid beta-oxidation;GO:0032000//positive regulat…
ENSMUSG00000052392	1610	1558	1304	5254	6389	6455	12.29	10.5	8.84	37.32	36.94	42.63	10.54333333	38.96333333	1.885786051	3.53E-40	9.79E-38	Acot4	acyl-CoA thioesterase 4 [Source:MGI Symbol;Acc:MGI:2159621]	Metabolism;Metabolism;Metabolism	Global and overview maps;Lipid metabolism;Lipid metabolism	ko01100//Metabolic pathways;ko00062//Fatty acid elongation;ko01040//Biosynthesis of unsaturated fatty acids	K01068;K01068;K01068	GO:0005777//peroxisome	GO:0004778//succinyl-CoA hydrolase activity;GO:0016787//hydrolase activity;GO:0016790//thiolester hydrolase activity;GO:0047617//acyl-CoA hydrolase activity;GO:0052689//carboxylic ester hydrolase activity	GO:0000038//very long-chain fatty acid metabolic process;GO:0001676//long-chain fatty acid metabolic process;GO:0006104//succinyl-CoA metabolic process;GO:0006629//lipid metabolic process;GO:0006631//fatty acid metabolic process;GO:0006637//acyl-CoA metabolic process;GO:0032788//saturated monocarboxylic acid metabolic process;GO:0032789//unsaturated monocarboxylic acid metabolic process;GO:004364…
ENSMUSG00000060961	1809	1499	1402	5039	7422	5770	10.67	9.08	8.84	34.04	41.04	36.05	9.53	37.04333333	1.958665806	3.58E-40	9.79E-38	Slc4a4	solute carrier family 4 (anion exchanger), member 4 [Source:MGI Symbol;Acc:MGI:1927555]	Organismal Systems;Organismal Systems;Organismal Systems	Digestive system;Digestive system;Excretory system	ko04972//Pancreatic secretion;ko04976//Bile secretion;ko04964//Proximal tubule bicarbonate reclamation	K13575;K13575;K13575	GO:0005886//plasma membrane;GO:0005887//integral component of plasma membrane;GO:0016020//membrane;GO:0016021//integral component of membrane;GO:0016323//basolateral plasma membrane	GO:0005452//inorganic anion exchanger activity;GO:0005515//protein binding;GO:0008509//anion transmembrane transporter activity;GO:0008510//sodium:bicarbonate symporter activity;GO:0015293//symporter activity;GO:0042802//identical protein binding	GO:0006811//ion transport;GO:0006814//sodium ion transport;GO:0006820//anion transport;GO:0006885//regulation of pH;GO:0015698//inorganic anion transport;GO:0015701//bicarbonate transport;GO:0051453//regulation of intracellular pH;GO:0055085//transmembrane transport;GO:0098656//anion transmembrane transport
ENSMUSG00000029314	144	137	125	660	756	576	1.96	1.95	2.45	10.24	9.22	8.51	2.12	9.323333333	2.136781583	4.52E-40	1.21E-37	Gpat3	glycerol-3-phosphate acyltransferase 3 [Source:MGI Symbol;Acc:MGI:3603816]	Metabolism;Metabolism;Metabolism	Global and overview maps;Lipid metabolism;Lipid metabolism	ko01100//Metabolic pathways;ko00564//Glycerophospholipid metabolism;ko00561//Glycerolipid metabolism	K13506;K13506;K13506	GO:0005783//endoplasmic reticulum;GO:0005789//endoplasmic reticulum membrane;GO:0016020//membrane;GO:0016021//integral component of membrane	GO:0003841//1-acylglycerol-3-phosphate O-acyltransferase activity;GO:0004366//glycerol-3-phosphate O-acyltransferase activity;GO:0016740//transferase activity;GO:0016746//transferase activity, transferring acyl groups	GO:0006629//lipid metabolic process;GO:0008654//phospholipid biosynthetic process;GO:0016024//CDP-diacylglycerol biosynthetic process;GO:0019432//triglyceride biosynthetic process;GO:0032006//regulation of TOR signaling
ENSMUSG00000021228	1661	1704	901	8268	10763	7965	35.12	36.5	20.51	183.75	198.21	165.12	30.71	182.36	2.570008897	3.66E-39	9.61E-37	Acot3	acyl-CoA thioesterase 3 [Source:MGI Symbol;Acc:MGI:2159619]	Metabolism;Metabolism;Metabolism	Global and overview maps;Lipid metabolism;Lipid metabolism	ko01100//Metabolic pathways;ko00062//Fatty acid elongation;ko01040//Biosynthesis of unsaturated fatty acids	K01068;K01068;K01068	GO:0005777//peroxisome;GO:0005829//cytosol	GO:0016290//palmitoyl-CoA hydrolase activity;GO:0016787//hydrolase activity;GO:0016790//thiolester hydrolase activity;GO:0047617//acyl-CoA hydrolase activity;GO:0052689//carboxylic ester hydrolase activity	GO:0000038//very long-chain fatty acid metabolic process;GO:0001676//long-chain fatty acid metabolic process;GO:0006629//lipid metabolic process;GO:0006631//fatty acid metabolic process;GO:0006637//acyl-CoA metabolic process;GO:0032788//saturated monocarboxylic acid metabolic process;GO:0032789//unsaturated monocarboxylic acid metabolic process
ENSMUSG00000057068	341	336	361	51	70	43	13.6	15.48	16.67	2.76	2.36	1.97	15.25	2.363333333	-2.689914211	5.88E-39	1.51E-36	Fam47e	family with sequence similarity 47, member E [Source:MGI Symbol;Acc:MGI:2686227]	-	-	-	-	GO:0005737//cytoplasm	GO:0003674//molecular_function	GO:0008150//biological_process
ENSMUSG00000037440	562	477	908	5660	5969	7008	9.29	8.26	15.8	99.33	85.85	116.83	11.11666667	100.67	3.178837654	1.04E-38	2.62E-36	Vnn1	vanin 1 [Source:MGI Symbol;Acc:MGI:108395]	Metabolism	Metabolism of cofactors and vitamins	ko00770//Pantothenate and CoA biosynthesis	K08069	GO:0005886//plasma membrane;GO:0016020//membrane;GO:0016021//integral component of membrane;GO:0031225//anchored component of membrane	GO:0016787//hydrolase activity;GO:0016811//hydrolase activity, acting on carbon-nitrogen (but not peptide) bonds, in linear amides;GO:0017159//pantetheine hydrolase activity;GO:0034235//GPI anchor binding	GO:0002526//acute inflammatory response;GO:0002544//chronic inflammatory response;GO:0006807//nitrogen compound metabolic process;GO:0006954//inflammatory response;GO:0015939//pantothenate metabolic process;GO:0033089//positive regulation of T cell differentiation in thymus;GO:0045087//innate immune response;GO:0098609//cell-cell adhesion;GO:1902176//negative regulation of oxidative stress-induce…
ENSMUSG00000017167	32	40	30	306	540	321	0.23	0.31	0.23	2.38	3.45	2.38	0.256666667	2.736666667	3.414451871	1.92E-38	4.75E-36	Cntnap1	contactin associated protein-like 1 [Source:MGI Symbol;Acc:MGI:1858201]	Environmental Information Processing	Signaling molecules and interaction	ko04514//Cell adhesion molecules (CAMs)	K07379	GO:0005886//plasma membrane;GO:0005918//septate junction;GO:0016020//membrane;GO:0016021//integral component of membrane;GO:0030054//cell junction;GO:0030424//axon;GO:0033010//paranodal junction;GO:0033270//paranode region of axon;GO:0043209//myelin sheath;GO:0048787//presynaptic active zone membrane	GO:0017124//SH3 domain binding	GO:0002175//protein localization to paranode region of axon;GO:0007010//cytoskeleton organization;GO:0007155//cell adhesion;GO:0019227//neuronal action potential propagation;GO:0022010//central nervous system myelination;GO:0022011//myelination in peripheral nervous system;GO:0030913//paranodal junction assembly;GO:0031175//neuron projection development;GO:0048812//neuron projection morphogenesis…
ENSMUSG00000060613	13476	12189	11084	4107	3548	3602	318.83	304.02	280.03	102.98	73.33	84.97	300.96	87.09333333	-1.788937559	4.08E-38	9.89E-36	Cyp2c70	cytochrome P450, family 2, subfamily c, polypeptide 70 [Source:MGI Symbol;Acc:MGI:2385878]	Metabolism;Organismal Systems;Organismal Systems;Human Diseases;Metabolism;Metabolism;Metabolism;Metabolism	Global and overview maps;Nervous system;Sensory system;Cancers;Metabolism of cofactors and vitamins;Lipid metabolism;Lipid metabolism;Lipid metabolism	ko01100//Metabolic pathways;ko04726//Serotonergic synapse;ko04750//Inflammatory mediator regulation of TRP channels;ko05204//Chemical carcinogenesis;ko00830//Retinol metabolism;ko00590//Arachidonic acid metabolism;ko00140//Steroid hormone biosynthesis;ko00591//Linoleic acid metabolism	K07413;K07413;K07413;K07413;K07413;K07413;K07413;K07413	GO:0005737//cytoplasm;GO:0005783//endoplasmic reticulum;GO:0005789//endoplasmic reticulum membrane;GO:0016020//membrane;GO:0031090//organelle membrane;GO:0043231//intracellular membrane-bounded organelle	GO:0004497//monooxygenase activity;GO:0005506//iron ion binding;GO:0008392//arachidonic acid epoxygenase activity;GO:0008395//steroid hydroxylase activity;GO:0016491//oxidoreductase activity;GO:0016705//oxidoreductase activity, acting on paired donors, with incorporation or reduction of molecular oxygen;GO:0016712//oxidoreductase activity, acting on paired donors, with incorporation or reduction …	GO:0006082//organic acid metabolic process;GO:0006805//xenobiotic metabolic process;GO:0019373//epoxygenase P450 pathway;GO:0042738//exogenous drug catabolic process;GO:0055114//oxidation-reduction process
ENSMUSG00000028494	9681	7414	9145	31802	41490	28838	218.38	166.06	209.42	746.26	778.57	635.93	197.9533333	720.2533333	1.863344071	1.53E-37	3.64E-35	Plin2	perilipin 2 [Source:MGI Symbol;Acc:MGI:87920]	Organismal Systems	Endocrine system	ko03320//PPAR signaling pathway	K17284	GO:0005634//nucleus;GO:0005737//cytoplasm;GO:0005811//lipid particle;GO:0005829//cytosol;GO:0005886//plasma membrane;GO:0016020//membrane	GO:0005515//protein binding	GO:0014070//response to organic cyclic compound;GO:0015909//long-chain fatty acid transport;GO:0019915//lipid storage;GO:0042493//response to drug
ENSMUSG00000027559	42838	31350	39654	9685	11043	6315	1018.41	780.77	992.81	244.57	228.54	151.49	930.6633333	208.2	-2.1602893	5.93E-37	1.38E-34	Car3	carbonic anhydrase 3 [Source:MGI Symbol;Acc:MGI:88270]	Metabolism	Energy metabolism	ko00910//Nitrogen metabolism	K01672	GO:0005737//cytoplasm;GO:0005829//cytosol	GO:0004089//carbonate dehydratase activity;GO:0008270//zinc ion binding;GO:0016151//nickel cation binding;GO:0016791//phosphatase activity;GO:0016829//lyase activity;GO:0046872//metal ion binding	GO:0006979//response to oxidative stress;GO:0009617//response to bacterium;GO:0016311//dephosphorylation;GO:0045471//response to ethanol
ENSMUSG00000039114	7085	5850	5926	2465	2578	2289	262.97	211.75	184.76	99.69	71.37	71.59	219.8266667	80.88333333	-1.442452048	2.79E-36	6.38E-34	Nrn1	neuritin 1 [Source:MGI Symbol;Acc:MGI:1915654]	-	-	-	-	GO:0005615//extracellular space;GO:0005886//plasma membrane;GO:0016020//membrane;GO:0016021//integral component of membrane;GO:0030054//cell junction;GO:0031225//anchored component of membrane;GO:0032281//AMPA glutamate receptor complex;GO:0045202//synapse;GO:0046658//anchored component of plasma membrane	GO:0042803//protein homodimerization activity;GO:0046982//protein heterodimerization activity	GO:0007399//nervous system development;GO:0007409//axonogenesis;GO:1990138//neuron projection extension;GO:2000300//regulation of synaptic vesicle exocytosis
ENSMUSG00000045294	14069	14459	7890	1020	2150	1897	208.22	224.18	122.98	16.04	27.7	28.33	185.1266667	24.02333333	-2.946004474	2.91E-35	6.55E-33	Insig1	insulin induced gene 1 [Source:MGI Symbol;Acc:MGI:1916289]	-	-	-	-	GO:0005783//endoplasmic reticulum;GO:0005789//endoplasmic reticulum membrane;GO:0016020//membrane;GO:0016021//integral component of membrane;GO:0032937//SREBP-SCAP-Insig complex	-	GO:0006629//lipid metabolic process;GO:0006641//triglyceride metabolic process;GO:0006695//cholesterol biosynthetic process;GO:0006991//response to sterol depletion;GO:0008202//steroid metabolic process;GO:0008203//cholesterol metabolic process;GO:0010894//negative regulation of steroid biosynthetic process;GO:0016126//sterol biosynthetic process;GO:0032933//SREBP signaling pathway;GO:0036315//ce…
ENSMUSG00000066072	21372	13857	27743	134471	176257	168191	404.59	274.84	553.14	2704.09	2904.7	3213	410.8566667	2940.596667	2.839401836	3.59E-35	7.94E-33	Cyp4a10	cytochrome P450, family 4, subfamily a, polypeptide 10 [Source:MGI Symbol;Acc:MGI:88611]	Metabolism;Organismal Systems;Organismal Systems;Metabolism;Metabolism;Organismal Systems;Metabolism	Global and overview maps;Circulatory system;Sensory system;Metabolism of cofactors and vitamins;Lipid metabolism;Endocrine system;Lipid metabolism	ko01100//Metabolic pathways;ko04270//Vascular smooth muscle contraction;ko04750//Inflammatory mediator regulation of TRP channels;ko00830//Retinol metabolism;ko00590//Arachidonic acid metabolism;ko03320//PPAR signaling pathway;ko00071//Fatty acid degradation	K07425;K07425;K07425;K07425;K07425;K07425;K07425	GO:0005737//cytoplasm;GO:0005783//endoplasmic reticulum;GO:0005789//endoplasmic reticulum membrane;GO:0016020//membrane;GO:0016021//integral component of membrane;GO:0016324//apical plasma membrane;GO:0031090//organelle membrane;GO:0043231//intracellular membrane-bounded organelle	GO:0004497//monooxygenase activity;GO:0005506//iron ion binding;GO:0008391//arachidonic acid monooxygenase activity;GO:0008392//arachidonic acid epoxygenase activity;GO:0016491//oxidoreductase activity;GO:0016705//oxidoreductase activity, acting on paired donors, with incorporation or reduction of molecular oxygen;GO:0018685//alkane 1-monooxygenase activity;GO:0020037//heme binding;GO:0046872//me…	GO:0006631//fatty acid metabolic process;GO:0036101//leukotriene B4 catabolic process;GO:0055114//oxidation-reduction process
ENSMUSG00000067071	2480	1719	1490	455	353	376	74.15	53.84	46.92	14.45	9.19	11.34	58.30333333	11.66	-2.322010579	5.42E-35	1.18E-32	Hes6	hairy and enhancer of split 6 [Source:MGI Symbol;Acc:MGI:1859852]	Human Diseases	Infectious diseases	ko05165//Human papillomavirus infection	K09087	GO:0005634//nucleus;GO:0005667//transcription factor complex	GO:0000977//RNA polymerase II regulatory region sequence-specific DNA binding;GO:0001227//transcriptional repressor activity, RNA polymerase II transcription regulatory region sequence-specific binding;GO:0003677//DNA binding;GO:0003700//transcription factor activity, sequence-specific DNA binding;GO:0003712//transcription cofactor activity;GO:0008134//transcription factor binding;GO:0042803//pro…	GO:0000122//negative regulation of transcription from RNA polymerase II promoter;GO:0006355//regulation of transcription, DNA-templated;GO:0006357//regulation of transcription from RNA polymerase II promoter;GO:0007275//multicellular organism development;GO:0007399//nervous system development;GO:0009952//anterior/posterior pattern specification;GO:0030154//cell differentiation;GO:0050767//regulat…
ENSMUSG00000031808	295	240	347	2363	4294	1621	5.38	6.39	6.55	43.01	60.69	28.28	6.106666667	43.99333333	2.848827914	5.44E-34	1.16E-31	Slc27a1	solute carrier family 27 (fatty acid transporter), member 1 [Source:MGI Symbol;Acc:MGI:1347098]	Human Diseases;Organismal Systems	Endocrine and metabolic diseases;Endocrine system	ko04931//Insulin resistance;ko03320//PPAR signaling pathway	K08745;K08745	GO:0005737//cytoplasm;GO:0005739//mitochondrion;GO:0005743//mitochondrial inner membrane;GO:0005783//endoplasmic reticulum;GO:0005829//cytosol;GO:0005886//plasma membrane;GO:0005887//integral component of plasma membrane;GO:0005901//caveola;GO:0012505//endomembrane system;GO:0016020//membrane;GO:0016021//integral component of membrane;GO:0031410//cytoplasmic vesicle;GO:0043231//intracellular memb…	GO:0000166//nucleotide binding;GO:0003824//catalytic activity;GO:0004467//long-chain fatty acid-CoA ligase activity;GO:0005324//long-chain fatty acid transporter activity;GO:0005515//protein binding;GO:0015245//fatty acid transporter activity;GO:0016874//ligase activity;GO:0031957//very long-chain fatty acid-CoA ligase activity;GO:0042803//protein homodimerization activity	GO:0001579//medium-chain fatty acid transport;GO:0001676//long-chain fatty acid metabolic process;GO:0006629//lipid metabolic process;GO:0006631//fatty acid metabolic process;GO:0006646//phosphatidylethanolamine biosynthetic process;GO:0006654//phosphatidic acid biosynthetic process;GO:0006655//phosphatidylglycerol biosynthetic process;GO:0006656//phosphatidylcholine biosynthetic process;GO:00066…
ENSMUSG00000042041	94	74	134	625	1021	911	3.22	2.65	4.83	22.71	30.4	31.44	3.566666667	28.18333333	2.982193958	3.86E-33	8.10E-31	2010003K11Rik	RIKEN cDNA 2010003K11 gene [Source:MGI Symbol;Acc:MGI:1917111]	-	-	-	-	GO:0005575//cellular_component	GO:0003674//molecular_function	GO:0008150//biological_process
ENSMUSG00000018796	15732	15140	17256	48304	61689	48416	173.39	174.38	199.17	556.65	574.45	519.47	182.3133333	550.19	1.593509843	7.32E-32	1.51E-29	Acsl1	acyl-CoA synthetase long-chain family member 1 [Source:MGI Symbol;Acc:MGI:102797]	Metabolism;Organismal Systems;Organismal Systems;Cellular Processes;Organismal Systems;Metabolism;Metabolism;Cellular Processes;Metabolism	Global and overview maps;Environmental adaptation;Endocrine system;Transport and catabolism;Endocrine system;Global and overview maps;Lipid metabolism;Cell growth and death;Lipid metabolism	ko01100//Metabolic pathways;ko04714//Thermogenesis;ko03320//PPAR signaling pathway;ko04146//Peroxisome;ko04920//Adipocytokine signaling pathway;ko01212//Fatty acid metabolism;ko00071//Fatty acid degradation;ko04216//Ferroptosis;ko00061//Fatty acid biosynthesis	K01897;K01897;K01897;K01897;K01897;K01897;K01897;K01897;K01897	GO:0005739//mitochondrion;GO:0005741//mitochondrial outer membrane;GO:0005777//peroxisome;GO:0005778//peroxisomal membrane;GO:0005783//endoplasmic reticulum;GO:0005789//endoplasmic reticulum membrane;GO:0005886//plasma membrane;GO:0016020//membrane;GO:0016021//integral component of membrane;GO:0031090//organelle membrane;GO:0043231//intracellular membrane-bounded organelle	GO:0000166//nucleotide binding;GO:0003824//catalytic activity;GO:0003996//acyl-CoA ligase activity;GO:0004467//long-chain fatty acid-CoA ligase activity;GO:0005524//ATP binding;GO:0016874//ligase activity;GO:0047676//arachidonate-CoA ligase activity;GO:0050197//phytanate-CoA ligase activity	GO:0000038//very long-chain fatty acid metabolic process;GO:0001676//long-chain fatty acid metabolic process;GO:0006629//lipid metabolic process;GO:0006631//fatty acid metabolic process;GO:0007584//response to nutrient;GO:0008610//lipid biosynthetic process;GO:0010033//response to organic substance;GO:0014070//response to organic cyclic compound;GO:0015908//fatty acid transport;GO:0019432//trigly…
ENSMUSG00000026944	4309	3614	3276	1388	1214	1091	21.41	18.81	17.14	7.33	5.25	5.47	19.12	6.016666667	-1.668046187	9.88E-32	2.01E-29	Abca2	ATP-binding cassette, sub-family A (ABC1), member 2 [Source:MGI Symbol;Acc:MGI:99606]	Cellular Processes;Environmental Information Processing	Transport and catabolism;Membrane transport	ko04142//Lysosome;ko02010//ABC transporters	K05642;K05642	GO:0005764//lysosome;GO:0005768//endosome;GO:0005886//plasma membrane;GO:0016020//membrane;GO:0016021//integral component of membrane	GO:0000166//nucleotide binding;GO:0005524//ATP binding;GO:0016887//ATPase activity;GO:0042626//ATPase activity, coupled to transmembrane movement of substances	GO:0006357//regulation of transcription from RNA polymerase II promoter;GO:0010872//regulation of cholesterol esterification;GO:0032383//regulation of intracellular cholesterol transport;GO:0032384//negative regulation of intracellular cholesterol transport;GO:0032805//positive regulation of low-density lipoprotein particle receptor catabolic process;GO:0042632//cholesterol homeostasis;GO:0042986…
ENSMUSG00000048486	839	534	892	3407	4585	3923	8.44	5.63	9.45	36.41	40.16	39.83	7.84	38.8	2.307131093	1.42E-31	2.85E-29	Fitm2	fat storage-inducing transmembrane protein 2 [Source:MGI Symbol;Acc:MGI:2444508]	-	-	-	-	GO:0005739//mitochondrion;GO:0005783//endoplasmic reticulum;GO:0005789//endoplasmic reticulum membrane;GO:0016020//membrane;GO:0016021//integral component of membrane;GO:0030176//integral component of endoplasmic reticulum membrane	GO:0003674//molecular_function	GO:0007010//cytoskeleton organization;GO:0008654//phospholipid biosynthetic process;GO:0010866//regulation of triglyceride biosynthetic process;GO:0010890//positive regulation of sequestering of triglyceride;GO:0019915//lipid storage;GO:0022604//regulation of cell morphogenesis;GO:0030730//sequestering of triglyceride;GO:0034389//lipid particle organization;GO:0035356//cellular triglyceride homeo…
ENSMUSG00000020777	40135	35231	45891	134755	173916	143009	418.62	384.57	504.97	1494.52	1579.22	1504.88	436.0533333	1526.206667	1.807373828	5.01E-31	9.86E-29	Acox1	acyl-Coenzyme A oxidase 1, palmitoyl [Source:MGI Symbol;Acc:MGI:1330812]	Metabolism;Environmental Information Processing;Organismal Systems;Cellular Processes;Metabolism;Metabolism;Metabolism;Metabolism	Global and overview maps;Signal transduction;Endocrine system;Transport and catabolism;Global and overview maps;Lipid metabolism;Lipid metabolism;Lipid metabolism	ko01100//Metabolic pathways;ko04024//cAMP signaling pathway;ko03320//PPAR signaling pathway;ko04146//Peroxisome;ko01212//Fatty acid metabolism;ko00071//Fatty acid degradation;ko01040//Biosynthesis of unsaturated fatty acids;ko00592//alpha-Linolenic acid metabolism	K00232;K00232;K00232;K00232;K00232;K00232;K00232;K00232	GO:0005634//nucleus;GO:0005654//nucleoplasm;GO:0005730//nucleolus;GO:0005737//cytoplasm;GO:0005739//mitochondrion;GO:0005777//peroxisome;GO:0005778//peroxisomal membrane;GO:0005829//cytosol;GO:0005886//plasma membrane;GO:0043231//intracellular membrane-bounded organelle	GO:0003997//acyl-CoA oxidase activity;GO:0005504//fatty acid binding;GO:0016401//palmitoyl-CoA oxidase activity;GO:0016491//oxidoreductase activity;GO:0016627//oxidoreductase activity, acting on the CH-CH group of donors;GO:0030165//PDZ domain binding;GO:0042803//protein homodimerization activity;GO:0047485//protein N-terminus binding;GO:0050660//flavin adenine dinucleotide binding;GO:0071949//FA…	GO:0000038//very long-chain fatty acid metabolic process;GO:0006091//generation of precursor metabolites and energy;GO:0006629//lipid metabolic process;GO:0006631//fatty acid metabolic process;GO:0006635//fatty acid beta-oxidation;GO:0006693//prostaglandin metabolic process;GO:0007283//spermatogenesis;GO:0016559//peroxisome fission;GO:0019395//fatty acid oxidation;GO:0033540//fatty acid beta-oxid…
ENSMUSG00000062480	9325	9427	8907	3907	4715	3648	175.23	185.55	176.29	78	77.07	69.09	179.0233333	74.72	-1.260581276	6.61E-31	1.28E-28	Acat3	acetyl-Coenzyme A acetyltransferase 3 [Source:MGI Symbol;Acc:MGI:109182]	-	-	-	-	GO:0005634//nucleus;GO:0005730//nucleolus;GO:0005737//cytoplasm;GO:0005739//mitochondrion;GO:0005829//cytosol	GO:0003824//catalytic activity;GO:0003985//acetyl-CoA C-acetyltransferase activity;GO:0003988//acetyl-CoA C-acyltransferase activity;GO:0016740//transferase activity;GO:0016746//transferase activity, transferring acyl groups;GO:0016747//transferase activity, transferring acyl groups other than amino-acyl groups	GO:0006635//fatty acid beta-oxidation
ENSMUSG00000030762	4914	7334	4109	990	1535	932	132.48	207.29	116.69	28.38	36.07	25.38	152.1533333	29.94333333	-2.345219202	9.81E-31	1.85E-28	Aqp8	aquaporin 8 [Source:MGI Symbol;Acc:MGI:1195271]	Organismal Systems	Digestive system	ko04976//Bile secretion	K09869	GO:0005886//plasma membrane;GO:0005887//integral component of plasma membrane;GO:0016020//membrane;GO:0016021//integral component of membrane;GO:0043231//intracellular membrane-bounded organelle;GO:0045177//apical part of cell;GO:0046691//intracellular canaliculus	GO:0015250//water channel activity;GO:0015267//channel activity	GO:0006833//water transport;GO:0015722//canalicular bile acid transport;GO:0055085//transmembrane transport;GO:0071320//cellular response to cAMP
ENSMUSG00000021670	3293	7980	5097	731	705	777	50.05	127.75	80.62	12.11	10.38	10.45	86.14	10.98	-2.971805269	9.83E-31	1.85E-28	Hmgcr	3-hydroxy-3-methylglutaryl-Coenzyme A reductase [Source:MGI Symbol;Acc:MGI:96159]	Metabolism;Environmental Information Processing;Organismal Systems;Metabolism	Global and overview maps;Signal transduction;Digestive system;Metabolism of terpenoids and polyketides	ko01100//Metabolic pathways;ko04152//AMPK signaling pathway;ko04976//Bile secretion;ko00900//Terpenoid backbone biosynthesis	K00021;K00021;K00021;K00021	GO:0005778//peroxisomal membrane;GO:0005783//endoplasmic reticulum;GO:0005789//endoplasmic reticulum membrane;GO:0016020//membrane;GO:0016021//integral component of membrane;GO:0043231//intracellular membrane-bounded organelle	GO:0004420//hydroxymethylglutaryl-CoA reductase (NADPH) activity;GO:0016491//oxidoreductase activity;GO:0016616//oxidoreductase activity, acting on the CH-OH group of donors, NAD or NADP as acceptor;GO:0042282//hydroxymethylglutaryl-CoA reductase activity;GO:0042803//protein homodimerization activity;GO:0050661//NADP binding;GO:0050662//coenzyme binding;GO:0051721//protein phosphatase 2A binding;…	GO:0006629//lipid metabolic process;GO:0006694//steroid biosynthetic process;GO:0006695//cholesterol biosynthetic process;GO:0006743//ubiquinone metabolic process;GO:0007568//aging;GO:0007584//response to nutrient;GO:0008202//steroid metabolic process;GO:0008203//cholesterol metabolic process;GO:0008284//positive regulation of cell proliferation;GO:0008299//isoprenoid biosynthetic process;GO:0008…
ENSMUSG00000058454	5352	7785	5029	1309	1840	978	113.23	178.94	115.84	31.49	32.81	19.44	136.0033333	27.91333333	-2.284615689	8.50E-30	1.58E-27	Dhcr7	7-dehydrocholesterol reductase [Source:MGI Symbol;Acc:MGI:1298378]	Metabolism;Metabolism	Global and overview maps;Lipid metabolism	ko01100//Metabolic pathways;ko00100//Steroid biosynthesis	K00213;K00213	GO:0005640//nuclear outer membrane;GO:0005783//endoplasmic reticulum;GO:0005789//endoplasmic reticulum membrane;GO:0005829//cytosol;GO:0016020//membrane;GO:0016021//integral component of membrane;GO:0030176//integral component of endoplasmic reticulum membrane;GO:0043231//intracellular membrane-bounded organelle	GO:0009918//sterol delta7 reductase activity;GO:0016491//oxidoreductase activity;GO:0016628//oxidoreductase activity, acting on the CH-CH group of donors, NAD or NADP as acceptor;GO:0047598//7-dehydrocholesterol reductase activity;GO:0050661//NADP binding	GO:0001568//blood vessel development;GO:0006629//lipid metabolic process;GO:0006694//steroid biosynthetic process;GO:0006695//cholesterol biosynthetic process;GO:0008202//steroid metabolic process;GO:0008203//cholesterol metabolic process;GO:0009791//post-embryonic development;GO:0016126//sterol biosynthetic process;GO:0016132//brassinosteroid biosynthetic process;GO:0030154//cell differentiation…
ENSMUSG00000041237	6314	6539	7764	2239	2071	1544	221.77	192.06	342.03	91.04	85.57	68.64	251.9533333	81.75	-1.623865908	1.97E-29	3.60E-27	Pklr	pyruvate kinase liver and red blood cell [Source:MGI Symbol;Acc:MGI:97604]	Metabolism;Metabolism;Human Diseases;Organismal Systems;Metabolism;Metabolism;Metabolism;Human Diseases;Metabolism;Human Diseases	Global and overview maps;Nucleotide metabolism;Endocrine and metabolic diseases;Endocrine system;Global and overview maps;Global and overview maps;Carbohydrate metabolism;Endocrine and metabolic diseases;Carbohydrate metabolism;Endocrine and metabolic diseases	ko01100//Metabolic pathways;ko00230//Purine metabolism;ko04932//Non-alcoholic fatty liver disease (NAFLD);ko04910//Insulin signaling pathway;ko01200//Carbon metabolism;ko01230//Biosynthesis of amino acids;ko00010//Glycolysis / Gluconeogenesis;ko04930//Type II diabetes mellitus;ko00620//Pyruvate metabolism;ko04950//Maturity onset diabetes of the young	K12406;K12406;K12406;K12406;K12406;K12406;K12406;K12406;K12406;K12406	GO:0005829//cytosol	GO:0000287//magnesium ion binding;GO:0003824//catalytic activity;GO:0004743//pyruvate kinase activity;GO:0016301//kinase activity;GO:0016740//transferase activity;GO:0030955//potassium ion binding	GO:0001666//response to hypoxia;GO:0005975//carbohydrate metabolic process;GO:0006096//glycolytic process;GO:0006754//ATP biosynthetic process;GO:0007584//response to nutrient;GO:0009408//response to heat;GO:0009749//response to glucose;GO:0010038//response to metal ion;GO:0010226//response to lithium ion;GO:0016310//phosphorylation;GO:0032869//cellular response to insulin stimulus;GO:0033198//re…
ENSMUSG00000031924	12191	10135	8267	3846	3702	3552	112.75	98.19	80.52	37.78	29.8	33.15	97.15333333	33.57666667	-1.532804482	1.08E-28	1.95E-26	Cyb5b	cytochrome b5 type B [Source:MGI Symbol;Acc:MGI:1913677]	-	-	-	-	GO:0005739//mitochondrion;GO:0005741//mitochondrial outer membrane;GO:0005743//mitochondrial inner membrane;GO:0016020//membrane;GO:0016021//integral component of membrane;GO:0043231//intracellular membrane-bounded organelle	GO:0008047//enzyme activator activity;GO:0020037//heme binding;GO:0046872//metal ion binding	GO:0043085//positive regulation of catalytic activity;GO:0055114//oxidation-reduction process
ENSMUSG00000021273	5168	8715	5644	1323	1890	1391	68.23	120.62	78.03	18.04	22.07	18.35	88.96	19.48666667	-2.19066946	1.18E-28	2.10E-26	Fdft1	farnesyl diphosphate farnesyl transferase 1 [Source:MGI Symbol;Acc:MGI:102706]	Metabolism;Metabolism	Global and overview maps;Lipid metabolism	ko01100//Metabolic pathways;ko00100//Steroid biosynthesis	K00801;K00801	GO:0005783//endoplasmic reticulum;GO:0005789//endoplasmic reticulum membrane;GO:0016020//membrane;GO:0016021//integral component of membrane;GO:0043231//intracellular membrane-bounded organelle	GO:0003824//catalytic activity;GO:0004310//farnesyl-diphosphate farnesyltransferase activity;GO:0016740//transferase activity;GO:0016765//transferase activity, transferring alkyl or aryl (other than methyl) groups;GO:0051996//squalene synthase activity	GO:0006629//lipid metabolic process;GO:0006694//steroid biosynthetic process;GO:0006695//cholesterol biosynthetic process;GO:0006696//ergosterol biosynthetic process;GO:0008152//metabolic process;GO:0008202//steroid metabolic process;GO:0008203//cholesterol metabolic process;GO:0008299//isoprenoid biosynthetic process;GO:0008610//lipid biosynthetic process;GO:0009058//biosynthetic process;GO:0016…
ENSMUSG00000020889	2684	2411	2753	258	553	593	39.37	37.05	42.54	4.03	7.06	8.78	39.65333333	6.623333333	-2.581812775	7.83E-28	1.37E-25	Nr1d1	nuclear receptor subfamily 1, group D, member 1 [Source:MGI Symbol;Acc:MGI:2444210]	Organismal Systems	Environmental adaptation	ko04710//Circadian rhythm	K03728	GO:0000790//nuclear chromatin;GO:0005634//nucleus;GO:0005654//nucleoplasm;GO:0005737//cytoplasm;GO:0016604//nuclear body;GO:0030425//dendrite;GO:0042995//cell projection;GO:0043025//neuronal cell body;GO:0043197//dendritic spine;GO:0090575//RNA polymerase II transcription factor complex	GO:0000976//transcription regulatory region sequence-specific DNA binding;GO:0000977//RNA polymerase II regulatory region sequence-specific DNA binding;GO:0000978//RNA polymerase II core promoter proximal region sequence-specific DNA binding;GO:0000981//RNA polymerase II transcription factor activity, sequence-specific DNA binding;GO:0001222//transcription corepressor binding;GO:0001227//transcri…	GO:0000122//negative regulation of transcription from RNA polymerase II promoter;GO:0005978//glycogen biosynthetic process;GO:0006355//regulation of transcription, DNA-templated;GO:0007275//multicellular organism development;GO:0007623//circadian rhythm;GO:0009755//hormone-mediated signaling pathway;GO:0010498//proteasomal protein catabolic process;GO:0010871//negative regulation of receptor bios…
ENSMUSG00000028671	1082	966	755	267	366	217	33.26	29.67	22.19	8.36	9.19	6.63	28.37333333	8.06	-1.815683906	1.33E-27	2.29E-25	Gale	galactose-4-epimerase, UDP [Source:MGI Symbol;Acc:MGI:1921496]	Metabolism;Metabolism;Metabolism	Global and overview maps;Carbohydrate metabolism;Carbohydrate metabolism	ko01100//Metabolic pathways;ko00520//Amino sugar and nucleotide sugar metabolism;ko00052//Galactose metabolism	K01784;K01784;K01784	GO:0005829//cytosol	GO:0003974//UDP-N-acetylglucosamine 4-epimerase activity;GO:0003978//UDP-glucose 4-epimerase activity;GO:0016853//isomerase activity;GO:0042802//identical protein binding;GO:0042803//protein homodimerization activity	GO:0005975//carbohydrate metabolic process;GO:0006012//galactose metabolic process;GO:0019388//galactose catabolic process;GO:0033499//galactose catabolic process via UDP-galactose;GO:0061623//glycolytic process from galactose
ENSMUSG00000001665	7883	6798	7063	3169	2964	2728	172.42	156.42	163.5	75.76	57.17	59.28	164.1133333	64.07	-1.356971559	1.55E-27	2.64E-25	Gstt3	glutathione S-transferase, theta 3 [Source:MGI Symbol;Acc:MGI:2143526]	Human Diseases;Human Diseases;Human Diseases;Human Diseases;Metabolism;Human Diseases;Metabolism;Metabolism;Metabolism	Cancers;Cancers;Cardiovascular diseases;Cancers;Xenobiotics biodegradation and metabolism;Drug resistance;Xenobiotics biodegradation and metabolism;Xenobiotics biodegradation and metabolism;Metabolism of other amino acids	ko05200//Pathways in cancer;ko05225//Hepatocellular carcinoma;ko05418//Fluid shear stress and atherosclerosis;ko05204//Chemical carcinogenesis;ko00983//Drug metabolism - other enzymes;ko01524//Platinum drug resistance;ko00982//Drug metabolism - cytochrome P450;ko00980//Metabolism of xenobiotics by cytochrome P450;ko00480//Glutathione metabolism	K00799;K00799;K00799;K00799;K00799;K00799;K00799;K00799;K00799	GO:0005737//cytoplasm	GO:0004364//glutathione transferase activity;GO:0005515//protein binding;GO:0016740//transferase activity	GO:0006749//glutathione metabolic process
ENSMUSG00000042216	250	281	210	50	42	40	2.67	3.26	2.72	0.82	0.46	0.45	2.883333333	0.576666667	-2.321928095	1.61E-27	2.70E-25	Sgsm1	small G protein signaling modulator 1 [Source:MGI Symbol;Acc:MGI:107320]	-	-	-	-	GO:0005737//cytoplasm;GO:0005794//Golgi apparatus;GO:0005829//cytosol;GO:0016020//membrane;GO:0030659//cytoplasmic vesicle membrane;GO:0031410//cytoplasmic vesicle	GO:0005096//GTPase activator activity;GO:0005515//protein binding;GO:0017137//Rab GTPase binding	GO:0006886//intracellular protein transport;GO:0043547//positive regulation of GTPase activity;GO:0045944//positive regulation of transcription from RNA polymerase II promoter;GO:0090630//activation of GTPase activity
ENSMUSG00000027048	20167	17403	15383	6300	8162	7510	164.44	148.67	132.09	54.57	57.91	61.78	148.4	58.08666667	-1.353212144	1.98E-27	3.26E-25	Abcb11	ATP-binding cassette, sub-family B (MDR/TAP), member 11 [Source:MGI Symbol;Acc:MGI:1351619]	Human Diseases;Organismal Systems;Organismal Systems;Environmental Information Processing	Drug resistance;Digestive system;Digestive system;Membrane transport	ko01522//Endocrine resistance;ko04976//Bile secretion;ko04979//Cholesterol metabolism;ko02010//ABC transporters	K05664;K05664;K05664;K05664	GO:0000139//Golgi membrane;GO:0005794//Golgi apparatus;GO:0005886//plasma membrane;GO:0016020//membrane;GO:0016021//integral component of membrane;GO:0016324//apical plasma membrane;GO:0045177//apical part of cell;GO:0046581//intercellular canaliculus	GO:0000166//nucleotide binding;GO:0005524//ATP binding;GO:0015126//canalicular bile acid transmembrane transporter activity;GO:0015144//carbohydrate transmembrane transporter activity;GO:0016887//ATPase activity;GO:0042626//ATPase activity, coupled to transmembrane movement of substances	GO:0015721//bile acid and bile salt transport;GO:0015722//canalicular bile acid transport;GO:0034219//carbohydrate transmembrane transport;GO:0042493//response to drug;GO:0046618//drug export;GO:0055085//transmembrane transport
ENSMUSG00000035561	4500	3337	3220	1303	1735	1199	80.82	61.12	60.47	24.74	26.51	21.02	67.47	24.09	-1.485811768	1.99E-27	3.26E-25	Aldh1b1	aldehyde dehydrogenase 1 family, member B1 [Source:MGI Symbol;Acc:MGI:1919785]	Metabolism;Metabolism;Metabolism;Metabolism;Metabolism;Metabolism;Metabolism;Metabolism;Metabolism;Metabolism;Metabolism;Metabolism	Global and overview maps;Carbohydrate metabolism;Lipid metabolism;Amino acid metabolism;Amino acid metabolism;Lipid metabolism;Amino acid metabolism;Amino acid metabolism;Carbohydrate metabolism;Metabolism of other amino acids;Carbohydrate metabolism;Amino acid metabolism	ko01100//Metabolic pathways;ko00010//Glycolysis / Gluconeogenesis;ko00561//Glycerolipid metabolism;ko00310//Lysine degradation;ko00280//Valine, leucine and isoleucine degradation;ko00071//Fatty acid degradation;ko00330//Arginine and proline metabolism;ko00380//Tryptophan metabolism;ko00620//Pyruvate metabolism;ko00410//beta-Alanine metabolism;ko00053//Ascorbate and aldarate metabolism;ko00340//Hi…	K00128;K00128;K00128;K00128;K00128;K00128;K00128;K00128;K00128;K00128;K00128;K00128	GO:0005654//nucleoplasm;GO:0005739//mitochondrion;GO:0005759//mitochondrial matrix;GO:0043231//intracellular membrane-bounded organelle	GO:0004029//aldehyde dehydrogenase (NAD) activity;GO:0016491//oxidoreductase activity;GO:0016620//oxidoreductase activity, acting on the aldehyde or oxo group of donors, NAD or NADP as acceptor;GO:0043878//glyceraldehyde-3-phosphate dehydrogenase (NAD+) (non-phosphorylating) activity	GO:0006068//ethanol catabolic process;GO:0055114//oxidation-reduction process
ENSMUSG00000031775	374	262	272	1048	1131	1047	9.38	7.06	6.54	27.96	22.61	23.6	7.66	24.72333333	1.690456971	3.53E-27	5.70E-25	Pllp	plasma membrane proteolipid [Source:MGI Symbol;Acc:MGI:1915051]	-	-	-	-	GO:0016020//membrane;GO:0016021//integral component of membrane;GO:0043218//compact myelin;GO:0045121//membrane raft	GO:0019911//structural constituent of myelin sheath	GO:0006811//ion transport;GO:0009611//response to wounding;GO:0042552//myelination
ENSMUSG00000042476	3535	3391	3948	10262	13021	11115	36.14	35.58	42.4	111.97	116.74	116.12	38.04	114.9433333	1.595333641	4.57E-27	7.27E-25	Abcb4	ATP-binding cassette, sub-family B (MDR/TAP), member 4 [Source:MGI Symbol;Acc:MGI:97569]	Organismal Systems;Environmental Information Processing	Digestive system;Membrane transport	ko04976//Bile secretion;ko02010//ABC transporters	K05659;K05659	GO:0000139//Golgi membrane;GO:0005654//nucleoplasm;GO:0005737//cytoplasm;GO:0005829//cytosol;GO:0005886//plasma membrane;GO:0005925//focal adhesion;GO:0015629//actin cytoskeleton;GO:0016020//membrane;GO:0016021//integral component of membrane;GO:0016324//apical plasma membrane;GO:0030136//clathrin-coated vesicle;GO:0031410//cytoplasmic vesicle;GO:0045121//membrane raft;GO:0046581//intercellular c…	GO:0000166//nucleotide binding;GO:0005524//ATP binding;GO:0016887//ATPase activity;GO:0042626//ATPase activity, coupled to transmembrane movement of substances;GO:0090554//phosphatidylcholine-translocating ATPase activity;GO:0090555//phosphatidylethanolamine-translocating ATPase activity	GO:0006869//lipid transport;GO:0032376//positive regulation of cholesterol transport;GO:0032782//bile acid secretion;GO:0045332//phospholipid translocation;GO:0055085//transmembrane transport;GO:0055088//lipid homeostasis;GO:0061092//positive regulation of phospholipid translocation;GO:1901557//response to fenofibrate;GO:1903413//cellular response to bile acid;GO:2001140//positive regulation of p…
ENSMUSG00000057103	6058	6204	6698	2112	2708	1588	240.07	257.62	279.54	89.04	93.41	63.52	259.0766667	81.99	-1.659859222	4.61E-27	7.27E-25	Nat8f1	N-acetyltransferase 8 (GCN5-related) family member 1 [Source:MGI Symbol;Acc:MGI:1913366]	Metabolism	Metabolism of other amino acids	ko00480//Glutathione metabolism	K20838	GO:0005743//mitochondrial inner membrane;GO:0005783//endoplasmic reticulum;GO:0005789//endoplasmic reticulum membrane;GO:0005793//endoplasmic reticulum-Golgi intermediate compartment;GO:0005794//Golgi apparatus;GO:0016020//membrane;GO:0016021//integral component of membrane;GO:0033116//endoplasmic reticulum-Golgi intermediate compartment membrane	GO:0004468//lysine N-acetyltransferase activity, acting on acetyl phosphate as donor;GO:0008080//N-acetyltransferase activity;GO:0016740//transferase activity;GO:0016746//transferase activity, transferring acyl groups	GO:0001702//gastrulation with mouth forming second;GO:0007162//negative regulation of cell adhesion;GO:0007275//multicellular organism development;GO:0007369//gastrulation;GO:0010628//positive regulation of gene expression;GO:0018003//peptidyl-lysine N6-acetylation;GO:0043066//negative regulation of apoptotic process;GO:0050435//beta-amyloid metabolic process
ENSMUSG00000041773	195	127	125	582	1193	897	1.64	1.12	1.11	5.21	8.75	7.63	1.29	7.196666667	2.479957772	3.10E-26	4.83E-24	Enc1	ectodermal-neural cortex 1 [Source:MGI Symbol;Acc:MGI:109610]	-	-	-	-	GO:0000790//nuclear chromatin;GO:0005634//nucleus;GO:0005654//nucleoplasm;GO:0005730//nucleolus;GO:0005737//cytoplasm;GO:0005856//cytoskeleton;GO:0016363//nuclear matrix;GO:0031463//Cul3-RING ubiquitin ligase complex;GO:0043025//neuronal cell body	GO:0003779//actin binding;GO:0005515//protein binding	GO:0007275//multicellular organism development;GO:0007399//nervous system development;GO:0010499//proteasomal ubiquitin-independent protein catabolic process;GO:0010976//positive regulation of neuron projection development;GO:0016567//protein ubiquitination;GO:0017148//negative regulation of translation
ENSMUSG00000023232	257	244	255	848	902	761	5.65	5.52	5.75	19.73	16.89	16.7	5.64	17.77333333	1.655947212	4.53E-26	6.96E-24	Serinc2	serine incorporator 2 [Source:MGI Symbol;Acc:MGI:1919132]	-	-	-	-	GO:0016020//membrane;GO:0016021//integral component of membrane	-	GO:0006658//phosphatidylserine metabolic process;GO:0006665//sphingolipid metabolic process;GO:1904219//positive regulation of CDP-diacylglycerol-serine O-phosphatidyltransferase activity;GO:1904222//positive regulation of serine C-palmitoyltransferase activity
ENSMUSG00000027698	261	225	302	988	1207	1290	2.33	2.1	2.83	10.23	12.17	11.6	2.42	11.33333333	2.227493293	4.75E-26	7.21E-24	Nceh1	neutral cholesterol ester hydrolase 1 [Source:MGI Symbol;Acc:MGI:2443191]	Human Diseases;Organismal Systems;Organismal Systems;Organismal Systems	Endocrine and metabolic diseases;Digestive system;Endocrine system;Digestive system	ko04934//Cushing syndrome;ko04976//Bile secretion;ko04927//Cortisol synthesis and secretion;ko04979//Cholesterol metabolism	K14349;K14349;K14349;K14349	GO:0005783//endoplasmic reticulum;GO:0016020//membrane;GO:0016021//integral component of membrane;GO:0043231//intracellular membrane-bounded organelle	GO:0016787//hydrolase activity;GO:0017171//serine hydrolase activity;GO:0034338//short-chain carboxylesterase activity;GO:0042301//phosphate ion binding;GO:0052689//carboxylic ester hydrolase activity	GO:0006470//protein dephosphorylation;GO:0006629//lipid metabolic process;GO:0006805//xenobiotic metabolic process;GO:0009056//catabolic process;GO:0016042//lipid catabolic process;GO:0060395//SMAD protein signal transduction
ENSMUSG00000062410	5349	6833	7073	1717	2550	1800	163.5	221.06	231.02	57.63	70.34	57.58	205.1933333	61.85	-1.730138359	9.14E-26	1.37E-23	Hsd3b3	hydroxy-delta-5-steroid dehydrogenase, 3 beta- and steroid delta-isomerase 3 [Source:MGI Symbol;Acc:MGI:96235]	-	-	-	-	GO:0005739//mitochondrion;GO:0005743//mitochondrial inner membrane;GO:0005758//mitochondrial intermembrane space;GO:0005783//endoplasmic reticulum;GO:0005789//endoplasmic reticulum membrane;GO:0016020//membrane;GO:0016021//integral component of membrane;GO:0031966//mitochondrial membrane;GO:0043231//intracellular membrane-bounded organelle	GO:0003824//catalytic activity;GO:0003854//3-beta-hydroxy-delta5-steroid dehydrogenase activity;GO:0004769//steroid delta-isomerase activity;GO:0016491//oxidoreductase activity;GO:0016616//oxidoreductase activity, acting on the CH-OH group of donors, NAD or NADP as acceptor;GO:0016853//isomerase activity	GO:0006694//steroid biosynthetic process;GO:0008152//metabolic process;GO:0008207//C21-steroid hormone metabolic process;GO:0021766//hippocampus development;GO:0051412//response to corticosterone;GO:0055114//oxidation-reduction process
ENSMUSG00000039934	884	831	622	233	321	228	9.75	9.99	7.78	3.24	3.49	2.87	9.173333333	3.2	-1.519374159	1.07E-25	1.58E-23	Gsap	gamma-secretase activating protein [Source:MGI Symbol;Acc:MGI:2442259]	-	-	-	-	GO:0005794//Golgi apparatus;GO:0005802//trans-Golgi network	GO:0001540//beta-amyloid binding	GO:0030162//regulation of proteolysis;GO:1902004//positive regulation of beta-amyloid formation
ENSMUSG00000064225	7934	6307	5289	18525	20259	17423	37.85	31.52	26.57	93.87	84.13	83.87	31.98	87.29	1.448646448	2.87E-25	4.20E-23	Paqr9	progestin and adipoQ receptor family member IX [Source:MGI Symbol;Acc:MGI:1922802]	-	-	-	-	GO:0005886//plasma membrane;GO:0016020//membrane;GO:0016021//integral component of membrane	GO:0005496//steroid binding;GO:0008289//lipid binding;GO:0038023//signaling receptor activity	-
ENSMUSG00000068762	3188	3779	2679	1207	1102	1012	119.05	143.56	101.91	46.52	34.03	36.42	121.5066667	38.99	-1.639859412	6.73E-25	9.74E-23	Gstm6	glutathione S-transferase, mu 6 [Source:MGI Symbol;Acc:MGI:1309467]	Human Diseases;Human Diseases;Human Diseases;Human Diseases;Metabolism;Human Diseases;Metabolism;Metabolism;Metabolism	Cancers;Cancers;Cardiovascular diseases;Cancers;Xenobiotics biodegradation and metabolism;Drug resistance;Xenobiotics biodegradation and metabolism;Xenobiotics biodegradation and metabolism;Metabolism of other amino acids	ko05200//Pathways in cancer;ko05225//Hepatocellular carcinoma;ko05418//Fluid shear stress and atherosclerosis;ko05204//Chemical carcinogenesis;ko00983//Drug metabolism - other enzymes;ko01524//Platinum drug resistance;ko00982//Drug metabolism - cytochrome P450;ko00980//Metabolism of xenobiotics by cytochrome P450;ko00480//Glutathione metabolism	K00799;K00799;K00799;K00799;K00799;K00799;K00799;K00799;K00799	GO:0005737//cytoplasm	GO:0004364//glutathione transferase activity;GO:0005515//protein binding;GO:0016740//transferase activity	GO:0006749//glutathione metabolic process
ENSMUSG00000024378	1442	1963	1822	359	426	527	12.8	17.75	16.79	4.54	2.9	5.05	15.78	4.163333333	-1.922286229	1.25E-24	1.78E-22	Stard4	StAR-related lipid transfer (START) domain containing 4 [Source:MGI Symbol;Acc:MGI:2156764]	-	-	-	-	GO:0005623//cell;GO:0005737//cytoplasm;GO:0031410//cytoplasmic vesicle	GO:0008289//lipid binding;GO:0015485//cholesterol binding	GO:0010873//positive regulation of cholesterol esterification;GO:0010879//cholesterol transport involved in cholesterol storage;GO:0032367//intracellular cholesterol transport;GO:0070508//cholesterol import;GO:0070859//positive regulation of bile acid biosynthetic process
ENSMUSG00000039648	3211	3252	3142	1295	1227	1293	66.8	70.16	67.98	28.39	21.97	26.98	68.31333333	25.78	-1.405914926	1.34E-24	1.90E-22	Kyat1	kynurenine aminotransferase 1 [Source:MGI Symbol;Acc:MGI:1917516]	Metabolism;Human Diseases;Metabolism;Metabolism	Global and overview maps;Cancers;Amino acid metabolism;Metabolism of other amino acids	ko01100//Metabolic pathways;ko05204//Chemical carcinogenesis;ko00380//Tryptophan metabolism;ko00450//Selenocompound metabolism	K00816;K00816;K00816;K00816	GO:0005654//nucleoplasm;GO:0005737//cytoplasm;GO:0005739//mitochondrion;GO:0005829//cytosol	GO:0003824//catalytic activity;GO:0008483//transaminase activity;GO:0016212//kynurenine-oxoglutarate transaminase activity;GO:0016740//transferase activity;GO:0016829//lyase activity;GO:0030170//pyridoxal phosphate binding;GO:0042803//protein homodimerization activity;GO:0047316//glutamine-phenylpyruvate transaminase activity;GO:0047804//cysteine-S-conjugate beta-lyase activity;GO:0070548//L-glut…	GO:0006090//pyruvate metabolic process;GO:0006575//cellular modified amino acid metabolic process;GO:0009058//biosynthetic process;GO:0009617//response to bacterium;GO:0070189//kynurenine metabolic process;GO:0097052//L-kynurenine metabolic process;GO:0097053//L-kynurenine catabolic process
ENSMUSG00000096188	901	697	812	2208	2573	2064	4.65	3.77	4.41	12.1	11.56	10.75	4.276666667	11.47	1.423306722	4.39E-24	6.14E-22	Cmtm4	CKLF-like MARVEL transmembrane domain containing 4 [Source:MGI Symbol;Acc:MGI:2142888]	-	-	-	-	GO:0016020//membrane;GO:0016021//integral component of membrane	GO:0003674//molecular_function	GO:0008150//biological_process
ENSMUSG00000039886	1531	1601	1205	3995	5682	3810	39.2	43.48	32.49	108.65	126.64	98.45	38.39	111.2466667	1.534959643	5.72E-24	7.92E-22	Tmem120a	transmembrane protein 120A [Source:MGI Symbol;Acc:MGI:2686991]	-	-	-	-	GO:0005634//nucleus;GO:0005637//nuclear inner membrane;GO:0016020//membrane;GO:0016021//integral component of membrane	GO:0003674//molecular_function	GO:0045444//fat cell differentiation;GO:0051260//protein homooligomerization;GO:0051291//protein heterooligomerization
ENSMUSG00000042349	842	654	618	239	248	252	11.27	9.78	9.13	3.29	3.2	3.25	10.06	3.246666667	-1.631599128	6.08E-24	8.32E-22	Ikbke	inhibitor of kappaB kinase epsilon [Source:MGI Symbol;Acc:MGI:1929612]	Human Diseases;Human Diseases;Human Diseases;Human Diseases;Organismal Systems;Human Diseases;Human Diseases;Human Diseases;Organismal Systems;Organismal Systems;Organismal Systems;Organismal Systems;Organismal Systems	Infectious diseases;Infectious diseases;Infectious diseases;Infectious diseases;Immune system;Infectious diseases;Infectious diseases;Infectious diseases;Immune system;Immune system;Immune system;Immune system;Immune system	ko05165//Human papillomavirus infection;ko05167//Kaposi sarcoma-associated herpesvirus infection;ko05168//Herpes simplex infection;ko05164//Influenza A;ko04621//NOD-like receptor signaling pathway;ko05161//Hepatitis B;ko05162//Measles;ko05160//Hepatitis C;ko04625//C-type lectin receptor signaling pathway;ko04620//Toll-like receptor signaling pathway;ko04657//IL-17 signaling pathway;ko04622//RIG-I…	K07211;K07211;K07211;K07211;K07211;K07211;K07211;K07211;K07211;K07211;K07211;K07211;K07211	GO:0005634//nucleus;GO:0005737//cytoplasm;GO:0016605//PML body;GO:0031966//mitochondrial membrane	GO:0000166//nucleotide binding;GO:0004672//protein kinase activity;GO:0004674//protein serine/threonine kinase activity;GO:0004704//NF-kappaB-inducing kinase activity;GO:0005515//protein binding;GO:0005524//ATP binding;GO:0008384//IkappaB kinase activity;GO:0016301//kinase activity;GO:0016740//transferase activity;GO:0031625//ubiquitin protein ligase binding;GO:0036435//K48-linked polyubiquitin b…	GO:0006468//protein phosphorylation;GO:0006974//cellular response to DNA damage stimulus;GO:0007252//I-kappaB phosphorylation;GO:0008630//intrinsic apoptotic signaling pathway in response to DNA damage;GO:0010884//positive regulation of lipid storage;GO:0016310//phosphorylation;GO:0018105//peptidyl-serine phosphorylation;GO:0034340//response to type I interferon;GO:0035456//response to interferon…
ENSMUSG00000060519	185	204	139	836	1445	651	3.14	3.57	2.41	14.79	20.32	11.6	3.04	15.57	2.356625716	7.84E-24	1.06E-21	Tor3a	torsin family 3, member A [Source:MGI Symbol;Acc:MGI:1353652]	-	-	-	-	GO:0005635//nuclear envelope;GO:0005737//cytoplasm;GO:0005783//endoplasmic reticulum;GO:0005788//endoplasmic reticulum lumen	GO:0000166//nucleotide binding;GO:0005515//protein binding;GO:0005524//ATP binding;GO:0016887//ATPase activity	-
ENSMUSG00000026730	1885	1858	1481	605	676	714	55.84	57.91	46.02	19.47	17.84	21.56	53.25666667	19.62333333	-1.440392006	8.22E-24	1.10E-21	Pter	phosphotriesterase related [Source:MGI Symbol;Acc:MGI:107372]	-	-	-	-	-	GO:0008270//zinc ion binding;GO:0016787//hydrolase activity;GO:0016788//hydrolase activity, acting on ester bonds;GO:0046872//metal ion binding	GO:0009056//catabolic process;GO:0030855//epithelial cell differentiation
ENSMUSG00000029311	3634	3033	3701	8966	11670	9104	79.45	69.47	85.24	208.28	222.11	200.85	78.05333333	210.4133333	1.430693977	1.24E-23	1.64E-21	Hsd17b11	hydroxysteroid (17-beta) dehydrogenase 11 [Source:MGI Symbol;Acc:MGI:2149821]	-	-	-	-	GO:0005737//cytoplasm;GO:0005783//endoplasmic reticulum;GO:0005811//lipid particle	GO:0004303//estradiol 17-beta-dehydrogenase activity;GO:0016229//steroid dehydrogenase activity;GO:0016491//oxidoreductase activity	GO:0006629//lipid metabolic process;GO:0006694//steroid biosynthetic process;GO:0006710//androgen catabolic process;GO:0055114//oxidation-reduction process
ENSMUSG00000022562	3401	3164	3675	9123	10899	8598	38.75	36.81	43.58	105.26	105.59	96.37	39.71333333	102.4066667	1.366614274	1.28E-23	1.67E-21	Oplah	5-oxoprolinase (ATP-hydrolysing) [Source:MGI Symbol;Acc:MGI:1922725]	Metabolism;Metabolism	Global and overview maps;Metabolism of other amino acids	ko01100//Metabolic pathways;ko00480//Glutathione metabolism	K01469;K01469	GO:0005829//cytosol	GO:0000166//nucleotide binding;GO:0003824//catalytic activity;GO:0005524//ATP binding;GO:0016787//hydrolase activity;GO:0017168//5-oxoprolinase (ATP-hydrolyzing) activity	GO:0006749//glutathione metabolic process
ENSMUSG00000022751	2554	2780	2352	1134	1176	1053	83.02	94.53	79.67	38.23	32.22	33.63	85.74	34.69333333	-1.305309956	1.28E-23	1.67E-21	Nit2	nitrilase family, member 2 [Source:MGI Symbol;Acc:MGI:1261838]	Metabolism	Amino acid metabolism	ko00250//Alanine, aspartate and glutamate metabolism	K13566	GO:0005737//cytoplasm;GO:0005739//mitochondrion;GO:0005813//centrosome;GO:0005829//cytosol	GO:0016787//hydrolase activity;GO:0050152//omega-amidase activity	GO:0006107//oxaloacetate metabolic process;GO:0006528//asparagine metabolic process;GO:0006541//glutamine metabolic process;GO:0006807//nitrogen compound metabolic process
ENSMUSG00000010025	6952	5977	7883	20334	24201	21326	92.54	83.2	110.87	284.97	279.38	285.36	95.53666667	283.2366667	1.567881597	1.55E-23	1.99E-21	Aldh3a2	aldehyde dehydrogenase family 3, subfamily A2 [Source:MGI Symbol;Acc:MGI:1353452]	Metabolism;Metabolism;Metabolism;Metabolism;Metabolism;Metabolism;Metabolism;Metabolism;Metabolism;Metabolism;Metabolism;Metabolism	Global and overview maps;Carbohydrate metabolism;Lipid metabolism;Amino acid metabolism;Amino acid metabolism;Lipid metabolism;Amino acid metabolism;Amino acid metabolism;Carbohydrate metabolism;Metabolism of other amino acids;Carbohydrate metabolism;Amino acid metabolism	ko01100//Metabolic pathways;ko00010//Glycolysis / Gluconeogenesis;ko00561//Glycerolipid metabolism;ko00310//Lysine degradation;ko00280//Valine, leucine and isoleucine degradation;ko00071//Fatty acid degradation;ko00330//Arginine and proline metabolism;ko00380//Tryptophan metabolism;ko00620//Pyruvate metabolism;ko00410//beta-Alanine metabolism;ko00053//Ascorbate and aldarate metabolism;ko00340//Hi…	K00128;K00128;K00128;K00128;K00128;K00128;K00128;K00128;K00128;K00128;K00128;K00128	GO:0005634//nucleus;GO:0005739//mitochondrion;GO:0005743//mitochondrial inner membrane;GO:0005777//peroxisome;GO:0005783//endoplasmic reticulum;GO:0005789//endoplasmic reticulum membrane;GO:0005829//cytosol;GO:0016020//membrane;GO:0016021//integral component of membrane;GO:0031090//organelle membrane;GO:0042406//extrinsic component of endoplasmic reticulum membrane;GO:0043231//intracellular membr…	GO:0004028//3-chloroallyl aldehyde dehydrogenase activity;GO:0004029//aldehyde dehydrogenase (NAD) activity;GO:0016491//oxidoreductase activity;GO:0016620//oxidoreductase activity, acting on the aldehyde or oxo group of donors, NAD or NADP as acceptor;GO:0042803//protein homodimerization activity;GO:0043878//glyceraldehyde-3-phosphate dehydrogenase (NAD+) (non-phosphorylating) activity;GO:0046577…	GO:0000302//response to reactive oxygen species;GO:0006081//cellular aldehyde metabolic process;GO:0006629//lipid metabolic process;GO:0006631//fatty acid metabolic process;GO:0006714//sesquiterpenoid metabolic process;GO:0007417//central nervous system development;GO:0007422//peripheral nervous system development;GO:0008544//epidermis development;GO:0033306//phytol metabolic process;GO:0046292//…
ENSMUSG00000027952	1442	2064	1678	394	663	361	48.21	72.29	59.08	13.99	19.3	12.18	59.86	15.15666667	-1.981639775	1.85E-23	2.35E-21	Pmvk	phosphomevalonate kinase [Source:MGI Symbol;Acc:MGI:1915853]	Metabolism;Cellular Processes;Metabolism	Global and overview maps;Transport and catabolism;Metabolism of terpenoids and polyketides	ko01100//Metabolic pathways;ko04146//Peroxisome;ko00900//Terpenoid backbone biosynthesis	K13273;K13273;K13273	GO:0005737//cytoplasm;GO:0005777//peroxisome;GO:0005829//cytosol	GO:0000166//nucleotide binding;GO:0004631//phosphomevalonate kinase activity;GO:0005524//ATP binding;GO:0016301//kinase activity;GO:0016740//transferase activity	GO:0006629//lipid metabolic process;GO:0006694//steroid biosynthetic process;GO:0006695//cholesterol biosynthetic process;GO:0008202//steroid metabolic process;GO:0008203//cholesterol metabolic process;GO:0008299//isoprenoid biosynthetic process;GO:0016126//sterol biosynthetic process;GO:0016310//phosphorylation;GO:0019287//isopentenyl diphosphate biosynthetic process, mevalonate pathway;GO:00707…
ENSMUSG00000025277	798	685	827	2094	2551	2116	19.69	17.36	20.55	56.46	55	52.64	19.2	54.7	1.510434522	2.02E-23	2.55E-21	Abhd6	abhydrolase domain containing 6 [Source:MGI Symbol;Acc:MGI:1913332]	Organismal Systems	Nervous system	ko04723//Retrograde endocannabinoid signaling	K13700	GO:0005739//mitochondrion;GO:0005764//lysosome;GO:0005765//lysosomal membrane;GO:0005768//endosome;GO:0016020//membrane;GO:0016021//integral component of membrane;GO:0031902//late endosome membrane;GO:0031966//mitochondrial membrane;GO:0032281//AMPA glutamate receptor complex	GO:0003824//catalytic activity;GO:0004620//phospholipase activity;GO:0016787//hydrolase activity;GO:0047372//acylglycerol lipase activity	GO:0006629//lipid metabolic process;GO:0009395//phospholipid catabolic process;GO:0030336//negative regulation of cell migration;GO:0046464//acylglycerol catabolic process;GO:0046889//positive regulation of lipid biosynthetic process;GO:0052651//monoacylglycerol catabolic process;GO:0060292//long term synaptic depression;GO:2000124//regulation of endocannabinoid signaling pathway;GO:2001311//lyso…
ENSMUSG00000059060	42	21	49	227	389	308	0.9	0.47	1.11	5.18	7.27	6.68	0.826666667	6.376666667	2.947424848	3.68E-23	4.60E-21	Rad51b	RAD51 paralog B [Source:MGI Symbol;Acc:MGI:1099436]	Genetic Information Processing	Replication and repair	ko03440//Homologous recombination	K10869	GO:0005634//nucleus;GO:0005657//replication fork;GO:0033063//Rad51B-Rad51C-Rad51D-XRCC2 complex	GO:0000166//nucleotide binding;GO:0000400//four-way junction DNA binding;GO:0003677//DNA binding;GO:0003690//double-stranded DNA binding;GO:0003697//single-stranded DNA binding;GO:0005524//ATP binding;GO:0008094//DNA-dependent ATPase activity	GO:0000724//double-strand break repair via homologous recombination;GO:0001701//in utero embryonic development;GO:0001832//blastocyst growth;GO:0006281//DNA repair;GO:0006310//DNA recombination;GO:0006974//cellular response to DNA damage stimulus;GO:0008284//positive regulation of cell proliferation;GO:0010971//positive regulation of G2/M transition of mitotic cell cycle;GO:0061053//somite develo…
ENSMUSG00000037071	149775	169492	133778	64083	61592	61478	1267.13	1499.87	1200.49	584.24	477.82	538.19	1322.496667	533.4166667	-1.309929278	4.35E-23	5.37E-21	Scd1	stearoyl-Coenzyme A desaturase 1 [Source:MGI Symbol;Acc:MGI:98239]	Environmental Information Processing;Organismal Systems;Metabolism;Metabolism	Signal transduction;Endocrine system;Global and overview maps;Lipid metabolism	ko04152//AMPK signaling pathway;ko03320//PPAR signaling pathway;ko01212//Fatty acid metabolism;ko01040//Biosynthesis of unsaturated fatty acids	K00507;K00507;K00507;K00507	GO:0005730//nucleolus;GO:0005783//endoplasmic reticulum;GO:0005789//endoplasmic reticulum membrane;GO:0016020//membrane;GO:0016021//integral component of membrane;GO:0030176//integral component of endoplasmic reticulum membrane;GO:0031090//organelle membrane;GO:0043231//intracellular membrane-bounded organelle	GO:0004768//stearoyl-CoA 9-desaturase activity;GO:0005506//iron ion binding;GO:0016491//oxidoreductase activity;GO:0016717//oxidoreductase activity, acting on paired donors, with oxidation of a pair of donors resulting in the reduction of molecular oxygen to two molecules of water;GO:0032896//palmitoyl-CoA 9-desaturase activity;GO:0046872//metal ion binding	GO:0006629//lipid metabolic process;GO:0006631//fatty acid metabolic process;GO:0006633//fatty acid biosynthetic process;GO:0006636//unsaturated fatty acid biosynthetic process;GO:0006641//triglyceride metabolic process;GO:0008610//lipid biosynthetic process;GO:0009617//response to bacterium;GO:0010873//positive regulation of cholesterol esterification;GO:0033561//regulation of water loss via ski…
ENSMUSG00000050541	2531	2634	1677	745	908	557	51.32	55.21	36.09	15.84	16.08	11.46	47.54	14.46	-1.717074351	4.91E-23	6.01E-21	Adra1b	adrenergic receptor, alpha 1b [Source:MGI Symbol;Acc:MGI:104774]	Environmental Information Processing;Environmental Information Processing;Environmental Information Processing;Organismal Systems;Organismal Systems;Organismal Systems	Signaling molecules and interaction;Signal transduction;Signal transduction;Circulatory system;Circulatory system;Digestive system	ko04080//Neuroactive ligand-receptor interaction;ko04020//Calcium signaling pathway;ko04022//cGMP - PKG signaling pathway;ko04261//Adrenergic signaling in cardiomyocytes;ko04270//Vascular smooth muscle contraction;ko04970//Salivary secretion	K04136;K04136;K04136;K04136;K04136;K04136	GO:0005634//nucleus;GO:0005737//cytoplasm;GO:0005886//plasma membrane;GO:0016020//membrane;GO:0016021//integral component of membrane;GO:0031965//nuclear membrane	GO:0004930//G-protein coupled receptor activity;GO:0004935//adrenergic receptor activity;GO:0004937//alpha1-adrenergic receptor activity;GO:0046982//protein heterodimerization activity	GO:0006937//regulation of muscle contraction;GO:0007165//signal transduction;GO:0007186//G-protein coupled receptor signaling pathway;GO:0019229//regulation of vasoconstriction;GO:0043410//positive regulation of MAPK cascade;GO:0055117//regulation of cardiac muscle contraction;GO:0071875//adrenergic receptor signaling pathway
ENSMUSG00000055912	2815	2848	2486	1224	1499	1054	75.03	78.51	68.24	34.46	33.93	27.46	73.92666667	31.95	-1.210278933	5.06E-23	6.13E-21	Tmem150a	transmembrane protein 150A [Source:MGI Symbol;Acc:MGI:2385244]	-	-	-	-	GO:0005764//lysosome;GO:0005886//plasma membrane;GO:0005887//integral component of plasma membrane;GO:0016020//membrane;GO:0016021//integral component of membrane	GO:0003674//molecular_function	GO:0009056//catabolic process;GO:0010506//regulation of autophagy;GO:0046854//phosphatidylinositol phosphorylation;GO:0072659//protein localization to plasma membrane
ENSMUSG00000034258	144	198	136	698	891	542	1.67	2.41	1.66	8.62	9.01	6.36	1.913333333	7.996666667	2.063310516	6.17E-23	7.41E-21	Flvcr2	feline leukemia virus subgroup C cellular receptor 2 [Source:MGI Symbol;Acc:MGI:2384974]	-	-	-	-	GO:0005887//integral component of plasma membrane;GO:0016020//membrane;GO:0016021//integral component of membrane	GO:0015232//heme transporter activity;GO:0020037//heme binding	GO:0015886//heme transport;GO:0055085//transmembrane transport
ENSMUSG00000029161	8	6	2	127	313	114	0.22	0.17	0.06	3.73	7.54	3.18	0.15	4.816666667	5.005000681	6.86E-23	8.16E-21	Cgref1	cell growth regulator with EF hand domain 1 [Source:MGI Symbol;Acc:MGI:1915817]	-	-	-	-	-	GO:0005509//calcium ion binding	-
ENSMUSG00000008153	123	127	79	543	815	408	2.58	1.87	1.8	15.59	19.94	11.59	2.083333333	15.70666667	2.914411444	7.95E-23	9.36E-21	Clstn3	calsyntenin 3 [Source:MGI Symbol;Acc:MGI:2178323]	-	-	-	-	GO:0000139//Golgi membrane;GO:0005783//endoplasmic reticulum;GO:0005789//endoplasmic reticulum membrane;GO:0005794//Golgi apparatus;GO:0005886//plasma membrane;GO:0009986//cell surface;GO:0014069//postsynaptic density;GO:0016020//membrane;GO:0016021//integral component of membrane;GO:0032991//macromolecular complex;GO:0045211//postsynaptic membrane	GO:0005509//calcium ion binding;GO:0005515//protein binding	GO:0001558//regulation of cell growth;GO:0007155//cell adhesion;GO:0007156//homophilic cell adhesion via plasma membrane adhesion molecules;GO:0007416//synapse assembly;GO:0035249//synaptic transmission, glutamatergic;GO:0050806//positive regulation of synaptic transmission;GO:0051932//synaptic transmission, GABAergic;GO:0051965//positive regulation of synapse assembly;GO:1902474//positive regula…
ENSMUSG00000039063	2927	3095	2760	1331	1639	1235	63.12	69.92	62.68	30.49	30.77	26.87	65.24	29.37666667	-1.151086078	2.12E-22	2.47E-20	Echdc3	enoyl Coenzyme A hydratase domain containing 3 [Source:MGI Symbol;Acc:MGI:1915106]	-	-	-	-	GO:0005739//mitochondrion	GO:0003674//molecular_function;GO:0003824//catalytic activity	GO:0006629//lipid metabolic process;GO:0006631//fatty acid metabolic process;GO:0008150//biological_process
ENSMUSG00000047492	472	404	441	1421	3620	2047	3.54	3.18	3.49	11.33	23.65	15.5	3.403333333	16.82666667	2.305729044	2.13E-22	2.47E-20	Inhbe	inhibin beta-E [Source:MGI Symbol;Acc:MGI:109269]	Environmental Information Processing;Cellular Processes;Environmental Information Processing	Signaling molecules and interaction;Cellular community - eukaryotes;Signal transduction	ko04060//Cytokine-cytokine receptor interaction;ko04550//Signaling pathways regulating pluripotency of stem cells;ko04350//TGF-beta signaling pathway	K22689;K22689;K22689	GO:0005576//extracellular region;GO:0005615//extracellular space	GO:0005125//cytokine activity;GO:0005160//transforming growth factor beta receptor binding;GO:0005179//hormone activity;GO:0008083//growth factor activity	GO:0010862//positive regulation of pathway-restricted SMAD protein phosphorylation;GO:0042981//regulation of apoptotic process;GO:0043408//regulation of MAPK cascade;GO:0048468//cell development;GO:0060395//SMAD protein signal transduction
ENSMUSG00000029009	425	265	178	1423	1630	2340	4.39	2.49	2.02	16.75	16.84	28.15	2.966666667	20.58	2.794328242	3.73E-22	4.27E-20	Mthfr	methylenetetrahydrofolate reductase [Source:MGI Symbol;Acc:MGI:106639]	Metabolism;Metabolism;Human Diseases;Metabolism	Global and overview maps;Global and overview maps;Drug resistance;Metabolism of cofactors and vitamins	ko01100//Metabolic pathways;ko01200//Carbon metabolism;ko01523//Antifolate resistance;ko00670//One carbon pool by folate	K00297;K00297;K00297;K00297	GO:0005829//cytosol;GO:0045202//synapse	GO:0003824//catalytic activity;GO:0004489//methylenetetrahydrofolate reductase (NAD(P)H) activity;GO:0016491//oxidoreductase activity;GO:0044877//macromolecular complex binding;GO:0050660//flavin adenine dinucleotide binding;GO:0050661//NADP binding;GO:0071949//FAD binding;GO:0072341//modified amino acid binding	GO:0001666//response to hypoxia;GO:0001843//neural tube closure;GO:0006555//methionine metabolic process;GO:0008152//metabolic process;GO:0009086//methionine biosynthetic process;GO:0031060//regulation of histone methylation;GO:0033274//response to vitamin B2;GO:0035999//tetrahydrofolate interconversion;GO:0042493//response to drug;GO:0043200//response to amino acid;GO:0046500//S-adenosylmethioni…
ENSMUSG00000064294	5007	5386	5541	2221	2696	2274	43.84	49.05	50.85	20.51	20.57	19.98	47.91333333	20.35333333	-1.235162097	4.04E-22	4.58E-20	Aox3	aldehyde oxidase 3 [Source:MGI Symbol;Acc:MGI:1918974]	Metabolism;Environmental Information Processing;Metabolism;Metabolism;Metabolism;Metabolism;Metabolism;Metabolism;Metabolism	Global and overview maps;Signal transduction;Metabolism of cofactors and vitamins;Xenobiotics biodegradation and metabolism;Amino acid metabolism;Amino acid metabolism;Amino acid metabolism;Metabolism of cofactors and vitamins;Metabolism of cofactors and vitamins	ko01100//Metabolic pathways;ko04630//Jak-STAT signaling pathway;ko00830//Retinol metabolism;ko00982//Drug metabolism - cytochrome P450;ko00280//Valine, leucine and isoleucine degradation;ko00380//Tryptophan metabolism;ko00350//Tyrosine metabolism;ko00760//Nicotinate and nicotinamide metabolism;ko00750//Vitamin B6 metabolism	K00157;K00157;K00157;K00157;K00157;K00157;K00157;K00157;K00157	GO:0005737//cytoplasm;GO:0005829//cytosol;GO:0016020//membrane;GO:0016021//integral component of membrane	GO:0004031//aldehyde oxidase activity;GO:0004854//xanthine dehydrogenase activity;GO:0005506//iron ion binding;GO:0009055//electron carrier activity;GO:0016491//oxidoreductase activity;GO:0030151//molybdenum ion binding;GO:0042803//protein homodimerization activity;GO:0043546//molybdopterin cofactor binding;GO:0046872//metal ion binding;GO:0050250//retinal oxidase activity;GO:0050660//flavin aden…	GO:0009115//xanthine catabolic process;GO:0017144//drug metabolic process;GO:0022900//electron transport chain;GO:0055114//oxidation-reduction process
ENSMUSG00000025429	541	835	546	180	177	140	9.53	16.5	10.9	3.87	2.92	2.49	12.31	3.093333333	-1.992596552	4.11E-22	4.63E-20	Pstpip2	proline-serine-threonine phosphatase-interacting protein 2 [Source:MGI Symbol;Acc:MGI:1335088]	-	-	-	-	GO:0005737//cytoplasm;GO:0005829//cytosol;GO:0005856//cytoskeleton;GO:0005886//plasma membrane;GO:0016020//membrane	GO:0003779//actin binding;GO:0005515//protein binding;GO:0008092//cytoskeletal protein binding	GO:0007010//cytoskeleton organization;GO:0016477//cell migration
ENSMUSG00000027762	829	788	729	283	404	283	21.06	20.97	19.51	7.64	8.94	7.26	20.51333333	7.946666667	-1.368140208	8.12E-22	9.06E-20	Sucnr1	succinate receptor 1 [Source:MGI Symbol;Acc:MGI:1934135]	Environmental Information Processing	Signal transduction	ko04024//cAMP signaling pathway	K10042	GO:0005886//plasma membrane;GO:0009986//cell surface;GO:0016020//membrane;GO:0016021//integral component of membrane	GO:0004930//G-protein coupled receptor activity;GO:0038023//signaling receptor activity	GO:0002001//renin secretion into blood stream;GO:0002281//macrophage activation involved in immune response;GO:0007165//signal transduction;GO:0007186//G-protein coupled receptor signaling pathway;GO:0032611//interleukin-1 beta production;GO:0042593//glucose homeostasis;GO:0050729//positive regulation of inflammatory response;GO:0050921//positive regulation of chemotaxis;GO:0051592//response to c…
ENSMUSG00000023044	741	812	463	2128	3590	2992	19.74	20.19	13.28	63.87	88.32	79.81	17.73666667	77.33333333	2.124355497	8.60E-22	9.51E-20	Csad	cysteine sulfinic acid decarboxylase [Source:MGI Symbol;Acc:MGI:2180098]	Metabolism;Metabolism	Global and overview maps;Metabolism of other amino acids	ko01100//Metabolic pathways;ko00430//Taurine and hypotaurine metabolism	K01594;K01594	GO:0005575//cellular_component;GO:0005737//cytoplasm	GO:0003824//catalytic activity;GO:0004068//aspartate 1-decarboxylase activity;GO:0004782//sulfinoalanine decarboxylase activity;GO:0016829//lyase activity;GO:0016831//carboxy-lyase activity;GO:0030170//pyridoxal phosphate binding	GO:0019449//L-cysteine catabolic process to hypotaurine;GO:0019452//L-cysteine catabolic process to taurine;GO:0019530//taurine metabolic process;GO:0019752//carboxylic acid metabolic process;GO:0042412//taurine biosynthetic process
ENSMUSG00000027502	1433	1448	1525	3586	4537	3582	26.32	27.86	29.5	69.97	72.55	66.4	27.89333333	69.64	1.319995852	9.42E-22	1.03E-19	Rtf2	replication termination factor 2 [Source:MGI Symbol;Acc:MGI:1913654]	-	-	-	-	GO:0005634//nucleus;GO:0005657//replication fork;GO:0005694//chromosome	GO:0003677//DNA binding	GO:0071171//site-specific DNA replication termination at RTS1 barrier;GO:0072711//cellular response to hydroxyurea;GO:1902979//mitotic DNA replication termination
ENSMUSG00000022790	499	402	425	1088	1466	1173	7.48	6.66	7.21	19.09	18.54	17.66	7.116666667	18.43	1.372782502	1.80E-21	1.95E-19	Igsf11	immunoglobulin superfamily, member 11 [Source:MGI Symbol;Acc:MGI:2388477]	-	-	-	-	GO:0005886//plasma membrane;GO:0005911//cell-cell junction;GO:0014069//postsynaptic density;GO:0016020//membrane;GO:0016021//integral component of membrane;GO:0060076//excitatory synapse	GO:0035255//ionotropic glutamate receptor binding	GO:0007155//cell adhesion;GO:0007156//homophilic cell adhesion via plasma membrane adhesion molecules;GO:0040008//regulation of growth;GO:0045185//maintenance of protein location;GO:0048167//regulation of synaptic plasticity;GO:1900273//positive regulation of long-term synaptic potentiation
ENSMUSG00000033174	4159	3466	5320	14078	18258	15015	46.67	41.55	63.03	172.11	178.92	173.05	50.41666667	174.6933333	1.792851911	2.00E-21	2.15E-19	Mgll	monoglyceride lipase [Source:MGI Symbol;Acc:MGI:1346042]	Metabolism;Organismal Systems;Organismal Systems;Metabolism;Organismal Systems	Global and overview maps;Environmental adaptation;Nervous system;Lipid metabolism;Endocrine system	ko01100//Metabolic pathways;ko04714//Thermogenesis;ko04723//Retrograde endocannabinoid signaling;ko00561//Glycerolipid metabolism;ko04923//Regulation of lipolysis in adipocyte	K01054;K01054;K01054;K01054;K01054	GO:0005654//nucleoplasm;GO:0005737//cytoplasm;GO:0005829//cytosol;GO:0016020//membrane;GO:0019898//extrinsic component of membrane;GO:0030424//axon;GO:0043196//varicosity;GO:0045202//synapse	GO:0016787//hydrolase activity;GO:0042803//protein homodimerization activity;GO:0047372//acylglycerol lipase activity;GO:0052689//carboxylic ester hydrolase activity	GO:0006629//lipid metabolic process;GO:0006631//fatty acid metabolic process;GO:0006633//fatty acid biosynthetic process;GO:0009966//regulation of signal transduction;GO:0016042//lipid catabolic process;GO:0019369//arachidonic acid metabolic process;GO:0019433//triglyceride catabolic process;GO:0030516//regulation of axon extension;GO:0046464//acylglycerol catabolic process;GO:0050727//regulation…
ENSMUSG00000072964	10	19	24	151	247	156	0.14	0.41	0.36	2.28	4.37	3.1	0.303333333	3.25	3.421463768	2.23E-21	2.38E-19	Bhlhb9	basic helix-loop-helix domain containing, class B9 [Source:MGI Symbol;Acc:MGI:1917487]	-	-	-	-	GO:0005634//nucleus;GO:0005654//nucleoplasm;GO:0005737//cytoplasm;GO:0005829//cytosol	GO:0042803//protein homodimerization activity	GO:0007611//learning or memory;GO:0043524//negative regulation of neuron apoptotic process;GO:0050769//positive regulation of neurogenesis;GO:0051965//positive regulation of synapse assembly;GO:0061003//positive regulation of dendritic spine morphogenesis
ENSMUSG00000028327	7070	5950	5278	2878	3466	2922	78.18	68.87	61.42	33.81	33.32	32.6	69.49	33.24333333	-1.063740331	3.07E-21	3.25E-19	Stra6l	STRA6-like [Source:MGI Symbol;Acc:MGI:1921402]	-	-	-	-	GO:0005886//plasma membrane;GO:0016020//membrane;GO:0016021//integral component of membrane	GO:0005515//protein binding	GO:0034633//retinol transport;GO:0071939//vitamin A import
ENSMUSG00000040998	14	6	5	105	176	120	0.16	0.08	0.05	1.22	1.48	1.21	0.096666667	1.303333333	3.753043802	4.50E-21	4.72E-19	Npnt	nephronectin [Source:MGI Symbol;Acc:MGI:2148811]	Environmental Information Processing	Signaling molecules and interaction	ko04512//ECM-receptor interaction	K06824	GO:0005576//extracellular region;GO:0005604//basement membrane;GO:0005615//extracellular space;GO:0016020//membrane;GO:0030485//smooth muscle contractile fiber;GO:0031012//extracellular matrix;GO:0034678//integrin alpha8-beta1 complex	GO:0005178//integrin binding;GO:0005509//calcium ion binding	GO:0001657//ureteric bud development;GO:0001658//branching involved in ureteric bud morphogenesis;GO:0007155//cell adhesion;GO:0007160//cell-matrix adhesion;GO:0007275//multicellular organism development;GO:0010694//positive regulation of alkaline phosphatase activity;GO:0010811//positive regulation of cell-substrate adhesion;GO:0030154//cell differentiation;GO:0030198//extracellular matrix organ…
ENSMUSG00000045282	2051	2028	1799	834	1120	735	68.54	71.59	64.8	29.91	32.88	24.62	68.31	29.13666667	-1.229260955	5.63E-21	5.86E-19	Tmem86b	transmembrane protein 86B [Source:MGI Symbol;Acc:MGI:1915505]	Metabolism	Lipid metabolism	ko00565//Ether lipid metabolism	K18575	GO:0005737//cytoplasm;GO:0016020//membrane;GO:0016021//integral component of membrane	GO:0016787//hydrolase activity;GO:0047408//alkenylglycerophosphocholine hydrolase activity;GO:0047409//alkenylglycerophosphoethanolamine hydrolase activity	GO:0046485//ether lipid metabolic process
ENSMUSG00000025317	2679	2951	2840	1179	1533	1202	85.62	98.8	95.58	40.02	42.65	38.76	93.33333333	40.47666667	-1.205301935	9.15E-21	9.45E-19	Car5a	carbonic anhydrase 5a, mitochondrial [Source:MGI Symbol;Acc:MGI:101946]	Metabolism	Energy metabolism	ko00910//Nitrogen metabolism	K01672	GO:0005739//mitochondrion	GO:0004089//carbonate dehydratase activity;GO:0008270//zinc ion binding;GO:0016829//lyase activity;GO:0046872//metal ion binding	GO:0006094//gluconeogenesis
ENSMUSG00000030827	9	4	10	251	959	532	0.38	0.18	0.44	11.19	35.04	22.53	0.333333333	22.92	6.10349764	1.31E-20	1.34E-18	Fgf21	fibroblast growth factor 21 [Source:MGI Symbol;Acc:MGI:1861377]	Human Diseases;Environmental Information Processing;Environmental Information Processing;Environmental Information Processing;Organismal Systems;Cellular Processes;Environmental Information Processing;Human Diseases;Human Diseases;Human Diseases	Cancers;Signal transduction;Signal transduction;Signal transduction;Environmental adaptation;Cell motility;Signal transduction;Cancers;Cancers;Cancers	ko05200//Pathways in cancer;ko04151//PI3K-Akt signaling pathway;ko04010//MAPK signaling pathway;ko04014//Ras signaling pathway;ko04714//Thermogenesis;ko04810//Regulation of actin cytoskeleton;ko04015//Rap1 signaling pathway;ko05226//Gastric cancer;ko05224//Breast cancer;ko05218//Melanoma	K22429;K22429;K22429;K22429;K22429;K22429;K22429;K22429;K22429;K22429	GO:0005576//extracellular region;GO:0005615//extracellular space;GO:0005829//cytosol	GO:0005104//fibroblast growth factor receptor binding;GO:0008083//growth factor activity	GO:0008284//positive regulation of cell proliferation;GO:0008543//fibroblast growth factor receptor signaling pathway;GO:0010898//positive regulation of triglyceride catabolic process;GO:0014823//response to activity;GO:0030968//endoplasmic reticulum unfolded protein response;GO:0031667//response to nutrient levels;GO:0035690//cellular response to drug;GO:0046326//positive regulation of glucose i…
ENSMUSG00000034708	4821	5020	4033	13630	13515	10464	83.31	90.44	72.98	249.23	205.09	182.99	82.24333333	212.4366667	1.369062154	1.58E-20	1.60E-18	Grn	granulin [Source:MGI Symbol;Acc:MGI:95832]	-	-	-	-	GO:0005576//extracellular region;GO:0005615//extracellular space;GO:0005764//lysosome;GO:0005765//lysosomal membrane;GO:0005768//endosome;GO:0005770//late endosome;GO:0005783//endoplasmic reticulum;GO:0005794//Golgi apparatus;GO:0005886//plasma membrane;GO:0016020//membrane	GO:0051087//chaperone binding	GO:0007041//lysosomal transport;GO:0007042//lysosomal lumen acidification;GO:0030335//positive regulation of cell migration;GO:0043524//negative regulation of neuron apoptotic process;GO:0050679//positive regulation of epithelial cell proliferation;GO:0050821//protein stabilization;GO:0060266//negative regulation of respiratory burst involved in inflammatory response;GO:1902564//negative regulati…
ENSMUSG00000056698	356	265	297	800	1074	906	8.18	6.76	8.05	22.05	23.62	22.01	7.663333333	22.56	1.557723102	1.60E-20	1.62E-18	Elmod3	ELMO/CED-12 domain containing 3 [Source:MGI Symbol;Acc:MGI:2445168]	-	-	-	-	GO:0005575//cellular_component;GO:0005737//cytoplasm;GO:0005856//cytoskeleton;GO:0005929//cilium;GO:0032420//stereocilium;GO:0042995//cell projection;GO:0060091//kinocilium	GO:0003674//molecular_function;GO:0005096//GTPase activator activity	GO:0008150//biological_process;GO:0043547//positive regulation of GTPase activity
ENSMUSG00000038539	8300	8171	6985	16853	24955	20540	284.21	293.93	243.18	626.99	748.85	710.84	273.7733333	695.56	1.34519304	3.00E-20	3.00E-18	Atf5	activating transcription factor 5 [Source:MGI Symbol;Acc:MGI:2141857]	-	-	-	-	GO:0005634//nucleus;GO:0005654//nucleoplasm;GO:0005667//transcription factor complex;GO:0005737//cytoplasm;GO:0005813//centrosome;GO:0005815//microtubule organizing center;GO:0005829//cytosol;GO:0005856//cytoskeleton	GO:0000977//RNA polymerase II regulatory region sequence-specific DNA binding;GO:0000981//RNA polymerase II transcription factor activity, sequence-specific DNA binding;GO:0003677//DNA binding;GO:0003682//chromatin binding;GO:0003700//transcription factor activity, sequence-specific DNA binding;GO:0005515//protein binding;GO:0015631//tubulin binding;GO:0019900//kinase binding;GO:0031072//heat sho…	GO:0006355//regulation of transcription, DNA-templated;GO:0006357//regulation of transcription from RNA polymerase II promoter;GO:0007623//circadian rhythm;GO:0008285//negative regulation of cell proliferation;GO:0009791//post-embryonic development;GO:0010468//regulation of gene expression;GO:0021889//olfactory bulb interneuron differentiation;GO:0021891//olfactory bulb interneuron development;GO…
ENSMUSG00000065952	86	224	139	13	11	6	2.23	5.96	3.6	0.39	0.24	0.15	3.93	0.26	-3.917945784	4.50E-20	4.43E-18	C330021F23Rik	RIKEN cDNA C330021F23 gene [Source:MGI Symbol;Acc:MGI:3612471]	-	-	-	-	GO:0016020//membrane;GO:0016021//integral component of membrane;GO:0031224//intrinsic component of membrane	GO:0008179//adenylate cyclase binding	GO:0001933//negative regulation of protein phosphorylation;GO:0010739//positive regulation of protein kinase A signaling;GO:0050435//beta-amyloid metabolic process;GO:1902430//negative regulation of beta-amyloid formation
ENSMUSG00000010651	15601	15754	26006	78463	103676	72712	368.69	390.02	647.25	1969.66	2132.94	1734	468.6533333	1945.533333	2.053572649	5.07E-20	4.95E-18	Acaa1b	acetyl-Coenzyme A acyltransferase 1B [Source:MGI Symbol;Acc:MGI:3605455]	Metabolism;Organismal Systems;Cellular Processes;Metabolism;Metabolism;Metabolism;Metabolism;Metabolism	Global and overview maps;Endocrine system;Transport and catabolism;Amino acid metabolism;Global and overview maps;Lipid metabolism;Lipid metabolism;Lipid metabolism	ko01100//Metabolic pathways;ko03320//PPAR signaling pathway;ko04146//Peroxisome;ko00280//Valine, leucine and isoleucine degradation;ko01212//Fatty acid metabolism;ko00071//Fatty acid degradation;ko01040//Biosynthesis of unsaturated fatty acids;ko00592//alpha-Linolenic acid metabolism	K07513;K07513;K07513;K07513;K07513;K07513;K07513;K07513	GO:0005739//mitochondrion;GO:0005777//peroxisome	GO:0003824//catalytic activity;GO:0003985//acetyl-CoA C-acetyltransferase activity;GO:0003988//acetyl-CoA C-acyltransferase activity;GO:0016740//transferase activity;GO:0016746//transferase activity, transferring acyl groups;GO:0016747//transferase activity, transferring acyl groups other than amino-acyl groups;GO:0050633//acetyl-CoA C-myristoyltransferase activity	GO:0006629//lipid metabolic process;GO:0006631//fatty acid metabolic process;GO:0006635//fatty acid beta-oxidation;GO:0010124//phenylacetate catabolic process
ENSMUSG00000063229	15070	15402	15271	34527	40164	37353	380.86	407.36	404.47	929.84	891.17	953.06	397.5633333	924.69	1.217785081	6.61E-20	6.35E-18	Ldha	lactate dehydrogenase A [Source:MGI Symbol;Acc:MGI:96759]	Metabolism;Environmental Information Processing;Organismal Systems;Metabolism;Human Diseases;Metabolism;Metabolism;Metabolism	Global and overview maps;Signal transduction;Endocrine system;Carbohydrate metabolism;Cancers;Amino acid metabolism;Carbohydrate metabolism;Carbohydrate metabolism	ko01100//Metabolic pathways;ko04066//HIF-1 signaling pathway;ko04922//Glucagon signaling pathway;ko00010//Glycolysis / Gluconeogenesis;ko05230//Central carbon metabolism in cancer;ko00270//Cysteine and methionine metabolism;ko00620//Pyruvate metabolism;ko00640//Propanoate metabolism	K00016;K00016;K00016;K00016;K00016;K00016;K00016;K00016	GO:0005737//cytoplasm;GO:0005739//mitochondrion;GO:0005829//cytosol;GO:0035686//sperm fibrous sheath	GO:0003824//catalytic activity;GO:0004457//lactate dehydrogenase activity;GO:0004459//L-lactate dehydrogenase activity;GO:0005515//protein binding;GO:0016491//oxidoreductase activity;GO:0016616//oxidoreductase activity, acting on the CH-OH group of donors, NAD or NADP as acceptor;GO:0019900//kinase binding;GO:0042802//identical protein binding;GO:0051287//NAD binding	GO:0001666//response to hypoxia;GO:0005975//carbohydrate metabolic process;GO:0006089//lactate metabolic process;GO:0007584//response to nutrient;GO:0009749//response to glucose;GO:0014070//response to organic cyclic compound;GO:0019244//lactate biosynthetic process from pyruvate;GO:0019661//glucose catabolic process to lactate via pyruvate;GO:0019674//NAD metabolic process;GO:0019752//carboxylic…
ENSMUSG00000021210	12746	13238	12732	5437	5660	6134	369.23	401.76	387.07	165.81	141.49	178.01	386.02	161.77	-1.25473151	7.19E-20	6.86E-18	Akr1c6	aldo-keto reductase family 1, member C6 [Source:MGI Symbol;Acc:MGI:1933427]	-	-	-	-	GO:0005634//nucleus;GO:0005737//cytoplasm;GO:0005829//cytosol	GO:0001758//retinal dehydrogenase activity;GO:0004032//alditol:NADP+ 1-oxidoreductase activity;GO:0004033//aldo-keto reductase (NADP) activity;GO:0004303//estradiol 17-beta-dehydrogenase activity;GO:0008106//alcohol dehydrogenase (NADP+) activity;GO:0016229//steroid dehydrogenase activity;GO:0016491//oxidoreductase activity;GO:0016655//oxidoreductase activity, acting on NAD(P)H, quinone or simila…	GO:0006629//lipid metabolic process;GO:0006693//prostaglandin metabolic process;GO:0006694//steroid biosynthetic process;GO:0008202//steroid metabolic process;GO:0042448//progesterone metabolic process;GO:0042493//response to drug;GO:0043627//response to estrogen;GO:0044597//daunorubicin metabolic process;GO:0044598//doxorubicin metabolic process;GO:0048025//negative regulation of mRNA splicing, …
ENSMUSG00000030088	80193	77413	72208	33420	43676	25462	1034.22	1052.4	990.99	458.39	493.99	332.23	1025.87	428.2033333	-1.26047999	8.94E-20	8.47E-18	Aldh1l1	aldehyde dehydrogenase 1 family, member L1 [Source:MGI Symbol;Acc:MGI:1340024]	Metabolism	Metabolism of cofactors and vitamins	ko00670//One carbon pool by folate	K00289	GO:0005737//cytoplasm;GO:0005739//mitochondrion;GO:0005829//cytosol;GO:0032991//macromolecular complex	GO:0003824//catalytic activity;GO:0004029//aldehyde dehydrogenase (NAD) activity;GO:0004030//aldehyde dehydrogenase [NAD(P)+] activity;GO:0005515//protein binding;GO:0016155//formyltetrahydrofolate dehydrogenase activity;GO:0016491//oxidoreductase activity;GO:0016620//oxidoreductase activity, acting on the aldehyde or oxo group of donors, NAD or NADP as acceptor;GO:0016742//hydroxymethyl-, formyl…	GO:0006730//one-carbon metabolic process;GO:0009058//biosynthetic process;GO:0009258//10-formyltetrahydrofolate catabolic process;GO:0055114//oxidation-reduction process
ENSMUSG00000005803	5302	5329	5664	2544	3151	2370	119.53	125.73	134.06	62.65	62.56	55.54	126.44	60.25	-1.069419794	1.65E-19	1.55E-17	Sqor	sulfide quinone oxidoreductase [Source:MGI Symbol;Acc:MGI:1929899]	Metabolism	Energy metabolism	ko00920//Sulfur metabolism	K22470	GO:0005739//mitochondrion;GO:0005743//mitochondrial inner membrane	GO:0016491//oxidoreductase activity;GO:0048038//quinone binding;GO:0070224//sulfide:quinone oxidoreductase activity;GO:0071949//FAD binding	GO:0055114//oxidation-reduction process;GO:0070221//sulfide oxidation, using sulfide:quinone oxidoreductase;GO:0070813//hydrogen sulfide metabolic process
ENSMUSG00000030483	2491	1572	1867	732	967	699	51.89	34.31	40.96	16.2	17.54	14.69	42.38666667	16.14333333	-1.392672014	4.15E-19	3.87E-17	Cyp2b10	cytochrome P450, family 2, subfamily b, polypeptide 10 [Source:MGI Symbol;Acc:MGI:88598]	Metabolism;Human Diseases;Metabolism;Metabolism;Metabolism	Global and overview maps;Cancers;Metabolism of cofactors and vitamins;Lipid metabolism;Lipid metabolism	ko01100//Metabolic pathways;ko05204//Chemical carcinogenesis;ko00830//Retinol metabolism;ko00590//Arachidonic acid metabolism;ko00140//Steroid hormone biosynthesis	K07412;K07412;K07412;K07412;K07412	-	GO:0004497//monooxygenase activity;GO:0005506//iron ion binding;GO:0016491//oxidoreductase activity;GO:0016705//oxidoreductase activity, acting on paired donors, with incorporation or reduction of molecular oxygen;GO:0016712//oxidoreductase activity, acting on paired donors, with incorporation or reduction of molecular oxygen, reduced flavin or flavoprotein as one donor, and incorporation of one …	GO:0055114//oxidation-reduction process
ENSMUSG00000021453	325	268	293	1242	1056	789	12.11	10.46	11.5	49.17	34.26	29.67	11.35666667	37.7	1.731025077	7.62E-19	7.01E-17	Gadd45g	growth arrest and DNA-damage-inducible 45 gamma [Source:MGI Symbol;Acc:MGI:1346325]	Human Diseases;Environmental Information Processing;Human Diseases;Cellular Processes;Human Diseases;Human Diseases;Human Diseases;Cellular Processes;Environmental Information Processing;Cellular Processes;Human Diseases;Human Diseases;Human Diseases;Human Diseases;Human Diseases;Cellular Processes;Human Diseases;Human Diseases;Human Diseases;Human Diseases;Human Diseases	Cancers;Signal transduction;Cancers;Cell growth and death;Cancers;Cancers;Cancers;Cell growth and death;Signal transduction;Cell growth and death;Cancers;Cancers;Cancers;Cancers;Cancers;Cell growth and death;Cancers;Cancers;Cancers;Cancers;Cancers	ko05200//Pathways in cancer;ko04010//MAPK signaling pathway;ko05202//Transcriptional misregulation in cancers;ko04218//Cellular senescence;ko05225//Hepatocellular carcinoma;ko05226//Gastric cancer;ko05224//Breast cancer;ko04210//Apoptosis;ko04068//FoxO signaling pathway;ko04110//Cell cycle;ko05222//Small cell lung cancer;ko05210//Colorectal cancer;ko05220//Chronic myeloid leukemia;ko05212//Pancre…	K04402;K04402;K04402;K04402;K04402;K04402;K04402;K04402;K04402;K04402;K04402;K04402;K04402;K04402;K04402;K04402;K04402;K04402;K04402;K04402;K04402	GO:0005634//nucleus;GO:0005737//cytoplasm	-	GO:0000185//activation of MAPKKK activity;GO:0043065//positive regulation of apoptotic process;GO:0046330//positive regulation of JNK cascade;GO:0051726//regulation of cell cycle;GO:1900745//positive regulation of p38MAPK cascade
ENSMUSG00000026848	485	405	466	1141	1415	1056	6.9	6.26	7.26	18.99	18.29	15.93	6.806666667	17.73666667	1.381714537	9.33E-19	8.52E-17	Tor1b	torsin family 1, member B [Source:MGI Symbol;Acc:MGI:1353605]	-	-	-	-	GO:0005634//nucleus;GO:0005635//nuclear envelope;GO:0005737//cytoplasm;GO:0005783//endoplasmic reticulum;GO:0005788//endoplasmic reticulum lumen;GO:0016020//membrane;GO:0031965//nuclear membrane	GO:0000166//nucleotide binding;GO:0005515//protein binding;GO:0005524//ATP binding;GO:0016787//hydrolase activity;GO:0016887//ATPase activity;GO:0019894//kinesin binding;GO:0042802//identical protein binding	GO:0007029//endoplasmic reticulum organization;GO:0034504//protein localization to nucleus;GO:0051085//chaperone mediated protein folding requiring cofactor;GO:0071763//nuclear membrane organization
ENSMUSG00000050052	188	190	176	543	591	492	3.05	3.23	3.65	9.97	9.48	8.05	3.31	9.166666667	1.469565996	1.55E-18	1.41E-16	Tdrp	testis development related protein [Source:MGI Symbol;Acc:MGI:1919398]	-	-	-	-	GO:0005575//cellular_component;GO:0005634//nucleus;GO:0005737//cytoplasm;GO:0005829//cytosol;GO:0043231//intracellular membrane-bounded organelle	GO:0003674//molecular_function	GO:0007283//spermatogenesis;GO:0008150//biological_process
ENSMUSG00000025059	928	765	674	2035	2429	2762	8.64	7.46	6.61	20.19	19.73	26.03	7.57	21.98333333	1.538044953	1.79E-18	1.62E-16	Gk	glycerol kinase [Source:MGI Symbol;Acc:MGI:106594]	Metabolism;Organismal Systems;Metabolism	Global and overview maps;Endocrine system;Lipid metabolism	ko01100//Metabolic pathways;ko03320//PPAR signaling pathway;ko00561//Glycerolipid metabolism	K00864;K00864;K00864	GO:0005634//nucleus;GO:0005737//cytoplasm;GO:0005739//mitochondrion;GO:0005741//mitochondrial outer membrane;GO:0016020//membrane	GO:0000166//nucleotide binding;GO:0004370//glycerol kinase activity;GO:0005524//ATP binding;GO:0016301//kinase activity;GO:0016740//transferase activity;GO:0016773//phosphotransferase activity, alcohol group as acceptor;GO:0042393//histone binding	GO:0005975//carbohydrate metabolic process;GO:0006071//glycerol metabolic process;GO:0006072//glycerol-3-phosphate metabolic process;GO:0006641//triglyceride metabolic process;GO:0016310//phosphorylation;GO:0019217//regulation of fatty acid metabolic process;GO:0019563//glycerol catabolic process;GO:0042593//glucose homeostasis;GO:0045471//response to ethanol;GO:0046167//glycerol-3-phosphate bios…
ENSMUSG00000024292	11998	10701	10773	5632	4818	3791	226.73	210.91	214.2	113.09	78.11	71.87	217.28	87.69	-1.30907115	1.93E-18	1.72E-16	Cyp4f14	cytochrome P450, family 4, subfamily f, polypeptide 14 [Source:MGI Symbol;Acc:MGI:1927669]	Metabolism;Metabolism	Global and overview maps;Lipid metabolism	ko01100//Metabolic pathways;ko00590//Arachidonic acid metabolism	K17726;K17726	GO:0005783//endoplasmic reticulum;GO:0005789//endoplasmic reticulum membrane;GO:0016020//membrane;GO:0016021//integral component of membrane;GO:0031090//organelle membrane;GO:0043231//intracellular membrane-bounded organelle	GO:0004497//monooxygenase activity;GO:0005506//iron ion binding;GO:0008391//arachidonic acid monooxygenase activity;GO:0016491//oxidoreductase activity;GO:0016705//oxidoreductase activity, acting on paired donors, with incorporation or reduction of molecular oxygen;GO:0020037//heme binding;GO:0046872//metal ion binding;GO:0050051//leukotriene-B4 20-monooxygenase activity;GO:0050544//arachidonic a…	GO:0006690//icosanoid metabolic process;GO:0019369//arachidonic acid metabolic process;GO:0036101//leukotriene B4 catabolic process;GO:0055114//oxidation-reduction process
ENSMUSG00000032349	8468	9393	9287	20655	27773	20962	145.6	163.95	155.9	387	415.69	346.53	155.15	383.0733333	1.303956903	2.53E-18	2.25E-16	Elovl5	ELOVL family member 5, elongation of long chain fatty acids (yeast) [Source:MGI Symbol;Acc:MGI:1916051]	Metabolism;Metabolism;Metabolism;Metabolism	Global and overview maps;Global and overview maps;Lipid metabolism;Lipid metabolism	ko01100//Metabolic pathways;ko01212//Fatty acid metabolism;ko00062//Fatty acid elongation;ko01040//Biosynthesis of unsaturated fatty acids	K10244;K10244;K10244;K10244	GO:0005783//endoplasmic reticulum;GO:0005789//endoplasmic reticulum membrane;GO:0016020//membrane;GO:0016021//integral component of membrane;GO:0030176//integral component of endoplasmic reticulum membrane;GO:0030425//dendrite;GO:0042995//cell projection;GO:0043025//neuronal cell body;GO:0097447//dendritic tree	GO:0009922//fatty acid elongase activity;GO:0016740//transferase activity	GO:0006629//lipid metabolic process;GO:0006631//fatty acid metabolic process;GO:0006633//fatty acid biosynthetic process;GO:0006636//unsaturated fatty acid biosynthetic process;GO:0019367//fatty acid elongation, saturated fatty acid;GO:0030148//sphingolipid biosynthetic process;GO:0034625//fatty acid elongation, monounsaturated fatty acid;GO:0034626//fatty acid elongation, polyunsaturated fatty a…
ENSMUSG00000031549	2177	2149	1901	672	885	965	35.44	36.65	32.59	11.62	12.54	15.85	34.89333333	13.33666667	-1.387553296	2.81E-18	2.47E-16	Ido2	indoleamine 2,3-dioxygenase 2 [Source:MGI Symbol;Acc:MGI:2142489]	Metabolism;Metabolism;Human Diseases	Global and overview maps;Amino acid metabolism;Infectious diseases	ko01100//Metabolic pathways;ko00380//Tryptophan metabolism;ko05143//African trypanosomiasis	K00463;K00463;K00463	GO:0005737//cytoplasm	GO:0004833//tryptophan 2,3-dioxygenase activity;GO:0016491//oxidoreductase activity;GO:0020037//heme binding;GO:0033754//indoleamine 2,3-dioxygenase activity;GO:0046872//metal ion binding;GO:0051213//dioxygenase activity	GO:0002376//immune system process;GO:0006569//tryptophan catabolic process;GO:0019441//tryptophan catabolic process to kynurenine;GO:0034354//'de novo' NAD biosynthetic process from tryptophan;GO:0055114//oxidation-reduction process
ENSMUSG00000090150	8581	6970	8361	17872	21998	19303	103.13	88.09	103.46	227.14	225.13	229.83	98.22666667	227.3666667	1.210834115	2.84E-18	2.49E-16	Acad11	acyl-Coenzyme A dehydrogenase family, member 11 [Source:MGI Symbol;Acc:MGI:2143169]	-	-	-	-	GO:0005634//nucleus;GO:0005777//peroxisome;GO:0031966//mitochondrial membrane	GO:0004466//long-chain-acyl-CoA dehydrogenase activity;GO:0016491//oxidoreductase activity;GO:0016627//oxidoreductase activity, acting on the CH-CH group of donors;GO:0017099//very-long-chain-acyl-CoA dehydrogenase activity;GO:0050660//flavin adenine dinucleotide binding;GO:0070991//medium-chain-acyl-CoA dehydrogenase activity	GO:0033539//fatty acid beta-oxidation using acyl-CoA dehydrogenase;GO:0055114//oxidation-reduction process
ENSMUSG00000056429	2875	2308	2909	6798	7638	7607	22.89	19.25	24.39	57.5	52.94	61.12	22.17666667	57.18666667	1.366636282	3.24E-18	2.81E-16	Tgoln1	trans-golgi network protein [Source:MGI Symbol;Acc:MGI:105080]	-	-	-	-	GO:0005768//endosome;GO:0005794//Golgi apparatus;GO:0005802//trans-Golgi network;GO:0005886//plasma membrane;GO:0016020//membrane;GO:0016021//integral component of membrane;GO:0030140//trans-Golgi network transport vesicle	-	-
ENSMUSG00000020532	4945	4191	4666	2442	2526	2036	31.24	25.74	35.83	16.71	14.08	12.51	30.93666667	14.43333333	-1.099913235	4.73E-18	4.09E-16	Acaca	acetyl-Coenzyme A carboxylase alpha [Source:MGI Symbol;Acc:MGI:108451]	Metabolism;Organismal Systems;Environmental Information Processing;Organismal Systems;Metabolism;Metabolism;Metabolism;Metabolism	Global and overview maps;Endocrine system;Signal transduction;Endocrine system;Global and overview maps;Carbohydrate metabolism;Carbohydrate metabolism;Lipid metabolism	ko01100//Metabolic pathways;ko04910//Insulin signaling pathway;ko04152//AMPK signaling pathway;ko04922//Glucagon signaling pathway;ko01212//Fatty acid metabolism;ko00620//Pyruvate metabolism;ko00640//Propanoate metabolism;ko00061//Fatty acid biosynthesis	K11262;K11262;K11262;K11262;K11262;K11262;K11262;K11262	GO:0001650//fibrillar center;GO:0005737//cytoplasm;GO:0005739//mitochondrion;GO:0005829//cytosol;GO:0015629//actin cytoskeleton	GO:0000166//nucleotide binding;GO:0003824//catalytic activity;GO:0003989//acetyl-CoA carboxylase activity;GO:0004075//biotin carboxylase activity;GO:0005515//protein binding;GO:0005524//ATP binding;GO:0009374//biotin binding;GO:0016874//ligase activity;GO:0019900//kinase binding;GO:0042802//identical protein binding;GO:0046872//metal ion binding	GO:0001894//tissue homeostasis;GO:0006084//acetyl-CoA metabolic process;GO:0006629//lipid metabolic process;GO:0006631//fatty acid metabolic process;GO:0006633//fatty acid biosynthetic process;GO:0008152//metabolic process;GO:0014070//response to organic cyclic compound;GO:0019538//protein metabolic process;GO:0051289//protein homotetramerization;GO:0055088//lipid homeostasis;GO:0071380//cellular…
ENSMUSG00000028132	1394	1130	1626	3847	4993	5143	11.08	8.91	12.88	35.61	35.28	43.37	10.95666667	38.08666667	1.797477074	5.12E-18	4.36E-16	Tmem56	transmembrane protein 56 [Source:MGI Symbol;Acc:MGI:1923195]	-	-	-	-	GO:0005575//cellular_component;GO:0016020//membrane;GO:0016021//integral component of membrane	GO:0003674//molecular_function	GO:0008150//biological_process
ENSMUSG00000035357	120	112	74	413	383	370	1.32	1.14	0.76	4.95	3.24	3.82	1.073333333	4.003333333	1.899103558	6.70E-18	5.66E-16	Pdzrn3	PDZ domain containing RING finger 3 [Source:MGI Symbol;Acc:MGI:1933157]	-	-	-	-	GO:0005634//nucleus;GO:0005654//nucleoplasm;GO:0005737//cytoplasm;GO:0005829//cytosol;GO:0030054//cell junction;GO:0031594//neuromuscular junction;GO:0045202//synapse	GO:0004842//ubiquitin-protein transferase activity;GO:0005515//protein binding;GO:0008270//zinc ion binding;GO:0016740//transferase activity;GO:0046872//metal ion binding;GO:0061630//ubiquitin protein ligase activity	GO:0007528//neuromuscular junction development;GO:0016567//protein ubiquitination
ENSMUSG00000041779	262	213	257	671	768	778	1.61	1.37	1.66	4.38	4.11	4.83	1.546666667	4.44	1.521397372	1.21E-17	1.02E-15	Tram2	translocating chain-associating membrane protein 2 [Source:MGI Symbol;Acc:MGI:1924817]	-	-	-	-	GO:0005791//rough endoplasmic reticulum;GO:0016020//membrane;GO:0016021//integral component of membrane	GO:0005515//protein binding	GO:0006616//SRP-dependent cotranslational protein targeting to membrane, translocation;GO:0015031//protein transport;GO:0032964//collagen biosynthetic process;GO:0045048//protein insertion into ER membrane
ENSMUSG00000026849	834	785	767	1853	2613	1697	23.76	23.43	23.01	56.08	64.81	48.79	23.4	56.56	1.27327359	1.33E-17	1.10E-15	Tor1a	torsin family 1, member A (torsin A) [Source:MGI Symbol;Acc:MGI:1353568]	-	-	-	-	GO:0005634//nucleus;GO:0005635//nuclear envelope;GO:0005737//cytoplasm;GO:0005783//endoplasmic reticulum;GO:0005788//endoplasmic reticulum lumen;GO:0005856//cytoskeleton;GO:0008021//synaptic vesicle;GO:0016020//membrane;GO:0030054//cell junction;GO:0030133//transport vesicle;GO:0030141//secretory granule;GO:0030426//growth cone;GO:0030659//cytoplasmic vesicle membrane;GO:0031410//cytoplasmic vesi…	GO:0000166//nucleotide binding;GO:0005515//protein binding;GO:0005524//ATP binding;GO:0008092//cytoskeletal protein binding;GO:0016787//hydrolase activity;GO:0016887//ATPase activity;GO:0019894//kinesin binding;GO:0042802//identical protein binding;GO:0051082//unfolded protein binding;GO:0051787//misfolded protein binding	GO:0000338//protein deneddylation;GO:0006979//response to oxidative stress;GO:0006996//organelle organization;GO:0006998//nuclear envelope organization;GO:0007155//cell adhesion;GO:0031175//neuron projection development;GO:0034504//protein localization to nucleus;GO:0044319//wound healing, spreading of cells;GO:0045104//intermediate filament cytoskeleton organization;GO:0048489//synaptic vesicle …
ENSMUSG00000028127	6175	5470	6410	13487	17271	13028	72.75	66.6	79.6	171.1	181.04	157.6	72.98333333	169.9133333	1.219160118	1.59E-17	1.30E-15	Abcd3	ATP-binding cassette, sub-family D (ALD), member 3 [Source:MGI Symbol;Acc:MGI:1349216]	Cellular Processes;Environmental Information Processing	Transport and catabolism;Membrane transport	ko04146//Peroxisome;ko02010//ABC transporters	K05677;K05677	GO:0005739//mitochondrion;GO:0005743//mitochondrial inner membrane;GO:0005777//peroxisome;GO:0005778//peroxisomal membrane;GO:0005782//peroxisomal matrix;GO:0016020//membrane;GO:0016021//integral component of membrane;GO:0043231//intracellular membrane-bounded organelle	GO:0000166//nucleotide binding;GO:0005324//long-chain fatty acid transporter activity;GO:0005515//protein binding;GO:0005524//ATP binding;GO:0016887//ATPase activity;GO:0042626//ATPase activity, coupled to transmembrane movement of substances;GO:0042803//protein homodimerization activity;GO:0043621//protein self-association	GO:0006633//fatty acid biosynthetic process;GO:0006635//fatty acid beta-oxidation;GO:0007031//peroxisome organization;GO:0014070//response to organic cyclic compound;GO:0015910//peroxisomal long-chain fatty acid import;GO:0042493//response to drug;GO:0042760//very long-chain fatty acid catabolic process;GO:0055085//transmembrane transport
ENSMUSG00000032602	1877	1564	2284	5220	6806	5565	42.02	36.68	53.85	124.13	132.64	125.71	44.18333333	127.4933333	1.528847641	1.66E-17	1.35E-15	Slc25a20	solute carrier family 25 (mitochondrial carnitine/acylcarnitine translocase), member 20 [Source:MGI Symbol;Acc:MGI:1928738]	Organismal Systems	Environmental adaptation	ko04714//Thermogenesis	K15109	GO:0005739//mitochondrion;GO:0005743//mitochondrial inner membrane;GO:0005829//cytosol;GO:0016020//membrane;GO:0016021//integral component of membrane	GO:0015227//acyl carnitine transmembrane transporter activity	GO:0001701//in utero embryonic development;GO:1902603//carnitine transmembrane transport;GO:1902616//acyl carnitine transmembrane transport
ENSMUSG00000025002	181	145	145	42	31	19	3.62	3.04	3.06	0.89	0.54	0.38	3.24	0.603333333	-2.424966617	2.33E-17	1.89E-15	Cyp2c55	cytochrome P450, family 2, subfamily c, polypeptide 55 [Source:MGI Symbol;Acc:MGI:1919332]	Metabolism;Organismal Systems;Organismal Systems;Human Diseases;Metabolism;Metabolism;Metabolism;Metabolism	Global and overview maps;Nervous system;Sensory system;Cancers;Metabolism of cofactors and vitamins;Lipid metabolism;Lipid metabolism;Lipid metabolism	ko01100//Metabolic pathways;ko04726//Serotonergic synapse;ko04750//Inflammatory mediator regulation of TRP channels;ko05204//Chemical carcinogenesis;ko00830//Retinol metabolism;ko00590//Arachidonic acid metabolism;ko00140//Steroid hormone biosynthesis;ko00591//Linoleic acid metabolism	K07413;K07413;K07413;K07413;K07413;K07413;K07413;K07413	GO:0005737//cytoplasm;GO:0005783//endoplasmic reticulum;GO:0005789//endoplasmic reticulum membrane;GO:0016020//membrane;GO:0031090//organelle membrane;GO:0043231//intracellular membrane-bounded organelle	GO:0004497//monooxygenase activity;GO:0005506//iron ion binding;GO:0008392//arachidonic acid epoxygenase activity;GO:0008395//steroid hydroxylase activity;GO:0008401//retinoic acid 4-hydroxylase activity;GO:0016491//oxidoreductase activity;GO:0016705//oxidoreductase activity, acting on paired donors, with incorporation or reduction of molecular oxygen;GO:0016712//oxidoreductase activity, acting o…	GO:0006082//organic acid metabolic process;GO:0006805//xenobiotic metabolic process;GO:0019369//arachidonic acid metabolic process;GO:0019373//epoxygenase P450 pathway;GO:0042573//retinoic acid metabolic process;GO:0042738//exogenous drug catabolic process;GO:0043651//linoleic acid metabolic process;GO:0055114//oxidation-reduction process
ENSMUSG00000024975	1319	1395	1209	535	757	598	27.49	30.68	26.54	11.97	13.75	12.95	28.23666667	12.89	-1.131317525	2.40E-17	1.93E-15	Pdcd4	programmed cell death 4 [Source:MGI Symbol;Acc:MGI:107490]	Human Diseases;Human Diseases	Cancers;Cancers	ko05205//Proteoglycans in cancer;ko05206//MicroRNAs in cancer	K16865;K16865	GO:0005634//nucleus;GO:0005737//cytoplasm;GO:0005829//cytosol	GO:0003723//RNA binding;GO:0005515//protein binding	GO:0006915//apoptotic process;GO:0007569//cell aging;GO:0030509//BMP signaling pathway;GO:0034393//positive regulation of smooth muscle cell apoptotic process;GO:0043066//negative regulation of apoptotic process;GO:0043508//negative regulation of JUN kinase activity;GO:0045892//negative regulation of transcription, DNA-templated;GO:0050729//positive regulation of inflammatory response;GO:0051246/…
ENSMUSG00000032066	620	609	489	166	262	229	11.68	12.02	9.71	3.32	4.3	4.35	11.13666667	3.99	-1.48085683	2.64E-17	2.09E-15	Bco2	beta-carotene oxygenase 2 [Source:MGI Symbol;Acc:MGI:2177469]	-	-	-	-	GO:0005739//mitochondrion	GO:0003834//beta-carotene 15,15'-monooxygenase activity;GO:0004744//retinal isomerase activity;GO:0010436//carotenoid dioxygenase activity;GO:0016491//oxidoreductase activity;GO:0016702//oxidoreductase activity, acting on single donors with incorporation of molecular oxygen, incorporation of two atoms of oxygen;GO:0046872//metal ion binding;GO:0051213//dioxygenase activity	GO:0016116//carotenoid metabolic process;GO:0016119//carotene metabolic process;GO:0016121//carotene catabolic process;GO:0016122//xanthophyll metabolic process;GO:0042573//retinoic acid metabolic process;GO:0042574//retinal metabolic process;GO:0051881//regulation of mitochondrial membrane potential;GO:0055114//oxidation-reduction process;GO:2000377//regulation of reactive oxygen species metabol…
ENSMUSG00000020733	7259	6439	6752	3548	3779	2544	150.52	139.87	147.45	78.15	68.21	53.23	145.9466667	66.53	-1.133364322	2.80E-17	2.21E-15	Slc9a3r1	solute carrier family 9 (sodium/hydrogen exchanger), member 3 regulator 1 [Source:MGI Symbol;Acc:MGI:1349482]	Human Diseases;Cellular Processes;Organismal Systems	Infectious diseases;Cellular community - eukaryotes;Endocrine system	ko05165//Human papillomavirus infection;ko04530//Tight junction;ko04928//Parathyroid hormone synthesis, secretion and action	K13365;K13365;K13365	GO:0001726//ruffle;GO:0005737//cytoplasm;GO:0005886//plasma membrane;GO:0005902//microvillus;GO:0012505//endomembrane system;GO:0016020//membrane;GO:0016324//apical plasma membrane;GO:0030175//filopodium;GO:0031526//brush border membrane;GO:0031528//microvillus membrane;GO:0032420//stereocilium;GO:0032426//stereocilium tip;GO:0042995//cell projection;GO:0045121//membrane raft;GO:0045177//apical p…	GO:0005102//receptor binding;GO:0005515//protein binding;GO:0008013//beta-catenin binding;GO:0017081//chloride channel regulator activity;GO:0019902//phosphatase binding;GO:0019904//protein domain specific binding;GO:0030165//PDZ domain binding;GO:0031698//beta-2 adrenergic receptor binding;GO:0043621//protein self-association;GO:0044877//macromolecular complex binding;GO:0045159//myosin II bindi…	GO:0003096//renal sodium ion transport;GO:0007097//nuclear migration;GO:0007191//adenylate cyclase-activating dopamine receptor signaling pathway;GO:0007605//sensory perception of sound;GO:0008285//negative regulation of cell proliferation;GO:0008360//regulation of cell shape;GO:0008361//regulation of cell size;GO:0010642//negative regulation of platelet-derived growth factor receptor signaling p…
ENSMUSG00000006517	1381	3294	1624	100	159	167	31.39	78.37	38.86	2.41	3.15	3.83	49.54	3.13	-3.984359306	2.86E-17	2.23E-15	Mvd	mevalonate (diphospho) decarboxylase [Source:MGI Symbol;Acc:MGI:2179327]	Metabolism;Metabolism	Global and overview maps;Metabolism of terpenoids and polyketides	ko01100//Metabolic pathways;ko00900//Terpenoid backbone biosynthesis	K01597;K01597	GO:0005777//peroxisome;GO:0005782//peroxisomal matrix;GO:0005829//cytosol	GO:0000166//nucleotide binding;GO:0004163//diphosphomevalonate decarboxylase activity;GO:0005524//ATP binding;GO:0016829//lyase activity;GO:0016831//carboxy-lyase activity;GO:0030544//Hsp70 protein binding;GO:0042803//protein homodimerization activity	GO:0006629//lipid metabolic process;GO:0006694//steroid biosynthetic process;GO:0006695//cholesterol biosynthetic process;GO:0008202//steroid metabolic process;GO:0008203//cholesterol metabolic process;GO:0008284//positive regulation of cell proliferation;GO:0008299//isoprenoid biosynthetic process;GO:0016126//sterol biosynthetic process;GO:0019287//isopentenyl diphosphate biosynthetic process, m…
ENSMUSG00000060371	74	71	93	278	377	286	1.32	1.43	1.81	5.62	6.37	5.56	1.52	5.85	1.944365301	2.87E-17	2.23E-15	Caln1	calneuron 1 [Source:MGI Symbol;Acc:MGI:2155987]	-	-	-	-	GO:0005737//cytoplasm;GO:0005794//Golgi apparatus;GO:0005886//plasma membrane;GO:0016020//membrane;GO:0016021//integral component of membrane;GO:0032588//trans-Golgi network membrane;GO:0048471//perinuclear region of cytoplasm	GO:0005509//calcium ion binding;GO:0046872//metal ion binding	GO:0008150//biological_process
ENSMUSG00000024165	842	728	679	338	391	353	12.62	11.39	10.68	5.36	5.08	5.32	11.56333333	5.253333333	-1.138252306	2.91E-17	2.25E-15	Jpt2	Jupiter microtubule associated homolog 2 [Source:MGI Symbol;Acc:MGI:1196260]	-	-	-	-	GO:0005634//nucleus;GO:0005737//cytoplasm;GO:0005829//cytosol;GO:0005886//plasma membrane	-	-
ENSMUSG00000063406	248	182	366	943	1548	1402	11.5	8.55	20.45	52.33	77.53	78.66	13.5	69.50666667	2.364191952	3.42E-17	2.61E-15	Tmed5	transmembrane p24 trafficking protein 5 [Source:MGI Symbol;Acc:MGI:1921586]	-	-	-	-	GO:0005783//endoplasmic reticulum;GO:0005789//endoplasmic reticulum membrane;GO:0005793//endoplasmic reticulum-Golgi intermediate compartment;GO:0005794//Golgi apparatus;GO:0005801//cis-Golgi network;GO:0016020//membrane;GO:0016021//integral component of membrane;GO:0030134//ER to Golgi transport vesicle;GO:0033116//endoplasmic reticulum-Golgi intermediate compartment membrane;GO:0070971//endopla…	GO:0003674//molecular_function	GO:0006886//intracellular protein transport;GO:0006888//ER to Golgi vesicle-mediated transport;GO:0007030//Golgi organization;GO:0015031//protein transport;GO:0090161//Golgi ribbon formation
ENSMUSG00000037541	1607	1044	942	448	555	403	7.33	4.95	4.45	2.47	2.35	1.94	5.576666667	2.253333333	-1.307342294	4.05E-17	3.05E-15	Shank2	SH3 and multiple ankyrin repeat domains 2 [Source:MGI Symbol;Acc:MGI:2671987]	Organismal Systems	Nervous system	ko04724//Glutamatergic synapse	K15009	GO:0001750//photoreceptor outer segment;GO:0001917//photoreceptor inner segment;GO:0005737//cytoplasm;GO:0005883//neurofilament;GO:0005886//plasma membrane;GO:0008328//ionotropic glutamate receptor complex;GO:0014069//postsynaptic density;GO:0016020//membrane;GO:0016324//apical plasma membrane;GO:0030054//cell junction;GO:0030425//dendrite;GO:0030426//growth cone;GO:0031526//brush border membrane…	GO:0005515//protein binding;GO:0008022//protein C-terminus binding;GO:0017124//SH3 domain binding;GO:0030159//receptor signaling complex scaffold activity;GO:0030160//GKAP/Homer scaffold activity;GO:0035255//ionotropic glutamate receptor binding	GO:0007416//synapse assembly;GO:0007612//learning;GO:0007613//memory;GO:0030534//adult behavior;GO:0035176//social behavior;GO:0035640//exploration behavior;GO:0048854//brain morphogenesis;GO:0050807//regulation of synapse organization;GO:0051124//synaptic growth at neuromuscular junction;GO:0051968//positive regulation of synaptic transmission, glutamatergic;GO:0060291//long-term synaptic potent…
ENSMUSG00000006782	505	571	493	213	260	181	8.55	10.13	8.79	3.83	3.83	3.09	9.156666667	3.583333333	-1.353520251	4.43E-17	3.33E-15	Cnp	2',3'-cyclic nucleotide 3' phosphodiesterase [Source:MGI Symbol;Acc:MGI:88437]	-	-	-	-	GO:0005615//extracellular space;GO:0005634//nucleus;GO:0005654//nucleoplasm;GO:0005737//cytoplasm;GO:0005741//mitochondrial outer membrane;GO:0005743//mitochondrial inner membrane;GO:0005829//cytosol;GO:0005874//microtubule;GO:0005886//plasma membrane;GO:0005902//microvillus;GO:0016020//membrane;GO:0031143//pseudopodium;GO:0035748//myelin sheath abaxonal region;GO:0035749//myelin sheath adaxonal …	GO:0003723//RNA binding;GO:0004113//2',3'-cyclic-nucleotide 3'-phosphodiesterase activity;GO:0016787//hydrolase activity;GO:0030551//cyclic nucleotide binding	GO:0000226//microtubule cytoskeleton organization;GO:0007409//axonogenesis;GO:0007568//aging;GO:0008344//adult locomotory behavior;GO:0009214//cyclic nucleotide catabolic process;GO:0009636//response to toxic substance;GO:0030900//forebrain development;GO:0032496//response to lipopolysaccharide;GO:0046902//regulation of mitochondrial membrane permeability;GO:0048709//oligodendrocyte differentiati…
ENSMUSG00000034853	524	601	353	175	153	125	6.04	6.73	4.77	1.94	1.34	1.58	5.846666667	1.62	-1.851620529	4.58E-17	3.42E-15	Acot11	acyl-CoA thioesterase 11 [Source:MGI Symbol;Acc:MGI:1913736]	-	-	-	-	GO:0005737//cytoplasm;GO:0005739//mitochondrion;GO:0005759//mitochondrial matrix;GO:0005829//cytosol	GO:0000062//fatty-acyl-CoA binding;GO:0008289//lipid binding;GO:0016290//palmitoyl-CoA hydrolase activity;GO:0016787//hydrolase activity;GO:0016790//thiolester hydrolase activity;GO:0036042//long-chain fatty acyl-CoA binding;GO:0047617//acyl-CoA hydrolase activity;GO:0052689//carboxylic ester hydrolase activity;GO:0052816//long-chain acyl-CoA hydrolase activity	GO:0006629//lipid metabolic process;GO:0006631//fatty acid metabolic process;GO:0006637//acyl-CoA metabolic process;GO:0009266//response to temperature stimulus;GO:0009409//response to cold;GO:0035556//intracellular signal transduction
ENSMUSG00000064254	3580	3421	2235	1290	1453	953	96.29	96.4	63.31	36.86	34.02	25.87	85.33333333	32.25	-1.403810244	4.65E-17	3.45E-15	Ethe1	ethylmalonic encephalopathy 1 [Source:MGI Symbol;Acc:MGI:1913321]	Metabolism	Energy metabolism	ko00920//Sulfur metabolism	K17725	GO:0005634//nucleus;GO:0005654//nucleoplasm;GO:0005737//cytoplasm;GO:0005739//mitochondrion;GO:0005759//mitochondrial matrix	GO:0005506//iron ion binding;GO:0016491//oxidoreductase activity;GO:0016788//hydrolase activity, acting on ester bonds;GO:0046872//metal ion binding;GO:0050313//sulfur dioxygenase activity;GO:0051213//dioxygenase activity	GO:0006749//glutathione metabolic process;GO:0055114//oxidation-reduction process;GO:0070813//hydrogen sulfide metabolic process
ENSMUSG00000021416	220	200	181	59	63	31	6.87	6.21	5.83	1.95	1.66	0.93	6.303333333	1.513333333	-2.058385161	5.03E-17	3.71E-15	Eci3	enoyl-Coenzyme A delta isomerase 3 [Source:MGI Symbol;Acc:MGI:1916373]	Cellular Processes;Metabolism	Transport and catabolism;Lipid metabolism	ko04146//Peroxisome;ko00071//Fatty acid degradation	K13239;K13239	GO:0005777//peroxisome	GO:0000062//fatty-acyl-CoA binding;GO:0003824//catalytic activity;GO:0004165//dodecenoyl-CoA delta-isomerase activity;GO:0016853//isomerase activity	GO:0006635//fatty acid beta-oxidation
ENSMUSG00000002346	1576	1598	1929	4179	5924	4344	19.7	20.97	25.39	55.6	64.49	54.78	22.02	58.29	1.404433933	6.63E-17	4.86E-15	Slc25a42	solute carrier family 25, member 42 [Source:MGI Symbol;Acc:MGI:1920345]	-	-	-	-	GO:0005739//mitochondrion;GO:0005743//mitochondrial inner membrane;GO:0016020//membrane;GO:0016021//integral component of membrane	GO:0005347//ATP transmembrane transporter activity;GO:0015217//ADP transmembrane transporter activity;GO:0015228//coenzyme A transmembrane transporter activity;GO:0022857//transmembrane transporter activity;GO:0043262//adenosine-diphosphatase activity;GO:0080122//AMP transmembrane transporter activity	GO:0015866//ADP transport;GO:0015867//ATP transport;GO:0035349//coenzyme A transmembrane transport;GO:0055085//transmembrane transport;GO:0080121//AMP transport
ENSMUSG00000047446	399	319	289	917	2079	1106	10.35	9.21	8.68	26.91	47.49	30.77	9.413333333	35.05666667	1.896911237	6.71E-17	4.89E-15	Arl4a	ADP-ribosylation factor-like 4A [Source:MGI Symbol;Acc:MGI:99437]	-	-	-	-	GO:0005634//nucleus;GO:0005654//nucleoplasm;GO:0005730//nucleolus;GO:0005737//cytoplasm;GO:0005829//cytosol;GO:0005886//plasma membrane;GO:0016020//membrane	GO:0000166//nucleotide binding;GO:0003924//GTPase activity;GO:0005525//GTP binding	GO:0006886//intracellular protein transport;GO:0016192//vesicle-mediated transport;GO:0050873//brown fat cell differentiation
ENSMUSG00000032080	11672	7449	5777	22193	47814	37044	256.69	171.62	133.8	518.43	915.39	822.08	187.37	751.9666667	2.004778731	7.04E-17	5.10E-15	Apoa4	apolipoprotein A-IV [Source:MGI Symbol;Acc:MGI:88051]	Organismal Systems;Organismal Systems;Organismal Systems	Digestive system;Digestive system;Digestive system	ko04979//Cholesterol metabolism;ko04975//Fat digestion and absorption;ko04977//Vitamin digestion and absorption	K08760;K08760;K08760	GO:0005576//extracellular region;GO:0005615//extracellular space;GO:0005829//cytosol;GO:0009986//cell surface;GO:0034361//very-low-density lipoprotein particle;GO:0034364//high-density lipoprotein particle;GO:0042627//chylomicron;GO:0045202//synapse	GO:0005507//copper ion binding;GO:0005543//phospholipid binding;GO:0008289//lipid binding;GO:0015485//cholesterol binding;GO:0016209//antioxidant activity;GO:0031210//phosphatidylcholine binding;GO:0042802//identical protein binding;GO:0042803//protein homodimerization activity;GO:0060228//phosphatidylcholine-sterol O-acyltransferase activator activity	GO:0002227//innate immune response in mucosa;GO:0006695//cholesterol biosynthetic process;GO:0006869//lipid transport;GO:0006982//response to lipid hydroperoxide;GO:0007159//leukocyte cell-cell adhesion;GO:0008203//cholesterol metabolic process;GO:0010873//positive regulation of cholesterol esterification;GO:0010898//positive regulation of triglyceride catabolic process;GO:0016042//lipid cataboli…
ENSMUSG00000001604	1379	1458	1304	503	754	382	44.33	49.14	44.22	17.24	21.18	12.3	45.89666667	16.90666667	-1.440797134	7.70E-17	5.55E-15	Tcea3	transcription elongation factor A (SII), 3 [Source:MGI Symbol;Acc:MGI:1196908]	-	-	-	-	GO:0005634//nucleus	GO:0003676//nucleic acid binding;GO:0003677//DNA binding;GO:0008270//zinc ion binding;GO:0046872//metal ion binding	GO:0006351//transcription, DNA-templated;GO:0006355//regulation of transcription, DNA-templated
ENSMUSG00000028542	496	441	639	1660	1718	1698	6.56	5.67	8.21	22.94	18.3	20.4	6.813333333	20.54666667	1.592471666	9.03E-17	6.46E-15	Slc6a9	solute carrier family 6 (neurotransmitter transporter, glycine), member 9 [Source:MGI Symbol;Acc:MGI:95760]	-	-	-	-	GO:0005886//plasma membrane;GO:0005887//integral component of plasma membrane;GO:0014069//postsynaptic density;GO:0016020//membrane;GO:0016021//integral component of membrane;GO:0030285//integral component of synaptic vesicle membrane;GO:0032279//asymmetric synapse	GO:0005283//sodium:amino acid symporter activity;GO:0005328//neurotransmitter:sodium symporter activity;GO:0015187//glycine transmembrane transporter activity;GO:0015293//symporter activity	GO:0001504//neurotransmitter uptake;GO:0003333//amino acid transmembrane transport;GO:0006836//neurotransmitter transport;GO:0006865//amino acid transport;GO:0015816//glycine transport;GO:0055085//transmembrane transport;GO:0061537//glycine secretion, neurotransmission;GO:1903825//organic acid transmembrane transport
ENSMUSG00000059434	3388	3478	3595	1806	2049	1517	60.23	65.6	67.3	34.85	31.37	27.26	64.37666667	31.16	-1.046842645	1.05E-16	7.44E-15	Gckr	glucokinase regulatory protein [Source:MGI Symbol;Acc:MGI:1096345]	-	-	-	-	GO:0005634//nucleus;GO:0005654//nucleoplasm;GO:0005737//cytoplasm;GO:0005739//mitochondrion;GO:0005829//cytosol	GO:0004857//enzyme inhibitor activity;GO:0016301//kinase activity;GO:0019899//enzyme binding;GO:0019904//protein domain specific binding;GO:0030246//carbohydrate binding;GO:0070095//fructose-6-phosphate binding;GO:0097367//carbohydrate derivative binding	GO:0001678//cellular glucose homeostasis;GO:0005975//carbohydrate metabolic process;GO:0006606//protein import into nucleus;GO:0009750//response to fructose;GO:0016310//phosphorylation;GO:0033132//negative regulation of glucokinase activity;GO:0033133//positive regulation of glucokinase activity;GO:0034504//protein localization to nucleus;GO:0042593//glucose homeostasis;GO:0046415//urate metaboli…
ENSMUSG00000024900	6097	7467	10906	29058	41315	27835	57.06	73.17	109.51	293.23	341.28	266.55	79.91333333	300.3533333	1.910152537	1.34E-16	9.37E-15	Cpt1a	carnitine palmitoyltransferase 1a, liver [Source:MGI Symbol;Acc:MGI:1098296]	Organismal Systems;Environmental Information Processing;Human Diseases;Organismal Systems;Organismal Systems;Organismal Systems;Metabolism;Metabolism	Environmental adaptation;Signal transduction;Endocrine and metabolic diseases;Endocrine system;Endocrine system;Endocrine system;Global and overview maps;Lipid metabolism	ko04714//Thermogenesis;ko04152//AMPK signaling pathway;ko04931//Insulin resistance;ko04922//Glucagon signaling pathway;ko03320//PPAR signaling pathway;ko04920//Adipocytokine signaling pathway;ko01212//Fatty acid metabolism;ko00071//Fatty acid degradation	K08765;K08765;K08765;K08765;K08765;K08765;K08765;K08765	GO:0005739//mitochondrion;GO:0005741//mitochondrial outer membrane;GO:0005743//mitochondrial inner membrane;GO:0016020//membrane;GO:0016021//integral component of membrane;GO:0031307//integral component of mitochondrial outer membrane;GO:0043231//intracellular membrane-bounded organelle	GO:0004095//carnitine O-palmitoyltransferase activity;GO:0005515//protein binding;GO:0016740//transferase activity;GO:0016746//transferase activity, transferring acyl groups;GO:0042802//identical protein binding;GO:1990698//palmitoleoyltransferase activity	GO:0001676//long-chain fatty acid metabolic process;GO:0006006//glucose metabolic process;GO:0006629//lipid metabolic process;GO:0006631//fatty acid metabolic process;GO:0006635//fatty acid beta-oxidation;GO:0006641//triglyceride metabolic process;GO:0009437//carnitine metabolic process;GO:0014070//response to organic cyclic compound;GO:0030855//epithelial cell differentiation;GO:0032000//positiv…
ENSMUSG00000044469	517	450	448	1014	1385	1282	8.67	7.91	7.92	18.07	20.23	21.71	8.166666667	20.00333333	1.292421181	4.37E-16	3.04E-14	Tnfaip8l1	tumor necrosis factor, alpha-induced protein 8-like 1 [Source:MGI Symbol;Acc:MGI:1913693]	-	-	-	-	GO:0005737//cytoplasm	GO:0005515//protein binding	GO:0032007//negative regulation of TOR signaling;GO:0042981//regulation of apoptotic process
ENSMUSG00000025089	3150	2815	2731	5859	6472	5764	36.1	36.38	34.97	75.66	82.23	77.37	35.81666667	78.42	1.130590565	4.98E-16	3.45E-14	Gfra1	glial cell line derived neurotrophic factor family receptor alpha 1 [Source:MGI Symbol;Acc:MGI:1100842]	-	-	-	-	GO:0005615//extracellular space;GO:0005768//endosome;GO:0005771//multivesicular body;GO:0005794//Golgi apparatus;GO:0005886//plasma membrane;GO:0009897//external side of plasma membrane;GO:0016020//membrane;GO:0019898//extrinsic component of membrane;GO:0030424//axon;GO:0031225//anchored component of membrane;GO:0043025//neuronal cell body;GO:0043235//receptor complex;GO:0098797//plasma membrane …	GO:0005030//neurotrophin receptor activity;GO:0005178//integrin binding;GO:0038023//signaling receptor activity	GO:0007169//transmembrane receptor protein tyrosine kinase signaling pathway;GO:0007399//nervous system development;GO:0009653//anatomical structure morphogenesis;GO:0016477//cell migration;GO:0030182//neuron differentiation;GO:0031175//neuron projection development;GO:0038179//neurotrophin signaling pathway;GO:0050731//positive regulation of peptidyl-tyrosine phosphorylation
ENSMUSG00000010601	3903	3680	2813	1741	1934	1309	70.09	67.26	50.87	31.96	29.58	22.32	62.74	27.95333333	-1.1663652	6.09E-16	4.20E-14	Apol7a	apolipoprotein L 7a [Source:MGI Symbol;Acc:MGI:1923011]	-	-	-	-	GO:0005575//cellular_component;GO:0005576//extracellular region	GO:0008289//lipid binding	GO:0006869//lipid transport;GO:0042157//lipoprotein metabolic process
ENSMUSG00000052562	2052	2005	2015	1036	924	945	36.05	36.94	37.25	19.43	14.17	16.64	36.74666667	16.74666667	-1.133739424	6.20E-16	4.24E-14	Slc22a30	solute carrier family 22, member 30 [Source:MGI Symbol;Acc:MGI:2442750]	-	-	-	-	GO:0016020//membrane;GO:0016021//integral component of membrane	GO:0022857//transmembrane transporter activity	GO:0015711//organic anion transport;GO:0055085//transmembrane transport
ENSMUSG00000000876	2178	1632	2170	4641	5872	5428	42.2	34.26	43.24	93.45	100.38	104.13	39.9	99.32	1.315695515	6.35E-16	4.32E-14	Pxmp4	peroxisomal membrane protein 4 [Source:MGI Symbol;Acc:MGI:1891701]	Cellular Processes	Transport and catabolism	ko04146//Peroxisome	K13350	GO:0005777//peroxisome;GO:0005778//peroxisomal membrane;GO:0016020//membrane;GO:0016021//integral component of membrane	GO:0003674//molecular_function	GO:0008150//biological_process
ENSMUSG00000054474	1347	1433	1156	660	722	635	27.39	30.43	24.17	14.07	12.58	12.36	27.33	13.00333333	-1.071603962	7.34E-16	4.95E-14	Thnsl2	threonine synthase-like 2 (bacterial) [Source:MGI Symbol;Acc:MGI:3041254]	-	-	-	-	-	GO:0004795//threonine synthase activity;GO:0016829//lyase activity;GO:0030170//pyridoxal phosphate binding;GO:0070905//serine binding	GO:0009071//serine family amino acid catabolic process;GO:0009088//threonine biosynthetic process;GO:0016311//dephosphorylation;GO:0046360//2-oxobutyrate biosynthetic process
ENSMUSG00000116378	3159	4132	3331	1546	1974	1484	72.64	99.53	80.67	37.76	39.51	34.44	84.28	37.23666667	-1.178466382	9.45E-16	6.33E-14	Gcat	glycine C-acetyltransferase (2-amino-3-ketobutyrate-coenzyme A ligase) [Source:MGI Symbol;Acc:MGI:1349389]	Metabolism	Amino acid metabolism	ko00260//Glycine, serine and threonine metabolism	K00639	-	GO:0003824//catalytic activity;GO:0008890//glycine C-acetyltransferase activity;GO:0016740//transferase activity;GO:0030170//pyridoxal phosphate binding	GO:0006567//threonine catabolic process;GO:0009058//biosynthetic process
ENSMUSG00000032383	4180	4648	4018	2023	2284	2254	187.03	217.88	189.34	96.15	88.97	101.77	198.0833333	95.63	-1.050572317	9.72E-16	6.48E-14	Ppib	peptidylprolyl isomerase B [Source:MGI Symbol;Acc:MGI:97750]	-	-	-	-	GO:0005634//nucleus;GO:0005783//endoplasmic reticulum;GO:0005788//endoplasmic reticulum lumen;GO:0005790//smooth endoplasmic reticulum;GO:0032991//macromolecular complex;GO:0034663//endoplasmic reticulum chaperone complex;GO:0042470//melanosome;GO:0048471//perinuclear region of cytoplasm	GO:0003755//peptidyl-prolyl cis-trans isomerase activity;GO:0005515//protein binding;GO:0005518//collagen binding;GO:0016018//cyclosporin A binding;GO:0016853//isomerase activity;GO:0051082//unfolded protein binding;GO:0070063//RNA polymerase binding	GO:0000413//protein peptidyl-prolyl isomerization;GO:0006457//protein folding;GO:0040018//positive regulation of multicellular organism growth;GO:0042026//protein refolding;GO:0044794//positive regulation by host of viral process;GO:0044829//positive regulation by host of viral genome replication;GO:0050821//protein stabilization;GO:0060348//bone development;GO:0061077//chaperone-mediated protein…
ENSMUSG00000062908	4753	4317	4880	9786	13572	13085	92.9	88.19	100.46	203.18	231.75	259.26	93.85	231.3966667	1.301939432	1.21E-15	8.01E-14	Acadm	acyl-Coenzyme A dehydrogenase, medium chain [Source:MGI Symbol;Acc:MGI:87867]	Metabolism;Metabolism;Organismal Systems;Metabolism;Metabolism;Metabolism;Metabolism;Metabolism	Global and overview maps;Global and overview maps;Endocrine system;Amino acid metabolism;Global and overview maps;Lipid metabolism;Metabolism of other amino acids;Carbohydrate metabolism	ko01100//Metabolic pathways;ko01200//Carbon metabolism;ko03320//PPAR signaling pathway;ko00280//Valine, leucine and isoleucine degradation;ko01212//Fatty acid metabolism;ko00071//Fatty acid degradation;ko00410//beta-Alanine metabolism;ko00640//Propanoate metabolism	K00249;K00249;K00249;K00249;K00249;K00249;K00249;K00249	GO:0005739//mitochondrion;GO:0005759//mitochondrial matrix;GO:0016607//nuclear speck;GO:0030424//axon;GO:0031966//mitochondrial membrane	GO:0000062//fatty-acyl-CoA binding;GO:0003995//acyl-CoA dehydrogenase activity;GO:0016491//oxidoreductase activity;GO:0016627//oxidoreductase activity, acting on the CH-CH group of donors;GO:0016853//isomerase activity;GO:0042802//identical protein binding;GO:0050660//flavin adenine dinucleotide binding;GO:0070991//medium-chain-acyl-CoA dehydrogenase activity	GO:0001889//liver development;GO:0005978//glycogen biosynthetic process;GO:0006082//organic acid metabolic process;GO:0006111//regulation of gluconeogenesis;GO:0006629//lipid metabolic process;GO:0006631//fatty acid metabolic process;GO:0006635//fatty acid beta-oxidation;GO:0007507//heart development;GO:0009409//response to cold;GO:0009437//carnitine metabolic process;GO:0009791//post-embryonic d…
ENSMUSG00000003526	10815	11608	8256	4981	5060	3259	211.85	236.47	147.25	107.39	75.19	59.35	198.5233333	80.64333333	-1.299681406	1.90E-15	1.26E-13	Prodh	proline dehydrogenase [Source:MGI Symbol;Acc:MGI:97770]	Metabolism;Metabolism	Global and overview maps;Amino acid metabolism	ko01100//Metabolic pathways;ko00330//Arginine and proline metabolism	K00318;K00318	GO:0005739//mitochondrion;GO:0005743//mitochondrial inner membrane;GO:0005759//mitochondrial matrix	GO:0004657//proline dehydrogenase activity;GO:0016491//oxidoreductase activity;GO:0016597//amino acid binding;GO:0071949//FAD binding	GO:0006560//proline metabolic process;GO:0006562//proline catabolic process;GO:0010133//proline catabolic process to glutamate;GO:0055114//oxidation-reduction process
ENSMUSG00000025732	809	700	800	1676	2597	1784	41.08	39.03	48.72	96.03	136.97	107.08	42.94333333	113.36	1.400405578	1.92E-15	1.26E-13	Mcrip2	MAPK regulated corepressor interacting protein 2 [Source:MGI Symbol;Acc:MGI:1915491]	-	-	-	-	GO:0005634//nucleus;GO:0005737//cytoplasm;GO:0010494//cytoplasmic stress granule	GO:0005515//protein binding	GO:0008150//biological_process
ENSMUSG00000060807	8477	8079	10188	3648	3837	1929	210.82	210.48	267.2	96.37	83.07	48.41	229.5	75.95	-1.595372284	2.07E-15	1.35E-13	Serpina6	serine (or cysteine) peptidase inhibitor, clade A, member 6 [Source:MGI Symbol;Acc:MGI:88278]	-	-	-	-	GO:0005576//extracellular region;GO:0005615//extracellular space	GO:0004867//serine-type endopeptidase inhibitor activity;GO:0005496//steroid binding;GO:0008289//lipid binding	GO:0008211//glucocorticoid metabolic process;GO:0010951//negative regulation of endopeptidase activity
ENSMUSG00000030498	855	770	602	339	409	293	22.97	18.85	16.16	7.94	8.74	7.58	19.32666667	8.086666667	-1.256975783	2.21E-15	1.44E-13	Gas2	growth arrest specific 2 [Source:MGI Symbol;Acc:MGI:95657]	-	-	-	-	GO:0005737//cytoplasm;GO:0005856//cytoskeleton;GO:0016020//membrane	GO:0005515//protein binding;GO:0008017//microtubule binding	GO:0001544//initiation of primordial ovarian follicle growth;GO:0001547//antral ovarian follicle growth;GO:0006915//apoptotic process;GO:0007049//cell cycle;GO:0007050//cell cycle arrest;GO:0008360//regulation of cell shape;GO:0008593//regulation of Notch signaling pathway;GO:0030728//ovulation;GO:0071711//basement membrane organization
ENSMUSG00000053964	13	22	36	166	167	212	0.43	0.72	1.09	5.2	4.53	6.67	0.746666667	5.466666667	2.872125177	2.29E-15	1.48E-13	Lgals4	lectin, galactose binding, soluble 4 [Source:MGI Symbol;Acc:MGI:107536]	-	-	-	-	GO:0005615//extracellular space	GO:0005515//protein binding;GO:0016936//galactoside binding;GO:0030246//carbohydrate binding	-
ENSMUSG00000004035	2203	2398	1815	1004	1203	1076	89.4	97.64	83.58	43.19	44.24	44.76	90.20666667	44.06333333	-1.033655422	2.63E-15	1.69E-13	Gstm7	glutathione S-transferase, mu 7 [Source:MGI Symbol;Acc:MGI:1915562]	Human Diseases;Human Diseases;Human Diseases;Human Diseases;Metabolism;Human Diseases;Metabolism;Metabolism;Metabolism	Cancers;Cancers;Cardiovascular diseases;Cancers;Xenobiotics biodegradation and metabolism;Drug resistance;Xenobiotics biodegradation and metabolism;Xenobiotics biodegradation and metabolism;Metabolism of other amino acids	ko05200//Pathways in cancer;ko05225//Hepatocellular carcinoma;ko05418//Fluid shear stress and atherosclerosis;ko05204//Chemical carcinogenesis;ko00983//Drug metabolism - other enzymes;ko01524//Platinum drug resistance;ko00982//Drug metabolism - cytochrome P450;ko00980//Metabolism of xenobiotics by cytochrome P450;ko00480//Glutathione metabolism	K00799;K00799;K00799;K00799;K00799;K00799;K00799;K00799;K00799	GO:0005737//cytoplasm;GO:0005829//cytosol;GO:0016529//sarcoplasmic reticulum;GO:0045171//intercellular bridge	GO:0004364//glutathione transferase activity;GO:0004602//glutathione peroxidase activity;GO:0005102//receptor binding;GO:0005515//protein binding;GO:0016740//transferase activity;GO:0019899//enzyme binding;GO:0042803//protein homodimerization activity;GO:0043295//glutathione binding	GO:0006749//glutathione metabolic process;GO:0010880//regulation of release of sequestered calcium ion into cytosol by sarcoplasmic reticulum;GO:0018916//nitrobenzene metabolic process;GO:0042178//xenobiotic catabolic process;GO:0043651//linoleic acid metabolic process;GO:0060315//negative regulation of ryanodine-sensitive calcium-release channel activity;GO:0060316//positive regulation of ryanod…
ENSMUSG00000032557	446	460	371	126	133	179	7.51	8	6.75	2.22	1.96	3	7.42	2.393333333	-1.632397844	2.64E-15	1.69E-13	Uba5	ubiquitin-like modifier activating enzyme 5 [Source:MGI Symbol;Acc:MGI:1913913]	-	-	-	-	GO:0005634//nucleus;GO:0005737//cytoplasm;GO:0005794//Golgi apparatus;GO:0005829//cytosol;GO:0043231//intracellular membrane-bounded organelle	GO:0000166//nucleotide binding;GO:0005524//ATP binding;GO:0008641//small protein activating enzyme activity;GO:0046872//metal ion binding;GO:0071566//UFM1 activating enzyme activity	GO:0032446//protein modification by small protein conjugation;GO:0033146//regulation of intracellular estrogen receptor signaling pathway;GO:0034976//response to endoplasmic reticulum stress;GO:0050905//neuromuscular process;GO:0071569//protein ufmylation;GO:1990592//protein K69-linked ufmylation
ENSMUSG00000021198	4	2	10	79	98	87	0.02	0.01	0.05	0.43	0.43	0.45	0.026666667	0.436666667	4.033423002	2.72E-15	1.73E-13	Unc79	unc-79 homolog [Source:MGI Symbol;Acc:MGI:2684729]	-	-	-	-	GO:0005575//cellular_component;GO:0016020//membrane;GO:0016021//integral component of membrane	GO:0005515//protein binding	GO:0030534//adult behavior;GO:0035264//multicellular organism growth;GO:0048149//behavioral response to ethanol
ENSMUSG00000033715	2763	2556	2276	1189	1229	1353	43.59	47.42	43.82	23.61	18.34	22.8	44.94333333	21.58333333	-1.058189437	2.91E-15	1.84E-13	Akr1c14	aldo-keto reductase family 1, member C14 [Source:MGI Symbol;Acc:MGI:2145458]	-	-	-	-	GO:0005829//cytosol	GO:0004032//alditol:NADP+ 1-oxidoreductase activity;GO:0008106//alcohol dehydrogenase (NADP+) activity;GO:0016229//steroid dehydrogenase activity;GO:0016491//oxidoreductase activity;GO:0032052//bile acid binding;GO:0047023//androsterone dehydrogenase activity;GO:0047086//ketosteroid monooxygenase activity	GO:0006693//prostaglandin metabolic process;GO:0008202//steroid metabolic process;GO:0021766//hippocampus development;GO:0042448//progesterone metabolic process;GO:0044597//daunorubicin metabolic process;GO:0044598//doxorubicin metabolic process;GO:0055114//oxidation-reduction process
ENSMUSG00000032596	447	559	394	175	162	177	5.57	7.31	5.16	2.3	1.74	2.2	6.013333333	2.08	-1.531581404	2.94E-15	1.85E-13	Uba7	ubiquitin-like modifier activating enzyme 7 [Source:MGI Symbol;Acc:MGI:1349462]	Human Diseases;Genetic Information Processing	Neurodegenerative diseases;Folding, sorting and degradation	ko05012//Parkinson disease;ko04120//Ubiquitin mediated proteolysis	K10698;K10698	GO:0005737//cytoplasm	GO:0004842//ubiquitin-protein transferase activity;GO:0008641//small protein activating enzyme activity;GO:0019782//ISG15 activating enzyme activity	GO:0006464//cellular protein modification process;GO:0016567//protein ubiquitination;GO:0019941//modification-dependent protein catabolic process;GO:0032020//ISG15-protein conjugation;GO:0032446//protein modification by small protein conjugation
ENSMUSG00000019883	1103	1118	964	426	603	529	19.91	21.58	18.99	8.37	10.1	11	20.16	9.823333333	-1.037211079	4.04E-15	2.53E-13	Echdc1	enoyl Coenzyme A hydratase domain containing 1 [Source:MGI Symbol;Acc:MGI:1277169]	Metabolism	Carbohydrate metabolism	ko00640//Propanoate metabolism	K18426	GO:0005737//cytoplasm;GO:0005829//cytosol	GO:0003824//catalytic activity;GO:0004300//enoyl-CoA hydratase activity;GO:0015451//decarboxylation-driven active transmembrane transporter activity;GO:0016829//lyase activity;GO:0016831//carboxy-lyase activity	GO:0006635//fatty acid beta-oxidation;GO:0055085//transmembrane transport
ENSMUSG00000026435	1613	1087	1141	2800	3688	3187	19.6	13.96	15.17	36.15	39.44	39.45	16.24333333	38.34666667	1.239253453	4.07E-15	2.54E-13	Slc45a3	solute carrier family 45, member 3 [Source:MGI Symbol;Acc:MGI:1922082]	Human Diseases;Human Diseases	Cancers;Cancers	ko05202//Transcriptional misregulation in cancers;ko05206//MicroRNAs in cancer	K15379;K15379	GO:0005887//integral component of plasma membrane;GO:0016020//membrane;GO:0016021//integral component of membrane	GO:0008506//sucrose:proton symporter activity	GO:0010907//positive regulation of glucose metabolic process;GO:0015770//sucrose transport;GO:0045723//positive regulation of fatty acid biosynthetic process;GO:0048713//regulation of oligodendrocyte differentiation;GO:0055085//transmembrane transport
ENSMUSG00000028607	4153	3283	3909	8372	9713	7506	70.32	58.42	69.98	151.59	144.65	128.04	66.24	141.4266667	1.094279595	5.02E-15	3.10E-13	Cpt2	carnitine palmitoyltransferase 2 [Source:MGI Symbol;Acc:MGI:109176]	Organismal Systems;Organismal Systems;Metabolism;Metabolism	Environmental adaptation;Endocrine system;Global and overview maps;Lipid metabolism	ko04714//Thermogenesis;ko03320//PPAR signaling pathway;ko01212//Fatty acid metabolism;ko00071//Fatty acid degradation	K08766;K08766;K08766;K08766	GO:0005654//nucleoplasm;GO:0005730//nucleolus;GO:0005739//mitochondrion;GO:0005743//mitochondrial inner membrane;GO:0016020//membrane	GO:0004095//carnitine O-palmitoyltransferase activity;GO:0016740//transferase activity;GO:0016746//transferase activity, transferring acyl groups	GO:0001701//in utero embryonic development;GO:0006629//lipid metabolic process;GO:0006631//fatty acid metabolic process;GO:0006635//fatty acid beta-oxidation
ENSMUSG00000008167	855	790	768	428	464	377	17.9	17.32	16.93	9.52	8.45	7.96	17.38333333	8.643333333	-1.008045047	5.13E-15	3.16E-13	Fbxw9	F-box and WD-40 domain protein 9 [Source:MGI Symbol;Acc:MGI:1915878]	-	-	-	-	GO:0030687//preribosome, large subunit precursor;GO:0070545//PeBoW complex	GO:0005515//protein binding	-
ENSMUSG00000089704	1424	1238	1329	3333	3666	2516	13.82	12.59	13.58	34.36	30.97	24.64	13.33	29.99	1.169804742	6.83E-15	4.18E-13	Galnt2	polypeptide N-acetylgalactosaminyltransferase 2 [Source:MGI Symbol;Acc:MGI:894694]	Metabolism;Metabolism	Global and overview maps;Glycan biosynthesis and metabolism	ko01100//Metabolic pathways;ko00512//Mucin type O-glycan biosynthesis	K00710;K00710	GO:0005576//extracellular region;GO:0005615//extracellular space;GO:0005794//Golgi apparatus;GO:0005795//Golgi stack;GO:0005796//Golgi lumen;GO:0016020//membrane;GO:0016021//integral component of membrane;GO:0032580//Golgi cisterna membrane;GO:0048471//perinuclear region of cytoplasm	GO:0004653//polypeptide N-acetylgalactosaminyltransferase activity;GO:0016740//transferase activity;GO:0016757//transferase activity, transferring glycosyl groups;GO:0030145//manganese ion binding;GO:0030246//carbohydrate binding;GO:0046872//metal ion binding	GO:0002378//immunoglobulin biosynthetic process;GO:0006486//protein glycosylation;GO:0006493//protein O-linked glycosylation;GO:0016266//O-glycan processing;GO:0018242//protein O-linked glycosylation via serine;GO:0018243//protein O-linked glycosylation via threonine
ENSMUSG00000036019	75	52	81	235	309	342	0.53	0.39	0.6	1.77	1.91	2.45	0.506666667	2.043333333	2.01181575	9.27E-15	5.65E-13	Tmtc2	transmembrane and tetratricopeptide repeat containing 2 [Source:MGI Symbol;Acc:MGI:1914057]	-	-	-	-	GO:0005783//endoplasmic reticulum;GO:0005789//endoplasmic reticulum membrane;GO:0016020//membrane;GO:0016021//integral component of membrane	GO:0000030//mannosyltransferase activity;GO:0004169//dolichyl-phosphate-mannose-protein mannosyltransferase activity;GO:0005515//protein binding;GO:0016740//transferase activity	GO:0006486//protein glycosylation;GO:0035269//protein O-linked mannosylation;GO:0055074//calcium ion homeostasis
ENSMUSG00000020471	519	555	423	192	242	224	12.59	14.1	11.22	4.95	5.11	5.48	12.63666667	5.18	-1.286591953	1.19E-14	7.18E-13	Pold2	polymerase (DNA directed), delta 2, regulatory subunit [Source:MGI Symbol;Acc:MGI:1097163]	Metabolism;Human Diseases;Metabolism;Metabolism;Genetic Information Processing;Genetic Information Processing;Genetic Information Processing;Genetic Information Processing;Genetic Information Processing	Global and overview maps;Infectious diseases;Nucleotide metabolism;Nucleotide metabolism;Replication and repair;Replication and repair;Replication and repair;Replication and repair;Replication and repair	ko01100//Metabolic pathways;ko05166//HTLV-I infection;ko00230//Purine metabolism;ko00240//Pyrimidine metabolism;ko03420//Nucleotide excision repair;ko03440//Homologous recombination;ko03030//DNA replication;ko03410//Base excision repair;ko03430//Mismatch repair	K02328;K02328;K02328;K02328;K02328;K02328;K02328;K02328;K02328	GO:0005634//nucleus;GO:0005654//nucleoplasm;GO:0043625//delta DNA polymerase complex	GO:0003677//DNA binding;GO:0003887//DNA-directed DNA polymerase activity	GO:0006260//DNA replication;GO:0006261//DNA-dependent DNA replication;GO:0006271//DNA strand elongation involved in DNA replication;GO:0006281//DNA repair;GO:0006974//cellular response to DNA damage stimulus;GO:0071897//DNA biosynthetic process
ENSMUSG00000116461	38	36	48	153	282	175	0.35	0.35	0.47	1.51	2.28	1.64	0.39	1.81	2.214443668	1.44E-14	8.69E-13	Gm44502	predicted readthrough transcript (NMD candidate), 44502 [Source:MGI Symbol;Acc:MGI:3846135]	-	-	-	-	-	GO:0016301//kinase activity	GO:0016310//phosphorylation;GO:0046474//glycerophospholipid biosynthetic process
ENSMUSG00000041293	147	196	181	48	59	37	1.52	2.13	1.97	0.53	0.53	0.39	1.873333333	0.483333333	-1.95451723	1.51E-14	9.07E-13	Adgrf1	adhesion G protein-coupled receptor F1 [Source:MGI Symbol;Acc:MGI:1924846]	-	-	-	-	GO:0005886//plasma membrane;GO:0016020//membrane;GO:0016021//integral component of membrane	GO:0004888//transmembrane signaling receptor activity;GO:0004930//G-protein coupled receptor activity;GO:0005515//protein binding	GO:0007165//signal transduction;GO:0007166//cell surface receptor signaling pathway;GO:0007186//G-protein coupled receptor signaling pathway;GO:0007189//adenylate cyclase-activating G-protein coupled receptor signaling pathway;GO:0007416//synapse assembly;GO:0007613//memory;GO:0031175//neuron projection development;GO:0032793//positive regulation of CREB transcription factor activity
ENSMUSG00000031767	2720	2863	3330	1497	1444	1069	81.29	79.65	95.63	47.69	31.95	28.25	85.52333333	35.96333333	-1.249791338	2.24E-14	1.31E-12	Nudt7	nudix (nucleoside diphosphate linked moiety X)-type motif 7 [Source:MGI Symbol;Acc:MGI:1914778]	Cellular Processes	Transport and catabolism	ko04146//Peroxisome	K17879	GO:0005777//peroxisome	GO:0000287//magnesium ion binding;GO:0003723//RNA binding;GO:0003986//acetyl-CoA hydrolase activity;GO:0016787//hydrolase activity;GO:0016818//hydrolase activity, acting on acid anhydrides, in phosphorus-containing anhydrides;GO:0030145//manganese ion binding;GO:0030515//snoRNA binding;GO:0046872//metal ion binding	GO:0009132//nucleoside diphosphate metabolic process;GO:0015938//coenzyme A catabolic process;GO:0046356//acetyl-CoA catabolic process;GO:0050873//brown fat cell differentiation
ENSMUSG00000052133	22	16	34	161	152	129	0.2	0.15	0.33	1.57	1.21	1.19	0.226666667	1.323333333	2.545532356	2.24E-14	1.31E-12	Sema5b	sema domain, seven thrombospondin repeats (type 1 and type 1-like), transmembrane domain (TM) and short cytoplasmic domain, (semaphorin) 5B [Source:MGI Symbol;Acc:MGI:107555]	Organismal Systems	Development	ko04360//Axon guidance	K06841	GO:0016020//membrane;GO:0016021//integral component of membrane	GO:0005515//protein binding;GO:0030215//semaphorin receptor binding	GO:0007275//multicellular organism development;GO:0007399//nervous system development;GO:0030154//cell differentiation;GO:0048675//axon extension;GO:0050908//detection of light stimulus involved in visual perception;GO:0097485//neuron projection guidance;GO:1990138//neuron projection extension
ENSMUSG00000021591	1067	866	804	2162	2137	2306	31.67	26.92	25.13	68.15	55.21	69.06	27.90666667	64.14	1.200614543	2.32E-14	1.35E-12	Glrx	glutaredoxin [Source:MGI Symbol;Acc:MGI:2135625]	-	-	-	-	GO:0005623//cell;GO:0005634//nucleus;GO:0005737//cytoplasm;GO:0005739//mitochondrion;GO:0005758//mitochondrial intermembrane space;GO:0005829//cytosol;GO:0030425//dendrite;GO:0043025//neuronal cell body	GO:0009055//electron carrier activity;GO:0015035//protein disulfide oxidoreductase activity;GO:0015038//glutathione disulfide oxidoreductase activity;GO:0019153//protein-disulfide reductase (glutathione) activity;GO:0047485//protein N-terminus binding	GO:0022900//electron transport chain;GO:0032024//positive regulation of insulin secretion;GO:0045454//cell redox homeostasis;GO:0045838//positive regulation of membrane potential;GO:0045921//positive regulation of exocytosis;GO:0055114//oxidation-reduction process;GO:0060355//positive regulation of cell adhesion molecule production;GO:0071392//cellular response to estradiol stimulus;GO:1901224//p…
ENSMUSG00000026348	726	484	302	135	148	154	10.67	7.45	4.67	2.11	1.89	2.28	7.596666667	2.093333333	-1.85956446	2.40E-14	1.40E-12	Acmsd	amino carboxymuconate semialdehyde decarboxylase [Source:MGI Symbol;Acc:MGI:2386323]	Metabolism;Metabolism	Global and overview maps;Amino acid metabolism	ko01100//Metabolic pathways;ko00380//Tryptophan metabolism	K03392;K03392	GO:0005737//cytoplasm;GO:0005829//cytosol	GO:0001760//aminocarboxymuconate-semialdehyde decarboxylase activity;GO:0008270//zinc ion binding;GO:0016787//hydrolase activity;GO:0016829//lyase activity;GO:0016831//carboxy-lyase activity;GO:0046872//metal ion binding	GO:0006569//tryptophan catabolic process;GO:0007568//aging;GO:0046874//quinolinate metabolic process;GO:1904985//negative regulation of quinolinate biosynthetic process
ENSMUSG00000006362	93	77	100	278	317	300	0.83	0.78	1.01	3.23	2.83	3.16	0.873333333	3.073333333	1.815199939	2.47E-14	1.43E-12	Cbfa2t3	CBFA2/RUNX1 translocation partner 3 [Source:MGI Symbol;Acc:MGI:1338013]	-	-	-	-	GO:0000139//Golgi membrane;GO:0005634//nucleus;GO:0005654//nucleoplasm;GO:0005730//nucleolus;GO:0005794//Golgi apparatus;GO:0016020//membrane	GO:0003682//chromatin binding;GO:0003700//transcription factor activity, sequence-specific DNA binding;GO:0003714//transcription corepressor activity;GO:0005515//protein binding;GO:0046872//metal ion binding	GO:0000122//negative regulation of transcription from RNA polymerase II promoter;GO:0001666//response to hypoxia;GO:0006355//regulation of transcription, DNA-templated;GO:0008285//negative regulation of cell proliferation;GO:0030154//cell differentiation;GO:0030851//granulocyte differentiation;GO:0032436//positive regulation of proteasomal ubiquitin-dependent protein catabolic process;GO:0045820/…
ENSMUSG00000041653	66	97	47	4	6	3	2.01	3.09	1.5	0.13	0.16	0.09	2.2	0.126666667	-4.118394701	2.66E-14	1.51E-12	Pnpla3	patatin-like phospholipase domain containing 3 [Source:MGI Symbol;Acc:MGI:2151796]	Metabolism;Metabolism	Global and overview maps;Lipid metabolism	ko01100//Metabolic pathways;ko00561//Glycerolipid metabolism	K13534;K13534	GO:0005811//lipid particle;GO:0016020//membrane;GO:0016021//integral component of membrane	GO:0003841//1-acylglycerol-3-phosphate O-acyltransferase activity;GO:0004623//phospholipase A2 activity;GO:0004806//triglyceride lipase activity;GO:0016787//hydrolase activity;GO:0035727//lysophosphatidic acid binding;GO:0036042//long-chain fatty acyl-CoA binding;GO:0042171//lysophosphatidic acid acyltransferase activity;GO:0051264//mono-olein transacylation activity;GO:0051265//diolein transacyl…	GO:0001676//long-chain fatty acid metabolic process;GO:0006629//lipid metabolic process;GO:0006650//glycerophospholipid metabolic process;GO:0006654//phosphatidic acid biosynthetic process;GO:0016042//lipid catabolic process;GO:0019432//triglyceride biosynthetic process;GO:0019433//triglyceride catabolic process;GO:0034389//lipid particle organization;GO:0036153//triglyceride acyl-chain remodeling
ENSMUSG00000003623	6601	6364	6592	12590	16606	15509	87.95	88.82	92.49	178.17	192.6	208.5	89.75333333	193.09	1.105236025	3.01E-14	1.70E-12	Crot	carnitine O-octanoyltransferase [Source:MGI Symbol;Acc:MGI:1921364]	Cellular Processes	Transport and catabolism	ko04146//Peroxisome	K05940	GO:0005739//mitochondrion;GO:0005777//peroxisome;GO:0043231//intracellular membrane-bounded organelle	GO:0008458//carnitine O-octanoyltransferase activity;GO:0016740//transferase activity;GO:0016746//transferase activity, transferring acyl groups	GO:0006091//generation of precursor metabolites and energy;GO:0006629//lipid metabolic process;GO:0006631//fatty acid metabolic process;GO:0006635//fatty acid beta-oxidation;GO:0009437//carnitine metabolic process;GO:0015908//fatty acid transport;GO:0015936//coenzyme A metabolic process;GO:0042493//response to drug;GO:0051791//medium-chain fatty acid metabolic process
ENSMUSG00000024354	1452	1759	1515	670	958	703	26.9	34.14	29.41	13.01	15.22	13.04	30.15	13.75666667	-1.132027065	3.65E-14	2.04E-12	Slc23a1	solute carrier family 23 (nucleobase transporters), member 1 [Source:MGI Symbol;Acc:MGI:1341903]	Organismal Systems	Digestive system	ko04977//Vitamin digestion and absorption	K14611	GO:0005737//cytoplasm;GO:0005886//plasma membrane;GO:0005903//brush border;GO:0009925//basal plasma membrane;GO:0016020//membrane;GO:0016021//integral component of membrane;GO:0016324//apical plasma membrane;GO:0043229//intracellular organelle	GO:0008520//L-ascorbate:sodium symporter activity;GO:0015081//sodium ion transmembrane transporter activity;GO:0015229//L-ascorbic acid transporter activity;GO:0015293//symporter activity;GO:0022857//transmembrane transporter activity;GO:0033300//dehydroascorbic acid transporter activity;GO:0070890//sodium-dependent L-ascorbate transmembrane transporter activity	GO:0006811//ion transport;GO:0006814//sodium ion transport;GO:0007420//brain development;GO:0009636//response to toxic substance;GO:0015882//L-ascorbic acid transport;GO:0030324//lung development;GO:0035725//sodium ion transmembrane transport;GO:0055085//transmembrane transport;GO:0070837//dehydroascorbic acid transport;GO:0070904//transepithelial L-ascorbic acid transport
ENSMUSG00000059447	3269	3080	3414	6731	8126	8069	64.52	63.68	70.42	139.97	138.45	160.08	66.20666667	146.1666667	1.142565941	4.13E-14	2.30E-12	Hadhb	hydroxyacyl-Coenzyme A dehydrogenase/3-ketoacyl-Coenzyme A thiolase/enoyl-Coenzyme A hydratase (trifunctional protein), beta subunit [Source:MGI Symbol;Acc:MGI:2136381]	Metabolism;Metabolism;Metabolism;Metabolism;Metabolism	Global and overview maps;Amino acid metabolism;Global and overview maps;Lipid metabolism;Lipid metabolism	ko01100//Metabolic pathways;ko00280//Valine, leucine and isoleucine degradation;ko01212//Fatty acid metabolism;ko00071//Fatty acid degradation;ko00062//Fatty acid elongation	K07509;K07509;K07509;K07509;K07509	GO:0005739//mitochondrion;GO:0005741//mitochondrial outer membrane;GO:0005743//mitochondrial inner membrane;GO:0005783//endoplasmic reticulum;GO:0016020//membrane;GO:0016507//mitochondrial fatty acid beta-oxidation multienzyme complex;GO:0042645//mitochondrial nucleoid	GO:0000062//fatty-acyl-CoA binding;GO:0003824//catalytic activity;GO:0003857//3-hydroxyacyl-CoA dehydrogenase activity;GO:0003988//acetyl-CoA C-acyltransferase activity;GO:0004300//enoyl-CoA hydratase activity;GO:0016508//long-chain-enoyl-CoA hydratase activity;GO:0016509//long-chain-3-hydroxyacyl-CoA dehydrogenase activity;GO:0016740//transferase activity;GO:0016746//transferase activity, transf…	GO:0006629//lipid metabolic process;GO:0006631//fatty acid metabolic process;GO:0006635//fatty acid beta-oxidation
ENSMUSG00000022994	429	451	551	1276	1419	1162	4.82	5.22	5.35	15	14	13.61	5.13	14.20333333	1.46919882	4.30E-14	2.38E-12	Adcy6	adenylate cyclase 6 [Source:MGI Symbol;Acc:MGI:87917]	Human Diseases;Human Diseases;Human Diseases;Organismal Systems;Environmental Information Processing;Environmental Information Processing;Organismal Systems;Metabolism;Environmental Information Processing;Human Diseases;Organismal Systems;Environmental Information Processing;Organismal Systems;Organismal Systems;Environmental Information Processing;Organismal Systems;Organismal Systems;Organismal…	Cancers;Infectious diseases;Infectious diseases;Environmental adaptation;Signal transduction;Signal transduction;Immune system;Nucleotide metabolism;Signal transduction;Endocrine and metabolic diseases;Endocrine system;Signal transduction;Nervous system;Circulatory system;Signal transduction;Endocrine system;Endocrine system;Circulatory system;Sensory system;Immune system;Cell growth and death;Ne…	ko05200//Pathways in cancer;ko05166//HTLV-I infection;ko05163//Human cytomegalovirus infection;ko04714//Thermogenesis;ko04015//Rap1 signaling pathway;ko04024//cAMP signaling pathway;ko04062//Chemokine signaling pathway;ko00230//Purine metabolism;ko04022//cGMP - PKG signaling pathway;ko04934//Cushing syndrome;ko04921//Oxytocin signaling pathway;ko04072//Phospholipase D signaling pathway;ko04723//R…	K08046;K08046;K08046;K08046;K08046;K08046;K08046;K08046;K08046;K08046;K08046;K08046;K08046;K08046;K08046;K08046;K08046;K08046;K08046;K08046;K08046;K08046;K08046;K08046;K08046;K08046;K08046;K08046;K08046;K08046;K08046;K08046;K08046;K08046;K08046;K08046;K08046;K08046;K08046;K08046;K08046;K08046;K08046;K08046;K08046;K08046;K08046;K08046;K08046	GO:0005886//plasma membrane;GO:0016020//membrane;GO:0016021//integral component of membrane	GO:0000166//nucleotide binding;GO:0004016//adenylate cyclase activity;GO:0005080//protein kinase C binding;GO:0005524//ATP binding;GO:0016829//lyase activity;GO:0016849//phosphorus-oxygen lyase activity;GO:0046872//metal ion binding	GO:0006171//cAMP biosynthetic process;GO:0007189//adenylate cyclase-activating G-protein coupled receptor signaling pathway;GO:0007212//dopamine receptor signaling pathway;GO:0009190//cyclic nucleotide biosynthetic process;GO:0035556//intracellular signal transduction;GO:0071380//cellular response to prostaglandin E stimulus;GO:0071870//cellular response to catecholamine stimulus;GO:1904322//cell…
ENSMUSG00000003518	803	581	704	1625	1879	1452	16.15	9.9	14.84	39.91	41.15	37.84	13.63	39.63333333	1.539928747	4.65E-14	2.57E-12	Dusp3	dual specificity phosphatase 3 (vaccinia virus phosphatase VH1-related) [Source:MGI Symbol;Acc:MGI:1919599]	Environmental Information Processing	Signal transduction	ko04010//MAPK signaling pathway	K17614	GO:0001772//immunological synapse;GO:0005634//nucleus;GO:0005654//nucleoplasm;GO:0005829//cytosol	GO:0004721//phosphoprotein phosphatase activity;GO:0004725//protein tyrosine phosphatase activity;GO:0008092//cytoskeletal protein binding;GO:0008138//protein tyrosine/serine/threonine phosphatase activity;GO:0016787//hydrolase activity;GO:0016791//phosphatase activity;GO:0019901//protein kinase binding;GO:0030971//receptor tyrosine kinase binding;GO:0033549//MAP kinase phosphatase activity;GO:19…	GO:0000188//inactivation of MAPK activity;GO:0001701//in utero embryonic development;GO:0006470//protein dephosphorylation;GO:0016311//dephosphorylation;GO:0030336//negative regulation of cell migration;GO:0035335//peptidyl-tyrosine dephosphorylation;GO:0042059//negative regulation of epidermal growth factor receptor signaling pathway;GO:0043409//negative regulation of MAPK cascade;GO:0045931//po…
ENSMUSG00000032086	758	609	617	1426	1614	1670	8.78	7.84	6.83	21.24	16.62	19.1	7.816666667	18.98666667	1.280361224	6.40E-14	3.51E-12	Bace1	beta-site APP cleaving enzyme 1 [Source:MGI Symbol;Acc:MGI:1346542]	Human Diseases	Neurodegenerative diseases	ko05010//Alzheimer disease	K04521	GO:0005764//lysosome;GO:0005768//endosome;GO:0005769//early endosome;GO:0005770//late endosome;GO:0005771//multivesicular body;GO:0005783//endoplasmic reticulum;GO:0005794//Golgi apparatus;GO:0005802//trans-Golgi network;GO:0005886//plasma membrane;GO:0005887//integral component of plasma membrane;GO:0008021//synaptic vesicle;GO:0009986//cell surface;GO:0016020//membrane;GO:0016021//integral comp…	GO:0001540//beta-amyloid binding;GO:0004175//endopeptidase activity;GO:0004190//aspartic-type endopeptidase activity;GO:0005515//protein binding;GO:0008233//peptidase activity;GO:0016787//hydrolase activity;GO:0019899//enzyme binding	GO:0006508//proteolysis;GO:0006509//membrane protein ectodomain proteolysis;GO:0007613//memory;GO:0009314//response to radiation;GO:0010288//response to lead ion;GO:0030163//protein catabolic process;GO:0042987//amyloid precursor protein catabolic process;GO:0043525//positive regulation of neuron apoptotic process;GO:0048167//regulation of synaptic plasticity;GO:0050435//beta-amyloid metabolic pr…
ENSMUSG00000029086	315	255	141	28	37	66	3.35	2.84	1.61	0.35	0.4	0.84	2.6	0.53	-2.294447358	8.03E-14	4.36E-12	Prom1	prominin 1 [Source:MGI Symbol;Acc:MGI:1100886]	Human Diseases	Cancers	ko05202//Transcriptional misregulation in cancers	K06532	GO:0005783//endoplasmic reticulum;GO:0005793//endoplasmic reticulum-Golgi intermediate compartment;GO:0005886//plasma membrane;GO:0009986//cell surface;GO:0016020//membrane;GO:0016021//integral component of membrane;GO:0042622//photoreceptor outer segment membrane;GO:0070062//extracellular exosome	GO:0042805//actinin binding;GO:0045296//cadherin binding	GO:0045494//photoreceptor cell maintenance;GO:0060042//retina morphogenesis in camera-type eye;GO:0060219//camera-type eye photoreceptor cell differentiation;GO:0072112//glomerular visceral epithelial cell differentiation;GO:0072139//glomerular parietal epithelial cell differentiation;GO:2000768//positive regulation of nephron tubule epithelial cell differentiation
ENSMUSG00000024507	7915	6832	7990	14988	18840	17148	117.71	106.44	125.14	236.76	243.91	257.34	116.43	246.0033333	1.079215025	8.45E-14	4.57E-12	Hsd17b4	hydroxysteroid (17-beta) dehydrogenase 4 [Source:MGI Symbol;Acc:MGI:105089]	Metabolism;Cellular Processes;Metabolism	Global and overview maps;Transport and catabolism;Lipid metabolism	ko01100//Metabolic pathways;ko04146//Peroxisome;ko00120//Primary bile acid biosynthesis	K12405;K12405;K12405	GO:0005739//mitochondrion;GO:0005777//peroxisome;GO:0005782//peroxisomal matrix	GO:0003857//3-hydroxyacyl-CoA dehydrogenase activity;GO:0004303//estradiol 17-beta-dehydrogenase activity;GO:0016491//oxidoreductase activity;GO:0016508//long-chain-enoyl-CoA hydratase activity;GO:0016829//lyase activity;GO:0016853//isomerase activity;GO:0018812//3-hydroxyacyl-CoA dehydratase activity;GO:0033989//3alpha,7alpha,12alpha-trihydroxy-5beta-cholest-24-enoyl-CoA hydratase activity;GO:00…	GO:0000038//very long-chain fatty acid metabolic process;GO:0006629//lipid metabolic process;GO:0006631//fatty acid metabolic process;GO:0006635//fatty acid beta-oxidation;GO:0008209//androgen metabolic process;GO:0008210//estrogen metabolic process;GO:0036111//very long-chain fatty-acyl-CoA metabolic process;GO:0036112//medium-chain fatty-acyl-CoA metabolic process;GO:0055114//oxidation-reductio…
ENSMUSG00000031897	951	1125	885	511	480	391	28.95	35.88	28.38	16.53	12.72	12.01	31.07	13.75333333	-1.175740921	8.81E-14	4.75E-12	Psmb10	proteasome (prosome, macropain) subunit, beta type 10 [Source:MGI Symbol;Acc:MGI:1096380]	Genetic Information Processing	Folding, sorting and degradation	ko03050//Proteasome	K02733	GO:0000502//proteasome complex;GO:0005634//nucleus;GO:0005654//nucleoplasm;GO:0005737//cytoplasm;GO:0005829//cytosol;GO:0005839//proteasome core complex;GO:0019774//proteasome core complex, beta-subunit complex;GO:1990111//spermatoproteasome complex	GO:0004175//endopeptidase activity;GO:0004298//threonine-type endopeptidase activity;GO:0008233//peptidase activity;GO:0016787//hydrolase activity	GO:0000902//cell morphogenesis;GO:0002376//immune system process;GO:0006508//proteolysis;GO:0010498//proteasomal protein catabolic process;GO:0010499//proteasomal ubiquitin-independent protein catabolic process;GO:0042098//T cell proliferation;GO:0043161//proteasome-mediated ubiquitin-dependent protein catabolic process;GO:0051603//proteolysis involved in cellular protein catabolic process
ENSMUSG00000043091	7748	4837	3316	1889	1637	1829	156.04	102.04	70.33	40.41	28.7	37.17	109.47	35.42666667	-1.627627925	8.89E-14	4.76E-12	Tuba1c	tubulin, alpha 1C [Source:MGI Symbol;Acc:MGI:1095409]	Cellular Processes;Cellular Processes;Cellular Processes;Cellular Processes	Transport and catabolism;Cellular community - eukaryotes;Cell growth and death;Cellular community - eukaryotes	ko04145//Phagosome;ko04530//Tight junction;ko04210//Apoptosis;ko04540//Gap junction	K07374;K07374;K07374;K07374	GO:0005634//nucleus;GO:0005737//cytoplasm;GO:0005856//cytoskeleton;GO:0005874//microtubule;GO:0005881//cytoplasmic microtubule;GO:0015630//microtubule cytoskeleton;GO:0045121//membrane raft	GO:0000166//nucleotide binding;GO:0003924//GTPase activity;GO:0005200//structural constituent of cytoskeleton;GO:0005525//GTP binding	GO:0000226//microtubule cytoskeleton organization;GO:0000278//mitotic cell cycle;GO:0007010//cytoskeleton organization;GO:0007017//microtubule-based process
ENSMUSG00000056978	17631	15354	14188	6575	9198	4171	1673.57	1526.73	1417.83	662.78	759.28	399.32	1539.376667	607.1266667	-1.342276838	1.01E-13	5.34E-12	Hamp2	hepcidin antimicrobial peptide 2 [Source:MGI Symbol;Acc:MGI:2153530]	-	-	-	-	GO:0005576//extracellular region;GO:0005615//extracellular space;GO:0005623//cell	GO:0005179//hormone activity	GO:0006879//cellular iron ion homeostasis;GO:0007165//signal transduction;GO:0031640//killing of cells of other organism;GO:0034760//negative regulation of iron ion transmembrane transport;GO:0042742//defense response to bacterium;GO:0050832//defense response to fungus
ENSMUSG00000015312	32	49	36	247	162	409	0.99	1.6	1.18	8.28	4.38	13.13	1.256666667	8.596666667	2.774175345	1.05E-13	5.53E-12	Gadd45b	growth arrest and DNA-damage-inducible 45 beta [Source:MGI Symbol;Acc:MGI:107776]	Human Diseases;Environmental Information Processing;Human Diseases;Cellular Processes;Human Diseases;Human Diseases;Human Diseases;Cellular Processes;Environmental Information Processing;Cellular Processes;Environmental Information Processing;Human Diseases;Human Diseases;Human Diseases;Human Diseases;Human Diseases;Cellular Processes;Human Diseases;Human Diseases;Human Diseases;Human Diseases;Hu…	Cancers;Signal transduction;Cancers;Cell growth and death;Cancers;Cancers;Cancers;Cell growth and death;Signal transduction;Cell growth and death;Signal transduction;Cancers;Cancers;Cancers;Cancers;Cancers;Cell growth and death;Cancers;Cancers;Cancers;Cancers;Cancers	ko05200//Pathways in cancer;ko04010//MAPK signaling pathway;ko05202//Transcriptional misregulation in cancers;ko04218//Cellular senescence;ko05225//Hepatocellular carcinoma;ko05226//Gastric cancer;ko05224//Breast cancer;ko04210//Apoptosis;ko04068//FoxO signaling pathway;ko04110//Cell cycle;ko04064//NF-kappa B signaling pathway;ko05222//Small cell lung cancer;ko05210//Colorectal cancer;ko05220//Ch…	K04402;K04402;K04402;K04402;K04402;K04402;K04402;K04402;K04402;K04402;K04402;K04402;K04402;K04402;K04402;K04402;K04402;K04402;K04402;K04402;K04402;K04402	GO:0005634//nucleus;GO:0005737//cytoplasm	GO:0005515//protein binding	GO:0000185//activation of MAPKKK activity;GO:0000186//activation of MAPKK activity;GO:0006469//negative regulation of protein kinase activity;GO:0006915//apoptotic process;GO:0007275//multicellular organism development;GO:0030154//cell differentiation;GO:0043065//positive regulation of apoptotic process;GO:0046330//positive regulation of JNK cascade;GO:0051726//regulation of cell cycle;GO:1900745…
ENSMUSG00000033717	1	1	1	48	230	141	0.01	0.01	0.01	0.57	2.19	1.57	0.01	1.443333333	7.173260714	1.42E-13	7.45E-12	Adra2a	adrenergic receptor, alpha 2a [Source:MGI Symbol;Acc:MGI:87934]	Environmental Information Processing;Environmental Information Processing	Signaling molecules and interaction;Signal transduction	ko04080//Neuroactive ligand-receptor interaction;ko04022//cGMP - PKG signaling pathway	K04138;K04138	GO:0005737//cytoplasm;GO:0005886//plasma membrane;GO:0005887//integral component of plasma membrane;GO:0016020//membrane;GO:0016021//integral component of membrane;GO:0043235//receptor complex	GO:0004930//G-protein coupled receptor activity;GO:0004935//adrenergic receptor activity;GO:0004938//alpha2-adrenergic receptor activity;GO:0019901//protein kinase binding;GO:0031696//alpha-2C adrenergic receptor binding;GO:0031996//thioesterase binding;GO:0032795//heterotrimeric G-protein binding;GO:0042802//identical protein binding;GO:0042803//protein homodimerization activity;GO:0046982//prot…	GO:0001819//positive regulation of cytokine production;GO:0006940//regulation of smooth muscle contraction;GO:0007165//signal transduction;GO:0007186//G-protein coupled receptor signaling pathway;GO:0019229//regulation of vasoconstriction;GO:0030168//platelet activation;GO:0030335//positive regulation of cell migration;GO:0032147//activation of protein kinase activity;GO:0032148//activation of pr…
ENSMUSG00000036046	1307	1424	1313	3314	3724	2512	9.28	10.64	9.49	25.75	23.43	18.24	9.803333333	22.47333333	1.196869843	1.72E-13	8.95E-12	5031439G07Rik	RIKEN cDNA 5031439G07 gene [Source:MGI Symbol;Acc:MGI:2444899]	-	-	-	-	GO:0005575//cellular_component	GO:0003674//molecular_function	GO:0008150//biological_process
ENSMUSG00000021252	1424	1910	1576	634	940	704	48.62	68.51	57.37	23.16	27.94	24.26	58.16666667	25.12	-1.211356166	1.94E-13	1.00E-11	Erg28	ergosterol biosynthesis 28 [Source:MGI Symbol;Acc:MGI:1915571]	-	-	-	-	GO:0005783//endoplasmic reticulum;GO:0005789//endoplasmic reticulum membrane;GO:0016020//membrane;GO:0016021//integral component of membrane;GO:0030133//transport vesicle	GO:0030674//protein binding, bridging	GO:0006629//lipid metabolic process;GO:0006694//steroid biosynthetic process;GO:0006696//ergosterol biosynthetic process;GO:0008202//steroid metabolic process;GO:0016126//sterol biosynthetic process
ENSMUSG00000027809	4889	4384	5066	9603	11615	11117	82.11	77.13	89.6	171.34	169.84	188.42	82.94666667	176.5333333	1.089684711	2.26E-13	1.16E-11	Etfdh	electron transferring flavoprotein, dehydrogenase [Source:MGI Symbol;Acc:MGI:106100]	-	-	-	-	GO:0005739//mitochondrion;GO:0005743//mitochondrial inner membrane;GO:0016020//membrane;GO:0017133//mitochondrial electron transfer flavoprotein complex;GO:0031305//integral component of mitochondrial inner membrane;GO:0031966//mitochondrial membrane	GO:0004174//electron-transferring-flavoprotein dehydrogenase activity;GO:0009055//electron carrier activity;GO:0016491//oxidoreductase activity;GO:0043783//oxidoreductase activity, oxidizing metal ions with flavin as acceptor;GO:0046872//metal ion binding;GO:0048038//quinone binding;GO:0048039//ubiquinone binding;GO:0051536//iron-sulfur cluster binding;GO:0051539//4 iron, 4 sulfur cluster binding	GO:0006979//response to oxidative stress;GO:0022900//electron transport chain;GO:0022904//respiratory electron transport chain;GO:0033539//fatty acid beta-oxidation using acyl-CoA dehydrogenase;GO:0055114//oxidation-reduction process
ENSMUSG00000028032	428	489	411	204	231	190	6.63	7.8	6.93	3.3	3.42	3.07	7.12	3.263333333	-1.125530882	2.60E-13	1.32E-11	Papss1	3'-phosphoadenosine 5'-phosphosulfate synthase 1 [Source:MGI Symbol;Acc:MGI:1330587]	Metabolism;Metabolism;Metabolism;Metabolism	Global and overview maps;Nucleotide metabolism;Metabolism of other amino acids;Energy metabolism	ko01100//Metabolic pathways;ko00230//Purine metabolism;ko00450//Selenocompound metabolism;ko00920//Sulfur metabolism	K13811;K13811;K13811;K13811	GO:0009336//sulfate adenylyltransferase complex (ATP)	GO:0000166//nucleotide binding;GO:0003824//catalytic activity;GO:0004020//adenylylsulfate kinase activity;GO:0004781//sulfate adenylyltransferase (ATP) activity;GO:0005524//ATP binding;GO:0016301//kinase activity;GO:0016740//transferase activity;GO:0016779//nucleotidyltransferase activity;GO:0042803//protein homodimerization activity	GO:0000103//sulfate assimilation;GO:0008152//metabolic process;GO:0016310//phosphorylation;GO:0050428//3'-phosphoadenosine 5'-phosphosulfate biosynthetic process
ENSMUSG00000009905	257	252	271	642	696	774	1.86	1.91	2.06	4.93	4.38	5.65	1.943333333	4.986666667	1.359542387	2.93E-13	1.48E-11	Kdsr	3-ketodihydrosphingosine reductase [Source:MGI Symbol;Acc:MGI:1918000]	Metabolism;Metabolism	Global and overview maps;Lipid metabolism	ko01100//Metabolic pathways;ko00600//Sphingolipid metabolism	K04708;K04708	GO:0005783//endoplasmic reticulum;GO:0005789//endoplasmic reticulum membrane;GO:0016020//membrane;GO:0016021//integral component of membrane	GO:0016491//oxidoreductase activity;GO:0047560//3-dehydrosphinganine reductase activity	GO:0006629//lipid metabolic process;GO:0006665//sphingolipid metabolic process;GO:0006666//3-keto-sphinganine metabolic process;GO:0030148//sphingolipid biosynthetic process;GO:0055114//oxidation-reduction process
ENSMUSG00000068246	3274	4010	2734	1706	1759	1515	87.91	112.61	79.27	49.72	41.68	42.08	93.26333333	44.49333333	-1.067720808	3.36E-13	1.69E-11	Apol9b	apolipoprotein L 9b [Source:MGI Symbol;Acc:MGI:1919148]	-	-	-	-	GO:0005575//cellular_component;GO:0005576//extracellular region	GO:0008289//lipid binding	GO:0006869//lipid transport;GO:0008150//biological_process;GO:0042157//lipoprotein metabolic process
ENSMUSG00000022040	13544	10777	14379	27532	36861	27982	265.67	221.47	297.04	573.68	629.44	553.88	261.3933333	585.6666667	1.163857439	3.38E-13	1.69E-11	Ephx2	epoxide hydrolase 2, cytoplasmic [Source:MGI Symbol;Acc:MGI:99500]	Metabolism;Metabolism;Cellular Processes	Global and overview maps;Lipid metabolism;Transport and catabolism	ko01100//Metabolic pathways;ko00590//Arachidonic acid metabolism;ko04146//Peroxisome	K08726;K08726;K08726	GO:0005737//cytoplasm;GO:0005777//peroxisome;GO:0005829//cytosol	GO:0000287//magnesium ion binding;GO:0003824//catalytic activity;GO:0004301//epoxide hydrolase activity;GO:0015643//toxic substance binding;GO:0016787//hydrolase activity;GO:0016791//phosphatase activity;GO:0033885//10-hydroxy-9-(phosphonooxy)octadecanoate phosphatase activity;GO:0042577//lipid phosphatase activity;GO:0042803//protein homodimerization activity;GO:0046872//metal ion binding	GO:0002539//prostaglandin production involved in inflammatory response;GO:0006629//lipid metabolic process;GO:0006954//inflammatory response;GO:0008152//metabolic process;GO:0009636//response to toxic substance;GO:0010628//positive regulation of gene expression;GO:0016311//dephosphorylation;GO:0019233//sensory perception of pain;GO:0019439//aromatic compound catabolic process;GO:0042632//choleste…
ENSMUSG00000019122	1486	1284	1352	552	866	696	19.73	17.86	18.91	7.79	10.01	9.33	18.83333333	9.043333333	-1.05836182	3.39E-13	1.69E-11	Ccl9	chemokine (C-C motif) ligand 9 [Source:MGI Symbol;Acc:MGI:104533]	Environmental Information Processing;Organismal Systems	Signaling molecules and interaction;Immune system	ko04060//Cytokine-cytokine receptor interaction;ko04062//Chemokine signaling pathway	K22671;K22671	GO:0005576//extracellular region;GO:0005615//extracellular space	GO:0005125//cytokine activity;GO:0008009//chemokine activity;GO:0048020//CCR chemokine receptor binding	GO:0002548//monocyte chemotaxis;GO:0006935//chemotaxis;GO:0006954//inflammatory response;GO:0006955//immune response;GO:0007165//signal transduction;GO:0007186//G-protein coupled receptor signaling pathway;GO:0030593//neutrophil chemotaxis;GO:0043547//positive regulation of GTPase activity;GO:0045662//negative regulation of myoblast differentiation;GO:0048245//eosinophil chemotaxis;GO:0048247//ly…
ENSMUSG00000041261	1425	1385	1345	571	845	740	14.76	15.03	14.67	6.28	7.62	7.74	14.82	7.213333333	-1.038807449	4.03E-13	2.00E-11	Car8	carbonic anhydrase 8 [Source:MGI Symbol;Acc:MGI:88253]	Metabolism	Energy metabolism	ko00910//Nitrogen metabolism	K01672	GO:0005737//cytoplasm	GO:0004089//carbonate dehydratase activity;GO:0005515//protein binding;GO:0008270//zinc ion binding;GO:0046872//metal ion binding	GO:0048015//phosphatidylinositol-mediated signaling
ENSMUSG00000045776	337	474	259	116	144	77	3.32	5.63	2.95	1.22	1.16	0.75	3.966666667	1.043333333	-1.926727011	4.96E-13	2.45E-11	Lrtm1	leucine-rich repeats and transmembrane domains 1 [Source:MGI Symbol;Acc:MGI:2442106]	-	-	-	-	GO:0016020//membrane;GO:0016021//integral component of membrane	GO:0005515//protein binding;GO:0008201//heparin binding;GO:0048495//Roundabout binding	GO:0007411//axon guidance;GO:0050919//negative chemotaxis;GO:0051965//positive regulation of synapse assembly
ENSMUSG00000039809	1164	1110	876	561	647	449	8.08	8.07	6.4	4.14	3.91	3.15	7.516666667	3.733333333	-1.009628701	6.29E-13	3.07E-11	Gabbr2	gamma-aminobutyric acid (GABA) B receptor, 2 [Source:MGI Symbol;Acc:MGI:2386030]	Environmental Information Processing;Environmental Information Processing;Organismal Systems;Human Diseases;Organismal Systems;Organismal Systems	Signaling molecules and interaction;Signal transduction;Endocrine system;Substance dependence;Nervous system;Sensory system	ko04080//Neuroactive ligand-receptor interaction;ko04024//cAMP signaling pathway;ko04915//Estrogen signaling pathway;ko05032//Morphine addiction;ko04727//GABAergic synapse;ko04742//Taste transduction	K04615;K04615;K04615;K04615;K04615;K04615	GO:0005737//cytoplasm;GO:0005886//plasma membrane;GO:0005887//integral component of plasma membrane;GO:0016020//membrane;GO:0016021//integral component of membrane;GO:0030054//cell junction;GO:0038039//G-protein coupled receptor heterodimeric complex;GO:0043005//neuron projection;GO:0045202//synapse;GO:0045211//postsynaptic membrane;GO:1902710//GABA receptor complex	GO:0004930//G-protein coupled receptor activity;GO:0004965//G-protein coupled GABA receptor activity;GO:0005515//protein binding;GO:0046982//protein heterodimerization activity	GO:0007165//signal transduction;GO:0007186//G-protein coupled receptor signaling pathway;GO:0007214//gamma-aminobutyric acid signaling pathway
ENSMUSG00000038831	218	277	259	92	67	84	1.51	2.11	2.1	0.86	0.47	0.65	1.906666667	0.66	-1.530514717	6.39E-13	3.11E-11	Ralgps1	Ral GEF with PH domain and SH3 binding motif 1 [Source:MGI Symbol;Acc:MGI:1922008]	-	-	-	-	GO:0005575//cellular_component;GO:0005622//intracellular;GO:0005737//cytoplasm;GO:0005886//plasma membrane;GO:0016020//membrane	GO:0005085//guanyl-nucleotide exchange factor activity;GO:0008321//Ral guanyl-nucleotide exchange factor activity	GO:0007264//small GTPase mediated signal transduction;GO:0032485//regulation of Ral protein signal transduction
ENSMUSG00000003948	2533	2411	2925	5568	6725	6505	38.6	38.73	48.1	89.87	90.09	100.22	41.81	93.39333333	1.159471527	9.29E-13	4.50E-11	Mmd	monocyte to macrophage differentiation-associated [Source:MGI Symbol;Acc:MGI:1914718]	-	-	-	-	GO:0005764//lysosome;GO:0005765//lysosomal membrane;GO:0005768//endosome;GO:0005794//Golgi apparatus;GO:0016020//membrane;GO:0016021//integral component of membrane;GO:0031902//late endosome membrane	GO:0004672//protein kinase activity	GO:0006468//protein phosphorylation;GO:0019835//cytolysis;GO:0032880//regulation of protein localization;GO:0045666//positive regulation of neuron differentiation;GO:0045860//positive regulation of protein kinase activity
ENSMUSG00000003721	7797	4542	4538	13372	17738	13199	210.34	154.16	137.7	536.68	502.64	435.64	167.4	491.6533333	1.554341896	9.70E-13	4.68E-11	Insig2	insulin induced gene 2 [Source:MGI Symbol;Acc:MGI:1920249]	-	-	-	-	GO:0005783//endoplasmic reticulum;GO:0005789//endoplasmic reticulum membrane;GO:0016020//membrane;GO:0016021//integral component of membrane;GO:0032937//SREBP-SCAP-Insig complex	GO:0008134//transcription factor binding	GO:0006629//lipid metabolic process;GO:0006641//triglyceride metabolic process;GO:0006695//cholesterol biosynthetic process;GO:0006991//response to sterol depletion;GO:0008202//steroid metabolic process;GO:0008203//cholesterol metabolic process;GO:0010894//negative regulation of steroid biosynthetic process;GO:0016126//sterol biosynthetic process;GO:0032868//response to insulin;GO:0032933//SREBP …
ENSMUSG00000023067	247	146	131	2107	1141	2622	5.15	3.41	2.93	47.07	20.92	55.32	3.83	41.10333333	3.423839099	1.08E-12	5.21E-11	Cdkn1a	cyclin-dependent kinase inhibitor 1A (P21) [Source:MGI Symbol;Acc:MGI:104556]	Human Diseases;Human Diseases;Environmental Information Processing;Human Diseases;Human Diseases;Human Diseases;Human Diseases;Human Diseases;Human Diseases;Human Diseases;Cellular Processes;Human Diseases;Environmental Information Processing;Human Diseases;Organismal Systems;Human Diseases;Human Diseases;Human Diseases;Human Diseases;Human Diseases;Environmental Information Processing;Cellular P…	Cancers;Infectious diseases;Signal transduction;Infectious diseases;Infectious diseases;Cancers;Infectious diseases;Infectious diseases;Cancers;Cancers;Cell growth and death;Cancers;Signal transduction;Endocrine and metabolic diseases;Endocrine system;Cancers;Cancers;Infectious diseases;Cancers;Infectious diseases;Signal transduction;Cell growth and death;Endocrine system;Signal transduction;Canc…	ko05200//Pathways in cancer;ko05165//Human papillomavirus infection;ko04151//PI3K-Akt signaling pathway;ko05166//HTLV-I infection;ko05163//Human cytomegalovirus infection;ko05203//Viral carcinogenesis;ko05167//Kaposi sarcoma-associated herpesvirus infection;ko05169//Epstein-Barr virus infection;ko05205//Proteoglycans in cancer;ko05202//Transcriptional misregulation in cancers;ko04218//Cellular se…	K06625;K06625;K06625;K06625;K06625;K06625;K06625;K06625;K06625;K06625;K06625;K06625;K06625;K06625;K06625;K06625;K06625;K06625;K06625;K06625;K06625;K06625;K06625;K06625;K06625;K06625;K06625;K06625;K06625;K06625;K06625;K06625;K06625;K06625;K06625;K06625;K06625;K06625;K06625;K06625;K06625	GO:0000307//cyclin-dependent protein kinase holoenzyme complex;GO:0005634//nucleus;GO:0005654//nucleoplasm;GO:0005730//nucleolus;GO:0005737//cytoplasm;GO:0005829//cytosol;GO:0016604//nuclear body;GO:0032991//macromolecular complex;GO:0048471//perinuclear region of cytoplasm;GO:0070557//PCNA-p21 complex	GO:0004860//protein kinase inhibitor activity;GO:0004861//cyclin-dependent protein serine/threonine kinase inhibitor activity;GO:0005515//protein binding;GO:0016301//kinase activity;GO:0019901//protein kinase binding;GO:0019912//cyclin-dependent protein kinase activating kinase activity;GO:0030332//cyclin binding;GO:0031625//ubiquitin protein ligase binding;GO:0044877//macromolecular complex bind…	GO:0000079//regulation of cyclin-dependent protein serine/threonine kinase activity;GO:0000082//G1/S transition of mitotic cell cycle;GO:0000086//G2/M transition of mitotic cell cycle;GO:0006606//protein import into nucleus;GO:0006974//cellular response to DNA damage stimulus;GO:0006977//DNA damage response, signal transduction by p53 class mediator resulting in cell cycle arrest;GO:0006978//DNA …
ENSMUSG00000024132	2854	2778	3341	6081	8091	7015	101.73	103.4	124.72	231.69	250.66	252.21	109.95	244.8533333	1.155070232	1.42E-12	6.79E-11	Eci1	enoyl-Coenzyme A delta isomerase 1 [Source:MGI Symbol;Acc:MGI:94871]	Metabolism	Lipid metabolism	ko00071//Fatty acid degradation	K13238	GO:0005739//mitochondrion;GO:0005743//mitochondrial inner membrane;GO:0005759//mitochondrial matrix	GO:0003824//catalytic activity;GO:0004165//dodecenoyl-CoA delta-isomerase activity;GO:0004300//enoyl-CoA hydratase activity;GO:0016853//isomerase activity;GO:0042802//identical protein binding	GO:0006629//lipid metabolic process;GO:0006631//fatty acid metabolic process;GO:0006635//fatty acid beta-oxidation
ENSMUSG00000028167	278	300	276	121	149	96	9.57	11.03	10.16	4.54	4.57	3.42	10.25333333	4.176666667	-1.295669089	1.91E-12	9.06E-11	Bdh2	3-hydroxybutyrate dehydrogenase, type 2 [Source:MGI Symbol;Acc:MGI:1917022]	Metabolism;Metabolism;Metabolism	Global and overview maps;Carbohydrate metabolism;Lipid metabolism	ko01100//Metabolic pathways;ko00650//Butanoate metabolism;ko00072//Synthesis and degradation of ketone bodies	K00019;K00019;K00019	GO:0005737//cytoplasm;GO:0005829//cytosol	GO:0003858//3-hydroxybutyrate dehydrogenase activity;GO:0016491//oxidoreductase activity;GO:0016628//oxidoreductase activity, acting on the CH-CH group of donors, NAD or NADP as acceptor;GO:0051287//NAD binding	GO:0006635//fatty acid beta-oxidation;GO:0019290//siderophore biosynthetic process;GO:0030855//epithelial cell differentiation;GO:0042168//heme metabolic process;GO:0055072//iron ion homeostasis;GO:0055114//oxidation-reduction process
ENSMUSG00000052928	707	534	619	1385	1774	1178	4.68	3.7	4.31	9.74	10.22	7.87	4.23	9.276666667	1.132948839	2.03E-12	9.59E-11	Ctif	CBP80/20-dependent translation initiation factor [Source:MGI Symbol;Acc:MGI:2685518]	-	-	-	-	GO:0005829//cytosol;GO:0048471//perinuclear region of cytoplasm	GO:0003723//RNA binding;GO:0005515//protein binding	GO:0000184//nuclear-transcribed mRNA catabolic process, nonsense-mediated decay;GO:0006446//regulation of translational initiation
ENSMUSG00000056973	14670	10664	13641	28310	43241	26076	292.2	222.51	286.14	598.96	749.77	524.1	266.95	624.2766667	1.225615995	2.40E-12	1.13E-10	Ces1d	carboxylesterase 1D [Source:MGI Symbol;Acc:MGI:2148202]	Metabolism;Metabolism	Global and overview maps;Xenobiotics biodegradation and metabolism	ko01100//Metabolic pathways;ko00983//Drug metabolism - other enzymes	K01044;K01044	GO:0005615//extracellular space;GO:0005737//cytoplasm;GO:0005783//endoplasmic reticulum;GO:0005788//endoplasmic reticulum lumen;GO:0005811//lipid particle;GO:0005829//cytosol	GO:0004771//sterol esterase activity;GO:0004806//triglyceride lipase activity;GO:0016787//hydrolase activity;GO:0030339//fatty-acyl-ethyl-ester synthase activity;GO:0052689//carboxylic ester hydrolase activity;GO:0080030//methyl indole-3-acetate esterase activity	GO:0006629//lipid metabolic process;GO:0006637//acyl-CoA metabolic process;GO:0006695//cholesterol biosynthetic process;GO:0009636//response to toxic substance;GO:0016042//lipid catabolic process;GO:0019626//short-chain fatty acid catabolic process;GO:0030855//epithelial cell differentiation;GO:0034379//very-low-density lipoprotein particle assembly;GO:0046464//acylglycerol catabolic process;GO:0…
ENSMUSG00000026870	884	934	754	371	553	418	15.51	17.17	13.94	6.92	8.44	7.42	15.54	7.593333333	-1.033181257	2.42E-12	1.14E-10	Cutal	cutA divalent cation tolerance homolog-like [Source:MGI Symbol;Acc:MGI:1925246]	-	-	-	-	GO:0005575//cellular_component;GO:0016020//membrane;GO:0016021//integral component of membrane	GO:0005507//copper ion binding	GO:0008150//biological_process;GO:0010038//response to metal ion
ENSMUSG00000021400	1289	1246	1117	2178	3314	2597	19.54	19.79	17.83	35.07	43.73	39.73	19.05333333	39.51	1.052174431	2.78E-12	1.30E-10	Wrnip1	Werner helicase interacting protein 1 [Source:MGI Symbol;Acc:MGI:1926153]	-	-	-	-	GO:0000784//nuclear chromosome, telomeric region;GO:0005634//nucleus;GO:0005737//cytoplasm;GO:0048471//perinuclear region of cytoplasm	GO:0000166//nucleotide binding;GO:0003677//DNA binding;GO:0005515//protein binding;GO:0005524//ATP binding;GO:0008047//enzyme activator activity;GO:0016787//hydrolase activity;GO:0016887//ATPase activity;GO:0042802//identical protein binding;GO:0046872//metal ion binding	GO:0000731//DNA synthesis involved in DNA repair;GO:0002376//immune system process;GO:0006260//DNA replication;GO:0006261//DNA-dependent DNA replication;GO:0006281//DNA repair;GO:0006282//regulation of DNA repair;GO:0006974//cellular response to DNA damage stimulus;GO:0030174//regulation of DNA-dependent DNA replication initiation;GO:0043085//positive regulation of catalytic activity;GO:0045087//…
ENSMUSG00000017307	304	319	395	821	974	892	10.61	11.64	14.51	30.44	29.68	31.4	12.25333333	30.50666667	1.315950285	2.87E-12	1.33E-10	Acot8	acyl-CoA thioesterase 8 [Source:MGI Symbol;Acc:MGI:2158201]	Metabolism;Cellular Processes;Metabolism	Global and overview maps;Transport and catabolism;Lipid metabolism	ko01100//Metabolic pathways;ko04146//Peroxisome;ko00120//Primary bile acid biosynthesis	K11992;K11992;K11992	GO:0005739//mitochondrion;GO:0005777//peroxisome;GO:0005782//peroxisomal matrix	GO:0003986//acetyl-CoA hydrolase activity;GO:0004778//succinyl-CoA hydrolase activity;GO:0016290//palmitoyl-CoA hydrolase activity;GO:0016787//hydrolase activity;GO:0033882//choloyl-CoA hydrolase activity;GO:0047603//acetoacetyl-CoA hydrolase activity;GO:0047617//acyl-CoA hydrolase activity;GO:0047994//hydroxymethylglutaryl-CoA hydrolase activity;GO:0052689//carboxylic ester hydrolase activity;GO…	GO:0006629//lipid metabolic process;GO:0006631//fatty acid metabolic process;GO:0006637//acyl-CoA metabolic process;GO:0007031//peroxisome organization;GO:0009062//fatty acid catabolic process;GO:0016559//peroxisome fission;GO:0043649//dicarboxylic acid catabolic process;GO:0045225//negative regulation of CD4 biosynthetic process
ENSMUSG00000008035	2991	2244	1240	159	396	150	75.36	58.94	31.1	5.14	8.77	5.37	55.13333333	6.426666667	-3.100782278	4.16E-12	1.91E-10	Mid1ip1	Mid1 interacting protein 1 (gastrulation specific G12-like (zebrafish)) [Source:MGI Symbol;Acc:MGI:1915291]	-	-	-	-	GO:0005634//nucleus;GO:0005737//cytoplasm;GO:0005829//cytosol;GO:0005856//cytoskeleton;GO:0005874//microtubule;GO:0015630//microtubule cytoskeleton	GO:0005515//protein binding;GO:0008022//protein C-terminus binding;GO:0042802//identical protein binding	GO:0006629//lipid metabolic process;GO:0007026//negative regulation of microtubule depolymerization;GO:0045723//positive regulation of fatty acid biosynthetic process;GO:0046890//regulation of lipid biosynthetic process;GO:0051258//protein polymerization;GO:0051351//positive regulation of ligase activity
ENSMUSG00000024131	1470	1440	1073	747	673	603	25.83	26.51	19.87	13.94	10.29	10.69	24.07	11.64	-1.048145084	4.24E-12	1.93E-10	Slc3a1	solute carrier family 3, member 1 [Source:MGI Symbol;Acc:MGI:1195264]	Organismal Systems	Digestive system	ko04974//Protein digestion and absorption	K14210	GO:0005743//mitochondrial inner membrane;GO:0005774//vacuolar membrane;GO:0005886//plasma membrane;GO:0005887//integral component of plasma membrane;GO:0016020//membrane;GO:0016021//integral component of membrane;GO:0031526//brush border membrane	GO:0003824//catalytic activity;GO:0005515//protein binding;GO:0046982//protein heterodimerization activity	GO:0005975//carbohydrate metabolic process;GO:0006865//amino acid transport
ENSMUSG00000061313	214	209	224	552	662	440	2.27	2.2	2.6	6.21	7.03	5.32	2.356666667	6.186666667	1.39241459	4.34E-12	1.97E-10	Ddhd2	DDHD domain containing 2 [Source:MGI Symbol;Acc:MGI:1919358]	-	-	-	-	GO:0005737//cytoplasm;GO:0005793//endoplasmic reticulum-Golgi intermediate compartment;GO:0005794//Golgi apparatus;GO:0005815//microtubule organizing center;GO:0005829//cytosol;GO:0016020//membrane;GO:0030134//ER to Golgi transport vesicle	GO:0004620//phospholipase activity;GO:0004806//triglyceride lipase activity;GO:0005515//protein binding;GO:0016787//hydrolase activity;GO:0046872//metal ion binding	GO:0006629//lipid metabolic process;GO:0006888//ER to Golgi vesicle-mediated transport;GO:0007626//locomotory behavior;GO:0008542//visual learning;GO:0016042//lipid catabolic process;GO:0019433//triglyceride catabolic process;GO:0034389//lipid particle organization;GO:0090141//positive regulation of mitochondrial fission
ENSMUSG00000026489	26509	26368	19293	10981	16121	8850	785.89	703.87	590.69	334.18	397.83	257.96	693.4833333	329.99	-1.071438905	4.35E-12	1.97E-10	Coq8a	coenzyme Q8A [Source:MGI Symbol;Acc:MGI:1914676]	-	-	-	-	GO:0005739//mitochondrion;GO:0016020//membrane;GO:0016021//integral component of membrane;GO:0031314//extrinsic component of mitochondrial inner membrane	GO:0000166//nucleotide binding;GO:0005524//ATP binding;GO:0016301//kinase activity;GO:0016740//transferase activity;GO:0043531//ADP binding	GO:0006468//protein phosphorylation;GO:0006744//ubiquinone biosynthetic process;GO:0016310//phosphorylation
ENSMUSG00000027253	479	309	395	903	1226	860	2.41	1.63	2.09	4.83	5.37	4.37	2.043333333	4.856666667	1.249041898	4.58E-12	2.07E-10	Lrp4	low density lipoprotein receptor-related protein 4 [Source:MGI Symbol;Acc:MGI:2442252]	-	-	-	-	GO:0005886//plasma membrane;GO:0009986//cell surface;GO:0014069//postsynaptic density;GO:0016020//membrane;GO:0016021//integral component of membrane;GO:0030425//dendrite;GO:0031594//neuromuscular junction;GO:0043025//neuronal cell body;GO:0044853//plasma membrane raft;GO:0097060//synaptic membrane	GO:0005509//calcium ion binding;GO:0005515//protein binding;GO:0030971//receptor tyrosine kinase binding;GO:0034185//apolipoprotein binding;GO:0042803//protein homodimerization activity;GO:0097110//scaffold protein binding	GO:0001822//kidney development;GO:0001932//regulation of protein phosphorylation;GO:0001942//hair follicle development;GO:0006897//endocytosis;GO:0007275//multicellular organism development;GO:0008104//protein localization;GO:0009953//dorsal/ventral pattern formation;GO:0009954//proximal/distal pattern formation;GO:0016055//Wnt signaling pathway;GO:0030154//cell differentiation;GO:0030279//negati…
ENSMUSG00000026202	10605	6393	5781	3474	2968	3222	206.23	136.43	117.37	73.48	50.29	62.54	153.3433333	62.10333333	-1.304022835	4.97E-12	2.23E-10	Tuba4a	tubulin, alpha 4A [Source:MGI Symbol;Acc:MGI:1095410]	Cellular Processes;Cellular Processes;Cellular Processes;Cellular Processes	Transport and catabolism;Cellular community - eukaryotes;Cell growth and death;Cellular community - eukaryotes	ko04145//Phagosome;ko04530//Tight junction;ko04210//Apoptosis;ko04540//Gap junction	K07374;K07374;K07374;K07374	GO:0005737//cytoplasm;GO:0005856//cytoskeleton;GO:0005874//microtubule;GO:0015630//microtubule cytoskeleton	GO:0000166//nucleotide binding;GO:0003924//GTPase activity;GO:0005200//structural constituent of cytoskeleton;GO:0005515//protein binding;GO:0005525//GTP binding;GO:0019899//enzyme binding;GO:0019901//protein kinase binding	GO:0000226//microtubule cytoskeleton organization;GO:0000278//mitotic cell cycle;GO:0007010//cytoskeleton organization;GO:0007017//microtubule-based process
ENSMUSG00000040699	640	784	749	338	371	204	16.79	19.21	18.75	9.46	7.12	5.5	18.25	7.36	-1.310118793	4.98E-12	2.23E-10	Limd2	LIM domain containing 2 [Source:MGI Symbol;Acc:MGI:1915053]	-	-	-	-	GO:0005575//cellular_component;GO:0005634//nucleus;GO:0005737//cytoplasm	GO:0003674//molecular_function;GO:0046872//metal ion binding	GO:0008150//biological_process
ENSMUSG00000022587	13984	14455	9293	6755	5938	5466	598.39	637.63	410.98	309.13	218.98	232.59	549	253.5666667	-1.114441045	5.08E-12	2.26E-10	Ly6e	lymphocyte antigen 6 complex, locus E [Source:MGI Symbol;Acc:MGI:106651]	-	-	-	-	GO:0016020//membrane;GO:0016021//integral component of membrane	-	-
ENSMUSG00000040017	4533	4784	5727	2470	2021	2348	86.41	95.53	114.97	50.01	33.54	45.16	98.97	42.90333333	-1.205901538	5.64E-12	2.50E-10	Saa4	serum amyloid A 4 [Source:MGI Symbol;Acc:MGI:98224]	-	-	-	-	GO:0005576//extracellular region;GO:0005615//extracellular space;GO:0034364//high-density lipoprotein particle	GO:0042056//chemoattractant activity	GO:0006953//acute-phase response;GO:0050918//positive chemotaxis;GO:0060326//cell chemotaxis
ENSMUSG00000021417	2392	2263	3361	6939	7880	6669	75.87	74.25	110.62	231.31	214.18	210.42	86.91333333	218.6366667	1.330885948	8.00E-12	3.52E-10	Eci2	enoyl-Coenzyme A delta isomerase 2 [Source:MGI Symbol;Acc:MGI:1346064]	Cellular Processes;Metabolism	Transport and catabolism;Lipid metabolism	ko04146//Peroxisome;ko00071//Fatty acid degradation	K13239;K13239	GO:0005654//nucleoplasm;GO:0005739//mitochondrion;GO:0005777//peroxisome;GO:0005782//peroxisomal matrix;GO:0043231//intracellular membrane-bounded organelle	GO:0000062//fatty-acyl-CoA binding;GO:0003824//catalytic activity;GO:0004165//dodecenoyl-CoA delta-isomerase activity;GO:0016853//isomerase activity;GO:0016863//intramolecular oxidoreductase activity, transposing C=C bonds	GO:0006635//fatty acid beta-oxidation;GO:0009062//fatty acid catabolic process
ENSMUSG00000030800	242	360	222	55	126	65	5.22	8.14	5.07	1.26	2.38	1.44	6.143333333	1.693333333	-1.859155669	8.92E-12	3.90E-10	Prss8	protease, serine 8 (prostasin) [Source:MGI Symbol;Acc:MGI:1923810]	-	-	-	-	GO:0005886//plasma membrane	GO:0004252//serine-type endopeptidase activity;GO:0008233//peptidase activity;GO:0008236//serine-type peptidase activity;GO:0016787//hydrolase activity	GO:0006508//proteolysis
ENSMUSG00000058997	4472	4214	5401	9848	12275	10588	31.28	29.97	38.62	74.34	78.23	76.52	33.29	76.36333333	1.197791209	9.67E-12	4.22E-10	Vwa8	von Willebrand factor A domain containing 8 [Source:MGI Symbol;Acc:MGI:1919008]	-	-	-	-	GO:0005739//mitochondrion;GO:0005777//peroxisome	GO:0000166//nucleotide binding;GO:0005524//ATP binding;GO:0016887//ATPase activity	GO:0008150//biological_process
ENSMUSG00000027875	58229	57088	82565	159435	191835	179823	767.36	792.09	1166.28	2216.13	2253.86	2423.86	908.5766667	2297.95	1.338667247	1.02E-11	4.44E-10	Hmgcs2	3-hydroxy-3-methylglutaryl-Coenzyme A synthase 2 [Source:MGI Symbol;Acc:MGI:101939]	Metabolism;Organismal Systems;Metabolism;Metabolism;Metabolism;Metabolism	Global and overview maps;Endocrine system;Amino acid metabolism;Carbohydrate metabolism;Metabolism of terpenoids and polyketides;Lipid metabolism	ko01100//Metabolic pathways;ko03320//PPAR signaling pathway;ko00280//Valine, leucine and isoleucine degradation;ko00650//Butanoate metabolism;ko00900//Terpenoid backbone biosynthesis;ko00072//Synthesis and degradation of ketone bodies	K01641;K01641;K01641;K01641;K01641;K01641	GO:0005739//mitochondrion;GO:0005743//mitochondrial inner membrane;GO:0005759//mitochondrial matrix	GO:0003824//catalytic activity;GO:0004421//hydroxymethylglutaryl-CoA synthase activity;GO:0016740//transferase activity	GO:0006084//acetyl-CoA metabolic process;GO:0006629//lipid metabolic process;GO:0006694//steroid biosynthetic process;GO:0006695//cholesterol biosynthetic process;GO:0008202//steroid metabolic process;GO:0008203//cholesterol metabolic process;GO:0008299//isoprenoid biosynthetic process;GO:0010142//farnesyl diphosphate biosynthetic process, mevalonate pathway;GO:0016126//sterol biosynthetic process
ENSMUSG00000031545	3552	3765	3915	10557	10184	6886	32.53	35.75	38.64	108.77	85.71	66.37	35.64	86.95	1.286688691	1.09E-11	4.66E-10	Gpat4	glycerol-3-phosphate acyltransferase 4 [Source:MGI Symbol;Acc:MGI:2142716]	Metabolism;Metabolism;Metabolism	Global and overview maps;Lipid metabolism;Lipid metabolism	ko01100//Metabolic pathways;ko00564//Glycerophospholipid metabolism;ko00561//Glycerolipid metabolism	K13506;K13506;K13506	GO:0005783//endoplasmic reticulum;GO:0005789//endoplasmic reticulum membrane;GO:0016020//membrane;GO:0016021//integral component of membrane;GO:0030176//integral component of endoplasmic reticulum membrane	GO:0004366//glycerol-3-phosphate O-acyltransferase activity;GO:0016740//transferase activity;GO:0016746//transferase activity, transferring acyl groups	GO:0002071//glandular epithelial cell maturation;GO:0006629//lipid metabolic process;GO:0006631//fatty acid metabolic process;GO:0006637//acyl-CoA metabolic process;GO:0006641//triglyceride metabolic process;GO:0006656//phosphatidylcholine biosynthetic process;GO:0007595//lactation;GO:0008610//lipid biosynthetic process;GO:0008654//phospholipid biosynthetic process;GO:0016024//CDP-diacylglycerol …
ENSMUSG00000025355	2812	1967	1667	1134	1033	944	39.87	29.47	24.87	18	13.43	13.97	31.40333333	15.13333333	-1.053187907	1.26E-11	5.34E-10	Mmp19	matrix metallopeptidase 19 [Source:MGI Symbol;Acc:MGI:1927899]	-	-	-	-	GO:0005576//extracellular region;GO:0005615//extracellular space;GO:0005886//plasma membrane;GO:0016020//membrane;GO:0031012//extracellular matrix;GO:0031225//anchored component of membrane	GO:0004222//metalloendopeptidase activity;GO:0008233//peptidase activity;GO:0008237//metallopeptidase activity;GO:0008270//zinc ion binding;GO:0016787//hydrolase activity;GO:0046872//metal ion binding	GO:0001525//angiogenesis;GO:0001541//ovarian follicle development;GO:0001542//ovulation from ovarian follicle;GO:0001554//luteolysis;GO:0006508//proteolysis;GO:0007275//multicellular organism development;GO:0009725//response to hormone;GO:0030154//cell differentiation;GO:0030198//extracellular matrix organization;GO:0030574//collagen catabolic process;GO:0051591//response to cAMP
ENSMUSG00000002107	126	72	95	300	330	263	1.77	1.28	1.42	5.18	4.22	5.26	1.49	4.886666667	1.713538367	1.31E-11	5.52E-10	Celf2	CUGBP, Elav-like family member 2 [Source:MGI Symbol;Acc:MGI:1338822]	-	-	-	-	GO:0005634//nucleus;GO:0005737//cytoplasm;GO:1990904//ribonucleoprotein complex	GO:0003676//nucleic acid binding;GO:0003723//RNA binding;GO:0003729//mRNA binding;GO:0036002//pre-mRNA binding	GO:0000381//regulation of alternative mRNA splicing, via spliceosome;GO:0006376//mRNA splice site selection;GO:0006397//mRNA processing
ENSMUSG00000034173	13	10	26	112	149	81	0.46	0.33	0.94	3.54	3.31	1.95	0.576666667	2.933333333	2.346731486	1.39E-11	5.83E-10	Zbed5	zinc finger, BED type containing 5 [Source:MGI Symbol;Acc:MGI:1919220]	-	-	-	-	GO:0005654//nucleoplasm;GO:0005739//mitochondrion	-	GO:0008150//biological_process
ENSMUSG00000046480	0	3	2	54	73	56	0	0.03	0.02	0.46	0.51	0.45	0.016666667	0.473333333	4.827819025	1.39E-11	5.84E-10	Scn4b	sodium channel, type IV, beta [Source:MGI Symbol;Acc:MGI:2687406]	Organismal Systems	Circulatory system	ko04261//Adrenergic signaling in cardiomyocytes	K04848	GO:0001518//voltage-gated sodium channel complex;GO:0005886//plasma membrane;GO:0014704//intercalated disc;GO:0016020//membrane;GO:0016021//integral component of membrane;GO:0031226//intrinsic component of plasma membrane	GO:0005244//voltage-gated ion channel activity;GO:0005248//voltage-gated sodium channel activity;GO:0005272//sodium channel activity;GO:0017080//sodium channel regulator activity;GO:0044325//ion channel binding;GO:0086006//voltage-gated sodium channel activity involved in cardiac muscle cell action potential	GO:0006811//ion transport;GO:0006814//sodium ion transport;GO:0010765//positive regulation of sodium ion transport;GO:0034765//regulation of ion transmembrane transport;GO:0035725//sodium ion transmembrane transport;GO:0060048//cardiac muscle contraction;GO:0060307//regulation of ventricular cardiac muscle cell membrane repolarization;GO:0086002//cardiac muscle cell action potential involved in c…
ENSMUSG00000020571	6015	6215	5087	1981	2131	3148	110.39	119.49	98.32	38.62	34.04	58.3	109.4	43.65333333	-1.325449012	1.51E-11	6.32E-10	Pdia6	protein disulfide isomerase associated 6 [Source:MGI Symbol;Acc:MGI:1919103]	Genetic Information Processing	Folding, sorting and degradation	ko04141//Protein processing in endoplasmic reticulum	K09584	GO:0005615//extracellular space;GO:0005783//endoplasmic reticulum;GO:0005793//endoplasmic reticulum-Golgi intermediate compartment;GO:0005829//cytosol	GO:0015037//peptide disulfide oxidoreductase activity;GO:0016853//isomerase activity	GO:0045454//cell redox homeostasis;GO:0055114//oxidation-reduction process
ENSMUSG00000030035	951	1118	1100	578	576	492	32.41	40.35	38.12	20.41	15.98	16.9	36.96	17.76333333	-1.057062424	1.53E-11	6.33E-10	Wbp1	WW domain binding protein 1 [Source:MGI Symbol;Acc:MGI:104710]	-	-	-	-	GO:0005575//cellular_component;GO:0016020//membrane;GO:0016021//integral component of membrane	GO:0005515//protein binding;GO:0050699//WW domain binding	GO:0008150//biological_process
ENSMUSG00000063929	152	185	325	742	1211	741	3.96	5.05	8.94	20.57	27.5	19.5	5.983333333	22.52333333	1.912399011	1.85E-11	7.66E-10	Cyp4a32	cytochrome P450, family 4, subfamily a, polypeptide 32 [Source:MGI Symbol;Acc:MGI:3717148]	Metabolism;Organismal Systems;Organismal Systems;Metabolism;Metabolism;Organismal Systems;Metabolism	Global and overview maps;Circulatory system;Sensory system;Metabolism of cofactors and vitamins;Lipid metabolism;Endocrine system;Lipid metabolism	ko01100//Metabolic pathways;ko04270//Vascular smooth muscle contraction;ko04750//Inflammatory mediator regulation of TRP channels;ko00830//Retinol metabolism;ko00590//Arachidonic acid metabolism;ko03320//PPAR signaling pathway;ko00071//Fatty acid degradation	K07425;K07425;K07425;K07425;K07425;K07425;K07425	GO:0005737//cytoplasm;GO:0016020//membrane;GO:0016021//integral component of membrane;GO:0016324//apical plasma membrane;GO:0043231//intracellular membrane-bounded organelle	GO:0004497//monooxygenase activity;GO:0005506//iron ion binding;GO:0008391//arachidonic acid monooxygenase activity;GO:0008392//arachidonic acid epoxygenase activity;GO:0016491//oxidoreductase activity;GO:0016705//oxidoreductase activity, acting on paired donors, with incorporation or reduction of molecular oxygen;GO:0018685//alkane 1-monooxygenase activity;GO:0020037//heme binding;GO:0046872//me…	GO:0036101//leukotriene B4 catabolic process;GO:0055114//oxidation-reduction process
ENSMUSG00000031628	340	319	241	138	155	116	6.68	6.5	4.67	3.03	2.69	2.32	5.95	2.68	-1.150656668	2.01E-11	8.30E-10	Casp3	caspase 3 [Source:MGI Symbol;Acc:MGI:107739]	Human Diseases;Human Diseases;Environmental Information Processing;Human Diseases;Human Diseases;Human Diseases;Human Diseases;Human Diseases;Human Diseases;Human Diseases;Human Diseases;Human Diseases;Human Diseases;Human Diseases;Human Diseases;Cellular Processes;Organismal Systems;Organismal Systems;Environmental Information Processing;Human Diseases;Human Diseases;Human Diseases;Human Disease…	Cancers;Infectious diseases;Signal transduction;Infectious diseases;Cancers;Infectious diseases;Infectious diseases;Cancers;Neurodegenerative diseases;Infectious diseases;Neurodegenerative diseases;Endocrine and metabolic diseases;Infectious diseases;Cancers;Neurodegenerative diseases;Cell growth and death;Immune system;Nervous system;Signal transduction;Infectious diseases;Infectious diseases;En…	ko05200//Pathways in cancer;ko05165//Human papillomavirus infection;ko04010//MAPK signaling pathway;ko05163//Human cytomegalovirus infection;ko05203//Viral carcinogenesis;ko05167//Kaposi sarcoma-associated herpesvirus infection;ko05168//Herpes simplex infection;ko05205//Proteoglycans in cancer;ko05016//Huntington disease;ko05152//Tuberculosis;ko05010//Alzheimer disease;ko04932//Non-alcoholic fatt…	K02187;K02187;K02187;K02187;K02187;K02187;K02187;K02187;K02187;K02187;K02187;K02187;K02187;K02187;K02187;K02187;K02187;K02187;K02187;K02187;K02187;K02187;K02187;K02187;K02187;K02187;K02187;K02187;K02187;K02187;K02187;K02187	GO:0005634//nucleus;GO:0005737//cytoplasm;GO:0005829//cytosol;GO:0031264//death-inducing signaling complex;GO:0043025//neuronal cell body;GO:0045121//membrane raft	GO:0002020//protease binding;GO:0004190//aspartic-type endopeptidase activity;GO:0004197//cysteine-type endopeptidase activity;GO:0004861//cyclin-dependent protein serine/threonine kinase inhibitor activity;GO:0005123//death receptor binding;GO:0005515//protein binding;GO:0008233//peptidase activity;GO:0008234//cysteine-type peptidase activity;GO:0016005//phospholipase A2 activator activity;GO:00…	GO:0001554//luteolysis;GO:0001666//response to hypoxia;GO:0001782//B cell homeostasis;GO:0006508//proteolysis;GO:0006915//apoptotic process;GO:0006974//cellular response to DNA damage stimulus;GO:0007413//axonal fasciculation;GO:0007507//heart development;GO:0007605//sensory perception of sound;GO:0007611//learning or memory;GO:0008627//intrinsic apoptotic signaling pathway in response to osmotic…
ENSMUSG00000027359	22390	23071	35940	67992	93840	78663	358.58	383.06	558.4	1134.57	1161.47	1149.1	433.3466667	1148.38	1.406006598	2.16E-11	8.85E-10	Slc27a2	solute carrier family 27 (fatty acid transporter), member 2 [Source:MGI Symbol;Acc:MGI:1347099]	Human Diseases;Organismal Systems;Cellular Processes	Endocrine and metabolic diseases;Endocrine system;Transport and catabolism	ko04931//Insulin resistance;ko03320//PPAR signaling pathway;ko04146//Peroxisome	K08746;K08746;K08746	GO:0005739//mitochondrion;GO:0005777//peroxisome;GO:0005778//peroxisomal membrane;GO:0005779//integral component of peroxisomal membrane;GO:0005783//endoplasmic reticulum;GO:0005788//endoplasmic reticulum lumen;GO:0005789//endoplasmic reticulum membrane;GO:0005886//plasma membrane;GO:0016020//membrane;GO:0016021//integral component of membrane;GO:0030176//integral component of endoplasmic reticul…	GO:0000166//nucleotide binding;GO:0003824//catalytic activity;GO:0003996//acyl-CoA ligase activity;GO:0004467//long-chain fatty acid-CoA ligase activity;GO:0005324//long-chain fatty acid transporter activity;GO:0005524//ATP binding;GO:0015245//fatty acid transporter activity;GO:0016874//ligase activity;GO:0019899//enzyme binding;GO:0031957//very long-chain fatty acid-CoA ligase activity;GO:004767…	GO:0000038//very long-chain fatty acid metabolic process;GO:0001561//fatty acid alpha-oxidation;GO:0001676//long-chain fatty acid metabolic process;GO:0006629//lipid metabolic process;GO:0006631//fatty acid metabolic process;GO:0006635//fatty acid beta-oxidation;GO:0006699//bile acid biosynthetic process;GO:0015908//fatty acid transport;GO:0042760//very long-chain fatty acid catabolic process;GO:…
ENSMUSG00000067144	636	1239	873	319	419	210	12.76	26.55	18.45	6.8	7.32	4.25	19.25333333	6.123333333	-1.652719116	2.16E-11	8.85E-10	Slc22a7	solute carrier family 22 (organic anion transporter), member 7 [Source:MGI Symbol;Acc:MGI:1859559]	Organismal Systems	Digestive system	ko04976//Bile secretion	K08204	GO:0005887//integral component of plasma membrane;GO:0016020//membrane;GO:0016021//integral component of membrane	GO:0008514//organic anion transmembrane transporter activity;GO:0022857//transmembrane transporter activity	GO:0015711//organic anion transport;GO:0055085//transmembrane transport
ENSMUSG00000002944	1369	899	1199	2559	2836	2907	28.93	20.14	29.05	57.08	58.96	65.74	26.04	60.59333333	1.218429624	2.55E-11	1.03E-09	Cd36	CD36 molecule [Source:MGI Symbol;Acc:MGI:107899]	Cellular Processes;Environmental Information Processing;Human Diseases;Organismal Systems;Organismal Systems;Environmental Information Processing;Organismal Systems;Human Diseases;Organismal Systems;Organismal Systems	Transport and catabolism;Signal transduction;Endocrine and metabolic diseases;Immune system;Endocrine system;Signaling molecules and interaction;Endocrine system;Infectious diseases;Digestive system;Digestive system	ko04145//Phagosome;ko04152//AMPK signaling pathway;ko04931//Insulin resistance;ko04640//Hematopoietic cell lineage;ko03320//PPAR signaling pathway;ko04512//ECM-receptor interaction;ko04920//Adipocytokine signaling pathway;ko05144//Malaria;ko04979//Cholesterol metabolism;ko04975//Fat digestion and absorption	K06259;K06259;K06259;K06259;K06259;K06259;K06259;K06259;K06259;K06259	GO:0005623//cell;GO:0005739//mitochondrion;GO:0005783//endoplasmic reticulum;GO:0005794//Golgi apparatus;GO:0005886//plasma membrane;GO:0005901//caveola;GO:0009897//external side of plasma membrane;GO:0009986//cell surface;GO:0016020//membrane;GO:0016021//integral component of membrane;GO:0016324//apical plasma membrane;GO:0031526//brush border membrane;GO:0032991//macromolecular complex;GO:00423…	GO:0001540//beta-amyloid binding;GO:0005041//low-density lipoprotein receptor activity;GO:0005044//scavenger receptor activity;GO:0005515//protein binding;GO:0008035//high-density lipoprotein particle binding;GO:0008289//lipid binding;GO:0030169//low-density lipoprotein particle binding;GO:0035325//Toll-like receptor binding;GO:0044877//macromolecular complex binding;GO:0050431//transforming grow…	GO:0000122//negative regulation of transcription from RNA polymerase II promoter;GO:0001676//long-chain fatty acid metabolic process;GO:0001954//positive regulation of cell-matrix adhesion;GO:0002221//pattern recognition receptor signaling pathway;GO:0003085//negative regulation of systemic arterial blood pressure;GO:0006631//fatty acid metabolic process;GO:0006641//triglyceride metabolic process…
ENSMUSG00000003814	21461	20129	19648	7892	7299	11297	392.23	385.4	378.18	153.21	116.13	208.35	385.27	159.23	-1.274757676	2.67E-11	1.08E-09	Calr	calreticulin [Source:MGI Symbol;Acc:MGI:88252]	Human Diseases;Human Diseases;Cellular Processes;Genetic Information Processing;Human Diseases;Organismal Systems	Infectious diseases;Infectious diseases;Transport and catabolism;Folding, sorting and degradation;Infectious diseases;Immune system	ko05166//HTLV-I infection;ko05163//Human cytomegalovirus infection;ko04145//Phagosome;ko04141//Protein processing in endoplasmic reticulum;ko05142//Chagas disease (American trypanosomiasis);ko04612//Antigen processing and presentation	K08057;K08057;K08057;K08057;K08057;K08057	GO:0001669//acrosomal vesicle;GO:0005576//extracellular region;GO:0005615//extracellular space;GO:0005634//nucleus;GO:0005635//nuclear envelope;GO:0005737//cytoplasm;GO:0005783//endoplasmic reticulum;GO:0005788//endoplasmic reticulum lumen;GO:0005789//endoplasmic reticulum membrane;GO:0005790//smooth endoplasmic reticulum;GO:0005794//Golgi apparatus;GO:0005829//cytosol;GO:0005844//polysome;GO:000…	GO:0003729//mRNA binding;GO:0005178//integrin binding;GO:0005506//iron ion binding;GO:0005509//calcium ion binding;GO:0005515//protein binding;GO:0030246//carbohydrate binding;GO:0031625//ubiquitin protein ligase binding;GO:0042277//peptide binding;GO:0042562//hormone binding;GO:0046872//metal ion binding;GO:0050681//androgen receptor binding;GO:0051082//unfolded protein binding	GO:0000122//negative regulation of transcription from RNA polymerase II promoter;GO:0002502//peptide antigen assembly with MHC class I protein complex;GO:0006457//protein folding;GO:0006611//protein export from nucleus;GO:0007283//spermatogenesis;GO:0008284//positive regulation of cell proliferation;GO:0010033//response to organic substance;GO:0010595//positive regulation of endothelial cell migr…
ENSMUSG00000021509	544	638	456	252	320	190	6.44	7.91	5.68	3.17	3.3	2.27	6.676666667	2.913333333	-1.196457236	2.71E-11	1.09E-09	Slc25a48	solute carrier family 25, member 48 [Source:MGI Symbol;Acc:MGI:2145373]	-	-	-	-	GO:0005739//mitochondrion;GO:0005743//mitochondrial inner membrane;GO:0016020//membrane;GO:0016021//integral component of membrane	GO:0015227//acyl carnitine transmembrane transporter activity	GO:0006844//acyl carnitine transport;GO:1902616//acyl carnitine transmembrane transport
ENSMUSG00000063730	378	390	396	199	142	143	7.49	7.7	8.06	4.24	1.96	2.09	7.75	2.763333333	-1.487786709	2.90E-11	1.17E-09	Hsd3b2	hydroxy-delta-5-steroid dehydrogenase, 3 beta- and steroid delta-isomerase 2 [Source:MGI Symbol;Acc:MGI:96234]	Metabolism;Human Diseases;Organismal Systems;Metabolism;Organismal Systems;Organismal Systems	Global and overview maps;Endocrine and metabolic diseases;Endocrine system;Lipid metabolism;Endocrine system;Endocrine system	ko01100//Metabolic pathways;ko04934//Cushing syndrome;ko04925//Aldosterone synthesis and secretion;ko00140//Steroid hormone biosynthesis;ko04927//Cortisol synthesis and secretion;ko04913//Ovarian Steroidogenesis	K00070;K00070;K00070;K00070;K00070;K00070	GO:0005739//mitochondrion;GO:0005743//mitochondrial inner membrane;GO:0005758//mitochondrial intermembrane space;GO:0005783//endoplasmic reticulum;GO:0005789//endoplasmic reticulum membrane;GO:0016020//membrane;GO:0016021//integral component of membrane;GO:0031966//mitochondrial membrane;GO:0043231//intracellular membrane-bounded organelle	GO:0003824//catalytic activity;GO:0003854//3-beta-hydroxy-delta5-steroid dehydrogenase activity;GO:0004769//steroid delta-isomerase activity;GO:0016491//oxidoreductase activity;GO:0016616//oxidoreductase activity, acting on the CH-OH group of donors, NAD or NADP as acceptor;GO:0016853//isomerase activity	GO:0006694//steroid biosynthetic process;GO:0008152//metabolic process;GO:0008207//C21-steroid hormone metabolic process;GO:0021766//hippocampus development;GO:0051412//response to corticosterone;GO:0055114//oxidation-reduction process
ENSMUSG00000021254	285	233	196	517	620	515	2.76	2.38	2.03	5.35	5.26	5.12	2.39	5.243333333	1.133473647	3.45E-11	1.38E-09	Gpatch2l	G patch domain containing 2 like [Source:MGI Symbol;Acc:MGI:1917623]	-	-	-	-	GO:0005575//cellular_component	GO:0003674//molecular_function	GO:0008150//biological_process
ENSMUSG00000071633	2647	2806	3269	5764	7881	7376	84.12	97.18	109.64	193.03	215.59	234.21	96.98	214.2766667	1.1437156	3.49E-11	1.39E-09	Gm4952	predicted gene 4952 [Source:MGI Symbol;Acc:MGI:3643569]	Metabolism	Amino acid metabolism	ko00360//Phenylalanine metabolism	K15517	GO:0005739//mitochondrion	GO:0003674//molecular_function;GO:0016740//transferase activity;GO:0016746//transferase activity, transferring acyl groups;GO:0047961//glycine N-acyltransferase activity	GO:0008150//biological_process
ENSMUSG00000020873	1054	900	985	444	407	534	29.03	25.89	28.53	13.28	9.69	14.83	27.81666667	12.6	-1.142525815	3.65E-11	1.45E-09	Slc35b1	solute carrier family 35, member B1 [Source:MGI Symbol;Acc:MGI:1343133]	-	-	-	-	GO:0005783//endoplasmic reticulum;GO:0005789//endoplasmic reticulum membrane;GO:0016020//membrane;GO:0016021//integral component of membrane;GO:0030173//integral component of Golgi membrane;GO:0030176//integral component of endoplasmic reticulum membrane	GO:0005459//UDP-galactose transmembrane transporter activity;GO:0005460//UDP-glucose transmembrane transporter activity;GO:0022857//transmembrane transporter activity	GO:0008643//carbohydrate transport;GO:0015786//UDP-glucose transport;GO:0055085//transmembrane transport;GO:0072334//UDP-galactose transmembrane transport
ENSMUSG00000056952	565	550	466	1171	1214	961	8.23	8.68	7.22	18.85	15.73	14.3	8.043333333	16.29333333	1.01841637	3.79E-11	1.50E-09	Tatdn2	TatD DNase domain containing 2 [Source:MGI Symbol;Acc:MGI:3576210]	-	-	-	-	GO:0005634//nucleus;GO:0005829//cytosol;GO:0016607//nuclear speck	GO:0016788//hydrolase activity, acting on ester bonds;GO:0016888//endodeoxyribonuclease activity, producing 5'-phosphomonoesters	GO:0006259//DNA metabolic process
ENSMUSG00000049685	95	164	82	26	22	25	2	3.62	1.82	0.58	0.4	0.53	2.48	0.503333333	-2.300754072	4.09E-11	1.62E-09	Cyp2g1	cytochrome P450, family 2, subfamily g, polypeptide 1 [Source:MGI Symbol;Acc:MGI:109612]	-	-	-	-	GO:0005737//cytoplasm;GO:0016020//membrane;GO:0016021//integral component of membrane;GO:0043231//intracellular membrane-bounded organelle	GO:0004497//monooxygenase activity;GO:0005506//iron ion binding;GO:0005515//protein binding;GO:0008392//arachidonic acid epoxygenase activity;GO:0008395//steroid hydroxylase activity;GO:0016491//oxidoreductase activity;GO:0016705//oxidoreductase activity, acting on paired donors, with incorporation or reduction of molecular oxygen;GO:0016712//oxidoreductase activity, acting on paired donors, with…	GO:0006082//organic acid metabolic process;GO:0006805//xenobiotic metabolic process;GO:0019373//epoxygenase P450 pathway;GO:0042738//exogenous drug catabolic process;GO:0055114//oxidation-reduction process
ENSMUSG00000025745	7782	7389	8699	15641	18152	17084	77.33	76.92	91.03	165.09	157.02	171.3	81.76	164.47	1.008357353	4.37E-11	1.72E-09	Hadha	hydroxyacyl-Coenzyme A dehydrogenase/3-ketoacyl-Coenzyme A thiolase/enoyl-Coenzyme A hydratase (trifunctional protein), alpha subunit [Source:MGI Symbol;Acc:MGI:2135593]	Metabolism;Metabolism;Metabolism;Metabolism;Metabolism;Metabolism;Metabolism;Metabolism;Metabolism;Metabolism;Metabolism;Metabolism	Global and overview maps;Global and overview maps;Amino acid metabolism;Amino acid metabolism;Global and overview maps;Lipid metabolism;Amino acid metabolism;Lipid metabolism;Metabolism of other amino acids;Carbohydrate metabolism;Lipid metabolism;Carbohydrate metabolism	ko01100//Metabolic pathways;ko01200//Carbon metabolism;ko00310//Lysine degradation;ko00280//Valine, leucine and isoleucine degradation;ko01212//Fatty acid metabolism;ko00071//Fatty acid degradation;ko00380//Tryptophan metabolism;ko00062//Fatty acid elongation;ko00410//beta-Alanine metabolism;ko00640//Propanoate metabolism;ko01040//Biosynthesis of unsaturated fatty acids;ko00650//Butanoate metabol…	K07515;K07515;K07515;K07515;K07515;K07515;K07515;K07515;K07515;K07515;K07515;K07515	GO:0005739//mitochondrion;GO:0005743//mitochondrial inner membrane;GO:0016020//membrane;GO:0016507//mitochondrial fatty acid beta-oxidation multienzyme complex;GO:0042645//mitochondrial nucleoid	GO:0000062//fatty-acyl-CoA binding;GO:0003824//catalytic activity;GO:0003857//3-hydroxyacyl-CoA dehydrogenase activity;GO:0003988//acetyl-CoA C-acyltransferase activity;GO:0004300//enoyl-CoA hydratase activity;GO:0016491//oxidoreductase activity;GO:0016508//long-chain-enoyl-CoA hydratase activity;GO:0016509//long-chain-3-hydroxyacyl-CoA dehydrogenase activity;GO:0016740//transferase activity;GO:0…	GO:0006629//lipid metabolic process;GO:0006631//fatty acid metabolic process;GO:0006635//fatty acid beta-oxidation;GO:0008152//metabolic process;GO:0032868//response to insulin;GO:0035965//cardiolipin acyl-chain remodeling;GO:0042493//response to drug;GO:0055114//oxidation-reduction process
ENSMUSG00000023019	9416	8836	11638	21828	24631	22307	143.61	142.3	187.48	357.58	328.83	353.21	157.7966667	346.54	1.134955158	4.85E-11	1.90E-09	Gpd1	glycerol-3-phosphate dehydrogenase 1 (soluble) [Source:MGI Symbol;Acc:MGI:95679]	Metabolism	Lipid metabolism	ko00564//Glycerophospholipid metabolism	K00006	GO:0005737//cytoplasm;GO:0005739//mitochondrion;GO:0005829//cytosol;GO:0009331//glycerol-3-phosphate dehydrogenase complex	GO:0004367//glycerol-3-phosphate dehydrogenase [NAD+] activity;GO:0004368//glycerol-3-phosphate dehydrogenase activity;GO:0016491//oxidoreductase activity;GO:0016616//oxidoreductase activity, acting on the CH-OH group of donors, NAD or NADP as acceptor;GO:0042803//protein homodimerization activity;GO:0051287//NAD binding	GO:0005975//carbohydrate metabolic process;GO:0006072//glycerol-3-phosphate metabolic process;GO:0006094//gluconeogenesis;GO:0006116//NADH oxidation;GO:0006127//glycerophosphate shuttle;GO:0006734//NADH metabolic process;GO:0045821//positive regulation of glycolytic process;GO:0046168//glycerol-3-phosphate catabolic process;GO:0046486//glycerolipid metabolic process;GO:0055114//oxidation-reductio…
ENSMUSG00000018861	372	410	383	177	238	170	7.62	8.8	8.26	3.85	4.25	3.52	8.226666667	3.873333333	-1.086732326	4.96E-11	1.94E-09	Fdxr	ferredoxin reductase [Source:MGI Symbol;Acc:MGI:104724]	-	-	-	-	GO:0005739//mitochondrion;GO:0005743//mitochondrial inner membrane;GO:0016020//membrane	GO:0015039//NADPH-adrenodoxin reductase activity;GO:0016491//oxidoreductase activity;GO:0070402//NADPH binding	GO:0006629//lipid metabolic process;GO:0006744//ubiquinone biosynthetic process;GO:0008202//steroid metabolic process;GO:0008203//cholesterol metabolic process;GO:0055114//oxidation-reduction process;GO:0070995//NADPH oxidation
ENSMUSG00000038055	654	460	309	189	217	155	18.78	13.83	9.3	5.77	5.43	4.49	13.97	5.23	-1.417449169	5.09E-11	1.98E-09	Dexi	dexamethasone-induced transcript [Source:MGI Symbol;Acc:MGI:1926236]	-	-	-	-	GO:0005575//cellular_component	GO:0003674//molecular_function	GO:0008150//biological_process
ENSMUSG00000055296	451	353	448	846	1070	947	1.82	1.53	1.86	3.97	4.04	4.06	1.736666667	4.023333333	1.212070398	6.68E-11	2.57E-09	Tmem245	transmembrane protein 245 [Source:MGI Symbol;Acc:MGI:2445107]	-	-	-	-	GO:0016020//membrane;GO:0016021//integral component of membrane	-	-
ENSMUSG00000036083	987	998	940	469	538	578	18.73	19.63	18.4	8.7	8.41	9.1	18.92	8.736666667	-1.114757236	6.93E-11	2.66E-09	Slc17a3	solute carrier family 17 (sodium phosphate), member 3 [Source:MGI Symbol;Acc:MGI:2389216]	-	-	-	-	GO:0005737//cytoplasm;GO:0005789//endoplasmic reticulum membrane;GO:0005887//integral component of plasma membrane;GO:0016020//membrane;GO:0016021//integral component of membrane;GO:0016324//apical plasma membrane;GO:0031526//brush border membrane;GO:0048471//perinuclear region of cytoplasm	GO:0005436//sodium:phosphate symporter activity;GO:0008308//voltage-gated anion channel activity;GO:0008514//organic anion transmembrane transporter activity;GO:0015143//urate transmembrane transporter activity;GO:0015562//efflux transmembrane transporter activity;GO:0019534//toxin transporter activity;GO:0042910//xenobiotic transporter activity	GO:0006814//sodium ion transport;GO:0006817//phosphate ion transport;GO:0015698//inorganic anion transport;GO:0015711//organic anion transport;GO:0015747//urate transport;GO:0035725//sodium ion transmembrane transport;GO:0046415//urate metabolic process;GO:0055085//transmembrane transport;GO:1901998//toxin transport
ENSMUSG00000024525	83	53	95	244	311	222	0.66	0.44	0.79	2.05	2.14	1.77	0.63	1.986666667	1.656926096	7.33E-11	2.79E-09	Impa2	inositol (myo)-1(or 4)-monophosphatase 2 [Source:MGI Symbol;Acc:MGI:2149728]	Metabolism;Environmental Information Processing;Metabolism	Global and overview maps;Signal transduction;Carbohydrate metabolism	ko01100//Metabolic pathways;ko04070//Phosphatidylinositol signaling system;ko00562//Inositol phosphate metabolism	K01092;K01092;K01092	GO:0005737//cytoplasm	GO:0008934//inositol monophosphate 1-phosphatase activity;GO:0016787//hydrolase activity;GO:0042803//protein homodimerization activity;GO:0046872//metal ion binding;GO:0052832//inositol monophosphate 3-phosphatase activity;GO:0052833//inositol monophosphate 4-phosphatase activity;GO:0052834//inositol monophosphate phosphatase activity	GO:0006020//inositol metabolic process;GO:0006021//inositol biosynthetic process;GO:0007165//signal transduction;GO:0046854//phosphatidylinositol phosphorylation;GO:0046855//inositol phosphate dephosphorylation
ENSMUSG00000048218	173	154	125	348	407	350	2.45	2.29	1.86	5.25	5.01	5.01	2.2	5.09	1.210162133	7.41E-11	2.81E-09	Amigo2	adhesion molecule with Ig like domain 2 [Source:MGI Symbol;Acc:MGI:2145995]	-	-	-	-	GO:0005634//nucleus;GO:0005886//plasma membrane;GO:0016020//membrane;GO:0016021//integral component of membrane	GO:0003674//molecular_function;GO:0005515//protein binding	GO:0007155//cell adhesion;GO:0007156//homophilic cell adhesion via plasma membrane adhesion molecules;GO:0007157//heterophilic cell-cell adhesion via plasma membrane cell adhesion molecules;GO:0007420//brain development;GO:0043066//negative regulation of apoptotic process;GO:0043069//negative regulation of programmed cell death;GO:0043524//negative regulation of neuron apoptotic process;GO:005196…
ENSMUSG00000033917	797	796	886	1992	1966	1567	20.38	21.44	25.32	54.5	48.52	40.91	22.38	47.97666667	1.100122889	7.74E-11	2.93E-09	Gde1	glycerophosphodiester phosphodiesterase 1 [Source:MGI Symbol;Acc:MGI:1891827]	-	-	-	-	GO:0005886//plasma membrane;GO:0005887//integral component of plasma membrane;GO:0016020//membrane;GO:0016021//integral component of membrane;GO:0030659//cytoplasmic vesicle membrane;GO:0031410//cytoplasmic vesicle	GO:0004622//lysophospholipase activity;GO:0008081//phosphoric diester hydrolase activity;GO:0008889//glycerophosphodiester phosphodiesterase activity;GO:0016787//hydrolase activity;GO:0046872//metal ion binding;GO:0047395//glycerophosphoinositol glycerophosphodiesterase activity	GO:0006629//lipid metabolic process;GO:0006644//phospholipid metabolic process;GO:0007186//G-protein coupled receptor signaling pathway;GO:0070291//N-acylethanolamine metabolic process
ENSMUSG00000023057	497	504	571	1002	1600	1486	20.56	21.84	24.87	44.02	57.61	62.02	22.42333333	54.55	1.282578439	9.31E-11	3.50E-09	Fabp2	fatty acid binding protein 2, intestinal [Source:MGI Symbol;Acc:MGI:95478]	Organismal Systems;Organismal Systems	Endocrine system;Digestive system	ko03320//PPAR signaling pathway;ko04975//Fat digestion and absorption	K08751;K08751	GO:0005737//cytoplasm;GO:0005886//plasma membrane;GO:0005902//microvillus;GO:0045179//apical cortex	GO:0005324//long-chain fatty acid transporter activity;GO:0005504//fatty acid binding;GO:0008289//lipid binding;GO:0036041//long-chain fatty acid binding	GO:0006631//fatty acid metabolic process;GO:0015909//long-chain fatty acid transport;GO:0050892//intestinal absorption;GO:0098856//intestinal lipid absorption
ENSMUSG00000062545	193	190	129	693	1058	332	2.42	2.5	1.71	9.25	11.57	4.21	2.21	8.343333333	1.916577516	9.31E-11	3.50E-09	Tlr12	toll-like receptor 12 [Source:MGI Symbol;Acc:MGI:3045221]	-	-	-	-	GO:0005887//integral component of plasma membrane;GO:0016020//membrane;GO:0016021//integral component of membrane	GO:0005515//protein binding	GO:0002224//toll-like receptor signaling pathway;GO:0002376//immune system process;GO:0006954//inflammatory response;GO:0007165//signal transduction;GO:0042832//defense response to protozoan;GO:0045087//innate immune response
ENSMUSG00000025574	621	696	637	345	331	190	17.21	20.21	18.6	10.16	7.99	5.31	18.67333333	7.82	-1.25573897	9.44E-11	3.54E-09	Tk1	thymidine kinase 1 [Source:MGI Symbol;Acc:MGI:98763]	Metabolism;Metabolism;Metabolism	Global and overview maps;Nucleotide metabolism;Xenobiotics biodegradation and metabolism	ko01100//Metabolic pathways;ko00240//Pyrimidine metabolism;ko00983//Drug metabolism - other enzymes	K00857;K00857;K00857	GO:0005737//cytoplasm;GO:0005829//cytosol	GO:0000166//nucleotide binding;GO:0004797//thymidine kinase activity;GO:0005524//ATP binding;GO:0008270//zinc ion binding;GO:0016301//kinase activity;GO:0016740//transferase activity;GO:0042802//identical protein binding;GO:0046872//metal ion binding	GO:0006259//DNA metabolic process;GO:0009157//deoxyribonucleoside monophosphate biosynthetic process;GO:0016310//phosphorylation;GO:0046104//thymidine metabolic process;GO:0051289//protein homotetramerization;GO:0071897//DNA biosynthetic process
ENSMUSG00000025969	815	607	589	1275	1752	1275	5.05	3.88	3.81	8.46	9.6	8.45	4.246666667	8.836666667	1.057171393	9.68E-11	3.62E-09	Nrp2	neuropilin 2 [Source:MGI Symbol;Acc:MGI:1100492]	-	-	-	-	GO:0005886//plasma membrane;GO:0016020//membrane;GO:0016021//integral component of membrane;GO:0030424//axon	GO:0005021//vascular endothelial growth factor-activated receptor activity;GO:0005515//protein binding;GO:0008201//heparin binding;GO:0017154//semaphorin receptor activity;GO:0042802//identical protein binding;GO:0046872//metal ion binding	GO:0001525//angiogenesis;GO:0001755//neural crest cell migration;GO:0001764//neuron migration;GO:0003148//outflow tract septum morphogenesis;GO:0007275//multicellular organism development;GO:0007399//nervous system development;GO:0007411//axon guidance;GO:0007507//heart development;GO:0021612//facial nerve structural organization;GO:0021649//vestibulocochlear nerve structural organization;GO:0021…
ENSMUSG00000002058	94	133	127	341	408	289	2.98	4.25	4	11.58	10.66	8.75	3.743333333	10.33	1.464444827	1.20E-10	4.45E-09	Unc119	unc-119 lipid binding chaperone [Source:MGI Symbol;Acc:MGI:1328357]	-	-	-	-	GO:0000922//spindle pole;GO:0005737//cytoplasm;GO:0005813//centrosome;GO:0005815//microtubule organizing center;GO:0005819//spindle;GO:0005856//cytoskeleton;GO:0045171//intercellular bridge;GO:0051233//spindle midzone	GO:0005515//protein binding;GO:0008289//lipid binding	GO:0000281//mitotic cytokinesis;GO:0006897//endocytosis;GO:0007399//nervous system development;GO:0007601//visual perception;GO:0015031//protein transport;GO:0042953//lipoprotein transport;GO:0050896//response to stimulus;GO:0061098//positive regulation of protein tyrosine kinase activity;GO:1900186//negative regulation of clathrin-mediated endocytosis;GO:2001287//negative regulation of caveolin-…
ENSMUSG00000050947	213	146	173	425	545	371	3.3	1.91	2.05	5.74	6.12	4.22	2.42	5.36	1.147225953	1.23E-10	4.53E-09	Amigo1	adhesion molecule with Ig like domain 1 [Source:MGI Symbol;Acc:MGI:2653612]	-	-	-	-	GO:0005886//plasma membrane;GO:0005887//integral component of plasma membrane;GO:0008076//voltage-gated potassium channel complex;GO:0016020//membrane;GO:0016021//integral component of membrane;GO:0030425//dendrite;GO:0032809//neuronal cell body membrane;GO:0042995//cell projection;GO:0043025//neuronal cell body;GO:0043204//perikaryon;GO:1990030//pericellular basket	GO:0005515//protein binding;GO:0015459//potassium channel regulator activity	GO:0007155//cell adhesion;GO:0007156//homophilic cell adhesion via plasma membrane adhesion molecules;GO:0007157//heterophilic cell-cell adhesion via plasma membrane cell adhesion molecules;GO:0007275//multicellular organism development;GO:0007399//nervous system development;GO:0007409//axonogenesis;GO:0007413//axonal fasciculation;GO:0007420//brain development;GO:0010976//positive regulation of …
ENSMUSG00000028716	121	197	166	37	51	56	5.39	9.13	7.71	1.67	2	2.54	7.41	2.07	-1.839842775	1.31E-10	4.81E-09	Pdzk1ip1	PDZK1 interacting protein 1 [Source:MGI Symbol;Acc:MGI:1914432]	-	-	-	-	GO:0016020//membrane;GO:0016021//integral component of membrane	GO:0003674//molecular_function	GO:0008150//biological_process
ENSMUSG00000046179	56	72	87	253	245	451	0.61	0.82	0.99	2.92	2.31	4.92	0.806666667	3.383333333	2.068400775	1.36E-10	4.97E-09	E2f8	E2F transcription factor 8 [Source:MGI Symbol;Acc:MGI:1922038]	-	-	-	-	GO:0005634//nucleus;GO:0005667//transcription factor complex;GO:0005730//nucleolus;GO:0005829//cytosol;GO:0090575//RNA polymerase II transcription factor complex	GO:0000978//RNA polymerase II core promoter proximal region sequence-specific DNA binding;GO:0000981//RNA polymerase II transcription factor activity, sequence-specific DNA binding;GO:0000987//core promoter proximal region sequence-specific DNA binding;GO:0001227//transcriptional repressor activity, RNA polymerase II transcription regulatory region sequence-specific binding;GO:0003677//DNA bindin…	GO:0000122//negative regulation of transcription from RNA polymerase II promoter;GO:0001890//placenta development;GO:0002040//sprouting angiogenesis;GO:0006355//regulation of transcription, DNA-templated;GO:0007049//cell cycle;GO:0008283//cell proliferation;GO:0032466//negative regulation of cytokinesis;GO:0032877//positive regulation of DNA endoreduplication;GO:0033301//cell cycle comprising mit…
ENSMUSG00000032198	846	641	539	368	376	279	7.01	5.87	4.65	3.12	2.89	2	5.843333333	2.67	-1.129951848	1.44E-10	5.21E-09	Dock6	dedicator of cytokinesis 6 [Source:MGI Symbol;Acc:MGI:1914789]	-	-	-	-	GO:0005737//cytoplasm;GO:0005829//cytosol;GO:0048471//perinuclear region of cytoplasm	GO:0003674//molecular_function;GO:0005085//guanyl-nucleotide exchange factor activity	GO:0007264//small GTPase mediated signal transduction;GO:0008150//biological_process
ENSMUSG00000039145	2061	2089	1828	862	1296	1169	18.57	20.24	18.11	7.71	10.62	9	18.97333333	9.11	-1.058450202	1.47E-10	5.32E-09	Camk1d	calcium/calmodulin-dependent protein kinase ID [Source:MGI Symbol;Acc:MGI:2442190]	Organismal Systems;Organismal Systems	Endocrine system;Endocrine system	ko04921//Oxytocin signaling pathway;ko04925//Aldosterone synthesis and secretion	K08794;K08794	GO:0005634//nucleus;GO:0005737//cytoplasm	GO:0000166//nucleotide binding;GO:0003824//catalytic activity;GO:0004672//protein kinase activity;GO:0004674//protein serine/threonine kinase activity;GO:0004683//calmodulin-dependent protein kinase activity;GO:0005516//calmodulin binding;GO:0005524//ATP binding;GO:0016301//kinase activity;GO:0016740//transferase activity	GO:0006468//protein phosphorylation;GO:0006954//inflammatory response;GO:0007399//nervous system development;GO:0008152//metabolic process;GO:0010976//positive regulation of neuron projection development;GO:0016310//phosphorylation;GO:0032793//positive regulation of CREB transcription factor activity;GO:0043065//positive regulation of apoptotic process;GO:0043066//negative regulation of apoptotic…
ENSMUSG00000028223	2479	2277	2965	5168	6448	5787	33.44	32.18	42.12	74.05	75.72	78.77	35.91333333	76.18	1.084892723	1.70E-10	6.15E-09	Decr1	2,4-dienoyl CoA reductase 1, mitochondrial [Source:MGI Symbol;Acc:MGI:1914710]	-	-	-	-	GO:0005654//nucleoplasm;GO:0005739//mitochondrion;GO:0005829//cytosol	GO:0008670//2,4-dienoyl-CoA reductase (NADPH) activity;GO:0016491//oxidoreductase activity;GO:0070402//NADPH binding	GO:0006629//lipid metabolic process;GO:0006631//fatty acid metabolic process;GO:0006635//fatty acid beta-oxidation;GO:0051289//protein homotetramerization;GO:0055114//oxidation-reduction process
ENSMUSG00000006445	682	428	378	1027	2365	1382	6.96	4.57	4.06	11.13	21	14.23	5.196666667	15.45333333	1.572259638	1.79E-10	6.44E-09	Epha2	Eph receptor A2 [Source:MGI Symbol;Acc:MGI:95278]	Environmental Information Processing;Environmental Information Processing;Environmental Information Processing;Environmental Information Processing;Organismal Systems	Signal transduction;Signal transduction;Signal transduction;Signal transduction;Development	ko04151//PI3K-Akt signaling pathway;ko04010//MAPK signaling pathway;ko04014//Ras signaling pathway;ko04015//Rap1 signaling pathway;ko04360//Axon guidance	K05103;K05103;K05103;K05103;K05103	GO:0005886//plasma membrane;GO:0005887//integral component of plasma membrane;GO:0005925//focal adhesion;GO:0009986//cell surface;GO:0016020//membrane;GO:0016021//integral component of membrane;GO:0030027//lamellipodium;GO:0030054//cell junction;GO:0031256//leading edge membrane;GO:0031258//lamellipodium membrane;GO:0032587//ruffle membrane;GO:0042995//cell projection;GO:0043005//neuron projectio…	GO:0000166//nucleotide binding;GO:0004672//protein kinase activity;GO:0004713//protein tyrosine kinase activity;GO:0004714//transmembrane receptor protein tyrosine kinase activity;GO:0005003//ephrin receptor activity;GO:0005005//transmembrane-ephrin receptor activity;GO:0005515//protein binding;GO:0005524//ATP binding;GO:0016301//kinase activity;GO:0016740//transferase activity	GO:0001501//skeletal system development;GO:0001525//angiogenesis;GO:0001568//blood vessel development;GO:0001570//vasculogenesis;GO:0001649//osteoblast differentiation;GO:0001818//negative regulation of cytokine production;GO:0002043//blood vessel endothelial cell proliferation involved in sprouting angiogenesis;GO:0006468//protein phosphorylation;GO:0006915//apoptotic process;GO:0006954//inflamm…
ENSMUSG00000030909	1183	1425	1068	523	434	638	12.11	15.28	11.51	5.69	3.87	6.59	12.96666667	5.383333333	-1.26823599	2.11E-10	7.50E-09	Anks4b	ankyrin repeat and sterile alpha motif domain containing 4B [Source:MGI Symbol;Acc:MGI:1919324]	-	-	-	-	GO:0005789//endoplasmic reticulum membrane;GO:0005886//plasma membrane;GO:0005902//microvillus;GO:0005903//brush border;GO:0042995//cell projection	GO:0005515//protein binding	GO:0030154//cell differentiation;GO:0034622//cellular macromolecular complex assembly;GO:0034976//response to endoplasmic reticulum stress;GO:1904106//protein localization to microvillus;GO:1904970//brush border assembly
ENSMUSG00000025405	1366	991	1116	2639	2436	2925	29.33	22.29	25.24	60.19	45.53	63.38	25.62	56.36666667	1.137571778	2.48E-10	8.74E-09	Inhbc	inhibin beta-C [Source:MGI Symbol;Acc:MGI:105932]	Environmental Information Processing;Cellular Processes;Environmental Information Processing	Signaling molecules and interaction;Cellular community - eukaryotes;Signal transduction	ko04060//Cytokine-cytokine receptor interaction;ko04550//Signaling pathways regulating pluripotency of stem cells;ko04350//TGF-beta signaling pathway	K22688;K22688;K22688	GO:0005576//extracellular region;GO:0005615//extracellular space	GO:0005125//cytokine activity;GO:0005160//transforming growth factor beta receptor binding;GO:0005179//hormone activity;GO:0008083//growth factor activity	GO:0010862//positive regulation of pathway-restricted SMAD protein phosphorylation;GO:0042981//regulation of apoptotic process;GO:0043408//regulation of MAPK cascade;GO:0048468//cell development;GO:0060395//SMAD protein signal transduction
ENSMUSG00000025509	1892	2264	2773	5493	7208	4921	39.39	47.52	60.1	119.96	134.23	105.82	49.00333333	120.0033333	1.292122687	2.49E-10	8.75E-09	Pnpla2	patatin-like phospholipase domain containing 2 [Source:MGI Symbol;Acc:MGI:1914103]	Metabolism;Organismal Systems;Metabolism;Organismal Systems	Global and overview maps;Environmental adaptation;Lipid metabolism;Endocrine system	ko01100//Metabolic pathways;ko04714//Thermogenesis;ko00561//Glycerolipid metabolism;ko04923//Regulation of lipolysis in adipocyte	K16816;K16816;K16816;K16816	GO:0005654//nucleoplasm;GO:0005737//cytoplasm;GO:0005811//lipid particle;GO:0005829//cytosol;GO:0005886//plasma membrane;GO:0016020//membrane;GO:0016021//integral component of membrane	GO:0004806//triglyceride lipase activity;GO:0005515//protein binding;GO:0016787//hydrolase activity	GO:0006629//lipid metabolic process;GO:0010891//negative regulation of sequestering of triglyceride;GO:0010898//positive regulation of triglyceride catabolic process;GO:0016042//lipid catabolic process;GO:0019433//triglyceride catabolic process;GO:0019915//lipid storage;GO:0034389//lipid particle organization;GO:0044242//cellular lipid catabolic process;GO:0055088//lipid homeostasis
ENSMUSG00000061288	866	1067	1008	2161	3227	1864	9.52	12.91	11.74	26.52	30	21.26	11.39	25.92666667	1.186668987	2.69E-10	9.41E-09	Taok3	TAO kinase 3 [Source:MGI Symbol;Acc:MGI:3041177]	Environmental Information Processing	Signal transduction	ko04010//MAPK signaling pathway	K04429	GO:0005634//nucleus;GO:0005737//cytoplasm	GO:0000166//nucleotide binding;GO:0004672//protein kinase activity;GO:0004674//protein serine/threonine kinase activity;GO:0004709//MAP kinase kinase kinase activity;GO:0005524//ATP binding;GO:0016301//kinase activity;GO:0016740//transferase activity	GO:0000165//MAPK cascade;GO:0000186//activation of MAPKK activity;GO:0006281//DNA repair;GO:0006468//protein phosphorylation;GO:0006974//cellular response to DNA damage stimulus;GO:0007095//mitotic G2 DNA damage checkpoint;GO:0016310//phosphorylation;GO:0023014//signal transduction by protein phosphorylation;GO:0032147//activation of protein kinase activity;GO:0032874//positive regulation of stre…
ENSMUSG00000022615	2018	2120	2204	4357	6324	3722	39.54	43.52	45.48	90.69	107.87	73.6	42.84666667	90.72	1.082237669	3.07E-10	1.07E-08	Tymp	thymidine phosphorylase [Source:MGI Symbol;Acc:MGI:1920212]	Metabolism;Metabolism;Metabolism;Human Diseases	Global and overview maps;Nucleotide metabolism;Xenobiotics biodegradation and metabolism;Cancers	ko01100//Metabolic pathways;ko00240//Pyrimidine metabolism;ko00983//Drug metabolism - other enzymes;ko05219//Bladder cancer	K00758;K00758;K00758;K00758	GO:0005829//cytosol	GO:0004645//phosphorylase activity;GO:0009032//thymidine phosphorylase activity;GO:0016154//pyrimidine-nucleoside phosphorylase activity;GO:0016740//transferase activity;GO:0016757//transferase activity, transferring glycosyl groups;GO:0016763//transferase activity, transferring pentosyl groups;GO:0042803//protein homodimerization activity	GO:0000002//mitochondrial genome maintenance;GO:0006206//pyrimidine nucleobase metabolic process;GO:0006213//pyrimidine nucleoside metabolic process;GO:0006935//chemotaxis;GO:0009887//organ morphogenesis;GO:0031641//regulation of myelination;GO:0051969//regulation of transmission of nerve impulse
ENSMUSG00000029771	500	417	311	215	187	157	9.49	8.42	6.06	4.42	3.13	3.22	7.99	3.59	-1.154211659	3.45E-10	1.19E-08	Irf5	interferon regulatory factor 5 [Source:MGI Symbol;Acc:MGI:1350924]	Organismal Systems	Immune system	ko04620//Toll-like receptor signaling pathway	K09446	GO:0005634//nucleus;GO:0005737//cytoplasm	GO:0000981//RNA polymerase II transcription factor activity, sequence-specific DNA binding;GO:0003677//DNA binding;GO:0003700//transcription factor activity, sequence-specific DNA binding;GO:0005515//protein binding;GO:0042802//identical protein binding;GO:0043565//sequence-specific DNA binding;GO:0044212//transcription regulatory region DNA binding	GO:0002376//immune system process;GO:0006355//regulation of transcription, DNA-templated;GO:0006357//regulation of transcription from RNA polymerase II promoter;GO:0019221//cytokine-mediated signaling pathway;GO:0032494//response to peptidoglycan;GO:0032495//response to muramyl dipeptide;GO:0043065//positive regulation of apoptotic process;GO:0045087//innate immune response;GO:0045944//positive r…
ENSMUSG00000054757	2135	1714	1638	801	977	1115	71.56	61.67	59.38	28.62	28.67	36.78	64.20333333	31.35666667	-1.033875998	3.61E-10	1.24E-08	Akr1c20	aldo-keto reductase family 1, member C20 [Source:MGI Symbol;Acc:MGI:2151104]	-	-	-	-	GO:0005829//cytosol	GO:0004032//alditol:NADP+ 1-oxidoreductase activity;GO:0004033//aldo-keto reductase (NADP) activity;GO:0008106//alcohol dehydrogenase (NADP+) activity;GO:0016229//steroid dehydrogenase activity;GO:0016491//oxidoreductase activity;GO:0032052//bile acid binding;GO:0047023//androsterone dehydrogenase activity;GO:0047086//ketosteroid monooxygenase activity	GO:0006693//prostaglandin metabolic process;GO:0006694//steroid biosynthetic process;GO:0008202//steroid metabolic process;GO:0042448//progesterone metabolic process;GO:0044597//daunorubicin metabolic process;GO:0044598//doxorubicin metabolic process;GO:0055114//oxidation-reduction process
ENSMUSG00000019082	4609	3871	4763	10030	9588	8266	110.08	97.49	126.51	266.58	213.35	210.33	111.36	230.0866667	1.046946267	3.69E-10	1.26E-08	Slc25a22	solute carrier family 25 (mitochondrial carrier, glutamate), member 22 [Source:MGI Symbol;Acc:MGI:1915517]	-	-	-	-	GO:0005739//mitochondrion;GO:0005743//mitochondrial inner membrane;GO:0016020//membrane;GO:0016021//integral component of membrane	GO:0005313//L-glutamate transmembrane transporter activity;GO:0015183//L-aspartate transmembrane transporter activity;GO:0015293//symporter activity;GO:0022857//transmembrane transporter activity	GO:0015810//aspartate transport;GO:0015813//L-glutamate transport;GO:0043490//malate-aspartate shuttle;GO:0055085//transmembrane transport;GO:0070778//L-aspartate transport
ENSMUSG00000006378	2024	2168	1641	1116	1070	628	75.81	70.31	53.56	43.36	30.96	22.75	66.56	32.35666667	-1.040592442	3.95E-10	1.35E-08	Gcat	glycine C-acetyltransferase (2-amino-3-ketobutyrate-coenzyme A ligase) [Source:MGI Symbol;Acc:MGI:1349389]	Metabolism	Amino acid metabolism	ko00260//Glycine, serine and threonine metabolism	K00639	GO:0005634//nucleus;GO:0005654//nucleoplasm;GO:0005739//mitochondrion;GO:0005743//mitochondrial inner membrane;GO:0016607//nuclear speck	GO:0003674//molecular_function;GO:0003824//catalytic activity;GO:0008890//glycine C-acetyltransferase activity;GO:0016740//transferase activity;GO:0016746//transferase activity, transferring acyl groups;GO:0030170//pyridoxal phosphate binding	GO:0006567//threonine catabolic process;GO:0008150//biological_process;GO:0009058//biosynthetic process;GO:0019518//L-threonine catabolic process to glycine
ENSMUSG00000029122	291	272	261	143	152	120	3.68	3.57	3.25	1.69	1.79	1.54	3.5	1.673333333	-1.064630059	4.37E-10	1.49E-08	Evc	EvC ciliary complex subunit 1 [Source:MGI Symbol;Acc:MGI:1890596]	Environmental Information Processing	Signal transduction	ko04340//Hedgehog signaling pathway	K19605	GO:0005737//cytoplasm;GO:0005856//cytoskeleton;GO:0005886//plasma membrane;GO:0005929//cilium;GO:0016020//membrane;GO:0016021//integral component of membrane;GO:0036064//ciliary basal body;GO:0042995//cell projection;GO:0060170//ciliary membrane;GO:0098797//plasma membrane protein complex	GO:0005515//protein binding	GO:0003416//endochondral bone growth;GO:0007224//smoothened signaling pathway;GO:0045880//positive regulation of smoothened signaling pathway;GO:0051216//cartilage development
ENSMUSG00000042540	1	2	0	61	114	32	0.03	0.06	0	1.76	2.71	0.88	0.03	1.783333333	5.89347008	4.70E-10	1.59E-08	Acot5	acyl-CoA thioesterase 5 [Source:MGI Symbol;Acc:MGI:2384969]	Metabolism;Metabolism;Metabolism	Global and overview maps;Lipid metabolism;Lipid metabolism	ko01100//Metabolic pathways;ko00062//Fatty acid elongation;ko01040//Biosynthesis of unsaturated fatty acids	K01068;K01068;K01068	GO:0005777//peroxisome;GO:0005829//cytosol	GO:0016290//palmitoyl-CoA hydrolase activity;GO:0016787//hydrolase activity;GO:0016790//thiolester hydrolase activity;GO:0047617//acyl-CoA hydrolase activity;GO:0052689//carboxylic ester hydrolase activity	GO:0000038//very long-chain fatty acid metabolic process;GO:0001676//long-chain fatty acid metabolic process;GO:0006629//lipid metabolic process;GO:0006631//fatty acid metabolic process;GO:0006637//acyl-CoA metabolic process;GO:0032788//saturated monocarboxylic acid metabolic process;GO:0032789//unsaturated monocarboxylic acid metabolic process
ENSMUSG00000025722	180	210	157	419	496	385	3.92	4.97	3.58	10.27	9.82	7.99	4.156666667	9.36	1.17108147	4.72E-10	1.59E-08	Wdr73	WD repeat domain 73 [Source:MGI Symbol;Acc:MGI:1919218]	-	-	-	-	GO:0000922//spindle pole;GO:0005737//cytoplasm;GO:0005819//spindle;GO:0005829//cytosol;GO:0005856//cytoskeleton;GO:0032154//cleavage furrow	GO:0003674//molecular_function;GO:0005515//protein binding	GO:0006997//nucleus organization;GO:0031122//cytoplasmic microtubule organization;GO:0043066//negative regulation of apoptotic process
ENSMUSG00000018042	14140	16414	18605	9368	9987	7231	249.96	302.68	334.74	174.39	145.49	123.65	295.7933333	147.8433333	-1.000520347	4.86E-10	1.63E-08	Cyb5r3	cytochrome b5 reductase 3 [Source:MGI Symbol;Acc:MGI:94893]	Metabolism	Carbohydrate metabolism	ko00520//Amino sugar and nucleotide sugar metabolism	K00326	GO:0005737//cytoplasm;GO:0005739//mitochondrion;GO:0005741//mitochondrial outer membrane;GO:0005743//mitochondrial inner membrane;GO:0005783//endoplasmic reticulum;GO:0005789//endoplasmic reticulum membrane;GO:0005811//lipid particle;GO:0016020//membrane	GO:0004128//cytochrome-b5 reductase activity, acting on NAD(P)H;GO:0005515//protein binding;GO:0016208//AMP binding;GO:0016491//oxidoreductase activity;GO:0043531//ADP binding;GO:0050660//flavin adenine dinucleotide binding;GO:0051287//NAD binding;GO:0071949//FAD binding	GO:0006629//lipid metabolic process;GO:0006694//steroid biosynthetic process;GO:0006695//cholesterol biosynthetic process;GO:0008202//steroid metabolic process;GO:0008203//cholesterol metabolic process;GO:0016126//sterol biosynthetic process;GO:0055114//oxidation-reduction process
ENSMUSG00000044534	37	57	42	142	240	140	1.26	0.82	0.61	3.84	10.11	5.37	0.896666667	6.44	2.844417016	4.92E-10	1.65E-08	Ackr2	atypical chemokine receptor 2 [Source:MGI Symbol;Acc:MGI:1891697]	-	-	-	-	GO:0005654//nucleoplasm;GO:0005768//endosome;GO:0005769//early endosome;GO:0005829//cytosol;GO:0005884//actin filament;GO:0005886//plasma membrane;GO:0005887//integral component of plasma membrane;GO:0009897//external side of plasma membrane;GO:0016020//membrane;GO:0016021//integral component of membrane;GO:0031965//nuclear membrane;GO:0043231//intracellular membrane-bounded organelle;GO:0055037/…	GO:0004930//G-protein coupled receptor activity;GO:0004950//chemokine receptor activity;GO:0005044//scavenger receptor activity;GO:0005515//protein binding;GO:0016493//C-C chemokine receptor activity;GO:0019956//chemokine binding;GO:0019957//C-C chemokine binding	GO:0006897//endocytosis;GO:0006935//chemotaxis;GO:0006954//inflammatory response;GO:0006955//immune response;GO:0007165//signal transduction;GO:0007186//G-protein coupled receptor signaling pathway;GO:0007204//positive regulation of cytosolic calcium ion concentration;GO:0019722//calcium-mediated signaling;GO:0060326//cell chemotaxis;GO:0070098//chemokine-mediated signaling pathway
ENSMUSG00000043079	253	160	122	586	778	372	1.99	1.32	1.01	4.95	5.62	2.97	1.44	4.513333333	1.648124521	5.52E-10	1.84E-08	Synpo	synaptopodin [Source:MGI Symbol;Acc:MGI:1099446]	Cellular Processes	Cellular community - eukaryotes	ko04530//Tight junction	K21112	GO:0001725//stress fiber;GO:0005634//nucleus;GO:0005737//cytoplasm;GO:0005856//cytoskeleton;GO:0005886//plasma membrane;GO:0005923//bicellular tight junction;GO:0014069//postsynaptic density;GO:0015629//actin cytoskeleton;GO:0016020//membrane;GO:0030018//Z disc;GO:0030054//cell junction;GO:0030425//dendrite;GO:0042995//cell projection;GO:0043197//dendritic spine;GO:0043204//perikaryon;GO:0045202/…	GO:0003779//actin binding	GO:0008542//visual learning;GO:0030865//cortical cytoskeleton organization;GO:0032233//positive regulation of actin filament bundle assembly;GO:0048169//regulation of long-term neuronal synaptic plasticity;GO:0099588//positive regulation of postsynaptic cytosolic calcium concentration
ENSMUSG00000018604	328	284	139	554	1085	1102	2.72	2.47	1.2	4.84	7.85	9.22	2.13	7.303333333	1.777701648	5.61E-10	1.86E-08	Tbx3	T-box 3 [Source:MGI Symbol;Acc:MGI:98495]	Cellular Processes	Cellular community - eukaryotes	ko04550//Signaling pathways regulating pluripotency of stem cells	K10177	GO:0005634//nucleus	GO:0000977//RNA polymerase II regulatory region sequence-specific DNA binding;GO:0000978//RNA polymerase II core promoter proximal region sequence-specific DNA binding;GO:0001085//RNA polymerase II transcription factor binding;GO:0001102//RNA polymerase II activating transcription factor binding;GO:0001227//transcriptional repressor activity, RNA polymerase II transcription regulatory region sequ…	GO:0000122//negative regulation of transcription from RNA polymerase II promoter;GO:0001501//skeletal system development;GO:0001568//blood vessel development;GO:0001701//in utero embryonic development;GO:0001708//cell fate specification;GO:0001947//heart looping;GO:0003007//heart morphogenesis;GO:0003151//outflow tract morphogenesis;GO:0003167//atrioventricular bundle cell differentiation;GO:0003…
ENSMUSG00000030364	78	76	131	20	28	9	4.81	4.25	7.16	1.01	0.6	0.63	5.406666667	0.746666667	-2.856203182	5.68E-10	1.88E-08	Clec2h	C-type lectin domain family 2, member h [Source:MGI Symbol;Acc:MGI:2136934]	Human Diseases	Infectious diseases	ko05167//Kaposi sarcoma-associated herpesvirus infection	K10071	GO:0005886//plasma membrane;GO:0005887//integral component of plasma membrane;GO:0016020//membrane;GO:0016021//integral component of membrane	GO:0004888//transmembrane signaling receptor activity;GO:0030246//carbohydrate binding;GO:0046703//natural killer cell lectin-like receptor binding	GO:0006968//cellular defense response
ENSMUSG00000069539	430	351	419	836	892	865	4.46	3.82	4.51	9.16	7.89	8.96	4.263333333	8.67	1.024050135	5.74E-10	1.89E-08	Scyl2	SCY1-like 2 (S. cerevisiae) [Source:MGI Symbol;Acc:MGI:1289172]	-	-	-	-	GO:0005737//cytoplasm;GO:0005768//endosome;GO:0005794//Golgi apparatus;GO:0010008//endosome membrane;GO:0016020//membrane;GO:0030136//clathrin-coated vesicle;GO:0031410//cytoplasmic vesicle;GO:0048471//perinuclear region of cytoplasm	GO:0004672//protein kinase activity;GO:0005102//receptor binding;GO:0005515//protein binding;GO:0005524//ATP binding	GO:0002092//positive regulation of receptor internalization;GO:0006468//protein phosphorylation;GO:0008333//endosome to lysosome transport;GO:0090090//negative regulation of canonical Wnt signaling pathway;GO:2000286//receptor internalization involved in canonical Wnt signaling pathway;GO:2000370//positive regulation of clathrin-mediated endocytosis
ENSMUSG00000002265	46	30	25	96	178	156	0.22	0.15	0.12	0.47	0.71	0.72	0.163333333	0.633333333	1.955145764	6.39E-10	2.08E-08	Peg3	paternally expressed 3 [Source:MGI Symbol;Acc:MGI:104748]	-	-	-	-	GO:0005634//nucleus;GO:0005737//cytoplasm;GO:0005776//autophagosome	GO:0003676//nucleic acid binding;GO:0046872//metal ion binding	GO:0000122//negative regulation of transcription from RNA polymerase II promoter;GO:0006915//apoptotic process;GO:0010468//regulation of gene expression;GO:0045944//positive regulation of transcription from RNA polymerase II promoter
ENSMUSG00000052595	1546	1244	1377	2335	3665	3113	20.27	17.16	18.88	32.6	42.19	41.78	18.77	38.85666667	1.049733494	6.92E-10	2.25E-08	A1cf	APOBEC1 complementation factor [Source:MGI Symbol;Acc:MGI:1917115]	-	-	-	-	GO:0005634//nucleus;GO:0005654//nucleoplasm;GO:0005720//nuclear heterochromatin;GO:0005737//cytoplasm;GO:0005783//endoplasmic reticulum;GO:0030895//apolipoprotein B mRNA editing enzyme complex;GO:0045293//mRNA editing complex	GO:0003676//nucleic acid binding;GO:0003723//RNA binding;GO:0003727//single-stranded RNA binding;GO:0003729//mRNA binding;GO:0005515//protein binding	GO:0006397//mRNA processing;GO:0007566//embryo implantation;GO:0010609//mRNA localization resulting in posttranscriptional regulation of gene expression;GO:0016554//cytidine to uridine editing;GO:0016556//mRNA modification;GO:0050714//positive regulation of protein secretion;GO:0050821//protein stabilization
ENSMUSG00000037797	1655	1882	1755	824	662	966	50.27	60.32	56.15	27.59	17.51	29.61	55.58	24.90333333	-1.158226973	7.55E-10	2.44E-08	Adh4	alcohol dehydrogenase 4 (class II), pi polypeptide [Source:MGI Symbol;Acc:MGI:1349472]	Metabolism;Human Diseases;Metabolism;Metabolism;Metabolism;Metabolism;Metabolism;Metabolism	Global and overview maps;Cancers;Metabolism of cofactors and vitamins;Xenobiotics biodegradation and metabolism;Carbohydrate metabolism;Xenobiotics biodegradation and metabolism;Lipid metabolism;Amino acid metabolism	ko01100//Metabolic pathways;ko05204//Chemical carcinogenesis;ko00830//Retinol metabolism;ko00982//Drug metabolism - cytochrome P450;ko00010//Glycolysis / Gluconeogenesis;ko00980//Metabolism of xenobiotics by cytochrome P450;ko00071//Fatty acid degradation;ko00350//Tyrosine metabolism	K13980;K13980;K13980;K13980;K13980;K13980;K13980;K13980	GO:0005634//nucleus;GO:0005737//cytoplasm;GO:0005829//cytosol	GO:0003960//NADPH:quinone reductase activity;GO:0004022//alcohol dehydrogenase (NAD) activity;GO:0004024//alcohol dehydrogenase activity, zinc-dependent;GO:0004032//alditol:NADP+ 1-oxidoreductase activity;GO:0004745//retinol dehydrogenase activity;GO:0005503//all-trans retinal binding;GO:0008270//zinc ion binding;GO:0016491//oxidoreductase activity;GO:0016620//oxidoreductase activity, acting on t…	GO:0001523//retinoid metabolic process;GO:0006066//alcohol metabolic process;GO:0006067//ethanol metabolic process;GO:0006069//ethanol oxidation;GO:0006081//cellular aldehyde metabolic process;GO:0010430//fatty acid omega-oxidation;GO:0042572//retinol metabolic process;GO:0046164//alcohol catabolic process;GO:0046294//formaldehyde catabolic process;GO:0055114//oxidation-reduction process;GO:19016…
ENSMUSG00000027890	1639	2038	1306	708	1092	778	39.55	52.62	32.16	18.44	22.37	18.86	41.44333333	19.89	-1.059096769	7.58E-10	2.45E-08	Gstm4	glutathione S-transferase, mu 4 [Source:MGI Symbol;Acc:MGI:95862]	Human Diseases;Human Diseases;Human Diseases;Human Diseases;Metabolism;Human Diseases;Metabolism;Metabolism;Metabolism	Cancers;Cancers;Cardiovascular diseases;Cancers;Xenobiotics biodegradation and metabolism;Drug resistance;Xenobiotics biodegradation and metabolism;Xenobiotics biodegradation and metabolism;Metabolism of other amino acids	ko05200//Pathways in cancer;ko05225//Hepatocellular carcinoma;ko05418//Fluid shear stress and atherosclerosis;ko05204//Chemical carcinogenesis;ko00983//Drug metabolism - other enzymes;ko01524//Platinum drug resistance;ko00982//Drug metabolism - cytochrome P450;ko00980//Metabolism of xenobiotics by cytochrome P450;ko00480//Glutathione metabolism	K00799;K00799;K00799;K00799;K00799;K00799;K00799;K00799;K00799	GO:0005737//cytoplasm;GO:0005829//cytosol;GO:0045171//intercellular bridge	GO:0004364//glutathione transferase activity;GO:0005515//protein binding;GO:0016740//transferase activity;GO:0019899//enzyme binding;GO:0042803//protein homodimerization activity;GO:0043295//glutathione binding	GO:0006749//glutathione metabolic process;GO:0018916//nitrobenzene metabolic process;GO:0042178//xenobiotic catabolic process
ENSMUSG00000041180	229	186	189	59	102	89	1.99	1.68	1.68	0.54	0.75	0.77	1.783333333	0.686666667	-1.376894554	7.99E-10	2.57E-08	Hectd2	HECT domain E3 ubiquitin protein ligase 2 [Source:MGI Symbol;Acc:MGI:2442663]	-	-	-	-	-	GO:0004842//ubiquitin-protein transferase activity;GO:0016740//transferase activity	GO:0016567//protein ubiquitination
ENSMUSG00000038949	242	304	320	675	742	835	2.05	2.7	2.86	6.08	5.48	7.14	2.536666667	6.233333333	1.297069911	8.18E-10	2.62E-08	Cnst	consortin, connexin sorting protein [Source:MGI Symbol;Acc:MGI:2445141]	-	-	-	-	GO:0005794//Golgi apparatus;GO:0005802//trans-Golgi network;GO:0005886//plasma membrane;GO:0016020//membrane;GO:0016021//integral component of membrane;GO:0030133//transport vesicle;GO:0031410//cytoplasmic vesicle;GO:0032991//macromolecular complex;GO:0043231//intracellular membrane-bounded organelle	GO:0019902//phosphatase binding;GO:0071253//connexin binding	GO:0010923//negative regulation of phosphatase activity;GO:0042998//positive regulation of Golgi to plasma membrane protein transport
ENSMUSG00000031586	619	610	773	1371	2054	1368	17.71	19.92	24.87	43.7	53.89	42.85	20.83333333	46.81333333	1.168025806	8.55E-10	2.71E-08	Rbpms	RNA binding protein gene with multiple splicing [Source:MGI Symbol;Acc:MGI:1334446]	-	-	-	-	GO:0000932//cytoplasmic mRNA processing body;GO:0005634//nucleus;GO:0005654//nucleoplasm;GO:0005737//cytoplasm;GO:0005829//cytosol;GO:0010494//cytoplasmic stress granule;GO:0016020//membrane;GO:0016021//integral component of membrane	GO:0003676//nucleic acid binding;GO:0003713//transcription coactivator activity;GO:0003723//RNA binding;GO:0003729//mRNA binding;GO:0008143//poly(A) binding;GO:0042803//protein homodimerization activity	GO:0006979//response to oxidative stress;GO:0010862//positive regulation of pathway-restricted SMAD protein phosphorylation;GO:0060391//positive regulation of SMAD protein import into nucleus;GO:1903508//positive regulation of nucleic acid-templated transcription
ENSMUSG00000026074	286	308	308	676	919	546	3.26	3.11	2.99	7.85	8.53	5.53	3.12	7.303333333	1.227009049	1.23E-09	3.87E-08	Map4k4	mitogen-activated protein kinase kinase kinase kinase 4 [Source:MGI Symbol;Acc:MGI:1349394]	Environmental Information Processing	Signal transduction	ko04010//MAPK signaling pathway	K04407	-	GO:0000166//nucleotide binding;GO:0004672//protein kinase activity;GO:0004674//protein serine/threonine kinase activity;GO:0005524//ATP binding	GO:0006468//protein phosphorylation;GO:0010977//negative regulation of neuron projection development;GO:0061179//negative regulation of insulin secretion involved in cellular response to glucose stimulus;GO:0070571//negative regulation of neuron projection regeneration
ENSMUSG00000027602	717	683	773	1287	1890	1472	25.74	25.68	29.22	49.07	59.06	53.32	26.88	53.81666667	1.001519897	1.25E-09	3.91E-08	Map1lc3a	microtubule-associated protein 1 light chain 3 alpha [Source:MGI Symbol;Acc:MGI:1915661]	Cellular Processes	Cell growth and death	ko04216//Ferroptosis	K10435	GO:0000421//autophagosome membrane;GO:0005737//cytoplasm;GO:0005770//late endosome;GO:0005776//autophagosome;GO:0005829//cytosol;GO:0005856//cytoskeleton;GO:0005874//microtubule;GO:0012505//endomembrane system;GO:0015630//microtubule cytoskeleton;GO:0016020//membrane;GO:0031090//organelle membrane;GO:0031410//cytoplasmic vesicle;GO:0044754//autolysosome;GO:0045202//synapse	GO:0005515//protein binding;GO:0005543//phospholipid binding;GO:0008017//microtubule binding;GO:0008429//phosphatidylethanolamine binding;GO:0031625//ubiquitin protein ligase binding	GO:0000045//autophagosome assembly;GO:0000422//mitophagy;GO:0006914//autophagy;GO:0006995//cellular response to nitrogen starvation;GO:0009267//cellular response to starvation;GO:0010040//response to iron(II) ion;GO:0010288//response to lead ion;GO:0016236//macroautophagy;GO:0031667//response to nutrient levels;GO:0034198//cellular response to amino acid starvation;GO:0043278//response to morphin…
ENSMUSG00000027999	142	139	145	310	368	338	3.72	3.72	3.9	8.51	8.39	8.91	3.78	8.603333333	1.186509501	1.29E-09	4.02E-08	Pla2g12a	phospholipase A2, group XIIA [Source:MGI Symbol;Acc:MGI:1913600]	Metabolism;Environmental Information Processing;Organismal Systems;Organismal Systems;Metabolism;Metabolism;Metabolism;Metabolism;Organismal Systems;Metabolism	Global and overview maps;Signal transduction;Circulatory system;Digestive system;Lipid metabolism;Lipid metabolism;Lipid metabolism;Lipid metabolism;Digestive system;Lipid metabolism	ko01100//Metabolic pathways;ko04014//Ras signaling pathway;ko04270//Vascular smooth muscle contraction;ko04972//Pancreatic secretion;ko00564//Glycerophospholipid metabolism;ko00590//Arachidonic acid metabolism;ko00591//Linoleic acid metabolism;ko00565//Ether lipid metabolism;ko04975//Fat digestion and absorption;ko00592//alpha-Linolenic acid metabolism	K01047;K01047;K01047;K01047;K01047;K01047;K01047;K01047;K01047;K01047	GO:0005576//extracellular region;GO:0005737//cytoplasm	GO:0004623//phospholipase A2 activity;GO:0005509//calcium ion binding;GO:0016787//hydrolase activity;GO:0046872//metal ion binding	GO:0006629//lipid metabolic process;GO:0006644//phospholipid metabolic process;GO:0016042//lipid catabolic process;GO:0050482//arachidonic acid secretion
ENSMUSG00000022617	442	445	461	917	1171	783	10.57	11.42	11.76	23.3	25.14	19.37	11.25	22.60333333	1.006610542	1.44E-09	4.49E-08	Chkb	choline kinase beta [Source:MGI Symbol;Acc:MGI:1328313]	Metabolism;Human Diseases;Metabolism	Global and overview maps;Cancers;Lipid metabolism	ko01100//Metabolic pathways;ko05231//Choline metabolism in cancer;ko00564//Glycerophospholipid metabolism	K14156;K14156;K14156	-	GO:0000166//nucleotide binding;GO:0004103//choline kinase activity;GO:0004305//ethanolamine kinase activity;GO:0005524//ATP binding;GO:0016301//kinase activity;GO:0016740//transferase activity	GO:0006629//lipid metabolic process;GO:0006646//phosphatidylethanolamine biosynthetic process;GO:0006656//phosphatidylcholine biosynthetic process;GO:0006657//CDP-choline pathway;GO:0007517//muscle organ development;GO:0008654//phospholipid biosynthetic process;GO:0016310//phosphorylation;GO:0046474//glycerophospholipid biosynthetic process
ENSMUSG00000037679	2330	2266	1722	1211	1271	701	26.21	26.7	20.66	14.39	12.37	7.85	24.52333333	11.53666667	-1.08792865	1.55E-09	4.79E-08	Inf2	inverted formin, FH2 and WH2 domain containing [Source:MGI Symbol;Acc:MGI:1917685]	-	-	-	-	GO:0048471//perinuclear region of cytoplasm	GO:0003779//actin binding;GO:0017048//Rho GTPase binding	GO:0016043//cellular component organization;GO:0030036//actin cytoskeleton organization;GO:0090140//regulation of mitochondrial fission
ENSMUSG00000032902	1239	662	583	1917	2392	2730	11.17	6.25	5.54	18.36	18.78	24.84	7.653333333	20.66	1.432680113	1.61E-09	4.97E-08	Slc16a1	solute carrier family 16 (monocarboxylic acid transporters), member 1 [Source:MGI Symbol;Acc:MGI:106013]	-	-	-	-	GO:0005739//mitochondrion;GO:0005813//centrosome;GO:0005886//plasma membrane;GO:0005887//integral component of plasma membrane;GO:0016020//membrane;GO:0016021//integral component of membrane;GO:0030054//cell junction;GO:0043231//intracellular membrane-bounded organelle;GO:0045202//synapse	GO:0008028//monocarboxylic acid transmembrane transporter activity;GO:0015129//lactate transmembrane transporter activity;GO:0015293//symporter activity;GO:0042803//protein homodimerization activity;GO:0097159//organic cyclic compound binding	GO:0006629//lipid metabolic process;GO:0007098//centrosome cycle;GO:0015718//monocarboxylic acid transport;GO:0032094//response to food;GO:0035873//lactate transmembrane transport;GO:0035879//plasma membrane lactate transport;GO:0042593//glucose homeostasis;GO:0050796//regulation of insulin secretion;GO:0051780//behavioral response to nutrient;GO:0055085//transmembrane transport;GO:0071407//cellu…
ENSMUSG00000026490	299	242	302	629	637	657	2.28	2.04	2.33	4.86	4.02	4.73	2.216666667	4.536666667	1.033240821	1.62E-09	4.97E-08	Cdc42bpa	CDC42 binding protein kinase alpha [Source:MGI Symbol;Acc:MGI:2441841]	-	-	-	-	GO:0005737//cytoplasm;GO:0005856//cytoskeleton;GO:0005911//cell-cell junction;GO:0030027//lamellipodium;GO:0031252//cell leading edge;GO:0042641//actomyosin;GO:0042995//cell projection	GO:0000166//nucleotide binding;GO:0000287//magnesium ion binding;GO:0004672//protein kinase activity;GO:0004674//protein serine/threonine kinase activity;GO:0005515//protein binding;GO:0005524//ATP binding;GO:0016301//kinase activity;GO:0016740//transferase activity;GO:0042802//identical protein binding;GO:0046872//metal ion binding	GO:0000226//microtubule cytoskeleton organization;GO:0006468//protein phosphorylation;GO:0007010//cytoskeleton organization;GO:0007097//nuclear migration;GO:0016310//phosphorylation;GO:0016477//cell migration;GO:0018107//peptidyl-threonine phosphorylation;GO:0030036//actin cytoskeleton organization;GO:0031032//actomyosin structure organization;GO:0031532//actin cytoskeleton reorganization;GO:0035…
ENSMUSG00000012428	2411	1905	2328	1179	891	1184	30.5	25.25	31.02	15.84	9.81	15.12	28.92333333	13.59	-1.089688372	1.77E-09	5.43E-08	Steap4	STEAP family member 4 [Source:MGI Symbol;Acc:MGI:1923560]	-	-	-	-	GO:0000139//Golgi membrane;GO:0005768//endosome;GO:0005794//Golgi apparatus;GO:0005886//plasma membrane;GO:0005887//integral component of plasma membrane;GO:0016020//membrane;GO:0016021//integral component of membrane;GO:0031901//early endosome membrane	GO:0008823//cupric reductase activity;GO:0009055//electron carrier activity;GO:0016491//oxidoreductase activity;GO:0020037//heme binding;GO:0046872//metal ion binding;GO:0052851//ferric-chelate reductase (NADPH) activity;GO:0071949//FAD binding	GO:0006811//ion transport;GO:0015677//copper ion import;GO:0022900//electron transport chain;GO:0045444//fat cell differentiation;GO:0055072//iron ion homeostasis;GO:0055114//oxidation-reduction process;GO:0070207//protein homotrimerization;GO:0098706//ferric iron import across plasma membrane
ENSMUSG00000041769	368	364	485	936	1021	910	7.9	7.92	10.93	20.64	18.4	20.09	8.916666667	19.71	1.144351386	2.16E-09	6.53E-08	Ppp2r2d	protein phosphatase 2, regulatory subunit B, delta [Source:MGI Symbol;Acc:MGI:1289252]	Human Diseases;Environmental Information Processing;Cellular Processes;Environmental Information Processing;Organismal Systems;Human Diseases;Organismal Systems;Environmental Information Processing;Environmental Information Processing;Human Diseases;Genetic Information Processing	Infectious diseases;Signal transduction;Cellular community - eukaryotes;Signal transduction;Circulatory system;Infectious diseases;Nervous system;Signal transduction;Signal transduction;Infectious diseases;Translation	ko05165//Human papillomavirus infection;ko04151//PI3K-Akt signaling pathway;ko04530//Tight junction;ko04390//Hippo signaling pathway;ko04261//Adrenergic signaling in cardiomyocytes;ko05160//Hepatitis C;ko04728//Dopaminergic synapse;ko04152//AMPK signaling pathway;ko04071//Sphingolipid signaling pathway;ko05142//Chagas disease (American trypanosomiasis);ko03015//mRNA surveillance pathway	K04354;K04354;K04354;K04354;K04354;K04354;K04354;K04354;K04354;K04354;K04354	GO:0000159//protein phosphatase type 2A complex;GO:0005737//cytoplasm;GO:0005829//cytosol	GO:0004722//protein serine/threonine phosphatase activity;GO:0005515//protein binding;GO:0019888//protein phosphatase regulator activity	GO:0000278//mitotic cell cycle;GO:0007049//cell cycle;GO:0010458//exit from mitosis;GO:0043666//regulation of phosphoprotein phosphatase activity;GO:0051301//cell division;GO:0070262//peptidyl-serine dephosphorylation
ENSMUSG00000004951	385	395	488	847	1292	898	17.02	18.29	22.72	39.77	49.72	40.05	19.34333333	43.18	1.158526815	2.52E-09	7.61E-08	Hspb1	heat shock protein 1 [Source:MGI Symbol;Acc:MGI:96240]	Environmental Information Processing;Human Diseases;Human Diseases;Environmental Information Processing	Signal transduction;Infectious diseases;Infectious diseases;Signal transduction	ko04010//MAPK signaling pathway;ko05169//Epstein-Barr virus infection;ko05146//Amoebiasis;ko04370//VEGF signaling pathway	K04455;K04455;K04455;K04455	GO:0000502//proteasome complex;GO:0005634//nucleus;GO:0005737//cytoplasm;GO:0005819//spindle;GO:0005856//cytoskeleton;GO:0005886//plasma membrane;GO:0030018//Z disc;GO:0030424//axon;GO:0030425//dendrite;GO:0031430//M band;GO:0031674//I band;GO:0043204//perikaryon;GO:0043292//contractile fiber;GO:0045202//synapse;GO:0097512//cardiac myofibril;GO:0098839//postsynaptic density membrane;GO:1904115//a…	GO:0005080//protein kinase C binding;GO:0008426//protein kinase C inhibitor activity;GO:0019901//protein kinase binding;GO:0042802//identical protein binding;GO:0042803//protein homodimerization activity;GO:0043130//ubiquitin binding;GO:0044183//protein binding involved in protein folding	GO:0001932//regulation of protein phosphorylation;GO:0006469//negative regulation of protein kinase activity;GO:0006986//response to unfolded protein;GO:0009615//response to virus;GO:0010976//positive regulation of neuron projection development;GO:0032731//positive regulation of interleukin-1 beta production;GO:0035556//intracellular signal transduction;GO:0035924//cellular response to vascular e…
ENSMUSG00000022560	258	194	173	496	610	384	1.95	1.53	1.38	3.98	4.01	2.92	1.62	3.636666667	1.166622883	2.59E-09	7.76E-08	Slc52a2	solute carrier protein 52, member 2 [Source:MGI Symbol;Acc:MGI:1289288]	-	-	-	-	GO:0005886//plasma membrane;GO:0005887//integral component of plasma membrane;GO:0016020//membrane;GO:0016021//integral component of membrane	GO:0032217//riboflavin transporter activity	GO:0032218//riboflavin transport
ENSMUSG00000045875	114	132	119	346	404	236	1.13	1.37	1.34	3.95	3.82	2.48	1.28	3.416666667	1.416445694	3.13E-09	9.32E-08	Adra1a	adrenergic receptor, alpha 1a [Source:MGI Symbol;Acc:MGI:104773]	Environmental Information Processing;Environmental Information Processing;Environmental Information Processing;Organismal Systems;Organismal Systems;Environmental Information Processing;Organismal Systems	Signaling molecules and interaction;Signal transduction;Signal transduction;Circulatory system;Circulatory system;Signal transduction;Digestive system	ko04080//Neuroactive ligand-receptor interaction;ko04020//Calcium signaling pathway;ko04022//cGMP - PKG signaling pathway;ko04261//Adrenergic signaling in cardiomyocytes;ko04270//Vascular smooth muscle contraction;ko04152//AMPK signaling pathway;ko04970//Salivary secretion	K04135;K04135;K04135;K04135;K04135;K04135;K04135	GO:0005634//nucleus;GO:0005737//cytoplasm;GO:0005886//plasma membrane;GO:0005887//integral component of plasma membrane;GO:0005901//caveola;GO:0016020//membrane;GO:0016021//integral component of membrane;GO:0030018//Z disc;GO:0030315//T-tubule;GO:0031965//nuclear membrane	GO:0004930//G-protein coupled receptor activity;GO:0004935//adrenergic receptor activity;GO:0004937//alpha1-adrenergic receptor activity;GO:0046982//protein heterodimerization activity	GO:0001985//negative regulation of heart rate involved in baroreceptor response to increased systemic arterial blood pressure;GO:0001994//norepinephrine-epinephrine vasoconstriction involved in regulation of systemic arterial blood pressure;GO:0001996//positive regulation of heart rate by epinephrine-norepinephrine;GO:0001997//positive regulation of the force of heart contraction by epinephrine-n…
ENSMUSG00000029458	1968	2232	2879	5965	8039	4471	26.32	29.34	36.84	80.8	86.67	59.41	30.83333333	75.62666667	1.294404167	3.13E-09	9.32E-08	Brap	BRCA1 associated protein [Source:MGI Symbol;Acc:MGI:1919649]	Environmental Information Processing	Signal transduction	ko04014//Ras signaling pathway	K10632	GO:0000151//ubiquitin ligase complex;GO:0005737//cytoplasm;GO:0005829//cytosol;GO:0031965//nuclear membrane	GO:0003676//nucleic acid binding;GO:0004842//ubiquitin-protein transferase activity;GO:0005515//protein binding;GO:0008139//nuclear localization sequence binding;GO:0008270//zinc ion binding;GO:0016740//transferase activity;GO:0042802//identical protein binding;GO:0046872//metal ion binding;GO:0061630//ubiquitin protein ligase activity	GO:0000165//MAPK cascade;GO:0007265//Ras protein signal transduction;GO:0009968//negative regulation of signal transduction;GO:0016567//protein ubiquitination
ENSMUSG00000020150	5048	6359	6796	2828	4255	2449	203.98	269.2	289.2	121.39	149.67	99.86	254.1266667	123.64	-1.039402213	3.18E-09	9.42E-08	Gamt	guanidinoacetate methyltransferase [Source:MGI Symbol;Acc:MGI:1098221]	Metabolism;Metabolism;Metabolism	Global and overview maps;Amino acid metabolism;Amino acid metabolism	ko01100//Metabolic pathways;ko00330//Arginine and proline metabolism;ko00260//Glycine, serine and threonine metabolism	K00542;K00542;K00542	GO:0005634//nucleus;GO:0005737//cytoplasm;GO:0005829//cytosol;GO:0005902//microvillus;GO:0042995//cell projection	GO:0008168//methyltransferase activity;GO:0008757//S-adenosylmethionine-dependent methyltransferase activity;GO:0016740//transferase activity;GO:0030731//guanidinoacetate N-methyltransferase activity;GO:0042803//protein homodimerization activity	GO:0006601//creatine biosynthetic process;GO:0007283//spermatogenesis;GO:0009887//organ morphogenesis;GO:0032259//methylation;GO:0040014//regulation of multicellular organism growth;GO:0046498//S-adenosylhomocysteine metabolic process;GO:0046500//S-adenosylmethionine metabolic process
ENSMUSG00000063870	2336	1786	1437	4101	4173	3322	14.48	11.69	9.71	27.59	23.72	20.74	11.96	24.01666667	1.00581854	3.34E-09	9.85E-08	Chd4	chromodomain helicase DNA binding protein 4 [Source:MGI Symbol;Acc:MGI:1344380]	Human Diseases;Human Diseases	Infectious diseases;Cancers	ko05165//Human papillomavirus infection;ko05203//Viral carcinogenesis	K11643;K11643	GO:0005634//nucleus;GO:0005654//nucleoplasm;GO:0005737//cytoplasm;GO:0005813//centrosome;GO:0005815//microtubule organizing center;GO:0005856//cytoskeleton;GO:0016581//NuRD complex;GO:0032991//macromolecular complex;GO:0032993//protein-DNA complex	GO:0000166//nucleotide binding;GO:0001103//RNA polymerase II repressing transcription factor binding;GO:0003677//DNA binding;GO:0003678//DNA helicase activity;GO:0004386//helicase activity;GO:0005515//protein binding;GO:0005524//ATP binding;GO:0008134//transcription factor binding;GO:0016787//hydrolase activity;GO:0042826//histone deacetylase binding;GO:0046872//metal ion binding	GO:0000122//negative regulation of transcription from RNA polymerase II promoter;GO:0006325//chromatin organization;GO:0032508//DNA duplex unwinding;GO:0072553//terminal button organization
ENSMUSG00000073102	38	48	30	3	2	4	0.61	0.81	0.51	0.05	0.03	0.07	0.643333333	0.05	-3.685566442	3.42E-09	1.01E-07	Drc1	dynein regulatory complex subunit 1 [Source:MGI Symbol;Acc:MGI:2685906]	-	-	-	-	GO:0005737//cytoplasm;GO:0005829//cytosol;GO:0005856//cytoskeleton;GO:0005858//axonemal dynein complex;GO:0005929//cilium;GO:0005930//axoneme;GO:0031514//motile cilium;GO:0042995//cell projection	GO:0003674//molecular_function	GO:0003352//regulation of cilium movement;GO:0007368//determination of left/right symmetry;GO:0007507//heart development;GO:0060285//cilium-dependent cell motility;GO:0070286//axonemal dynein complex assembly
ENSMUSG00000029385	254	270	230	487	643	726	3.61	4.06	3.44	7.36	7.96	10.42	3.703333333	8.58	1.212153237	3.53E-09	1.04E-07	Ccng2	cyclin G2 [Source:MGI Symbol;Acc:MGI:1095734]	Environmental Information Processing;Cellular Processes	Signal transduction;Cell growth and death	ko04068//FoxO signaling pathway;ko04115//p53 signaling pathway	K10146;K10146	GO:0000307//cyclin-dependent protein kinase holoenzyme complex;GO:0005634//nucleus;GO:0005737//cytoplasm;GO:0005829//cytosol	GO:0004672//protein kinase activity;GO:0016538//cyclin-dependent protein serine/threonine kinase regulator activity;GO:0019901//protein kinase binding	GO:0000079//regulation of cyclin-dependent protein serine/threonine kinase activity;GO:0006468//protein phosphorylation;GO:0007049//cell cycle;GO:0044772//mitotic cell cycle phase transition;GO:0051301//cell division;GO:0051726//regulation of cell cycle
ENSMUSG00000053317	889	1003	1209	439	603	553	62.92	74.36	90.16	33	37.31	39.49	75.81333333	36.6	-1.05060795	3.83E-09	1.12E-07	Sec61b	Sec61 beta subunit [Source:MGI Symbol;Acc:MGI:1913462]	Cellular Processes;Genetic Information Processing;Genetic Information Processing	Transport and catabolism;Folding, sorting and degradation;Folding, sorting and degradation	ko04145//Phagosome;ko04141//Protein processing in endoplasmic reticulum;ko03060//Protein export	K09481;K09481;K09481	GO:0005783//endoplasmic reticulum;GO:0005784//Sec61 translocon complex;GO:0005789//endoplasmic reticulum membrane;GO:0016020//membrane;GO:0016021//integral component of membrane;GO:0031205//endoplasmic reticulum Sec complex;GO:0044322//endoplasmic reticulum quality control compartment	GO:0005086//ARF guanyl-nucleotide exchange factor activity;GO:0005515//protein binding;GO:0015450//P-P-bond-hydrolysis-driven protein transmembrane transporter activity;GO:0043022//ribosome binding;GO:0048408//epidermal growth factor binding	GO:0006616//SRP-dependent cotranslational protein targeting to membrane, translocation;GO:0006886//intracellular protein transport;GO:0015031//protein transport;GO:0030433//ER-associated ubiquitin-dependent protein catabolic process;GO:0030970//retrograde protein transport, ER to cytosol;GO:0031204//posttranslational protein targeting to membrane, translocation
ENSMUSG00000028051	90	89	114	36	26	14	0.9	0.93	1.2	0.38	0.23	0.14	1.01	0.25	-2.014355293	3.92E-09	1.14E-07	Hcn3	hyperpolarization-activated, cyclic nucleotide-gated K+ 3 [Source:MGI Symbol;Acc:MGI:1298211]	-	-	-	-	GO:0005886//plasma membrane;GO:0005887//integral component of plasma membrane;GO:0016020//membrane;GO:0016021//integral component of membrane;GO:0030424//axon;GO:0030425//dendrite;GO:0043025//neuronal cell body;GO:0044316//cone cell pedicle;GO:0045202//synapse	GO:0000166//nucleotide binding;GO:0005216//ion channel activity;GO:0005244//voltage-gated ion channel activity;GO:0005248//voltage-gated sodium channel activity;GO:0005249//voltage-gated potassium channel activity;GO:0005267//potassium channel activity;GO:0005272//sodium channel activity;GO:0005515//protein binding;GO:0030552//cAMP binding	GO:0006811//ion transport;GO:0006813//potassium ion transport;GO:0006814//sodium ion transport;GO:0034765//regulation of ion transmembrane transport;GO:0035725//sodium ion transmembrane transport;GO:0042391//regulation of membrane potential;GO:0055085//transmembrane transport;GO:0071805//potassium ion transmembrane transport;GO:0072718//response to cisplatin;GO:1903351//cellular response to dopam…
ENSMUSG00000034785	2262	2637	3108	5414	6760	5729	65.48	81.77	113.3	191.36	215.28	200.59	86.85	202.41	1.220682814	4.73E-09	1.38E-07	Dio1	deiodinase, iodothyronine, type I [Source:MGI Symbol;Acc:MGI:94896]	Organismal Systems	Endocrine system	ko04919//Thyroid hormone signaling pathway	K01562	-	GO:0004800//thyroxine 5'-deiodinase activity;GO:0016491//oxidoreductase activity	GO:0042446//hormone biosynthetic process;GO:0055114//oxidation-reduction process
ENSMUSG00000068101	148	258	261	61	97	78	5.96	10.23	10.21	3.64	3.02	2.75	8.8	3.136666667	-1.488271302	5.00E-09	1.45E-07	Cenpm	centromere protein M [Source:MGI Symbol;Acc:MGI:1913820]	-	-	-	-	GO:0000775//chromosome, centromeric region;GO:0000776//kinetochore;GO:0000777//condensed chromosome kinetochore;GO:0005634//nucleus;GO:0005694//chromosome;GO:0005737//cytoplasm;GO:0005829//cytosol	GO:0003674//molecular_function	GO:0008150//biological_process
ENSMUSG00000062300	1405	1258	1371	2660	3669	2156	25.2	24.03	27.14	53.68	61.13	42.27	25.45666667	52.36	1.040421574	5.39E-09	1.55E-07	Nectin2	nectin cell adhesion molecule 2 [Source:MGI Symbol;Acc:MGI:97822]	Human Diseases;Environmental Information Processing;Cellular Processes	Infectious diseases;Signaling molecules and interaction;Cellular community - eukaryotes	ko05168//Herpes simplex infection;ko04514//Cell adhesion molecules (CAMs);ko04520//Adherens junction	K06531;K06531;K06531	GO:0005886//plasma membrane;GO:0005911//cell-cell junction;GO:0005915//zonula adherens;GO:0009986//cell surface;GO:0016020//membrane;GO:0016021//integral component of membrane;GO:0043296//apical junction complex;GO:0044291//cell-cell contact zone	GO:0005515//protein binding;GO:0042802//identical protein binding;GO:0042803//protein homodimerization activity;GO:0050839//cell adhesion molecule binding	GO:0001675//acrosome assembly;GO:0002860//positive regulation of natural killer cell mediated cytotoxicity directed against tumor cell target;GO:0002891//positive regulation of immunoglobulin mediated immune response;GO:0007010//cytoskeleton organization;GO:0007155//cell adhesion;GO:0007156//homophilic cell adhesion via plasma membrane adhesion molecules;GO:0007286//spermatid development;GO:00072…
ENSMUSG00000039533	382	594	368	228	147	105	4.6	7.49	4.66	2.91	1.54	1.28	5.583333333	1.91	-1.547554051	6.76E-09	1.92E-07	Mmd2	monocyte to macrophage differentiation-associated 2 [Source:MGI Symbol;Acc:MGI:1922354]	-	-	-	-	GO:0000139//Golgi membrane;GO:0005794//Golgi apparatus;GO:0016020//membrane;GO:0016021//integral component of membrane;GO:0048471//perinuclear region of cytoplasm	GO:0004672//protein kinase activity	GO:0006468//protein phosphorylation;GO:0019835//cytolysis;GO:0032880//regulation of protein localization;GO:0045666//positive regulation of neuron differentiation;GO:0045860//positive regulation of protein kinase activity;GO:0046579//positive regulation of Ras protein signal transduction
ENSMUSG00000020604	290	302	268	604	844	496	4.6	4.19	4.55	10.57	13.16	9.21	4.446666667	10.98	1.304081889	7.39E-09	2.09E-07	Arsg	arylsulfatase G [Source:MGI Symbol;Acc:MGI:1921258]	Cellular Processes	Transport and catabolism	ko04142//Lysosome	K12381	GO:0005615//extracellular space;GO:0005764//lysosome;GO:0005783//endoplasmic reticulum	GO:0003824//catalytic activity;GO:0004065//arylsulfatase activity;GO:0008484//sulfuric ester hydrolase activity;GO:0016787//hydrolase activity;GO:0046872//metal ion binding	GO:0006790//sulfur compound metabolic process
ENSMUSG00000022383	1155	1215	1808	3198	3687	4206	16.73	18.31	27.21	52.28	47.34	63.96	20.75	54.52666667	1.393850627	8.17E-09	2.29E-07	Ppara	peroxisome proliferator activated receptor alpha [Source:MGI Symbol;Acc:MGI:104740]	Environmental Information Processing;Human Diseases;Human Diseases;Human Diseases;Organismal Systems;Organismal Systems;Organismal Systems	Signal transduction;Endocrine and metabolic diseases;Infectious diseases;Endocrine and metabolic diseases;Endocrine system;Endocrine system;Endocrine system	ko04024//cAMP signaling pathway;ko04932//Non-alcoholic fatty liver disease (NAFLD);ko05160//Hepatitis C;ko04931//Insulin resistance;ko04922//Glucagon signaling pathway;ko03320//PPAR signaling pathway;ko04920//Adipocytokine signaling pathway	K07294;K07294;K07294;K07294;K07294;K07294;K07294	GO:0005634//nucleus;GO:0005654//nucleoplasm;GO:0090575//RNA polymerase II transcription factor complex	GO:0000976//transcription regulatory region sequence-specific DNA binding;GO:0000977//RNA polymerase II regulatory region sequence-specific DNA binding;GO:0000978//RNA polymerase II core promoter proximal region sequence-specific DNA binding;GO:0000981//RNA polymerase II transcription factor activity, sequence-specific DNA binding;GO:0001103//RNA polymerase II repressing transcription factor bind…	GO:0000122//negative regulation of transcription from RNA polymerase II promoter;GO:0001666//response to hypoxia;GO:0006006//glucose metabolic process;GO:0006355//regulation of transcription, DNA-templated;GO:0006629//lipid metabolic process;GO:0006631//fatty acid metabolic process;GO:0007275//multicellular organism development;GO:0007507//heart development;GO:0008544//epidermis development;GO:00…
ENSMUSG00000022747	74	90	109	229	291	246	2.06	2.06	3.93	5.05	8.78	6.98	2.683333333	6.936666667	1.370216277	8.54E-09	2.38E-07	St3gal6	ST3 beta-galactoside alpha-2,3-sialyltransferase 6 [Source:MGI Symbol;Acc:MGI:1888707]	Metabolism;Metabolism	Global and overview maps;Glycan biosynthesis and metabolism	ko01100//Metabolic pathways;ko00601//Glycosphingolipid biosynthesis - lacto and neolacto series	K03792;K03792	GO:0000139//Golgi membrane;GO:0005575//cellular_component;GO:0005794//Golgi apparatus;GO:0016020//membrane;GO:0016021//integral component of membrane	GO:0008373//sialyltransferase activity;GO:0016740//transferase activity;GO:0016757//transferase activity, transferring glycosyl groups;GO:0052798//beta-galactoside alpha-2,3-sialyltransferase activity	GO:0006464//cellular protein modification process;GO:0006486//protein glycosylation;GO:0006664//glycolipid metabolic process;GO:0009247//glycolipid biosynthetic process;GO:0009311//oligosaccharide metabolic process;GO:0071354//cellular response to interleukin-6;GO:0097503//sialylation
ENSMUSG00000036138	3914	4801	5388	9670	12605	9159	94.01	119.79	138.78	236.94	260.77	212.27	117.5266667	236.66	1.009827744	8.87E-09	2.46E-07	Acaa1a	acetyl-Coenzyme A acyltransferase 1A [Source:MGI Symbol;Acc:MGI:2148491]	Metabolism;Organismal Systems;Cellular Processes;Metabolism;Metabolism;Metabolism;Metabolism;Metabolism	Global and overview maps;Endocrine system;Transport and catabolism;Amino acid metabolism;Global and overview maps;Lipid metabolism;Lipid metabolism;Lipid metabolism	ko01100//Metabolic pathways;ko03320//PPAR signaling pathway;ko04146//Peroxisome;ko00280//Valine, leucine and isoleucine degradation;ko01212//Fatty acid metabolism;ko00071//Fatty acid degradation;ko01040//Biosynthesis of unsaturated fatty acids;ko00592//alpha-Linolenic acid metabolism	K07513;K07513;K07513;K07513;K07513;K07513;K07513;K07513	GO:0005739//mitochondrion;GO:0005777//peroxisome;GO:0005782//peroxisomal matrix;GO:0043231//intracellular membrane-bounded organelle	GO:0003824//catalytic activity;GO:0003985//acetyl-CoA C-acetyltransferase activity;GO:0003988//acetyl-CoA C-acyltransferase activity;GO:0008775//acetate CoA-transferase activity;GO:0016401//palmitoyl-CoA oxidase activity;GO:0016740//transferase activity;GO:0016746//transferase activity, transferring acyl groups;GO:0016747//transferase activity, transferring acyl groups other than amino-acyl groups	GO:0000038//very long-chain fatty acid metabolic process;GO:0006629//lipid metabolic process;GO:0006631//fatty acid metabolic process;GO:0006635//fatty acid beta-oxidation;GO:0008206//bile acid metabolic process;GO:0010124//phenylacetate catabolic process
ENSMUSG00000041362	467	371	336	790	1103	664	4.7	3.9	3.55	8.44	9.66	6.73	4.05	8.276666667	1.031127948	9.94E-09	2.75E-07	Shtn1	shootin 1 [Source:MGI Symbol;Acc:MGI:1918903]	-	-	-	-	GO:0005737//cytoplasm;GO:0005856//cytoskeleton;GO:0005874//microtubule;GO:0005875//microtubule associated complex;GO:0015630//microtubule cytoskeleton;GO:0030027//lamellipodium;GO:0030175//filopodium;GO:0030424//axon;GO:0030426//growth cone;GO:0031252//cell leading edge;GO:0042995//cell projection;GO:0043204//perikaryon;GO:0044295//axonal growth cone;GO:0048471//perinuclear region of cytoplasm	GO:0005515//protein binding;GO:0019894//kinesin binding;GO:0050839//cell adhesion molecule binding;GO:0051015//actin filament binding	GO:0006930//substrate-dependent cell migration, cell extension;GO:0007265//Ras protein signal transduction;GO:0007275//multicellular organism development;GO:0007409//axonogenesis;GO:0032488//Cdc42 protein signal transduction;GO:0038007//netrin-activated signaling pathway;GO:0045773//positive regulation of axon extension;GO:0048812//neuron projection morphogenesis;GO:0051899//membrane depolarizati…
ENSMUSG00000049807	546	462	359	1040	1224	757	3.75	3.39	2.64	7.64	7.42	5.27	3.26	6.776666667	1.055703845	1.15E-08	3.13E-07	Arhgap23	Rho GTPase activating protein 23 [Source:MGI Symbol;Acc:MGI:3697726]	-	-	-	-	-	GO:0005096//GTPase activator activity;GO:0005515//protein binding	GO:0007165//signal transduction;GO:0043547//positive regulation of GTPase activity
ENSMUSG00000025227	211	212	167	94	113	72	3.74	3.94	3.18	1.77	1.75	1.29	3.62	1.603333333	-1.174915304	1.36E-08	3.71E-07	Mfsd13a	major facilitator superfamily domain containing 13a [Source:MGI Symbol;Acc:MGI:1922396]	-	-	-	-	GO:0005575//cellular_component;GO:0016020//membrane;GO:0016021//integral component of membrane	GO:0003674//molecular_function	GO:0008150//biological_process
ENSMUSG00000073460	4	5	13	77	79	38	0.31	0.11	0.29	2.46	2.05	1.18	0.236666667	1.896666667	3.002537723	1.38E-08	3.74E-07	Pnldc1	poly(A)-specific ribonuclease (PARN)-like domain containing 1 [Source:MGI Symbol;Acc:MGI:2685159]	Genetic Information Processing	Folding, sorting and degradation	ko03018//RNA degradation	K01148	GO:0005737//cytoplasm;GO:0005783//endoplasmic reticulum;GO:0005789//endoplasmic reticulum membrane;GO:0016020//membrane;GO:0016021//integral component of membrane	GO:0000175//3'-5'-exoribonuclease activity;GO:0003676//nucleic acid binding;GO:0003723//RNA binding;GO:0004518//nuclease activity;GO:0004527//exonuclease activity;GO:0004535//poly(A)-specific ribonuclease activity;GO:0016787//hydrolase activity;GO:0046872//metal ion binding	GO:0000184//nuclear-transcribed mRNA catabolic process, nonsense-mediated decay;GO:0000289//nuclear-transcribed mRNA poly(A) tail shortening;GO:0001825//blastocyst formation;GO:0090305//nucleic acid phosphodiester bond hydrolysis;GO:0090503//RNA phosphodiester bond hydrolysis, exonucleolytic
ENSMUSG00000115232	0	0	0	50	10	57	0	0	0	0.64	0.11	0.7	0.001	0.483333333	8.916874684	1.55E-08	4.14E-07	Gm49378	predicted gene, 49378 [Source:MGI Symbol;Acc:MGI:6121598]	-	-	-	-	GO:0016020//membrane;GO:0016021//integral component of membrane	-	GO:0072657//protein localization to membrane
ENSMUSG00000036613	356	333	269	180	196	153	6.82	7.23	5.65	3.56	3.3	2.78	6.566666667	3.213333333	-1.031090578	1.60E-08	4.27E-07	Eipr1	EARP complex and GARP complex interacting protein 1 [Source:MGI Symbol;Acc:MGI:1289332]	-	-	-	-	GO:0000938//GARP complex;GO:0005794//Golgi apparatus;GO:0005802//trans-Golgi network;GO:1990745//EARP complex	GO:0003674//molecular_function;GO:0005515//protein binding	GO:0016567//protein ubiquitination;GO:1904811//positive regulation of dense core granule transport;GO:2001137//positive regulation of endocytic recycling
ENSMUSG00000029166	448	456	501	1003	1333	786	9.51	9.98	11.03	22.42	24.22	16.75	10.17333333	21.13	1.054500306	1.60E-08	4.27E-07	Mapre3	microtubule-associated protein, RP/EB family, member 3 [Source:MGI Symbol;Acc:MGI:2140967]	-	-	-	-	GO:0005737//cytoplasm;GO:0005815//microtubule organizing center;GO:0005856//cytoskeleton;GO:0005874//microtubule;GO:0005881//cytoplasmic microtubule;GO:0015630//microtubule cytoskeleton;GO:0030496//midbody;GO:0035371//microtubule plus-end;GO:0048471//perinuclear region of cytoplasm;GO:0051233//spindle midzone	GO:0005515//protein binding;GO:0008017//microtubule binding;GO:0008022//protein C-terminus binding;GO:0019901//protein kinase binding;GO:0042802//identical protein binding;GO:0051010//microtubule plus-end binding	GO:0007049//cell cycle;GO:0031110//regulation of microtubule polymerization or depolymerization;GO:0031113//regulation of microtubule polymerization;GO:0035372//protein localization to microtubule;GO:0045737//positive regulation of cyclin-dependent protein serine/threonine kinase activity;GO:0045860//positive regulation of protein kinase activity;GO:0045893//positive regulation of transcription, …
ENSMUSG00000049721	64	59	74	248	505	128	1.41	1.44	1.86	5.95	9.68	2.87	1.57	6.166666667	1.973726306	1.90E-08	5.00E-07	Gal3st1	galactose-3-O-sulfotransferase 1 [Source:MGI Symbol;Acc:MGI:1858277]	Metabolism;Metabolism;Metabolism	Global and overview maps;Lipid metabolism;Lipid metabolism	ko01100//Metabolic pathways;ko00565//Ether lipid metabolism;ko00600//Sphingolipid metabolism	K01019;K01019;K01019	GO:0000139//Golgi membrane;GO:0005794//Golgi apparatus;GO:0016020//membrane;GO:0016021//integral component of membrane	GO:0001733//galactosylceramide sulfotransferase activity;GO:0016740//transferase activity	GO:0006629//lipid metabolic process;GO:0006665//sphingolipid metabolic process;GO:0006682//galactosylceramide biosynthetic process;GO:0007283//spermatogenesis;GO:0009247//glycolipid biosynthetic process;GO:0042552//myelination
ENSMUSG00000019935	22	29	33	84	125	128	0.34	0.3	0.44	1.14	1.31	1.44	0.36	1.296666667	1.848738843	1.90E-08	5.00E-07	Slc17a8	solute carrier family 17 (sodium-dependent inorganic phosphate cotransporter), member 8 [Source:MGI Symbol;Acc:MGI:3039629]	Organismal Systems;Organismal Systems;Organismal Systems;Human Diseases	Nervous system;Nervous system;Nervous system;Substance dependence	ko04723//Retrograde endocannabinoid signaling;ko04724//Glutamatergic synapse;ko04721//Synaptic vesicle cycle;ko05033//Nicotine addiction	K12302;K12302;K12302;K12302	GO:0005737//cytoplasm;GO:0005771//multivesicular body;GO:0005887//integral component of plasma membrane;GO:0016020//membrane;GO:0016021//integral component of membrane;GO:0030054//cell junction;GO:0030285//integral component of synaptic vesicle membrane;GO:0030425//dendrite;GO:0030672//synaptic vesicle membrane;GO:0031410//cytoplasmic vesicle;GO:0043005//neuron projection;GO:0043025//neuronal cel…	GO:0005313//L-glutamate transmembrane transporter activity;GO:0005326//neurotransmitter transporter activity;GO:0015293//symporter activity	GO:0003407//neural retina development;GO:0006811//ion transport;GO:0006814//sodium ion transport;GO:0006836//neurotransmitter transport;GO:0007420//brain development;GO:0007605//sensory perception of sound;GO:0015813//L-glutamate transport;GO:0035249//synaptic transmission, glutamatergic;GO:0050803//regulation of synapse structure or activity;GO:0055085//transmembrane transport;GO:0090102//cochle…
ENSMUSG00000050860	214	190	54	1686	1418	1048	7.87	7.86	2.84	54.29	40.42	33.36	6.19	42.69	2.785886848	1.99E-08	5.20E-07	Phospho1	phosphatase, orphan 1 [Source:MGI Symbol;Acc:MGI:2447348]	Metabolism;Metabolism	Global and overview maps;Lipid metabolism	ko01100//Metabolic pathways;ko00564//Glycerophospholipid metabolism	K06124;K06124	GO:0031012//extracellular matrix;GO:0065010//extracellular membrane-bounded organelle	GO:0016462//pyrophosphatase activity;GO:0016787//hydrolase activity;GO:0016791//phosphatase activity;GO:0046872//metal ion binding;GO:0052731//phosphocholine phosphatase activity;GO:0052732//phosphoethanolamine phosphatase activity	GO:0001958//endochondral ossification;GO:0016311//dephosphorylation;GO:0030500//regulation of bone mineralization;GO:0035630//bone mineralization involved in bone maturation
ENSMUSG00000027870	275	225	381	76	125	135	5.36	4.59	7.82	1.57	2.12	2.65	5.923333333	2.113333333	-1.486888936	1.99E-08	5.20E-07	Hao2	hydroxyacid oxidase 2 [Source:MGI Symbol;Acc:MGI:96012]	Metabolism;Metabolism;Cellular Processes;Metabolism	Global and overview maps;Global and overview maps;Transport and catabolism;Carbohydrate metabolism	ko01100//Metabolic pathways;ko01200//Carbon metabolism;ko04146//Peroxisome;ko00630//Glyoxylate and dicarboxylate metabolism	K11517;K11517;K11517;K11517	GO:0005739//mitochondrion;GO:0005777//peroxisome	GO:0003824//catalytic activity;GO:0003973//(S)-2-hydroxy-acid oxidase activity;GO:0004459//L-lactate dehydrogenase activity;GO:0010181//FMN binding;GO:0016491//oxidoreductase activity;GO:0047730//carnosine synthase activity;GO:0052852//very-long-chain-(S)-2-hydroxy-acid oxidase activity;GO:0052853//long-chain-(S)-2-hydroxy-long-chain-acid oxidase activity;GO:0052854//medium-chain-(S)-2-hydroxy-ac…	GO:0018924//mandelate metabolic process;GO:0019395//fatty acid oxidation;GO:0019516//lactate oxidation;GO:0035499//carnosine biosynthetic process;GO:0051260//protein homooligomerization;GO:0055114//oxidation-reduction process
ENSMUSG00000005547	14585	18024	18578	7122	12833	6244	289.49	374.41	388.18	150.01	221.96	125.03	350.6933333	165.6666667	-1.081926654	2.04E-08	5.29E-07	Cyp2a5	cytochrome P450, family 2, subfamily a, polypeptide 5 [Source:MGI Symbol;Acc:MGI:88597]	Metabolism;Metabolism	Global and overview maps;Metabolism of cofactors and vitamins	ko01100//Metabolic pathways;ko00830//Retinol metabolism	K07411;K07411	GO:0016020//membrane;GO:0016021//integral component of membrane	GO:0004497//monooxygenase activity;GO:0005506//iron ion binding;GO:0016491//oxidoreductase activity;GO:0016705//oxidoreductase activity, acting on paired donors, with incorporation or reduction of molecular oxygen;GO:0016712//oxidoreductase activity, acting on paired donors, with incorporation or reduction of molecular oxygen, reduced flavin or flavoprotein as one donor, and incorporation of one …	GO:0055114//oxidation-reduction process
ENSMUSG00000026839	2819	6729	6725	1130	1248	849	62.58	158.28	157.37	26.36	23.96	18.34	126.0766667	22.88666667	-2.461722035	2.27E-08	5.84E-07	Upp2	uridine phosphorylase 2 [Source:MGI Symbol;Acc:MGI:1923904]	Metabolism;Metabolism;Metabolism	Global and overview maps;Nucleotide metabolism;Xenobiotics biodegradation and metabolism	ko01100//Metabolic pathways;ko00240//Pyrimidine metabolism;ko00983//Drug metabolism - other enzymes	K00757;K00757;K00757	GO:0005737//cytoplasm;GO:0045098//type III intermediate filament	GO:0003824//catalytic activity;GO:0004850//uridine phosphorylase activity;GO:0016740//transferase activity;GO:0016757//transferase activity, transferring glycosyl groups;GO:0016763//transferase activity, transferring pentosyl groups;GO:0042802//identical protein binding	GO:0009116//nucleoside metabolic process;GO:0009166//nucleotide catabolic process;GO:0044206//UMP salvage
ENSMUSG00000105096	242	479	199	105	58	102	2.74	5.68	2.38	1.26	0.58	1.16	3.6	1	-1.847996907	2.27E-08	5.85E-07	Gbp10	guanylate-binding protein 10 [Source:MGI Symbol;Acc:MGI:4359647]	-	-	-	-	GO:0020005//symbiont-containing vacuole membrane;GO:0031410//cytoplasmic vesicle	GO:0000166//nucleotide binding;GO:0003924//GTPase activity;GO:0005525//GTP binding	GO:0042832//defense response to protozoan;GO:0050830//defense response to Gram-positive bacterium;GO:0071222//cellular response to lipopolysaccharide;GO:0071346//cellular response to interferon-gamma
ENSMUSG00000018740	89	64	40	15	13	14	1.78	1.34	0.85	0.23	0.21	0.22	1.323333333	0.22	-2.588601078	2.49E-08	6.37E-07	Slc25a35	solute carrier family 25, member 35 [Source:MGI Symbol;Acc:MGI:1919248]	-	-	-	-	GO:0005739//mitochondrion;GO:0005743//mitochondrial inner membrane;GO:0016020//membrane;GO:0016021//integral component of membrane	-	-
ENSMUSG00000006218	56	38	19	185	249	89	1.56	1.11	0.56	5.47	6.04	2.5	1.076666667	4.67	2.116850886	2.57E-08	6.55E-07	Fam131c	family with sequence similarity 131, member C [Source:MGI Symbol;Acc:MGI:2685539]	-	-	-	-	GO:0005575//cellular_component	GO:0003674//molecular_function	GO:0008150//biological_process
ENSMUSG00000110344	52	70	92	181	283	218	1.03	1.44	1.9	3.79	4.83	4.32	1.456666667	4.313333333	1.566132432	2.78E-08	7.04E-07	Gm45716	predicted gene 45716 [Source:MGI Symbol;Acc:MGI:5804831]	-	-	-	-	GO:0016020//membrane;GO:0016021//integral component of membrane	-	-
ENSMUSG00000052316	3	3	2	41	36	39	0.02	0.02	0.02	0.33	0.24	0.3	0.02	0.29	3.857980995	2.88E-08	7.29E-07	Lrrc15	leucine rich repeat containing 15 [Source:MGI Symbol;Acc:MGI:1921738]	-	-	-	-	GO:0005615//extracellular space;GO:0009986//cell surface;GO:0016020//membrane;GO:0016021//integral component of membrane;GO:0031012//extracellular matrix	GO:0001968//fibronectin binding;GO:0005515//protein binding;GO:0005518//collagen binding;GO:0043236//laminin binding	GO:0030335//positive regulation of cell migration;GO:0046813//receptor-mediated virion attachment to host cell;GO:1903077//negative regulation of protein localization to plasma membrane
ENSMUSG00000028443	194	202	158	64	99	90	9.16	10	7.86	3.21	4.07	4.29	9.006666667	3.856666667	-1.22363881	2.98E-08	7.51E-07	Nudt2	nudix (nucleoside diphosphate linked moiety X)-type motif 2 [Source:MGI Symbol;Acc:MGI:1913651]	Metabolism;Metabolism	Nucleotide metabolism;Nucleotide metabolism	ko00230//Purine metabolism;ko00240//Pyrimidine metabolism	K01518;K01518	GO:0005739//mitochondrion	GO:0000166//nucleotide binding;GO:0004081//bis(5'-nucleosyl)-tetraphosphatase (asymmetrical) activity;GO:0005525//GTP binding;GO:0008796//bis(5'-nucleosyl)-tetraphosphatase activity;GO:0016787//hydrolase activity	GO:0006915//apoptotic process
ENSMUSG00000093930	7761	15459	7892	1802	2082	2682	96.21	202.74	102.02	24.05	22.67	33.31	133.6566667	26.67666667	-2.324881486	3.11E-08	7.80E-07	Hmgcs1	3-hydroxy-3-methylglutaryl-Coenzyme A synthase 1 [Source:MGI Symbol;Acc:MGI:107592]	Metabolism;Metabolism;Metabolism;Metabolism;Metabolism	Global and overview maps;Amino acid metabolism;Carbohydrate metabolism;Metabolism of terpenoids and polyketides;Lipid metabolism	ko01100//Metabolic pathways;ko00280//Valine, leucine and isoleucine degradation;ko00650//Butanoate metabolism;ko00900//Terpenoid backbone biosynthesis;ko00072//Synthesis and degradation of ketone bodies	K01641;K01641;K01641;K01641;K01641	GO:0005737//cytoplasm;GO:0005829//cytosol	GO:0003824//catalytic activity;GO:0004421//hydroxymethylglutaryl-CoA synthase activity;GO:0008144//drug binding;GO:0016740//transferase activity;GO:0016853//isomerase activity;GO:0042803//protein homodimerization activity;GO:0043177//organic acid binding	GO:0001889//liver development;GO:0006084//acetyl-CoA metabolic process;GO:0006629//lipid metabolic process;GO:0006694//steroid biosynthetic process;GO:0006695//cholesterol biosynthetic process;GO:0007420//brain development;GO:0008202//steroid metabolic process;GO:0008203//cholesterol metabolic process;GO:0008299//isoprenoid biosynthetic process;GO:0008584//male gonad development;GO:0009645//respo…
ENSMUSG00000022218	617	431	317	187	288	164	9.98	6.54	5.76	2.88	3.9	2.42	7.426666667	3.066666667	-1.276043466	3.31E-08	8.28E-07	Tgm1	transglutaminase 1, K polypeptide [Source:MGI Symbol;Acc:MGI:98730]	-	-	-	-	GO:0016020//membrane;GO:0031224//intrinsic component of membrane	GO:0003810//protein-glutamine gamma-glutamyltransferase activity;GO:0046872//metal ion binding	GO:0010838//positive regulation of keratinocyte proliferation;GO:0018149//peptide cross-linking;GO:0030216//keratinocyte differentiation;GO:0045787//positive regulation of cell cycle
ENSMUSG00000034220	195	100	123	432	339	373	1.86	1	1.24	4.39	2.82	3.6	1.366666667	3.603333333	1.398670708	3.39E-08	8.45E-07	Gpc1	glypican 1 [Source:MGI Symbol;Acc:MGI:1194891]	Human Diseases;Human Diseases	Cancers;Cardiovascular diseases	ko05205//Proteoglycans in cancer;ko05418//Fluid shear stress and atherosclerosis	K08107;K08107	GO:0005576//extracellular region;GO:0005615//extracellular space;GO:0005654//nucleoplasm;GO:0005768//endosome;GO:0005796//Golgi lumen;GO:0005829//cytosol;GO:0005886//plasma membrane;GO:0009986//cell surface;GO:0016020//membrane;GO:0031012//extracellular matrix;GO:0031225//anchored component of membrane;GO:0043025//neuronal cell body;GO:0045121//membrane raft;GO:0045202//synapse;GO:0046658//anchor…	GO:0005507//copper ion binding;GO:0017134//fibroblast growth factor binding;GO:0043236//laminin binding;GO:0070052//collagen V binding	GO:0009966//regulation of signal transduction;GO:0014037//Schwann cell differentiation;GO:0016477//cell migration;GO:0030200//heparan sulfate proteoglycan catabolic process;GO:0032288//myelin assembly;GO:0040037//negative regulation of fibroblast growth factor receptor signaling pathway;GO:2001016//positive regulation of skeletal muscle cell differentiation
ENSMUSG00000039217	184	202	184	95	62	80	8.45	9.72	8.91	4.63	2.48	3.71	9.026666667	3.606666667	-1.32352724	3.41E-08	8.50E-07	Il18	interleukin 18 [Source:MGI Symbol;Acc:MGI:107936]	Environmental Information Processing;Human Diseases;Human Diseases;Organismal Systems;Human Diseases;Human Diseases;Organismal Systems;Human Diseases;Human Diseases;Human Diseases;Human Diseases	Signaling molecules and interaction;Infectious diseases;Infectious diseases;Immune system;Immune diseases;Infectious diseases;Immune system;Immune diseases;Infectious diseases;Infectious diseases;Infectious diseases	ko04060//Cytokine-cytokine receptor interaction;ko05152//Tuberculosis;ko05164//Influenza A;ko04621//NOD-like receptor signaling pathway;ko05323//Rheumatoid arthritis;ko05132//Salmonella infection;ko04623//Cytosolic DNA-sensing pathway;ko05321//Inflammatiory bowel disease (IBD);ko05134//Legionellosis;ko05144//Malaria;ko05143//African trypanosomiasis	K05482;K05482;K05482;K05482;K05482;K05482;K05482;K05482;K05482;K05482;K05482	GO:0005576//extracellular region;GO:0005615//extracellular space;GO:0005737//cytoplasm;GO:0016324//apical plasma membrane	GO:0005125//cytokine activity;GO:0045515//interleukin-18 receptor binding	GO:0000165//MAPK cascade;GO:0001525//angiogenesis;GO:0001666//response to hypoxia;GO:0006954//inflammatory response;GO:0006955//immune response;GO:0007165//signal transduction;GO:0008283//cell proliferation;GO:0008625//extrinsic apoptotic signaling pathway via death domain receptors;GO:0010628//positive regulation of gene expression;GO:0010744//positive regulation of macrophage derived foam cell …
ENSMUSG00000027009	37	44	32	101	141	127	0.15	0.19	0.14	0.44	0.5	0.52	0.16	0.486666667	1.604862058	3.67E-08	9.10E-07	Itga4	integrin alpha 4 [Source:MGI Symbol;Acc:MGI:96603]	Human Diseases;Environmental Information Processing;Cellular Processes;Cellular Processes;Environmental Information Processing;Organismal Systems;Organismal Systems;Human Diseases;Human Diseases;Environmental Information Processing;Human Diseases;Human Diseases;Organismal Systems	Infectious diseases;Signal transduction;Cell motility;Cellular community - eukaryotes;Signaling molecules and interaction;Immune system;Immune system;Cardiovascular diseases;Cardiovascular diseases;Signaling molecules and interaction;Cardiovascular diseases;Infectious diseases;Immune system	ko05165//Human papillomavirus infection;ko04151//PI3K-Akt signaling pathway;ko04810//Regulation of actin cytoskeleton;ko04510//Focal adhesion;ko04514//Cell adhesion molecules (CAMs);ko04670//Leukocyte transendothelial migration;ko04640//Hematopoietic cell lineage;ko05414//Dilated cardiomyopathy (DCM);ko05410//Hypertrophic cardiomyopathy (HCM);ko04512//ECM-receptor interaction;ko05412//Arrhythmoge…	K06483;K06483;K06483;K06483;K06483;K06483;K06483;K06483;K06483;K06483;K06483;K06483;K06483	GO:0005886//plasma membrane;GO:0008305//integrin complex;GO:0009986//cell surface;GO:0016020//membrane;GO:0016021//integral component of membrane;GO:0030426//growth cone;GO:0034669//integrin alpha4-beta7 complex;GO:0043025//neuronal cell body;GO:0070062//extracellular exosome	GO:0001968//fibronectin binding;GO:0003823//antigen binding;GO:0019960//C-X3-C chemokine binding;GO:0050839//cell adhesion molecule binding;GO:1990405//protein antigen binding	GO:0002687//positive regulation of leukocyte migration;GO:0003366//cell-matrix adhesion involved in ameboidal cell migration;GO:0007155//cell adhesion;GO:0007159//leukocyte cell-cell adhesion;GO:0007160//cell-matrix adhesion;GO:0007229//integrin-mediated signaling pathway;GO:0033631//cell-cell adhesion mediated by integrin;GO:0034113//heterotypic cell-cell adhesion;GO:0034446//substrate adhesion-…
ENSMUSG00000033066	348	430	246	139	194	76	2.83	4.21	2.3	1.08	1.62	0.69	3.113333333	1.13	-1.462137277	3.72E-08	9.20E-07	Gas7	growth arrest specific 7 [Source:MGI Symbol;Acc:MGI:1202388]	-	-	-	-	-	GO:0005515//protein binding	-
ENSMUSG00000034591	725	403	347	254	153	111	6.32	3.66	3.08	2.27	1.12	0.94	4.353333333	1.443333333	-1.592715967	4.24E-08	1.04E-06	Slc41a2	solute carrier family 41, member 2 [Source:MGI Symbol;Acc:MGI:2442940]	-	-	-	-	GO:0005886//plasma membrane;GO:0016020//membrane;GO:0016021//integral component of membrane	GO:0008324//cation transmembrane transporter activity;GO:0072509//divalent inorganic cation transmembrane transporter activity	GO:0006811//ion transport;GO:0006812//cation transport;GO:0070838//divalent metal ion transport;GO:0098655//cation transmembrane transport
ENSMUSG00000052435	88	126	99	29	49	16	2.83	4.25	3.35	0.99	1.37	0.52	3.476666667	0.96	-1.856598441	4.52E-08	1.11E-06	Cebpe	CCAAT/enhancer binding protein (C/EBP), epsilon [Source:MGI Symbol;Acc:MGI:103572]	Human Diseases;Human Diseases	Cancers;Cancers	ko05202//Transcriptional misregulation in cancers;ko05221//Acute myeloid leukemia	K10051;K10051	GO:0005634//nucleus;GO:0005654//nucleoplasm	GO:0000978//RNA polymerase II core promoter proximal region sequence-specific DNA binding;GO:0001228//transcriptional activator activity, RNA polymerase II transcription regulatory region sequence-specific binding;GO:0003677//DNA binding;GO:0003700//transcription factor activity, sequence-specific DNA binding;GO:0042803//protein homodimerization activity;GO:0046982//protein heterodimerization act…	GO:0006355//regulation of transcription, DNA-templated;GO:0006909//phagocytosis;GO:0010628//positive regulation of gene expression;GO:0030099//myeloid cell differentiation;GO:0030225//macrophage differentiation;GO:0030851//granulocyte differentiation;GO:0042089//cytokine biosynthetic process;GO:0042742//defense response to bacterium;GO:0045944//positive regulation of transcription from RNA polyme…
ENSMUSG00000042115	80	60	32	213	315	125	0.75	0.59	0.32	2.12	2.56	1.18	0.553333333	1.953333333	1.819717423	4.90E-08	1.19E-06	Klhdc8a	kelch domain containing 8A [Source:MGI Symbol;Acc:MGI:2442630]	-	-	-	-	-	GO:0005515//protein binding	-
ENSMUSG00000019577	413	256	112	1571	2919	4572	5.02	3.07	1.35	19.12	29.11	52.86	3.146666667	33.69666667	3.420709621	4.94E-08	1.20E-06	Pdk4	pyruvate dehydrogenase kinase, isoenzyme 4 [Source:MGI Symbol;Acc:MGI:1351481]	-	-	-	-	GO:0005739//mitochondrion;GO:0005743//mitochondrial inner membrane;GO:0005759//mitochondrial matrix	GO:0000166//nucleotide binding;GO:0004672//protein kinase activity;GO:0004712//protein serine/threonine/tyrosine kinase activity;GO:0004740//pyruvate dehydrogenase (acetyl-transferring) kinase activity;GO:0005524//ATP binding;GO:0016301//kinase activity;GO:0016740//transferase activity	GO:0005975//carbohydrate metabolic process;GO:0006006//glucose metabolic process;GO:0006468//protein phosphorylation;GO:0006885//regulation of pH;GO:0008286//insulin receptor signaling pathway;GO:0009267//cellular response to starvation;GO:0010510//regulation of acetyl-CoA biosynthetic process from pyruvate;GO:0010565//regulation of cellular ketone metabolic process;GO:0010906//regulation of gluc…
ENSMUSG00000035692	322	337	188	108	115	140	18.28	20.05	11.24	6.51	5.68	8.02	16.52333333	6.736666667	-1.294397937	4.94E-08	1.20E-06	Isg15	ISG15 ubiquitin-like modifier [Source:MGI Symbol;Acc:MGI:1855694]	Human Diseases;Organismal Systems	Infectious diseases;Immune system	ko05165//Human papillomavirus infection;ko04622//RIG-I-like receptor signaling pathway	K12159;K12159	GO:0005576//extracellular region;GO:0005634//nucleus;GO:0005737//cytoplasm	GO:0005178//integrin binding;GO:0005515//protein binding;GO:0031386//protein tag;GO:0031625//ubiquitin protein ligase binding	GO:0007229//integrin-mediated signaling pathway;GO:0009617//response to bacterium;GO:0019941//modification-dependent protein catabolic process;GO:0030501//positive regulation of bone mineralization;GO:0031397//negative regulation of protein ubiquitination;GO:0032020//ISG15-protein conjugation;GO:0032649//regulation of interferon-gamma production;GO:0034340//response to type I interferon;GO:004274…
ENSMUSG00000026981	67	62	106	158	396	346	2.15	1.74	3.85	5.31	11.66	11.24	2.58	9.403333333	1.865801194	5.00E-08	1.21E-06	Il1rn	interleukin 1 receptor antagonist [Source:MGI Symbol;Acc:MGI:96547]	Environmental Information Processing	Signaling molecules and interaction	ko04060//Cytokine-cytokine receptor interaction	K05481	GO:0005576//extracellular region;GO:0005615//extracellular space;GO:0005737//cytoplasm;GO:0031982//vesicle	GO:0005125//cytokine activity;GO:0005149//interleukin-1 receptor binding;GO:0005150//interleukin-1, Type I receptor binding;GO:0005151//interleukin-1, Type II receptor binding;GO:0005152//interleukin-1 receptor antagonist activity;GO:0045352//interleukin-1 Type I receptor antagonist activity;GO:0045353//interleukin-1 Type II receptor antagonist activity	GO:0001660//fever generation;GO:0006629//lipid metabolic process;GO:0006953//acute-phase response;GO:0006954//inflammatory response;GO:0006955//immune response;GO:0007165//signal transduction;GO:0007613//memory;GO:0014050//negative regulation of glutamate secretion;GO:0019221//cytokine-mediated signaling pathway;GO:0019233//sensory perception of pain;GO:0030073//insulin secretion;GO:0030336//nega…
ENSMUSG00000096727	471	631	405	266	310	191	14.48	19.84	12.74	8.39	8.24	5.93	15.68666667	7.52	-1.060734253	5.24E-08	1.26E-06	Psmb9	proteasome (prosome, macropain) subunit, beta type 9 (large multifunctional peptidase 2) [Source:MGI Symbol;Acc:MGI:1346526]	Genetic Information Processing	Folding, sorting and degradation	ko03050//Proteasome	K02741	GO:0000502//proteasome complex;GO:0005634//nucleus;GO:0005737//cytoplasm;GO:0005829//cytosol;GO:0005839//proteasome core complex	GO:0004175//endopeptidase activity;GO:0004298//threonine-type endopeptidase activity;GO:0008233//peptidase activity;GO:0016787//hydrolase activity	GO:0002376//immune system process;GO:0006508//proteolysis;GO:0051603//proteolysis involved in cellular protein catabolic process;GO:2000116//regulation of cysteine-type endopeptidase activity
ENSMUSG00000042249	55	61	73	191	240	136	0.39	0.44	0.55	1.51	1.49	0.9	0.46	1.3	1.498805857	5.36E-08	1.29E-06	Grk3	G protein-coupled receptor kinase 3 [Source:MGI Symbol;Acc:MGI:87941]	Organismal Systems;Cellular Processes;Organismal Systems;Organismal Systems;Human Diseases;Environmental Information Processing	Sensory system;Transport and catabolism;Immune system;Nervous system;Substance dependence;Signal transduction	ko04740//Olfactory transduction;ko04144//Endocytosis;ko04062//Chemokine signaling pathway;ko04724//Glutamatergic synapse;ko05032//Morphine addiction;ko04340//Hedgehog signaling pathway	K00910;K00910;K00910;K00910;K00910;K00910	GO:0005634//nucleus;GO:0005829//cytosol;GO:0005929//cilium;GO:0016020//membrane;GO:0030018//Z disc;GO:0030424//axon;GO:0043197//dendritic spine;GO:0043198//dendritic shaft;GO:0044292//dendrite terminus;GO:0045121//membrane raft;GO:0045202//synapse;GO:0048471//perinuclear region of cytoplasm;GO:0097225//sperm midpiece	GO:0000166//nucleotide binding;GO:0004672//protein kinase activity;GO:0004674//protein serine/threonine kinase activity;GO:0004703//G-protein coupled receptor kinase activity;GO:0005524//ATP binding;GO:0016301//kinase activity;GO:0016740//transferase activity;GO:0031748//D1 dopamine receptor binding;GO:0047696//beta-adrenergic receptor kinase activity	GO:0001934//positive regulation of protein phosphorylation;GO:0002029//desensitization of G-protein coupled receptor protein signaling pathway;GO:0006468//protein phosphorylation;GO:0006886//intracellular protein transport;GO:0007165//signal transduction;GO:0016310//phosphorylation;GO:0031623//receptor internalization;GO:0043647//inositol phosphate metabolic process;GO:0046154//rhodopsin metaboli…
ENSMUSG00000078566	1533	1659	2165	3291	4758	4265	60.91	68.5	94.85	141.25	179.87	182.76	74.75333333	167.96	1.167907876	6.08E-08	1.45E-06	Bnip3	BCL2/adenovirus E1B interacting protein 3 [Source:MGI Symbol;Acc:MGI:109326]	Environmental Information Processing;Cellular Processes;Cellular Processes;Human Diseases	Signal transduction;Transport and catabolism;Transport and catabolism;Infectious diseases	ko04068//FoxO signaling pathway;ko04140//Autophagy - animal;ko04137//Mitophagy - animal;ko05134//Legionellosis	K15464;K15464;K15464;K15464	GO:0005634//nucleus;GO:0005635//nuclear envelope;GO:0005654//nucleoplasm;GO:0005737//cytoplasm;GO:0005739//mitochondrion;GO:0005740//mitochondrial envelope;GO:0005741//mitochondrial outer membrane;GO:0005783//endoplasmic reticulum;GO:0014069//postsynaptic density;GO:0016020//membrane;GO:0016021//integral component of membrane;GO:0030425//dendrite;GO:0031307//integral component of mitochondrial ou…	GO:0005515//protein binding;GO:0042802//identical protein binding;GO:0042803//protein homodimerization activity;GO:0046982//protein heterodimerization activity;GO:0051020//GTPase binding	GO:0001666//response to hypoxia;GO:0006915//apoptotic process;GO:0008219//cell death;GO:0008626//granzyme-mediated apoptotic signaling pathway;GO:0009617//response to bacterium;GO:0010637//negative regulation of mitochondrial fusion;GO:0010659//cardiac muscle cell apoptotic process;GO:0010666//positive regulation of cardiac muscle cell apoptotic process;GO:0010821//regulation of mitochondrion org…
ENSMUSG00000068877	387	620	445	233	171	230	10.26	15.93	12.41	7.12	4.85	7.06	12.86666667	6.343333333	-1.020325286	6.13E-08	1.45E-06	Selenbp2	selenium binding protein 2 [Source:MGI Symbol;Acc:MGI:104859]	-	-	-	-	-	GO:0008430//selenium binding	-
ENSMUSG00000025422	38	23	27	88	152	88	0.27	0.17	0.23	0.73	1.04	0.69	0.223333333	0.82	1.876425315	6.34E-08	1.50E-06	Agap2	ArfGAP with GTPase domain, ankyrin repeat and PH domain 2 [Source:MGI Symbol;Acc:MGI:3580016]	Cellular Processes;Environmental Information Processing	Transport and catabolism;Signal transduction	ko04144//Endocytosis;ko04068//FoxO signaling pathway	K17848;K17848	GO:0005634//nucleus;GO:0005730//nucleolus;GO:0005737//cytoplasm;GO:0005739//mitochondrion;GO:0005768//endosome	GO:0000166//nucleotide binding;GO:0003924//GTPase activity;GO:0005096//GTPase activator activity;GO:0005515//protein binding;GO:0005524//ATP binding;GO:0005525//GTP binding;GO:0019901//protein kinase binding;GO:0030295//protein kinase activator activity;GO:0035014//phosphatidylinositol 3-kinase regulator activity;GO:0046872//metal ion binding	GO:0014068//positive regulation of phosphatidylinositol 3-kinase signaling;GO:0016197//endosomal transport;GO:0030036//actin cytoskeleton organization;GO:0032147//activation of protein kinase activity;GO:0033601//positive regulation of mammary gland epithelial cell proliferation;GO:0042177//negative regulation of protein catabolic process;GO:0043066//negative regulation of apoptotic process;GO:00…
ENSMUSG00000038754	44	70	121	264	305	299	0.99	1.6	2.78	6.11	5.79	6.63	1.79	6.176666667	1.786868888	6.86E-08	1.61E-06	Elovl3	elongation of very long chain fatty acids (FEN1/Elo2, SUR4/Elo3, yeast)-like 3 [Source:MGI Symbol;Acc:MGI:1195976]	Metabolism;Metabolism	Global and overview maps;Lipid metabolism	ko01100//Metabolic pathways;ko00062//Fatty acid elongation	K10248;K10248	GO:0005783//endoplasmic reticulum;GO:0005789//endoplasmic reticulum membrane;GO:0016020//membrane;GO:0016021//integral component of membrane;GO:0030176//integral component of endoplasmic reticulum membrane	GO:0009922//fatty acid elongase activity;GO:0016740//transferase activity	GO:0006629//lipid metabolic process;GO:0006631//fatty acid metabolic process;GO:0006633//fatty acid biosynthetic process;GO:0006636//unsaturated fatty acid biosynthetic process;GO:0019367//fatty acid elongation, saturated fatty acid;GO:0030148//sphingolipid biosynthetic process;GO:0034625//fatty acid elongation, monounsaturated fatty acid;GO:0034626//fatty acid elongation, polyunsaturated fatty a…
ENSMUSG00000098557	198	147	153	353	386	325	1.3	1.01	1.06	2.47	2.21	2.16	1.123333333	2.28	1.021247734	7.01E-08	1.64E-06	Kctd12	potassium channel tetramerisation domain containing 12 [Source:MGI Symbol;Acc:MGI:2145823]	-	-	-	-	-	GO:0005515//protein binding;GO:0042802//identical protein binding	GO:0051260//protein homooligomerization
ENSMUSG00000022679	499	581	400	237	352	194	18.45	21.94	15.54	8.72	10.75	7.56	18.64333333	9.01	-1.049060818	7.16E-08	1.67E-06	Mpv17l	Mpv17 transgene, kidney disease mutant-like [Source:MGI Symbol;Acc:MGI:2135951]	Cellular Processes	Transport and catabolism	ko04146//Peroxisome	K13349	GO:0005737//cytoplasm;GO:0005739//mitochondrion;GO:0005777//peroxisome;GO:0005778//peroxisomal membrane;GO:0016020//membrane;GO:0016021//integral component of membrane;GO:0043231//intracellular membrane-bounded organelle	GO:0005515//protein binding	GO:0010730//negative regulation of hydrogen peroxide biosynthetic process;GO:0072593//reactive oxygen species metabolic process;GO:1901029//negative regulation of mitochondrial outer membrane permeabilization involved in apoptotic signaling pathway
ENSMUSG00000039601	202	186	232	410	494	444	2.7	2.61	3.67	6.45	5.92	6.75	2.993333333	6.373333333	1.090295173	8.60E-08	1.97E-06	Rcan2	regulator of calcineurin 2 [Source:MGI Symbol;Acc:MGI:1858219]	Organismal Systems	Endocrine system	ko04919//Thyroid hormone signaling pathway	K17903	GO:0005737//cytoplasm	GO:0003676//nucleic acid binding;GO:0008597//calcium-dependent protein serine/threonine phosphatase regulator activity	GO:0006979//response to oxidative stress;GO:0007219//Notch signaling pathway;GO:0007614//short-term memory;GO:0019722//calcium-mediated signaling;GO:0031987//locomotion involved in locomotory behavior;GO:0033173//calcineurin-NFAT signaling cascade;GO:0043666//regulation of phosphoprotein phosphatase activity;GO:0070884//regulation of calcineurin-NFAT signaling cascade
ENSMUSG00000015711	505	456	283	983	1094	737	6.42	6.07	3.79	13.27	12.11	9.45	5.426666667	11.61	1.097229773	8.85E-08	2.03E-06	Prune1	prune exopolyphosphatase [Source:MGI Symbol;Acc:MGI:1925152]	Metabolism	Nucleotide metabolism	ko00230//Purine metabolism	K01514	GO:0005634//nucleus;GO:0005737//cytoplasm;GO:0005829//cytosol;GO:0005925//focal adhesion;GO:0030054//cell junction	GO:0004309//exopolyphosphatase activity;GO:0004427//inorganic diphosphatase activity;GO:0015631//tubulin binding;GO:0016462//pyrophosphatase activity;GO:0016787//hydrolase activity;GO:0016791//phosphatase activity;GO:0046872//metal ion binding	GO:0006798//polyphosphate catabolic process;GO:0016311//dephosphorylation;GO:0031113//regulation of microtubule polymerization;GO:0050767//regulation of neurogenesis
ENSMUSG00000061589	636	448	374	988	1267	843	4.06	2.95	2.68	7.23	7.05	5.55	3.23	6.61	1.033116107	8.93E-08	2.04E-06	Dot1l	DOT1-like, histone H3 methyltransferase (S. cerevisiae) [Source:MGI Symbol;Acc:MGI:2143886]	Human Diseases;Metabolism	Cancers;Amino acid metabolism	ko05202//Transcriptional misregulation in cancers;ko00310//Lysine degradation	K11427;K11427	GO:0000781//chromosome, telomeric region;GO:0005634//nucleus;GO:0005654//nucleoplasm;GO:0032991//macromolecular complex;GO:0043231//intracellular membrane-bounded organelle	GO:0008134//transcription factor binding;GO:0008168//methyltransferase activity;GO:0016740//transferase activity;GO:0018024//histone-lysine N-methyltransferase activity;GO:0031151//histone methyltransferase activity (H3-K79 specific);GO:0042054//histone methyltransferase activity	GO:0000077//DNA damage checkpoint;GO:0006325//chromatin organization;GO:0006342//chromatin silencing;GO:0006348//chromatin silencing at telomere;GO:0008284//positive regulation of cell proliferation;GO:0032259//methylation;GO:0034729//histone H3-K79 methylation;GO:0045944//positive regulation of transcription from RNA polymerase II promoter;GO:0046425//regulation of JAK-STAT cascade;GO:0051726//r…
ENSMUSG00000041798	6192	3915	3184	961	378	824	110.53	71.16	60.48	17.97	6.22	14.75	80.72333333	12.98	-2.636695366	9.84E-08	2.24E-06	Gck	glucokinase [Source:MGI Symbol;Acc:MGI:1270854]	Metabolism;Organismal Systems;Metabolism;Organismal Systems;Organismal Systems;Organismal Systems;Metabolism;Human Diseases;Metabolism;Human Diseases;Metabolism;Metabolism;Human Diseases;Metabolism	Global and overview maps;Endocrine system;Global and overview maps;Endocrine system;Endocrine system;Endocrine system;Carbohydrate metabolism;Cancers;Carbohydrate metabolism;Endocrine and metabolic diseases;Carbohydrate metabolism;Carbohydrate metabolism;Endocrine and metabolic diseases;Biosynthesis of other secondary metabolites	ko01100//Metabolic pathways;ko04910//Insulin signaling pathway;ko01200//Carbon metabolism;ko04922//Glucagon signaling pathway;ko04911//Insulin secretion;ko04917//Prolactin signaling pathway;ko00010//Glycolysis / Gluconeogenesis;ko05230//Central carbon metabolism in cancer;ko00520//Amino sugar and nucleotide sugar metabolism;ko04930//Type II diabetes mellitus;ko00500//Starch and sucrose metabolism…	K12407;K12407;K12407;K12407;K12407;K12407;K12407;K12407;K12407;K12407;K12407;K12407;K12407;K12407	GO:0005623//cell;GO:0005634//nucleus;GO:0005654//nucleoplasm;GO:0005737//cytoplasm;GO:0005739//mitochondrion;GO:0005829//cytosol;GO:0005884//actin filament;GO:0005938//cell cortex;GO:0030141//secretory granule;GO:0045180//basal cortex	GO:0000166//nucleotide binding;GO:0000287//magnesium ion binding;GO:0003824//catalytic activity;GO:0004340//glucokinase activity;GO:0004396//hexokinase activity;GO:0005515//protein binding;GO:0005524//ATP binding;GO:0005536//glucose binding;GO:0008865//fructokinase activity;GO:0016301//kinase activity;GO:0016740//transferase activity;GO:0016773//phosphotransferase activity, alcohol group as accep…	GO:0001678//cellular glucose homeostasis;GO:0005975//carbohydrate metabolic process;GO:0005978//glycogen biosynthetic process;GO:0006002//fructose 6-phosphate metabolic process;GO:0006003//fructose 2,6-bisphosphate metabolic process;GO:0006006//glucose metabolic process;GO:0006013//mannose metabolic process;GO:0006096//glycolytic process;GO:0006739//NADP metabolic process;GO:0007204//positive reg…
ENSMUSG00000026827	650	506	653	1424	1430	988	4.62	3.76	4.88	10.74	8.83	7.08	4.42	8.883333333	1.007054758	1.05E-07	2.38E-06	Gpd2	glycerol phosphate dehydrogenase 2, mitochondrial [Source:MGI Symbol;Acc:MGI:99778]	Metabolism	Lipid metabolism	ko00564//Glycerophospholipid metabolism	K00111	GO:0005739//mitochondrion;GO:0005743//mitochondrial inner membrane;GO:0009331//glycerol-3-phosphate dehydrogenase complex;GO:0016020//membrane	GO:0004367//glycerol-3-phosphate dehydrogenase [NAD+] activity;GO:0004368//glycerol-3-phosphate dehydrogenase activity;GO:0005509//calcium ion binding;GO:0016491//oxidoreductase activity;GO:0046872//metal ion binding;GO:0052590//sn-glycerol-3-phosphate:ubiquinone oxidoreductase activity;GO:0052591//sn-glycerol-3-phosphate:ubiquinone-8 oxidoreductase activity	GO:0006072//glycerol-3-phosphate metabolic process;GO:0006094//gluconeogenesis;GO:0006734//NADH metabolic process;GO:0019563//glycerol catabolic process;GO:0035264//multicellular organism growth;GO:0043010//camera-type eye development;GO:0055114//oxidation-reduction process
ENSMUSG00000021222	138	160	133	59	84	48	2.74	3.33	2.78	1.5	1.45	0.96	2.95	1.303333333	-1.178508848	1.06E-07	2.40E-06	Dcaf4	DDB1 and CUL4 associated factor 4 [Source:MGI Symbol;Acc:MGI:1921078]	-	-	-	-	GO:0080008//Cul4-RING E3 ubiquitin ligase complex	GO:0005515//protein binding	-
ENSMUSG00000023800	180	118	107	49	72	42	1.62	1.39	0.91	0.34	0.6	0.37	1.306666667	0.436666667	-1.581286843	1.07E-07	2.41E-06	Tiam2	T cell lymphoma invasion and metastasis 2 [Source:MGI Symbol;Acc:MGI:1344338]	-	-	-	-	GO:0005737//cytoplasm;GO:0016020//membrane;GO:0030027//lamellipodium;GO:0030175//filopodium;GO:0030426//growth cone;GO:0042995//cell projection	GO:0005085//guanyl-nucleotide exchange factor activity;GO:0005089//Rho guanyl-nucleotide exchange factor activity;GO:0005096//GTPase activator activity;GO:0005515//protein binding	GO:0007165//signal transduction;GO:0035023//regulation of Rho protein signal transduction;GO:0035556//intracellular signal transduction;GO:0043547//positive regulation of GTPase activity
ENSMUSG00000037348	963	658	760	1525	2316	1303	21.93	14.29	17.89	36.24	48.25	30.06	18.03666667	38.18333333	1.082010312	1.08E-07	2.43E-06	Paqr7	progestin and adipoQ receptor family member VII [Source:MGI Symbol;Acc:MGI:1919154]	-	-	-	-	GO:0005886//plasma membrane;GO:0016020//membrane;GO:0016021//integral component of membrane	GO:0003707//steroid hormone receptor activity;GO:0005496//steroid binding;GO:0008289//lipid binding;GO:0038023//signaling receptor activity	GO:0007275//multicellular organism development;GO:0030154//cell differentiation;GO:0043401//steroid hormone mediated signaling pathway;GO:0048477//oogenesis;GO:0048545//response to steroid hormone
ENSMUSG00000051817	92	73	103	305	326	164	0.82	0.69	0.97	2.9	2.54	1.48	0.826666667	2.306666667	1.480431917	1.14E-07	2.56E-06	Sox12	SRY (sex determining region Y)-box 12 [Source:MGI Symbol;Acc:MGI:98360]	-	-	-	-	GO:0005634//nucleus;GO:0005654//nucleoplasm;GO:0032993//protein-DNA complex;GO:0044798//nuclear transcription factor complex	GO:0000976//transcription regulatory region sequence-specific DNA binding;GO:0000981//RNA polymerase II transcription factor activity, sequence-specific DNA binding;GO:0001228//transcriptional activator activity, RNA polymerase II transcription regulatory region sequence-specific binding;GO:0003677//DNA binding;GO:0003713//transcription coactivator activity	GO:0006355//regulation of transcription, DNA-templated;GO:0006357//regulation of transcription from RNA polymerase II promoter;GO:0021510//spinal cord development;GO:0030154//cell differentiation;GO:0045165//cell fate commitment;GO:0045944//positive regulation of transcription from RNA polymerase II promoter;GO:0065004//protein-DNA complex assembly
ENSMUSG00000034731	22	9	12	61	71	77	0.06	0.05	0.11	0.35	0.35	0.3	0.073333333	0.333333333	2.184424571	1.16E-07	2.59E-06	Dgkh	diacylglycerol kinase, eta [Source:MGI Symbol;Acc:MGI:2444188]	Metabolism;Environmental Information Processing;Human Diseases;Environmental Information Processing;Metabolism;Metabolism	Global and overview maps;Signal transduction;Cancers;Signal transduction;Lipid metabolism;Lipid metabolism	ko01100//Metabolic pathways;ko04072//Phospholipase D signaling pathway;ko05231//Choline metabolism in cancer;ko04070//Phosphatidylinositol signaling system;ko00564//Glycerophospholipid metabolism;ko00561//Glycerolipid metabolism	K00901;K00901;K00901;K00901;K00901;K00901	GO:0005737//cytoplasm;GO:0005768//endosome	GO:0000166//nucleotide binding;GO:0003951//NAD+ kinase activity;GO:0004143//diacylglycerol kinase activity;GO:0005515//protein binding;GO:0005524//ATP binding;GO:0016301//kinase activity;GO:0016740//transferase activity;GO:0042803//protein homodimerization activity	GO:0007165//signal transduction;GO:0007205//protein kinase C-activating G-protein coupled receptor signaling pathway;GO:0016310//phosphorylation;GO:0035556//intracellular signal transduction;GO:0046339//diacylglycerol metabolic process;GO:0046473//phosphatidic acid metabolic process;GO:0046486//glycerolipid metabolic process;GO:0046834//lipid phosphorylation;GO:0051259//protein oligomerization
ENSMUSG00000032883	551	760	387	221	342	127	7.22	10.33	5.06	2.91	3.81	1.63	7.536666667	2.783333333	-1.437112889	1.18E-07	2.64E-06	Acsl3	acyl-CoA synthetase long-chain family member 3 [Source:MGI Symbol;Acc:MGI:1921455]	Metabolism;Organismal Systems;Organismal Systems;Cellular Processes;Organismal Systems;Metabolism;Metabolism;Cellular Processes;Metabolism	Global and overview maps;Environmental adaptation;Endocrine system;Transport and catabolism;Endocrine system;Global and overview maps;Lipid metabolism;Cell growth and death;Lipid metabolism	ko01100//Metabolic pathways;ko04714//Thermogenesis;ko03320//PPAR signaling pathway;ko04146//Peroxisome;ko04920//Adipocytokine signaling pathway;ko01212//Fatty acid metabolism;ko00071//Fatty acid degradation;ko04216//Ferroptosis;ko00061//Fatty acid biosynthesis	K01897;K01897;K01897;K01897;K01897;K01897;K01897;K01897;K01897	GO:0005739//mitochondrion;GO:0005741//mitochondrial outer membrane;GO:0005777//peroxisome;GO:0005778//peroxisomal membrane;GO:0005783//endoplasmic reticulum;GO:0005789//endoplasmic reticulum membrane;GO:0005794//Golgi apparatus;GO:0005811//lipid particle;GO:0016020//membrane;GO:0016021//integral component of membrane;GO:0031090//organelle membrane;GO:0043231//intracellular membrane-bounded organe…	GO:0000166//nucleotide binding;GO:0003824//catalytic activity;GO:0003996//acyl-CoA ligase activity;GO:0004467//long-chain fatty acid-CoA ligase activity;GO:0005524//ATP binding;GO:0016874//ligase activity;GO:0019901//protein kinase binding;GO:0019904//protein domain specific binding;GO:0047676//arachidonate-CoA ligase activity	GO:0001676//long-chain fatty acid metabolic process;GO:0006629//lipid metabolic process;GO:0006631//fatty acid metabolic process;GO:0006633//fatty acid biosynthetic process;GO:0007420//brain development;GO:0007584//response to nutrient;GO:0014070//response to organic cyclic compound;GO:0034379//very-low-density lipoprotein particle assembly;GO:0042998//positive regulation of Golgi to plasma membr…
ENSMUSG00000021620	1847	1868	2579	3971	5555	4317	24.11	25.54	35.45	55.06	63.12	56.86	28.36666667	58.34666667	1.040453606	1.29E-07	2.87E-06	Acot12	acyl-CoA thioesterase 12 [Source:MGI Symbol;Acc:MGI:1921406]	Metabolism	Carbohydrate metabolism	ko00620//Pyruvate metabolism	K01067	GO:0005737//cytoplasm;GO:0005829//cytosol	GO:0000062//fatty-acyl-CoA binding;GO:0003986//acetyl-CoA hydrolase activity;GO:0005524//ATP binding;GO:0008289//lipid binding;GO:0016787//hydrolase activity;GO:0016790//thiolester hydrolase activity;GO:0036042//long-chain fatty acyl-CoA binding;GO:0042803//protein homodimerization activity;GO:0047617//acyl-CoA hydrolase activity;GO:0052689//carboxylic ester hydrolase activity	GO:0006084//acetyl-CoA metabolic process;GO:0006629//lipid metabolic process;GO:0006631//fatty acid metabolic process;GO:0006637//acyl-CoA metabolic process;GO:0051289//protein homotetramerization
ENSMUSG00000024580	271	347	485	788	1073	1181	2.68	3.59	5.05	8.28	9.24	11.79	3.773333333	9.77	1.37251901	1.30E-07	2.89E-06	Grpel2	GrpE-like 2, mitochondrial [Source:MGI Symbol;Acc:MGI:1334416]	-	-	-	-	GO:0001405//presequence translocase-associated import motor;GO:0005739//mitochondrion;GO:0005743//mitochondrial inner membrane;GO:0005759//mitochondrial matrix	GO:0000774//adenyl-nucleotide exchange factor activity;GO:0042803//protein homodimerization activity;GO:0051082//unfolded protein binding;GO:0051087//chaperone binding	GO:0006457//protein folding;GO:0030150//protein import into mitochondrial matrix;GO:0050790//regulation of catalytic activity
ENSMUSG00000038975	394	485	470	827	1022	1024	13.56	18.75	18.82	29.66	33.09	40.72	17.04333333	34.49	1.016970603	1.33E-07	2.93E-06	Rabggtb	Rab geranylgeranyl transferase, b subunit [Source:MGI Symbol;Acc:MGI:99537]	-	-	-	-	GO:0005968//Rab-protein geranylgeranyltransferase complex	GO:0003824//catalytic activity;GO:0004659//prenyltransferase activity;GO:0004663//Rab geranylgeranyltransferase activity;GO:0005515//protein binding;GO:0008270//zinc ion binding;GO:0016740//transferase activity;GO:0017137//Rab GTPase binding;GO:0019840//isoprenoid binding;GO:0046872//metal ion binding;GO:0046982//protein heterodimerization activity	GO:0018342//protein prenylation;GO:0018344//protein geranylgeranylation;GO:0065003//macromolecular complex assembly
ENSMUSG00000075256	10	12	5	32	80	75	0.25	0.31	0.13	1.26	2.07	2.23	0.23	1.853333333	3.010416616	1.34E-07	2.95E-06	Cerkl	ceramide kinase-like [Source:MGI Symbol;Acc:MGI:3037816]	-	-	-	-	GO:0001750//photoreceptor outer segment;GO:0001917//photoreceptor inner segment;GO:0005634//nucleus;GO:0005730//nucleolus;GO:0005737//cytoplasm;GO:0005783//endoplasmic reticulum;GO:0005794//Golgi apparatus;GO:0005829//cytosol;GO:0048471//perinuclear region of cytoplasm	GO:0003951//NAD+ kinase activity;GO:0016301//kinase activity;GO:0046625//sphingolipid binding	GO:0016310//phosphorylation;GO:0030148//sphingolipid biosynthetic process;GO:0043066//negative regulation of apoptotic process;GO:0046834//lipid phosphorylation
ENSMUSG00000023259	126	99	48	30	27	15	2.24	2.47	1.55	0.92	0.59	0.25	2.086666667	0.586666667	-1.830587228	1.50E-07	3.27E-06	Slc26a6	solute carrier family 26, member 6 [Source:MGI Symbol;Acc:MGI:2159728]	Organismal Systems	Digestive system	ko04978//Mineral absorption	K14704	GO:0005887//integral component of plasma membrane;GO:0016020//membrane;GO:0016021//integral component of membrane;GO:0016323//basolateral plasma membrane;GO:0016324//apical plasma membrane;GO:0031526//brush border membrane	GO:0008271//secondary active sulfate transmembrane transporter activity;GO:0008509//anion transmembrane transporter activity;GO:0015106//bicarbonate transmembrane transporter activity;GO:0015108//chloride transmembrane transporter activity;GO:0015116//sulfate transmembrane transporter activity;GO:0015301//anion:anion antiporter activity;GO:0019531//oxalate transmembrane transporter activity	GO:0006820//anion transport;GO:0006821//chloride transport;GO:0008272//sulfate transport;GO:0015701//bicarbonate transport;GO:0019532//oxalate transport;GO:0030321//transepithelial chloride transport;GO:0051453//regulation of intracellular pH;GO:0051454//intracellular pH elevation;GO:0055085//transmembrane transport;GO:0071346//cellular response to interferon-gamma;GO:0098656//anion transmembrane…
ENSMUSG00000044367	22	14	25	68	88	96	0.35	0.23	0.75	1.36	1.21	1.57	0.443333333	1.38	1.638204522	1.67E-07	3.60E-06	Slc16a13	solute carrier family 16 (monocarboxylic acid transporters), member 13 [Source:MGI Symbol;Acc:MGI:1916559]	-	-	-	-	GO:0000139//Golgi membrane;GO:0005794//Golgi apparatus;GO:0005886//plasma membrane;GO:0005887//integral component of plasma membrane;GO:0016020//membrane;GO:0016021//integral component of membrane	GO:0008028//monocarboxylic acid transmembrane transporter activity;GO:0015293//symporter activity	GO:0015718//monocarboxylic acid transport;GO:0055085//transmembrane transport
ENSMUSG00000042632	742	671	850	1477	2077	1242	10.43	10.13	13.02	24.69	27.61	19.39	11.19333333	23.89666667	1.094169662	1.89E-07	4.06E-06	Pla2g6	phospholipase A2, group VI [Source:MGI Symbol;Acc:MGI:1859152]	Metabolism;Environmental Information Processing;Organismal Systems;Organismal Systems;Metabolism;Metabolism;Organismal Systems;Metabolism;Metabolism;Metabolism	Global and overview maps;Signal transduction;Circulatory system;Sensory system;Lipid metabolism;Lipid metabolism;Immune system;Lipid metabolism;Lipid metabolism;Lipid metabolism	ko01100//Metabolic pathways;ko04014//Ras signaling pathway;ko04270//Vascular smooth muscle contraction;ko04750//Inflammatory mediator regulation of TRP channels;ko00564//Glycerophospholipid metabolism;ko00590//Arachidonic acid metabolism;ko04666//Fc gamma R-mediated phagocytosis;ko00591//Linoleic acid metabolism;ko00565//Ether lipid metabolism;ko00592//alpha-Linolenic acid metabolism	K16343;K16343;K16343;K16343;K16343;K16343;K16343;K16343;K16343;K16343	GO:0005615//extracellular space;GO:0005737//cytoplasm;GO:0005739//mitochondrion;GO:0005815//microtubule organizing center;GO:0005829//cytosol;GO:0016020//membrane	GO:0004623//phospholipase A2 activity;GO:0005515//protein binding;GO:0005516//calmodulin binding;GO:0016787//hydrolase activity;GO:0017171//serine hydrolase activity;GO:0019901//protein kinase binding;GO:0043008//ATP-dependent protein binding;GO:0047499//calcium-independent phospholipase A2 activity	GO:0001934//positive regulation of protein phosphorylation;GO:0006629//lipid metabolic process;GO:0006935//chemotaxis;GO:0007204//positive regulation of cytosolic calcium ion concentration;GO:0007613//memory;GO:0014832//urinary bladder smooth muscle contraction;GO:0016042//lipid catabolic process;GO:0019731//antibacterial humoral response;GO:0032049//cardiolipin biosynthetic process;GO:0034976//r…
ENSMUSG00000057777	24	12	6	67	91	58	0.35	0.19	0.09	1.05	1.17	0.86	0.21	1.026666667	2.289506617	2.03E-07	4.34E-06	Mab21l2	mab-21-like 2 [Source:MGI Symbol;Acc:MGI:1346022]	-	-	-	-	GO:0005634//nucleus;GO:0005737//cytoplasm	-	GO:0001654//eye development;GO:0007275//multicellular organism development;GO:0008284//positive regulation of cell proliferation;GO:0010172//embryonic body morphogenesis;GO:0043010//camera-type eye development
ENSMUSG00000029153	225	216	238	133	106	102	3.53	3.54	3.92	2.21	1.44	1.61	3.663333333	1.753333333	-1.063056682	2.16E-07	4.59E-06	Ociad2	OCIA domain containing 2 [Source:MGI Symbol;Acc:MGI:1916377]	-	-	-	-	GO:0005739//mitochondrion;GO:0005743//mitochondrial inner membrane;GO:0005768//endosome	GO:0003674//molecular_function	GO:0009617//response to bacterium
ENSMUSG00000050088	323	302	293	494	873	607	5.64	5.21	5.21	9.76	13.38	10.71	5.353333333	11.28333333	1.075683941	2.28E-07	4.83E-06	1600012H06Rik	RIKEN cDNA 1600012H06 gene [Source:MGI Symbol;Acc:MGI:1915162]	-	-	-	-	GO:0005576//extracellular region	GO:0003674//molecular_function	GO:0006915//apoptotic process;GO:0008150//biological_process
ENSMUSG00000058216	299	392	406	147	253	151	16.86	23.15	24.11	8.8	12.42	8.59	21.37333333	9.936666667	-1.10497805	2.29E-07	4.83E-06	Gstp3	glutathione S-transferase pi 3 [Source:MGI Symbol;Acc:MGI:2385078]	-	-	-	-	GO:0005829//cytosol	GO:0004364//glutathione transferase activity;GO:0005515//protein binding	GO:0006749//glutathione metabolic process
ENSMUSG00000015093	30	26	27	1	1	2	1.48	1.35	1.4	0.05	0.04	0.1	1.41	0.063333333	-4.47658634	2.29E-07	4.83E-06	Clic3	chloride intracellular channel 3 [Source:MGI Symbol;Acc:MGI:1916704]	-	-	-	-	GO:0005634//nucleus;GO:0005737//cytoplasm;GO:0016020//membrane;GO:0016021//integral component of membrane;GO:0016604//nuclear body;GO:0034707//chloride channel complex	GO:0005244//voltage-gated ion channel activity;GO:0005254//chloride channel activity;GO:0005515//protein binding	GO:0006811//ion transport;GO:0006821//chloride transport;GO:0034220//ion transmembrane transport;GO:0034765//regulation of ion transmembrane transport;GO:1902476//chloride transmembrane transport
ENSMUSG00000094856	189	108	90	56	45	34	7.42	4.43	3.7	2.33	1.52	1.34	5.183333333	1.73	-1.583108137	2.36E-07	4.95E-06	Gm21962	predicted gene, 21962 [Source:MGI Symbol;Acc:MGI:5439431]	-	-	-	-	-	-	-
ENSMUSG00000009145	230	279	221	118	162	83	2.97	3.58	2.85	1.54	1.73	1.03	3.133333333	1.433333333	-1.128324097	2.73E-07	5.67E-06	Dqx1	DEAQ RNA-dependent ATPase [Source:MGI Symbol;Acc:MGI:2136388]	-	-	-	-	GO:0005634//nucleus	GO:0000166//nucleotide binding;GO:0003678//DNA helicase activity;GO:0003723//RNA binding;GO:0004386//helicase activity;GO:0005524//ATP binding;GO:0016787//hydrolase activity;GO:0016887//ATPase activity	GO:0032508//DNA duplex unwinding
ENSMUSG00000042524	1175	1282	2057	3364	4828	3225	14.36	16.48	24.54	42.74	49.85	38.99	18.46	43.86	1.248503259	3.01E-07	6.21E-06	Sun2	Sad1 and UNC84 domain containing 2 [Source:MGI Symbol;Acc:MGI:2443011]	-	-	-	-	GO:0000784//nuclear chromosome, telomeric region;GO:0000794//condensed nuclear chromosome;GO:0005634//nucleus;GO:0005635//nuclear envelope;GO:0005637//nuclear inner membrane;GO:0005639//integral component of nuclear inner membrane;GO:0005768//endosome;GO:0010008//endosome membrane;GO:0016020//membrane;GO:0016021//integral component of membrane;GO:0031965//nuclear membrane;GO:0034993//LINC complex	GO:0005515//protein binding;GO:0005521//lamin binding;GO:0042802//identical protein binding;GO:0043495//protein anchor	GO:0006998//nuclear envelope organization;GO:0021817//nucleokinesis involved in cell motility in cerebral cortex radial glia guided migration;GO:0030335//positive regulation of cell migration;GO:0031022//nuclear migration along microfilament;GO:0051321//meiotic cell cycle;GO:0051642//centrosome localization;GO:0090286//cytoskeletal anchoring at nuclear membrane;GO:0090292//nuclear matrix anchorin…
ENSMUSG00000043671	162	93	87	49	36	36	0.81	0.49	0.7	0.26	0.16	0.18	0.666666667	0.2	-1.736965594	3.08E-07	6.35E-06	Dpy19l3	dpy-19-like 3 (C. elegans) [Source:MGI Symbol;Acc:MGI:2443952]	-	-	-	-	GO:0005637//nuclear inner membrane;GO:0016020//membrane;GO:0016021//integral component of membrane	GO:0000030//mannosyltransferase activity;GO:0016740//transferase activity;GO:0016757//transferase activity, transferring glycosyl groups	GO:0018406//protein C-linked glycosylation via 2'-alpha-mannosyl-L-tryptophan
ENSMUSG00000020538	18554	12535	7932	2011	3643	847	202.95	142.26	91.47	22.6	34.76	9.06	145.56	22.14	-2.716886829	3.20E-07	6.56E-06	Srebf1	sterol regulatory element binding transcription factor 1 [Source:MGI Symbol;Acc:MGI:107606]	Human Diseases;Organismal Systems;Environmental Information Processing;Human Diseases	Endocrine and metabolic diseases;Endocrine system;Signal transduction;Endocrine and metabolic diseases	ko04932//Non-alcoholic fatty liver disease (NAFLD);ko04910//Insulin signaling pathway;ko04152//AMPK signaling pathway;ko04931//Insulin resistance	K07197;K07197;K07197;K07197	GO:0000139//Golgi membrane;GO:0005634//nucleus;GO:0005654//nucleoplasm;GO:0005737//cytoplasm;GO:0005783//endoplasmic reticulum;GO:0005789//endoplasmic reticulum membrane;GO:0005794//Golgi apparatus;GO:0012507//ER to Golgi transport vesicle membrane;GO:0016020//membrane;GO:0016021//integral component of membrane;GO:0031410//cytoplasmic vesicle;GO:0032991//macromolecular complex;GO:0043231//intrace…	GO:0000977//RNA polymerase II regulatory region sequence-specific DNA binding;GO:0000978//RNA polymerase II core promoter proximal region sequence-specific DNA binding;GO:0000981//RNA polymerase II transcription factor activity, sequence-specific DNA binding;GO:0001228//transcriptional activator activity, RNA polymerase II transcription regulatory region sequence-specific binding;GO:0003677//DNA …	GO:0000122//negative regulation of transcription from RNA polymerase II promoter;GO:0003062//regulation of heart rate by chemical signal;GO:0006355//regulation of transcription, DNA-templated;GO:0006629//lipid metabolic process;GO:0007568//aging;GO:0007623//circadian rhythm;GO:0008202//steroid metabolic process;GO:0008203//cholesterol metabolic process;GO:0008286//insulin receptor signaling pathw…
ENSMUSG00000041272	154	153	159	322	548	277	1.55	1.62	1.69	3.45	4.81	2.82	1.62	3.693333333	1.188929662	3.63E-07	7.40E-06	Tox	thymocyte selection-associated high mobility group box [Source:MGI Symbol;Acc:MGI:2181659]	-	-	-	-	GO:0005634//nucleus	GO:0003677//DNA binding	GO:0030098//lymphocyte differentiation;GO:0032825//positive regulation of natural killer cell differentiation;GO:0048535//lymph node development;GO:0048541//Peyer's patch development
ENSMUSG00000040675	17	18	24	90	101	54	0.19	0.21	0.29	1.07	0.97	0.6	0.23	0.88	1.935869663	3.99E-07	8.11E-06	Mthfd1l	methylenetetrahydrofolate dehydrogenase (NADP+ dependent) 1-like [Source:MGI Symbol;Acc:MGI:1924836]	Metabolism;Metabolism	Global and overview maps;Metabolism of cofactors and vitamins	ko01100//Metabolic pathways;ko00670//One carbon pool by folate	K13402;K13402	GO:0005737//cytoplasm;GO:0005739//mitochondrion	GO:0000166//nucleotide binding;GO:0004329//formate-tetrahydrofolate ligase activity;GO:0004488//methylenetetrahydrofolate dehydrogenase (NADP+) activity;GO:0005524//ATP binding;GO:0016874//ligase activity;GO:0042803//protein homodimerization activity	GO:0001843//neural tube closure;GO:0006730//one-carbon metabolic process;GO:0006760//folic acid-containing compound metabolic process;GO:0009113//purine nucleobase biosynthetic process;GO:0009257//10-formyltetrahydrofolate biosynthetic process;GO:0015942//formate metabolic process;GO:0035999//tetrahydrofolate interconversion;GO:0048702//embryonic neurocranium morphogenesis;GO:0048703//embryonic v…
ENSMUSG00000057110	139	155	169	278	433	363	0.8	0.99	1.11	1.85	2.39	2.53	0.966666667	2.256666667	1.223102934	4.43E-07	8.91E-06	Cntrl	centriolin [Source:MGI Symbol;Acc:MGI:1889576]	-	-	-	-	GO:0005737//cytoplasm;GO:0005813//centrosome;GO:0005815//microtubule organizing center;GO:0005829//cytosol;GO:0005856//cytoskeleton;GO:0048471//perinuclear region of cytoplasm;GO:0090543//Flemming body;GO:0097431//mitotic spindle pole	GO:0005515//protein binding;GO:0008092//cytoskeletal protein binding	GO:0000278//mitotic cell cycle;GO:0003279//cardiac septum development;GO:0003281//ventricular septum development;GO:0007049//cell cycle;GO:0035904//aorta development;GO:0051301//cell division;GO:0051493//regulation of cytoskeleton organization;GO:0060976//coronary vasculature development
ENSMUSG00000031963	62	44	20	163	124	153	0.65	0.49	0.35	1.82	1.29	1.98	0.496666667	1.696666667	1.772353326	4.87E-07	9.76E-06	Bmper	BMP-binding endothelial regulator [Source:MGI Symbol;Acc:MGI:1920480]	-	-	-	-	GO:0005576//extracellular region;GO:0005615//extracellular space	GO:0005201//extracellular matrix structural constituent;GO:0005515//protein binding	GO:0001657//ureteric bud development;GO:0002043//blood vessel endothelial cell proliferation involved in sprouting angiogenesis;GO:0010594//regulation of endothelial cell migration;GO:0030514//negative regulation of BMP signaling pathway;GO:0042118//endothelial cell activation;GO:0048839//inner ear development;GO:0060393//regulation of pathway-restricted SMAD protein phosphorylation;GO:0070374//p…
[truncated: 239 more rows]
