# Supplementary material for: Ovariectomy Impaired Hepatic Glucose and Lipid Homeostasis and Altered the Gut Microbiota in Mice With Different Diets
Source: Front Endocrinol (Lausanne). 2021 Jun 30;12:708838. doi: 10.3389/fendo.2021.708838 (PMC8278766; doi:10.3389/fendo.2021.708838)
Supplement: Supplementary file 15 [file Table_5.xls]

id	OVXN-TG-1_count	OVXN-TG-2_count	OVXN-TG-3_count	OVXH-1_count	OVXH-2_count	OVXH-3_count	OVXN-TG-1_fpkm	OVXN-TG-2_fpkm	OVXN-TG-3_fpkm	OVXH-1_fpkm	OVXH-2_fpkm	OVXH-3_fpkm	OVXN-TG_mean	OVXH_mean	log2(fc)	PValue	FDR	Symbol	Description	KEGG_A_class	KEGG_B_class	Pathway	K_ID	GO Component	GO Function	GO Process
ENSMUSG00000056035	53781	77865	66851	10676	15485	13804	972.8	1154.28	1148.74	221.6	314.12	305.29	1091.94	280.3366667	-1.961661226	1.13E-41	1.42E-37	Cyp3a11	cytochrome P450, family 3, subfamily a, polypeptide 11 [Source:MGI Symbol;Acc:MGI:88609]	Metabolism;Human Diseases;Metabolism;Metabolism;Metabolism	Global and overview maps;Cancers;Metabolism of cofactors and vitamins;Lipid metabolism;Lipid metabolism	ko01100//Metabolic pathways;ko05204//Chemical carcinogenesis;ko00830//Retinol metabolism;ko00140//Steroid hormone biosynthesis;ko00591//Linoleic acid metabolism	K07424;K07424;K07424;K07424;K07424	GO:0005783//endoplasmic reticulum;GO:0005789//endoplasmic reticulum membrane;GO:0016020//membrane;GO:0016021//integral component of membrane;GO:0031090//organelle membrane;GO:0043231//intracellular membrane-bounded organelle	GO:0004497//monooxygenase activity;GO:0005506//iron ion binding;GO:0008395//steroid hydroxylase activity;GO:0008401//retinoic acid 4-hydroxylase activity;GO:0016491//oxidoreductase activity;GO:0016705//oxidoreductase activity, acting on paired donors, with incorporation or reduction of molecular oxygen;GO:0016712//oxidoreductase activity, acting on paired donors, with incorporation or reduction o…	GO:0008202//steroid metabolic process;GO:0009617//response to bacterium;GO:0055114//oxidation-reduction process;GO:0070989//oxidative demethylation
ENSMUSG00000020777	134755	173916	143009	47554	52552	47470	1494.52	1579.22	1504.88	604.06	653.55	644.46	1526.206667	634.0233333	-1.267342493	3.24E-34	2.03E-30	Acox1	acyl-Coenzyme A oxidase 1, palmitoyl [Source:MGI Symbol;Acc:MGI:1330812]	Metabolism;Environmental Information Processing;Organismal Systems;Cellular Processes;Metabolism;Metabolism;Metabolism;Metabolism	Global and overview maps;Signal transduction;Endocrine system;Transport and catabolism;Global and overview maps;Lipid metabolism;Lipid metabolism;Lipid metabolism	ko01100//Metabolic pathways;ko04024//cAMP signaling pathway;ko03320//PPAR signaling pathway;ko04146//Peroxisome;ko01212//Fatty acid metabolism;ko00071//Fatty acid degradation;ko01040//Biosynthesis of unsaturated fatty acids;ko00592//alpha-Linolenic acid metabolism	K00232;K00232;K00232;K00232;K00232;K00232;K00232;K00232	GO:0005634//nucleus;GO:0005654//nucleoplasm;GO:0005730//nucleolus;GO:0005737//cytoplasm;GO:0005739//mitochondrion;GO:0005777//peroxisome;GO:0005778//peroxisomal membrane;GO:0005829//cytosol;GO:0005886//plasma membrane;GO:0043231//intracellular membrane-bounded organelle	GO:0003997//acyl-CoA oxidase activity;GO:0005504//fatty acid binding;GO:0016401//palmitoyl-CoA oxidase activity;GO:0016491//oxidoreductase activity;GO:0016627//oxidoreductase activity, acting on the CH-CH group of donors;GO:0030165//PDZ domain binding;GO:0042803//protein homodimerization activity;GO:0047485//protein N-terminus binding;GO:0050660//flavin adenine dinucleotide binding;GO:0071949//FA…	GO:0000038//very long-chain fatty acid metabolic process;GO:0006091//generation of precursor metabolites and energy;GO:0006629//lipid metabolic process;GO:0006631//fatty acid metabolic process;GO:0006635//fatty acid beta-oxidation;GO:0006693//prostaglandin metabolic process;GO:0007283//spermatogenesis;GO:0016559//peroxisome fission;GO:0019395//fatty acid oxidation;GO:0033540//fatty acid beta-oxid…
ENSMUSG00000061292	583	964	697	148	136	109	12.43	16.85	14.1	3.61	3.27	2.84	14.46	3.24	-2.158001834	7.98E-27	3.33E-23	Cyp3a59	cytochrome P450, family 3, subfamily a, polypeptide 59 [Source:MGI Symbol;Acc:MGI:3769707]	-	-	-	-	GO:0005575//cellular_component;GO:0016020//membrane;GO:0016021//integral component of membrane	GO:0004497//monooxygenase activity;GO:0005506//iron ion binding;GO:0008390//testosterone 16-alpha-hydroxylase activity;GO:0008395//steroid hydroxylase activity;GO:0016491//oxidoreductase activity;GO:0016705//oxidoreductase activity, acting on paired donors, with incorporation or reduction of molecular oxygen;GO:0016712//oxidoreductase activity, acting on paired donors, with incorporation or reduc…	GO:0008202//steroid metabolic process;GO:0055114//oxidation-reduction process;GO:0070989//oxidative demethylation
ENSMUSG00000020889	258	553	593	2028	3539	3613	4.03	7.06	8.78	36.26	61.84	68.83	6.623333333	55.64333333	3.070579476	9.95E-26	3.12E-22	Nr1d1	nuclear receptor subfamily 1, group D, member 1 [Source:MGI Symbol;Acc:MGI:2444210]	Organismal Systems	Environmental adaptation	ko04710//Circadian rhythm	K03728	GO:0000790//nuclear chromatin;GO:0005634//nucleus;GO:0005654//nucleoplasm;GO:0005737//cytoplasm;GO:0016604//nuclear body;GO:0030425//dendrite;GO:0042995//cell projection;GO:0043025//neuronal cell body;GO:0043197//dendritic spine;GO:0090575//RNA polymerase II transcription factor complex	GO:0000976//transcription regulatory region sequence-specific DNA binding;GO:0000977//RNA polymerase II regulatory region sequence-specific DNA binding;GO:0000978//RNA polymerase II core promoter proximal region sequence-specific DNA binding;GO:0000981//RNA polymerase II transcription factor activity, sequence-specific DNA binding;GO:0001222//transcription corepressor binding;GO:0001227//transcri…	GO:0000122//negative regulation of transcription from RNA polymerase II promoter;GO:0005978//glycogen biosynthetic process;GO:0006355//regulation of transcription, DNA-templated;GO:0007275//multicellular organism development;GO:0007623//circadian rhythm;GO:0009755//hormone-mediated signaling pathway;GO:0010498//proteasomal protein catabolic process;GO:0010871//negative regulation of receptor bios…
ENSMUSG00000055730	10079	11956	8404	3001	2478	2587	272.61	300.63	233.83	105.92	81.11	96.46	269.0233333	94.49666667	-1.509395963	1.81E-23	4.53E-20	Ces2a	carboxylesterase 2A [Source:MGI Symbol;Acc:MGI:2142491]	Metabolism	Xenobiotics biodegradation and metabolism	ko00983//Drug metabolism - other enzymes	K03927	GO:0005615//extracellular space	GO:0016787//hydrolase activity;GO:0052689//carboxylic ester hydrolase activity	GO:0006486//protein glycosylation
ENSMUSG00000040127	218	218	237	562	585	575	3.22	2.64	3.33	9.53	9.7	10.39	3.063333333	9.873333333	1.688434874	5.17E-22	1.08E-18	Sdr9c7	4short chain dehydrogenase/reductase family 9C, member 7 [Source:MGI Symbol;Acc:MGI:1917311]	-	-	-	-	GO:0005730//nucleolus;GO:0005737//cytoplasm;GO:0005829//cytosol	GO:0004745//retinol dehydrogenase activity;GO:0016491//oxidoreductase activity	GO:0055114//oxidation-reduction process
ENSMUSG00000074794	505	402	441	1961	2716	1243	7.54	4.54	5.97	32.64	40.75	22.34	6.016666667	31.91	2.406972272	1.02E-21	1.83E-18	Arrdc3	arrestin domain containing 3 [Source:MGI Symbol;Acc:MGI:2145242]	-	-	-	-	GO:0005737//cytoplasm;GO:0005764//lysosome;GO:0005768//endosome;GO:0005769//early endosome;GO:0005886//plasma membrane;GO:0016020//membrane	GO:0031699//beta-3 adrenergic receptor binding	GO:0001659//temperature homeostasis;GO:0031651//negative regulation of heat generation;GO:0043588//skin development;GO:0051443//positive regulation of ubiquitin-protein transferase activity;GO:0060613//fat pad development;GO:0071878//negative regulation of adrenergic receptor signaling pathway;GO:0090327//negative regulation of locomotion involved in locomotory behavior
ENSMUSG00000032028	180	183	212	425	544	432	3.66	1.89	4.52	7.88	9.73	7.41	3.356666667	8.34	1.313018106	2.92E-17	4.59E-14	Nxpe2	neurexophilin and PC-esterase domain family, member 2 [Source:MGI Symbol;Acc:MGI:1925502]	-	-	-	-	GO:0016020//membrane;GO:0016021//integral component of membrane	-	-
ENSMUSG00000040017	2470	2021	2348	4097	5657	5063	50.01	33.54	45.16	95.19	128.45	125.35	42.90333333	116.33	1.439061551	1.52E-15	2.12E-12	Saa4	serum amyloid A 4 [Source:MGI Symbol;Acc:MGI:98224]	-	-	-	-	GO:0005576//extracellular region;GO:0005615//extracellular space;GO:0034364//high-density lipoprotein particle	GO:0042056//chemoattractant activity	GO:0006953//acute-phase response;GO:0050918//positive chemotaxis;GO:0060326//cell chemotaxis
ENSMUSG00000027346	1059	1911	1171	244	460	358	17.35	23.32	16.34	3.83	6.55	5.76	19.00333333	5.38	-1.820574423	1.63E-14	2.05E-11	Gpcpd1	glycerophosphocholine phosphodiesterase 1 [Source:MGI Symbol;Acc:MGI:104898]	Human Diseases;Metabolism	Cancers;Lipid metabolism	ko05231//Choline metabolism in cancer;ko00564//Glycerophospholipid metabolism	K18695;K18695	GO:0005737//cytoplasm;GO:0005829//cytosol	GO:0008081//phosphoric diester hydrolase activity;GO:0008889//glycerophosphodiester phosphodiesterase activity;GO:0016787//hydrolase activity;GO:0030246//carbohydrate binding;GO:0047389//glycerophosphocholine phosphodiesterase activity;GO:2001070//starch binding	GO:0006629//lipid metabolic process;GO:0007519//skeletal muscle tissue development;GO:0046475//glycerophospholipid catabolic process
ENSMUSG00000030278	834	1512	1084	104	300	227	30.57	45.3	38.27	3.97	11.17	9.29	38.04666667	8.143333333	-2.224078699	2.06E-14	2.31E-11	Cidec	cell death-inducing DFFA-like effector c [Source:MGI Symbol;Acc:MGI:95585]	-	-	-	-	GO:0005622//intracellular;GO:0005634//nucleus;GO:0005783//endoplasmic reticulum;GO:0005811//lipid particle;GO:0005829//cytosol	GO:0003674//molecular_function	GO:0006915//apoptotic process;GO:0034389//lipid particle organization;GO:0097194//execution phase of apoptosis
ENSMUSG00000029188	248	214	115	27	8	14	2.52	1.78	1.11	0.42	0.09	0.17	1.803333333	0.226666667	-2.992021943	2.21E-14	2.31E-11	Slc34a2	solute carrier family 34 (sodium phosphate), member 2 [Source:MGI Symbol;Acc:MGI:1342284]	Organismal Systems;Organismal Systems	Endocrine system;Digestive system	ko04928//Parathyroid hormone synthesis, secretion and action;ko04978//Mineral absorption	K14683;K14683	GO:0005886//plasma membrane;GO:0005903//brush border;GO:0016020//membrane;GO:0016021//integral component of membrane;GO:0016324//apical plasma membrane;GO:0031526//brush border membrane;GO:0031528//microvillus membrane;GO:0031982//vesicle	GO:0005436//sodium:phosphate symporter activity;GO:0015293//symporter activity;GO:0015321//sodium-dependent phosphate transmembrane transporter activity;GO:0019904//protein domain specific binding;GO:0031402//sodium ion binding;GO:0042301//phosphate ion binding	GO:0001701//in utero embryonic development;GO:0006811//ion transport;GO:0006814//sodium ion transport;GO:0006817//phosphate ion transport;GO:0030643//cellular phosphate ion homeostasis;GO:0035725//sodium ion transmembrane transport;GO:0043627//response to estrogen;GO:0044341//sodium-dependent phosphate transport;GO:0055085//transmembrane transport
ENSMUSG00000097148	247	139	134	26	19	15	6.11	2.81	3.15	0.74	0.54	0.44	4.023333333	0.573333333	-2.810945206	5.03E-14	4.85E-11	Gm3839	predicted pseudogene 3839 [Source:MGI Symbol;Acc:MGI:3782011]	-	-	-	-	GO:0005829//cytosol	GO:0000166//nucleotide binding;GO:0004365//glyceraldehyde-3-phosphate dehydrogenase (NAD+) (phosphorylating) activity;GO:0016491//oxidoreductase activity;GO:0016620//oxidoreductase activity, acting on the aldehyde or oxo group of donors, NAD or NADP as acceptor;GO:0050661//NADP binding;GO:0051287//NAD binding	GO:0006006//glucose metabolic process;GO:0006096//glycolytic process;GO:0055114//oxidation-reduction process
ENSMUSG00000031906	174	381	166	27	15	40	1.97	4.02	1.92	0.45	0.26	0.58	2.636666667	0.43	-2.616306629	1.92E-13	1.60E-10	Smpd3	sphingomyelin phosphodiesterase 3, neutral [Source:MGI Symbol;Acc:MGI:1927578]	Metabolism;Metabolism	Global and overview maps;Lipid metabolism	ko01100//Metabolic pathways;ko00600//Sphingolipid metabolism	K12352;K12352	GO:0000137//Golgi cis cisterna;GO:0000139//Golgi membrane;GO:0005737//cytoplasm;GO:0005794//Golgi apparatus;GO:0005886//plasma membrane;GO:0016020//membrane	GO:0004620//phospholipase activity;GO:0004767//sphingomyelin phosphodiesterase activity;GO:0005515//protein binding;GO:0016787//hydrolase activity;GO:0042802//identical protein binding;GO:0046872//metal ion binding;GO:0061751//neutral sphingomyelin phosphodiesterase activity	GO:0001501//skeletal system development;GO:0001503//ossification;GO:0001932//regulation of protein phosphorylation;GO:0001958//endochondral ossification;GO:0002063//chondrocyte development;GO:0002244//hematopoietic progenitor cell differentiation;GO:0002685//regulation of leukocyte migration;GO:0003433//chondrocyte development involved in endochondral bone morphogenesis;GO:0006629//lipid metaboli…
ENSMUSG00000073155	856	968	848	1263	2065	2065	33.2	30.7	30.17	55.43	92.57	101.84	31.35666667	83.28	1.409197865	5.02E-13	3.94E-10	1810058I24Rik	RIKEN cDNA 1810058I24 gene [Source:MGI Symbol;Acc:MGI:1914955]	-	-	-	-	-	-	-
ENSMUSG00000057933	654	971	340	81	129	144	32.63	39.82	16.21	4.62	7.17	8.72	29.55333333	6.836666667	-2.111955871	5.37E-13	3.96E-10	Gsta2	glutathione S-transferase, alpha 2 (Yc2) [Source:MGI Symbol;Acc:MGI:95863]	Human Diseases;Human Diseases;Human Diseases;Human Diseases;Metabolism;Human Diseases;Metabolism;Metabolism;Metabolism	Cancers;Cancers;Cardiovascular diseases;Cancers;Xenobiotics biodegradation and metabolism;Drug resistance;Xenobiotics biodegradation and metabolism;Xenobiotics biodegradation and metabolism;Metabolism of other amino acids	ko05200//Pathways in cancer;ko05225//Hepatocellular carcinoma;ko05418//Fluid shear stress and atherosclerosis;ko05204//Chemical carcinogenesis;ko00983//Drug metabolism - other enzymes;ko01524//Platinum drug resistance;ko00982//Drug metabolism - cytochrome P450;ko00980//Metabolism of xenobiotics by cytochrome P450;ko00480//Glutathione metabolism	K00799;K00799;K00799;K00799;K00799;K00799;K00799;K00799;K00799	GO:0005829//cytosol	GO:0004364//glutathione transferase activity;GO:0005515//protein binding;GO:0016740//transferase activity;GO:0043295//glutathione binding	GO:0006749//glutathione metabolic process;GO:0006805//xenobiotic metabolic process;GO:0009617//response to bacterium;GO:0035634//response to stilbenoid
ENSMUSG00000027078	896	1101	904	1268	1851	1639	24.35	25.24	23.34	40.07	56.95	56.09	24.31	51.03666667	1.069984213	9.01E-13	5.95E-10	Ube2l6	ubiquitin-conjugating enzyme E2L 6 [Source:MGI Symbol;Acc:MGI:1914500]	Human Diseases;Genetic Information Processing	Neurodegenerative diseases;Folding, sorting and degradation	ko05012//Parkinson disease;ko04120//Ubiquitin mediated proteolysis	K04553;K04553	GO:0000151//ubiquitin ligase complex	GO:0000166//nucleotide binding;GO:0005515//protein binding;GO:0005524//ATP binding;GO:0016740//transferase activity;GO:0019787//ubiquitin-like protein transferase activity;GO:0031625//ubiquitin protein ligase binding;GO:0042296//ISG15 transferase activity;GO:0043130//ubiquitin binding;GO:0061631//ubiquitin conjugating enzyme activity	GO:0006511//ubiquitin-dependent protein catabolic process;GO:0016567//protein ubiquitination;GO:0019941//modification-dependent protein catabolic process;GO:0032020//ISG15-protein conjugation
ENSMUSG00000031963	163	124	153	31	24	19	1.82	1.29	1.98	0.4	0.3	0.26	1.696666667	0.32	-2.406559345	1.53E-12	9.53E-10	Bmper	BMP-binding endothelial regulator [Source:MGI Symbol;Acc:MGI:1920480]	-	-	-	-	GO:0005576//extracellular region;GO:0005615//extracellular space	GO:0005201//extracellular matrix structural constituent;GO:0005515//protein binding	GO:0001657//ureteric bud development;GO:0002043//blood vessel endothelial cell proliferation involved in sprouting angiogenesis;GO:0010594//regulation of endothelial cell migration;GO:0030514//negative regulation of BMP signaling pathway;GO:0042118//endothelial cell activation;GO:0048839//inner ear development;GO:0060393//regulation of pathway-restricted SMAD protein phosphorylation;GO:0070374//p…
ENSMUSG00000056148	1657	2118	1900	3395	6819	3584	27.81	29.9	31.2	68.51	131.89	76.38	29.63666667	92.26	1.6383221	1.59E-12	9.53E-10	Rdh9	retinol dehydrogenase 9 [Source:MGI Symbol;Acc:MGI:2143528]	Metabolism;Metabolism	Global and overview maps;Metabolism of cofactors and vitamins	ko01100//Metabolic pathways;ko00830//Retinol metabolism	K11154;K11154	GO:0005789//endoplasmic reticulum membrane;GO:0031301//integral component of organelle membrane;GO:0043231//intracellular membrane-bounded organelle	GO:0004745//retinol dehydrogenase activity;GO:0016491//oxidoreductase activity;GO:0047023//androsterone dehydrogenase activity;GO:0047044//androstan-3-alpha,17-beta-diol dehydrogenase activity	GO:0042904//9-cis-retinoic acid biosynthetic process;GO:0055114//oxidation-reduction process
ENSMUSG00000072115	3837	4787	4633	7157	7893	6559	161.81	163.23	181.78	329.53	361.4	323.92	168.94	338.2833333	1.001721144	2.76E-12	1.57E-09	Ang	angiogenin, ribonuclease, RNase A family, 5 [Source:MGI Symbol;Acc:MGI:88022]	-	-	-	-	GO:0005576//extracellular region;GO:0005604//basement membrane;GO:0005615//extracellular space;GO:0005634//nucleus;GO:0005730//nucleolus;GO:0030426//growth cone;GO:0031410//cytoplasmic vesicle;GO:0032311//angiogenin-PRI complex;GO:0043025//neuronal cell body	GO:0003676//nucleic acid binding;GO:0003677//DNA binding;GO:0003723//RNA binding;GO:0003779//actin binding;GO:0004518//nuclease activity;GO:0004519//endonuclease activity;GO:0004540//ribonuclease activity;GO:0005102//receptor binding;GO:0005507//copper ion binding;GO:0008201//heparin binding;GO:0016787//hydrolase activity;GO:0042277//peptide binding;GO:0042803//protein homodimerization activity	GO:0001525//angiogenesis;GO:0001666//response to hypoxia;GO:0001878//response to yeast;GO:0001938//positive regulation of endothelial cell proliferation;GO:0006651//diacylglycerol biosynthetic process;GO:0007202//activation of phospholipase C activity;GO:0007275//multicellular organism development;GO:0007417//central nervous system development;GO:0009303//rRNA transcription;GO:0009725//response t…
ENSMUSG00000031271	149	209	122	282	1066	694	6.3	6.02	6.04	14.95	51.4	36.06	6.12	34.13666667	2.479718633	3.30E-12	1.80E-09	Serpina7	serine (or cysteine) peptidase inhibitor, clade A (alpha-1 antiproteinase, antitrypsin), member 7 [Source:MGI Symbol;Acc:MGI:3041197]	Organismal Systems	Endocrine system	ko04918//Thyroid hormone synthesis	K20734	GO:0005615//extracellular space	-	GO:0070327//thyroid hormone transport
ENSMUSG00000031149	37	52	34	108	120	113	1.17	1.35	1.01	3.93	4.26	4.38	1.176666667	4.19	1.832244561	1.18E-11	5.87E-09	Praf2	PRA1 domain family 2 [Source:MGI Symbol;Acc:MGI:1859607]	-	-	-	-	GO:0005575//cellular_component;GO:0005768//endosome;GO:0010008//endosome membrane;GO:0016020//membrane;GO:0016021//integral component of membrane	GO:0003674//molecular_function	GO:0008150//biological_process;GO:0015031//protein transport
ENSMUSG00000021226	2551	4179	2895	736	1405	935	49.25	66.13	53.11	16.3	30.41	22.06	56.16333333	22.92333333	-1.292811718	1.19E-11	5.87E-09	Acot2	acyl-CoA thioesterase 2 [Source:MGI Symbol;Acc:MGI:2159605]	Metabolism;Organismal Systems;Metabolism;Metabolism	Global and overview maps;Endocrine system;Lipid metabolism;Lipid metabolism	ko01100//Metabolic pathways;ko04913//Ovarian Steroidogenesis;ko00062//Fatty acid elongation;ko01040//Biosynthesis of unsaturated fatty acids	K01068;K01068;K01068;K01068	GO:0005739//mitochondrion;GO:0005759//mitochondrial matrix	GO:0016290//palmitoyl-CoA hydrolase activity;GO:0016787//hydrolase activity;GO:0016790//thiolester hydrolase activity;GO:0047617//acyl-CoA hydrolase activity;GO:0052689//carboxylic ester hydrolase activity	GO:0000038//very long-chain fatty acid metabolic process;GO:0001666//response to hypoxia;GO:0001676//long-chain fatty acid metabolic process;GO:0006629//lipid metabolic process;GO:0006631//fatty acid metabolic process;GO:0006637//acyl-CoA metabolic process;GO:0042760//very long-chain fatty acid catabolic process
ENSMUSG00000022853	92228	140154	122466	37256	17883	20113	1311.76	1633.69	1654.73	608.07	285.24	349.78	1533.393333	414.3633333	-1.887759562	1.22E-11	5.87E-09	Ehhadh	enoyl-Coenzyme A, hydratase/3-hydroxyacyl Coenzyme A dehydrogenase [Source:MGI Symbol;Acc:MGI:1277964]	Metabolism;Metabolism;Organismal Systems;Cellular Processes;Metabolism;Metabolism;Metabolism;Metabolism;Metabolism;Metabolism;Metabolism;Metabolism	Global and overview maps;Global and overview maps;Endocrine system;Transport and catabolism;Amino acid metabolism;Amino acid metabolism;Global and overview maps;Lipid metabolism;Amino acid metabolism;Metabolism of other amino acids;Carbohydrate metabolism;Carbohydrate metabolism	ko01100//Metabolic pathways;ko01200//Carbon metabolism;ko03320//PPAR signaling pathway;ko04146//Peroxisome;ko00310//Lysine degradation;ko00280//Valine, leucine and isoleucine degradation;ko01212//Fatty acid metabolism;ko00071//Fatty acid degradation;ko00380//Tryptophan metabolism;ko00410//beta-Alanine metabolism;ko00640//Propanoate metabolism;ko00650//Butanoate metabolism	K07514;K07514;K07514;K07514;K07514;K07514;K07514;K07514;K07514;K07514;K07514;K07514	GO:0005739//mitochondrion;GO:0005777//peroxisome;GO:0005829//cytosol	GO:0003824//catalytic activity;GO:0003857//3-hydroxyacyl-CoA dehydrogenase activity;GO:0004165//dodecenoyl-CoA delta-isomerase activity;GO:0004300//enoyl-CoA hydratase activity;GO:0016491//oxidoreductase activity;GO:0016829//lyase activity;GO:0016853//isomerase activity;GO:0019899//enzyme binding	GO:0006475//internal protein amino acid acetylation;GO:0006629//lipid metabolic process;GO:0006631//fatty acid metabolic process;GO:0006635//fatty acid beta-oxidation;GO:0006637//acyl-CoA metabolic process;GO:0008152//metabolic process;GO:0055114//oxidation-reduction process
ENSMUSG00000015090	87	207	76	13	17	9	4.61	8.97	3.78	0.78	0.97	0.6	5.786666667	0.783333333	-2.885034286	1.27E-11	5.89E-09	Ptgds	prostaglandin D2 synthase (brain) [Source:MGI Symbol;Acc:MGI:99261]	Metabolism;Metabolism	Global and overview maps;Lipid metabolism	ko01100//Metabolic pathways;ko00590//Arachidonic acid metabolism	K01830;K01830	GO:0005576//extracellular region;GO:0005615//extracellular space;GO:0005634//nucleus;GO:0005737//cytoplasm;GO:0005783//endoplasmic reticulum;GO:0005791//rough endoplasmic reticulum;GO:0005794//Golgi apparatus;GO:0016020//membrane;GO:0031965//nuclear membrane;GO:0048471//perinuclear region of cytoplasm	GO:0004667//prostaglandin-D synthase activity;GO:0005501//retinoid binding;GO:0005504//fatty acid binding;GO:0016853//isomerase activity;GO:0036094//small molecule binding	GO:0001516//prostaglandin biosynthetic process;GO:0006629//lipid metabolic process;GO:0006631//fatty acid metabolic process;GO:0006633//fatty acid biosynthetic process;GO:0006693//prostaglandin metabolic process;GO:0045187//regulation of circadian sleep/wake cycle, sleep;GO:0051384//response to glucocorticoid;GO:2000255//negative regulation of male germ cell proliferation
ENSMUSG00000001313	317	378	259	103	95	110	9.64	9.42	7.48	3.59	3.24	4.09	8.846666667	3.64	-1.281195514	1.53E-11	6.63E-09	Rnd2	Rho family GTPase 2 [Source:MGI Symbol;Acc:MGI:1338755]	-	-	-	-	GO:0002080//acrosomal membrane;GO:0005622//intracellular;GO:0005737//cytoplasm;GO:0005769//early endosome;GO:0005886//plasma membrane;GO:0005938//cell cortex;GO:0016020//membrane;GO:0031410//cytoplasmic vesicle;GO:0032153//cell division site;GO:0043231//intracellular membrane-bounded organelle	GO:0000166//nucleotide binding;GO:0003924//GTPase activity;GO:0005515//protein binding;GO:0005525//GTP binding;GO:0019901//protein kinase binding;GO:0047485//protein N-terminus binding	GO:0007015//actin filament organization;GO:0007264//small GTPase mediated signal transduction;GO:0007266//Rho protein signal transduction;GO:0008360//regulation of cell shape;GO:0030334//regulation of cell migration;GO:0030950//establishment or maintenance of actin cytoskeleton polarity;GO:0032956//regulation of actin cytoskeleton organization;GO:0048672//positive regulation of collateral sprouti…
ENSMUSG00000019935	84	125	128	319	261	253	1.14	1.31	1.44	4.73	3.58	4.3	1.296666667	4.203333333	1.696726215	3.44E-11	1.39E-08	Slc17a8	solute carrier family 17 (sodium-dependent inorganic phosphate cotransporter), member 8 [Source:MGI Symbol;Acc:MGI:3039629]	Organismal Systems;Organismal Systems;Organismal Systems;Human Diseases	Nervous system;Nervous system;Nervous system;Substance dependence	ko04723//Retrograde endocannabinoid signaling;ko04724//Glutamatergic synapse;ko04721//Synaptic vesicle cycle;ko05033//Nicotine addiction	K12302;K12302;K12302;K12302	GO:0005737//cytoplasm;GO:0005771//multivesicular body;GO:0005887//integral component of plasma membrane;GO:0016020//membrane;GO:0016021//integral component of membrane;GO:0030054//cell junction;GO:0030285//integral component of synaptic vesicle membrane;GO:0030425//dendrite;GO:0030672//synaptic vesicle membrane;GO:0031410//cytoplasmic vesicle;GO:0043005//neuron projection;GO:0043025//neuronal cel…	GO:0005313//L-glutamate transmembrane transporter activity;GO:0005326//neurotransmitter transporter activity;GO:0015293//symporter activity	GO:0003407//neural retina development;GO:0006811//ion transport;GO:0006814//sodium ion transport;GO:0006836//neurotransmitter transport;GO:0007420//brain development;GO:0007605//sensory perception of sound;GO:0015813//L-glutamate transport;GO:0035249//synaptic transmission, glutamatergic;GO:0050803//regulation of synapse structure or activity;GO:0055085//transmembrane transport;GO:0090102//cochle…
ENSMUSG00000029695	12405	19783	12993	5748	4546	3569	142.59	186.35	141.62	76.3	58.4	50.23	156.8533333	61.64333333	-1.347399407	5.76E-11	2.12E-08	Aass	aminoadipate-semialdehyde synthase [Source:MGI Symbol;Acc:MGI:1353573]	Metabolism;Metabolism	Global and overview maps;Amino acid metabolism	ko01100//Metabolic pathways;ko00310//Lysine degradation	K14157;K14157	GO:0005737//cytoplasm;GO:0005739//mitochondrion;GO:0043231//intracellular membrane-bounded organelle	GO:0003824//catalytic activity;GO:0004753//saccharopine dehydrogenase activity;GO:0016491//oxidoreductase activity;GO:0047130//saccharopine dehydrogenase (NADP+, L-lysine-forming) activity;GO:0047131//saccharopine dehydrogenase (NAD+, L-glutamate-forming) activity	GO:0006091//generation of precursor metabolites and energy;GO:0008152//metabolic process;GO:0019477//L-lysine catabolic process;GO:0019878//lysine biosynthetic process via aminoadipic acid;GO:0033512//L-lysine catabolic process to acetyl-CoA via saccharopine;GO:0055114//oxidation-reduction process
ENSMUSG00000008035	159	396	150	499	844	785	5.14	8.77	5.37	13.87	23.37	27.68	6.426666667	21.64	1.751557948	7.25E-11	2.52E-08	Mid1ip1	Mid1 interacting protein 1 (gastrulation specific G12-like (zebrafish)) [Source:MGI Symbol;Acc:MGI:1915291]	-	-	-	-	GO:0005634//nucleus;GO:0005737//cytoplasm;GO:0005829//cytosol;GO:0005856//cytoskeleton;GO:0005874//microtubule;GO:0015630//microtubule cytoskeleton	GO:0005515//protein binding;GO:0008022//protein C-terminus binding;GO:0042802//identical protein binding	GO:0006629//lipid metabolic process;GO:0007026//negative regulation of microtubule depolymerization;GO:0045723//positive regulation of fatty acid biosynthetic process;GO:0046890//regulation of lipid biosynthetic process;GO:0051258//protein polymerization;GO:0051351//positive regulation of ligase activity
ENSMUSG00000041237	2239	2071	1544	2801	4949	5266	91.04	85.57	68.64	162.25	245.03	312.78	81.75	240.02	1.55386399	7.43E-11	2.52E-08	Pklr	pyruvate kinase liver and red blood cell [Source:MGI Symbol;Acc:MGI:97604]	Metabolism;Metabolism;Human Diseases;Organismal Systems;Metabolism;Metabolism;Metabolism;Human Diseases;Metabolism;Human Diseases	Global and overview maps;Nucleotide metabolism;Endocrine and metabolic diseases;Endocrine system;Global and overview maps;Global and overview maps;Carbohydrate metabolism;Endocrine and metabolic diseases;Carbohydrate metabolism;Endocrine and metabolic diseases	ko01100//Metabolic pathways;ko00230//Purine metabolism;ko04932//Non-alcoholic fatty liver disease (NAFLD);ko04910//Insulin signaling pathway;ko01200//Carbon metabolism;ko01230//Biosynthesis of amino acids;ko00010//Glycolysis / Gluconeogenesis;ko04930//Type II diabetes mellitus;ko00620//Pyruvate metabolism;ko04950//Maturity onset diabetes of the young	K12406;K12406;K12406;K12406;K12406;K12406;K12406;K12406;K12406;K12406	GO:0005829//cytosol	GO:0000287//magnesium ion binding;GO:0003824//catalytic activity;GO:0004743//pyruvate kinase activity;GO:0016301//kinase activity;GO:0016740//transferase activity;GO:0030955//potassium ion binding	GO:0001666//response to hypoxia;GO:0005975//carbohydrate metabolic process;GO:0006096//glycolytic process;GO:0006754//ATP biosynthetic process;GO:0007584//response to nutrient;GO:0009408//response to heat;GO:0009749//response to glucose;GO:0010038//response to metal ion;GO:0010226//response to lithium ion;GO:0016310//phosphorylation;GO:0032869//cellular response to insulin stimulus;GO:0033198//re…
ENSMUSG00000021594	1452	1511	1137	503	466	592	23.28	19.86	17.32	9.26	8.38	11.61	20.15333333	9.75	-1.047544354	8.45E-11	2.79E-08	Srd5a1	steroid 5 alpha-reductase 1 [Source:MGI Symbol;Acc:MGI:98400]	Metabolism	Lipid metabolism	ko00140//Steroid hormone biosynthesis	K12343	GO:0005737//cytoplasm;GO:0016020//membrane;GO:0016021//integral component of membrane;GO:0043025//neuronal cell body;GO:0043209//myelin sheath;GO:0043231//intracellular membrane-bounded organelle;GO:0048471//perinuclear region of cytoplasm;GO:0070852//cell body fiber	GO:0003865//3-oxo-5-alpha-steroid 4-dehydrogenase activity;GO:0016627//oxidoreductase activity, acting on the CH-CH group of donors;GO:0033218//amide binding;GO:0047751//cholestenone 5-alpha-reductase activity;GO:0070402//NADPH binding	GO:0001655//urogenital system development;GO:0001889//liver development;GO:0006629//lipid metabolic process;GO:0006694//steroid biosynthetic process;GO:0006702//androgen biosynthetic process;GO:0006710//androgen catabolic process;GO:0008202//steroid metabolic process;GO:0008209//androgen metabolic process;GO:0008584//male gonad development;GO:0009267//cellular response to starvation;GO:0014070//r…
ENSMUSG00000027870	76	125	135	196	566	547	1.57	2.12	2.65	4.65	13.13	13.84	2.113333333	10.54	2.318282622	8.93E-11	2.80E-08	Hao2	hydroxyacid oxidase 2 [Source:MGI Symbol;Acc:MGI:96012]	Metabolism;Metabolism;Cellular Processes;Metabolism	Global and overview maps;Global and overview maps;Transport and catabolism;Carbohydrate metabolism	ko01100//Metabolic pathways;ko01200//Carbon metabolism;ko04146//Peroxisome;ko00630//Glyoxylate and dicarboxylate metabolism	K11517;K11517;K11517;K11517	GO:0005739//mitochondrion;GO:0005777//peroxisome	GO:0003824//catalytic activity;GO:0003973//(S)-2-hydroxy-acid oxidase activity;GO:0004459//L-lactate dehydrogenase activity;GO:0010181//FMN binding;GO:0016491//oxidoreductase activity;GO:0047730//carnosine synthase activity;GO:0052852//very-long-chain-(S)-2-hydroxy-acid oxidase activity;GO:0052853//long-chain-(S)-2-hydroxy-long-chain-acid oxidase activity;GO:0052854//medium-chain-(S)-2-hydroxy-ac…	GO:0018924//mandelate metabolic process;GO:0019395//fatty acid oxidation;GO:0019516//lactate oxidation;GO:0035499//carnosine biosynthetic process;GO:0051260//protein homooligomerization;GO:0055114//oxidation-reduction process
ENSMUSG00000039886	3995	5682	3810	1866	1598	1799	108.65	126.64	98.45	58.23	48.74	59.82	111.2466667	55.59666667	-1.000691816	8.93E-11	2.80E-08	Tmem120a	transmembrane protein 120A [Source:MGI Symbol;Acc:MGI:2686991]	-	-	-	-	GO:0005634//nucleus;GO:0005637//nuclear inner membrane;GO:0016020//membrane;GO:0016021//integral component of membrane	GO:0003674//molecular_function	GO:0045444//fat cell differentiation;GO:0051260//protein homooligomerization;GO:0051291//protein heterooligomerization
ENSMUSG00000024427	108	148	144	224	397	284	0.96	1.08	1.22	2.29	3.97	3.1	1.086666667	3.12	1.521636565	1.44E-10	4.11E-08	Spry4	sprouty RTK signaling antagonist 4 [Source:MGI Symbol;Acc:MGI:1345144]	-	-	-	-	GO:0005737//cytoplasm;GO:0005829//cytosol;GO:0016020//membrane	GO:0005515//protein binding	GO:0007275//multicellular organism development;GO:0009966//regulation of signal transduction;GO:0040037//negative regulation of fibroblast growth factor receptor signaling pathway;GO:0043407//negative regulation of MAP kinase activity;GO:0046580//negative regulation of Ras protein signal transduction;GO:0070373//negative regulation of ERK1 and ERK2 cascade;GO:1990830//cellular response to leukemi…
ENSMUSG00000104445	715	578	720	185	213	259	15.65	10.37	14.97	4.64	5.23	6.93	13.66333333	5.6	-1.286810757	2.11E-10	5.78E-08	Rhbg	Rhesus blood group-associated B glycoprotein [Source:MGI Symbol;Acc:MGI:1927379]	-	-	-	-	GO:0005886//plasma membrane;GO:0005887//integral component of plasma membrane;GO:0014731//spectrin-associated cytoskeleton;GO:0016020//membrane;GO:0016021//integral component of membrane;GO:0016323//basolateral plasma membrane;GO:0030659//cytoplasmic vesicle membrane;GO:0031410//cytoplasmic vesicle;GO:0046658//anchored component of plasma membrane	GO:0008519//ammonium transmembrane transporter activity;GO:0030506//ankyrin binding	GO:0015696//ammonium transport;GO:0070634//transepithelial ammonium transport;GO:0072488//ammonium transmembrane transport
ENSMUSG00000061825	1379	1728	916	36	107	151	29.68	30.48	18.73	0.89	2.58	3.97	26.29666667	2.48	-3.406467911	2.12E-10	5.78E-08	Ces2c	carboxylesterase 2C [Source:MGI Symbol;Acc:MGI:2385905]	Metabolism	Xenobiotics biodegradation and metabolism	ko00983//Drug metabolism - other enzymes	K03927	GO:0005615//extracellular space;GO:0005783//endoplasmic reticulum;GO:0043231//intracellular membrane-bounded organelle	GO:0016787//hydrolase activity;GO:0047619//acylcarnitine hydrolase activity;GO:0052689//carboxylic ester hydrolase activity	-
ENSMUSG00000071547	228	299	213	339	709	594	5.23	5.62	4.64	8.92	18.24	16.66	5.163333333	14.60666667	1.50025234	4.38E-10	1.15E-07	Nt5dc2	5'-nucleotidase domain containing 2 [Source:MGI Symbol;Acc:MGI:1917271]	-	-	-	-	GO:0005575//cellular_component	GO:0008253//5'-nucleotidase activity;GO:0046872//metal ion binding	GO:0016311//dephosphorylation
ENSMUSG00000027513	96426	141925	104450	43256	33033	46348	1536.4	1853.28	1581.02	790.9	590.26	902.96	1656.9	761.3733333	-1.121810587	4.62E-10	1.18E-07	Pck1	phosphoenolpyruvate carboxykinase 1, cytosolic [Source:MGI Symbol;Acc:MGI:97501]	Metabolism;Environmental Information Processing;Organismal Systems;Environmental Information Processing;Environmental Information Processing;Human Diseases;Organismal Systems;Organismal Systems;Organismal Systems;Metabolism;Metabolism;Metabolism;Organismal Systems	Global and overview maps;Signal transduction;Endocrine system;Signal transduction;Signal transduction;Endocrine and metabolic diseases;Endocrine system;Endocrine system;Endocrine system;Carbohydrate metabolism;Carbohydrate metabolism;Carbohydrate metabolism;Excretory system	ko01100//Metabolic pathways;ko04151//PI3K-Akt signaling pathway;ko04910//Insulin signaling pathway;ko04068//FoxO signaling pathway;ko04152//AMPK signaling pathway;ko04931//Insulin resistance;ko04922//Glucagon signaling pathway;ko03320//PPAR signaling pathway;ko04920//Adipocytokine signaling pathway;ko00010//Glycolysis / Gluconeogenesis;ko00620//Pyruvate metabolism;ko00020//Citrate cycle (TCA cycl…	K01596;K01596;K01596;K01596;K01596;K01596;K01596;K01596;K01596;K01596;K01596;K01596;K01596	GO:0005737//cytoplasm;GO:0005739//mitochondrion;GO:0005829//cytosol	GO:0000166//nucleotide binding;GO:0000287//magnesium ion binding;GO:0004550//nucleoside diphosphate kinase activity;GO:0004611//phosphoenolpyruvate carboxykinase activity;GO:0004613//phosphoenolpyruvate carboxykinase (GTP) activity;GO:0005525//GTP binding;GO:0016829//lyase activity;GO:0016831//carboxy-lyase activity;GO:0017076//purine nucleotide binding;GO:0019003//GDP binding;GO:0030145//mangane…	GO:0006006//glucose metabolic process;GO:0006090//pyruvate metabolic process;GO:0006094//gluconeogenesis;GO:0006107//oxaloacetate metabolic process;GO:0006165//nucleoside diphosphate phosphorylation;GO:0006475//internal protein amino acid acetylation;GO:0006629//lipid metabolic process;GO:0007568//aging;GO:0009617//response to bacterium;GO:0014823//response to activity;GO:0019543//propionate cata…
ENSMUSG00000110353	253	374	275	102	122	87	6.98	8.34	6.98	3.31	3.71	2.83	7.433333333	3.283333333	-1.17884808	5.75E-10	1.41E-07	Gm33543	predicted gene, 33543 [Source:MGI Symbol;Acc:MGI:5592702]	-	-	-	-	-	-	-
ENSMUSG00000070661	96	213	152	264	531	433	3.26	5.93	4.9	10.28	20.21	17.97	4.696666667	16.15333333	1.782122793	6.83E-10	1.65E-07	Rnf186	ring finger protein 186 [Source:MGI Symbol;Acc:MGI:1914075]	-	-	-	-	GO:0005789//endoplasmic reticulum membrane;GO:0016020//membrane;GO:0016021//integral component of membrane	GO:0004842//ubiquitin-protein transferase activity;GO:0061630//ubiquitin protein ligase activity	GO:0035519//protein K29-linked ubiquitination;GO:0043161//proteasome-mediated ubiquitin-dependent protein catabolic process;GO:0051865//protein autoubiquitination;GO:0070059//intrinsic apoptotic signaling pathway in response to endoplasmic reticulum stress;GO:0070534//protein K63-linked ubiquitination;GO:0070585//protein localization to mitochondrion
ENSMUSG00000042540	61	114	32	2	1	0	1.76	2.71	0.88	0.07	0.03	0	1.783333333	0.033333333	-5.741466986	1.46E-09	3.33E-07	Acot5	acyl-CoA thioesterase 5 [Source:MGI Symbol;Acc:MGI:2384969]	Metabolism;Metabolism;Metabolism	Global and overview maps;Lipid metabolism;Lipid metabolism	ko01100//Metabolic pathways;ko00062//Fatty acid elongation;ko01040//Biosynthesis of unsaturated fatty acids	K01068;K01068;K01068	GO:0005777//peroxisome;GO:0005829//cytosol	GO:0016290//palmitoyl-CoA hydrolase activity;GO:0016787//hydrolase activity;GO:0016790//thiolester hydrolase activity;GO:0047617//acyl-CoA hydrolase activity;GO:0052689//carboxylic ester hydrolase activity	GO:0000038//very long-chain fatty acid metabolic process;GO:0001676//long-chain fatty acid metabolic process;GO:0006629//lipid metabolic process;GO:0006631//fatty acid metabolic process;GO:0006637//acyl-CoA metabolic process;GO:0032788//saturated monocarboxylic acid metabolic process;GO:0032789//unsaturated monocarboxylic acid metabolic process
ENSMUSG00000031808	2363	4294	1621	856	590	610	43.01	60.69	28.28	17.51	12.25	13.21	43.99333333	14.32333333	-1.618917641	1.73E-09	3.74E-07	Slc27a1	solute carrier family 27 (fatty acid transporter), member 1 [Source:MGI Symbol;Acc:MGI:1347098]	Human Diseases;Organismal Systems	Endocrine and metabolic diseases;Endocrine system	ko04931//Insulin resistance;ko03320//PPAR signaling pathway	K08745;K08745	GO:0005737//cytoplasm;GO:0005739//mitochondrion;GO:0005743//mitochondrial inner membrane;GO:0005783//endoplasmic reticulum;GO:0005829//cytosol;GO:0005886//plasma membrane;GO:0005887//integral component of plasma membrane;GO:0005901//caveola;GO:0012505//endomembrane system;GO:0016020//membrane;GO:0016021//integral component of membrane;GO:0031410//cytoplasmic vesicle;GO:0043231//intracellular memb…	GO:0000166//nucleotide binding;GO:0003824//catalytic activity;GO:0004467//long-chain fatty acid-CoA ligase activity;GO:0005324//long-chain fatty acid transporter activity;GO:0005515//protein binding;GO:0015245//fatty acid transporter activity;GO:0016874//ligase activity;GO:0031957//very long-chain fatty acid-CoA ligase activity;GO:0042803//protein homodimerization activity	GO:0001579//medium-chain fatty acid transport;GO:0001676//long-chain fatty acid metabolic process;GO:0006629//lipid metabolic process;GO:0006631//fatty acid metabolic process;GO:0006646//phosphatidylethanolamine biosynthetic process;GO:0006654//phosphatidic acid biosynthetic process;GO:0006655//phosphatidylglycerol biosynthetic process;GO:0006656//phosphatidylcholine biosynthetic process;GO:00066…
ENSMUSG00000037411	28	45	44	75	154	147	0.43	0.52	0.64	1.26	2.57	2.6	0.53	2.143333333	2.015791972	2.31E-09	4.83E-07	Serpine1	serine (or cysteine) peptidase inhibitor, clade E, member 1 [Source:MGI Symbol;Acc:MGI:97608]	Cellular Processes;Environmental Information Processing;Environmental Information Processing;Environmental Information Processing;Human Diseases;Human Diseases;Organismal Systems;Cellular Processes	Cell growth and death;Signal transduction;Signal transduction;Signal transduction;Infectious diseases;Endocrine and metabolic diseases;Immune system;Cell growth and death	ko04218//Cellular senescence;ko04390//Hippo signaling pathway;ko04371//Apelin signaling pathway;ko04066//HIF-1 signaling pathway;ko05142//Chagas disease (American trypanosomiasis);ko04933//AGE-RAGE signaling pathway in diabetic complications;ko04610//Complement and coagulation cascades;ko04115//p53 signaling pathway	K03982;K03982;K03982;K03982;K03982;K03982;K03982;K03982	GO:0005576//extracellular region;GO:0005615//extracellular space;GO:0070062//extracellular exosome	GO:0002020//protease binding;GO:0004867//serine-type endopeptidase inhibitor activity;GO:0005102//receptor binding	GO:0001300//chronological cell aging;GO:0001525//angiogenesis;GO:0010469//regulation of receptor activity;GO:0010757//negative regulation of plasminogen activation;GO:0010951//negative regulation of endopeptidase activity;GO:0014912//negative regulation of smooth muscle cell migration;GO:0030194//positive regulation of blood coagulation;GO:0030336//negative regulation of cell migration;GO:0032757…
ENSMUSG00000017390	321	743	258	67	133	69	6.33	11.93	4.58	1.67	2.87	1.66	7.613333333	2.066666667	-1.88122253	3.22E-09	6.41E-07	Aldoc	aldolase C, fructose-bisphosphate [Source:MGI Symbol;Acc:MGI:101863]	Metabolism;Metabolism;Metabolism;Metabolism;Metabolism;Metabolism	Global and overview maps;Global and overview maps;Global and overview maps;Carbohydrate metabolism;Carbohydrate metabolism;Carbohydrate metabolism	ko01100//Metabolic pathways;ko01200//Carbon metabolism;ko01230//Biosynthesis of amino acids;ko00010//Glycolysis / Gluconeogenesis;ko00051//Fructose and mannose metabolism;ko00030//Pentose phosphate pathway	K01623;K01623;K01623;K01623;K01623;K01623	GO:0005737//cytoplasm;GO:0005739//mitochondrion;GO:0005829//cytosol;GO:0030424//axon;GO:0099524//postsynaptic cytosol	GO:0003824//catalytic activity;GO:0004332//fructose-bisphosphate aldolase activity;GO:0008092//cytoskeletal protein binding;GO:0016829//lyase activity	GO:0006096//glycolytic process;GO:0006915//apoptotic process;GO:0007568//aging;GO:0030388//fructose 1,6-bisphosphate metabolic process;GO:0030855//epithelial cell differentiation;GO:0051289//protein homotetramerization;GO:0051290//protein heterotetramerization
ENSMUSG00000054484	385	698	472	186	123	148	5.89	8.7	6.73	3.13	2.11	2.7	7.106666667	2.646666667	-1.424996526	4.21E-09	8.25E-07	Tmem62	transmembrane protein 62 [Source:MGI Symbol;Acc:MGI:2139461]	-	-	-	-	GO:0005575//cellular_component;GO:0016020//membrane;GO:0016021//integral component of membrane	GO:0003674//molecular_function;GO:0016787//hydrolase activity	GO:0008150//biological_process
ENSMUSG00000032561	205	334	168	75	60	55	1.98	2.62	1.51	0.81	0.64	0.64	2.036666667	0.696666667	-1.547669438	5.64E-09	1.07E-06	Acpp	acid phosphatase, prostate [Source:MGI Symbol;Acc:MGI:1928480]	-	-	-	-	GO:0005576//extracellular region;GO:0005615//extracellular space;GO:0005764//lysosome;GO:0005765//lysosomal membrane;GO:0005771//multivesicular body;GO:0005886//plasma membrane;GO:0012506//vesicle membrane;GO:0016020//membrane;GO:0016021//integral component of membrane;GO:0030141//secretory granule;GO:0030175//filopodium;GO:0031985//Golgi cisterna;GO:0045177//apical part of cell	GO:0003993//acid phosphatase activity;GO:0008253//5'-nucleotidase activity;GO:0016787//hydrolase activity;GO:0016791//phosphatase activity;GO:0033265//choline binding;GO:0042131//thiamine phosphate phosphatase activity;GO:0042802//identical protein binding;GO:0042803//protein homodimerization activity;GO:0052642//lysophosphatidic acid phosphatase activity	GO:0006144//purine nucleobase metabolic process;GO:0006772//thiamine metabolic process;GO:0009117//nucleotide metabolic process;GO:0016311//dephosphorylation;GO:0046085//adenosine metabolic process;GO:0051289//protein homotetramerization;GO:0051930//regulation of sensory perception of pain;GO:0060168//positive regulation of adenosine receptor signaling pathway
ENSMUSG00000039809	561	647	449	715	1621	1128	4.14	3.91	3.15	6.05	13.4	10.17	3.733333333	9.873333333	1.403072908	5.77E-09	1.08E-06	Gabbr2	gamma-aminobutyric acid (GABA) B receptor, 2 [Source:MGI Symbol;Acc:MGI:2386030]	Environmental Information Processing;Environmental Information Processing;Organismal Systems;Human Diseases;Organismal Systems;Organismal Systems	Signaling molecules and interaction;Signal transduction;Endocrine system;Substance dependence;Nervous system;Sensory system	ko04080//Neuroactive ligand-receptor interaction;ko04024//cAMP signaling pathway;ko04915//Estrogen signaling pathway;ko05032//Morphine addiction;ko04727//GABAergic synapse;ko04742//Taste transduction	K04615;K04615;K04615;K04615;K04615;K04615	GO:0005737//cytoplasm;GO:0005886//plasma membrane;GO:0005887//integral component of plasma membrane;GO:0016020//membrane;GO:0016021//integral component of membrane;GO:0030054//cell junction;GO:0038039//G-protein coupled receptor heterodimeric complex;GO:0043005//neuron projection;GO:0045202//synapse;GO:0045211//postsynaptic membrane;GO:1902710//GABA receptor complex	GO:0004930//G-protein coupled receptor activity;GO:0004965//G-protein coupled GABA receptor activity;GO:0005515//protein binding;GO:0046982//protein heterodimerization activity	GO:0007165//signal transduction;GO:0007186//G-protein coupled receptor signaling pathway;GO:0007214//gamma-aminobutyric acid signaling pathway
ENSMUSG00000028051	36	26	14	67	96	110	0.38	0.23	0.14	0.82	1.14	1.43	0.25	1.13	2.176322773	7.26E-09	1.32E-06	Hcn3	hyperpolarization-activated, cyclic nucleotide-gated K+ 3 [Source:MGI Symbol;Acc:MGI:1298211]	-	-	-	-	GO:0005886//plasma membrane;GO:0005887//integral component of plasma membrane;GO:0016020//membrane;GO:0016021//integral component of membrane;GO:0030424//axon;GO:0030425//dendrite;GO:0043025//neuronal cell body;GO:0044316//cone cell pedicle;GO:0045202//synapse	GO:0000166//nucleotide binding;GO:0005216//ion channel activity;GO:0005244//voltage-gated ion channel activity;GO:0005248//voltage-gated sodium channel activity;GO:0005249//voltage-gated potassium channel activity;GO:0005267//potassium channel activity;GO:0005272//sodium channel activity;GO:0005515//protein binding;GO:0030552//cAMP binding	GO:0006811//ion transport;GO:0006813//potassium ion transport;GO:0006814//sodium ion transport;GO:0034765//regulation of ion transmembrane transport;GO:0035725//sodium ion transmembrane transport;GO:0042391//regulation of membrane potential;GO:0055085//transmembrane transport;GO:0071805//potassium ion transmembrane transport;GO:0072718//response to cisplatin;GO:1903351//cellular response to dopam…
ENSMUSG00000027999	310	368	338	426	645	635	8.51	8.39	8.91	14.09	20.75	22.39	8.603333333	19.07666667	1.148841465	8.89E-09	1.59E-06	Pla2g12a	phospholipase A2, group XIIA [Source:MGI Symbol;Acc:MGI:1913600]	Metabolism;Environmental Information Processing;Organismal Systems;Organismal Systems;Metabolism;Metabolism;Metabolism;Metabolism;Organismal Systems;Metabolism	Global and overview maps;Signal transduction;Circulatory system;Digestive system;Lipid metabolism;Lipid metabolism;Lipid metabolism;Lipid metabolism;Digestive system;Lipid metabolism	ko01100//Metabolic pathways;ko04014//Ras signaling pathway;ko04270//Vascular smooth muscle contraction;ko04972//Pancreatic secretion;ko00564//Glycerophospholipid metabolism;ko00590//Arachidonic acid metabolism;ko00591//Linoleic acid metabolism;ko00565//Ether lipid metabolism;ko04975//Fat digestion and absorption;ko00592//alpha-Linolenic acid metabolism	K01047;K01047;K01047;K01047;K01047;K01047;K01047;K01047;K01047;K01047	GO:0005576//extracellular region;GO:0005737//cytoplasm	GO:0004623//phospholipase A2 activity;GO:0005509//calcium ion binding;GO:0016787//hydrolase activity;GO:0046872//metal ion binding	GO:0006629//lipid metabolic process;GO:0006644//phospholipid metabolic process;GO:0016042//lipid catabolic process;GO:0050482//arachidonic acid secretion
ENSMUSG00000026639	1307	2003	1438	592	376	582	13.2	16.65	13.98	6.74	4.19	7.03	14.61	5.986666667	-1.287131329	9.66E-09	1.71E-06	Lamb3	laminin, beta 3 [Source:MGI Symbol;Acc:MGI:99915]	Human Diseases;Human Diseases;Environmental Information Processing;Cellular Processes;Human Diseases;Human Diseases;Human Diseases;Environmental Information Processing	Cancers;Infectious diseases;Signal transduction;Cellular community - eukaryotes;Infectious diseases;Infectious diseases;Cancers;Signaling molecules and interaction	ko05200//Pathways in cancer;ko05165//Human papillomavirus infection;ko04151//PI3K-Akt signaling pathway;ko04510//Focal adhesion;ko05145//Toxoplasmosis;ko05146//Amoebiasis;ko05222//Small cell lung cancer;ko04512//ECM-receptor interaction	K06244;K06244;K06244;K06244;K06244;K06244;K06244;K06244	GO:0005576//extracellular region;GO:0005604//basement membrane;GO:0005610//laminin-5 complex;GO:0043256//laminin complex	GO:0005178//integrin binding;GO:0005201//extracellular matrix structural constituent;GO:0044877//macromolecular complex binding	GO:0007155//cell adhesion;GO:0009887//organ morphogenesis;GO:0009888//tissue development;GO:0016477//cell migration;GO:0034446//substrate adhesion-dependent cell spreading;GO:0035987//endodermal cell differentiation;GO:0050873//brown fat cell differentiation;GO:0070831//basement membrane assembly
ENSMUSG00000025396	4766	6180	6473	7552	10884	11606	163.99	181.32	217.37	304.7	432.96	496.94	187.56	411.5333333	1.133657106	1.40E-08	2.37E-06	Hsd17b6	hydroxysteroid (17-beta) dehydrogenase 6 [Source:MGI Symbol;Acc:MGI:1351670]	Metabolism;Metabolism;Metabolism	Global and overview maps;Metabolism of cofactors and vitamins;Lipid metabolism	ko01100//Metabolic pathways;ko00830//Retinol metabolism;ko00140//Steroid hormone biosynthesis	K13369;K13369;K13369	GO:0005768//endosome;GO:0005783//endoplasmic reticulum;GO:0016020//membrane;GO:0031090//organelle membrane;GO:0031901//early endosome membrane;GO:0043231//intracellular membrane-bounded organelle	GO:0004303//estradiol 17-beta-dehydrogenase activity;GO:0004745//retinol dehydrogenase activity;GO:0016491//oxidoreductase activity;GO:0047035//testosterone dehydrogenase (NAD+) activity	GO:0006629//lipid metabolic process;GO:0008202//steroid metabolic process;GO:0055114//oxidation-reduction process
ENSMUSG00000030731	65	43	52	117	129	167	1.3	0.76	0.84	3.44	2.75	3.98	0.966666667	3.39	1.810194874	1.56E-08	2.58E-06	Syt3	synaptotagmin III [Source:MGI Symbol;Acc:MGI:99665]	-	-	-	-	GO:0005768//endosome;GO:0016020//membrane;GO:0016021//integral component of membrane	-	GO:0017156//calcium ion regulated exocytosis;GO:1903861//positive regulation of dendrite extension
ENSMUSG00000058454	1309	1840	978	562	527	408	31.49	32.81	19.44	14.9	12.96	9.95	27.91333333	12.60333333	-1.147149069	2.02E-08	3.26E-06	Dhcr7	7-dehydrocholesterol reductase [Source:MGI Symbol;Acc:MGI:1298378]	Metabolism;Metabolism	Global and overview maps;Lipid metabolism	ko01100//Metabolic pathways;ko00100//Steroid biosynthesis	K00213;K00213	GO:0005640//nuclear outer membrane;GO:0005783//endoplasmic reticulum;GO:0005789//endoplasmic reticulum membrane;GO:0005829//cytosol;GO:0016020//membrane;GO:0016021//integral component of membrane;GO:0030176//integral component of endoplasmic reticulum membrane;GO:0043231//intracellular membrane-bounded organelle	GO:0009918//sterol delta7 reductase activity;GO:0016491//oxidoreductase activity;GO:0016628//oxidoreductase activity, acting on the CH-CH group of donors, NAD or NADP as acceptor;GO:0047598//7-dehydrocholesterol reductase activity;GO:0050661//NADP binding	GO:0001568//blood vessel development;GO:0006629//lipid metabolic process;GO:0006694//steroid biosynthetic process;GO:0006695//cholesterol biosynthetic process;GO:0008202//steroid metabolic process;GO:0008203//cholesterol metabolic process;GO:0009791//post-embryonic development;GO:0016126//sterol biosynthetic process;GO:0016132//brassinosteroid biosynthetic process;GO:0030154//cell differentiation…
ENSMUSG00000020642	580	749	467	209	77	106	6.74	6.14	4.01	2.04	1.06	1.71	5.63	1.603333333	-1.812060529	2.56E-08	3.97E-06	Rnf144a	ring finger protein 144A [Source:MGI Symbol;Acc:MGI:1344401]	-	-	-	-	GO:0000151//ubiquitin ligase complex;GO:0005737//cytoplasm;GO:0005794//Golgi apparatus;GO:0005886//plasma membrane;GO:0016020//membrane;GO:0016021//integral component of membrane;GO:0030659//cytoplasmic vesicle membrane;GO:0031410//cytoplasmic vesicle;GO:0043231//intracellular membrane-bounded organelle	GO:0004842//ubiquitin-protein transferase activity;GO:0016740//transferase activity;GO:0031624//ubiquitin conjugating enzyme binding;GO:0046872//metal ion binding;GO:0061630//ubiquitin protein ligase activity	GO:0000209//protein polyubiquitination;GO:0006511//ubiquitin-dependent protein catabolic process;GO:0016567//protein ubiquitination;GO:0032436//positive regulation of proteasomal ubiquitin-dependent protein catabolic process
ENSMUSG00000031776	279	295	143	69	72	63	5.89	5.15	2.91	1.68	1.66	1.58	4.65	1.64	-1.503534901	3.28E-08	4.90E-06	Arl2bp	ADP-ribosylation factor-like 2 binding protein [Source:MGI Symbol;Acc:MGI:1349429]	-	-	-	-	GO:0005634//nucleus;GO:0005737//cytoplasm;GO:0005739//mitochondrion;GO:0005758//mitochondrial intermembrane space;GO:0005813//centrosome;GO:0005815//microtubule organizing center;GO:0005856//cytoskeleton;GO:0005929//cilium;GO:0030496//midbody;GO:0042995//cell projection	GO:0003713//transcription coactivator activity;GO:0005515//protein binding;GO:0030695//GTPase regulator activity	GO:0042531//positive regulation of tyrosine phosphorylation of STAT protein;GO:0043547//positive regulation of GTPase activity;GO:0050790//regulation of catalytic activity;GO:0051457//maintenance of protein location in nucleus;GO:1903508//positive regulation of nucleic acid-templated transcription
ENSMUSG00000047822	173	515	181	560	825	1049	8.48	20.69	8.43	31.5	45.35	62.87	12.53333333	46.57333333	1.893733981	4.01E-08	5.85E-06	Angptl8	angiopoietin-like 8 [Source:MGI Symbol;Acc:MGI:3643534]	Organismal Systems	Digestive system	ko04979//Cholesterol metabolism	K22289	GO:0005576//extracellular region	GO:0005179//hormone activity	GO:0006629//lipid metabolic process;GO:0007165//signal transduction;GO:0010954//positive regulation of protein processing;GO:0019216//regulation of lipid metabolic process;GO:0044255//cellular lipid metabolic process;GO:0045444//fat cell differentiation;GO:0048469//cell maturation;GO:0050746//regulation of lipoprotein metabolic process;GO:0051005//negative regulation of lipoprotein lipase activit…
ENSMUSG00000115232	50	10	57	0	0	0	0.64	0.11	0.7	0	0	0	0.483333333	0.001	-8.916874684	4.26E-08	6.15E-06	Gm49378	predicted gene, 49378 [Source:MGI Symbol;Acc:MGI:6121598]	-	-	-	-	GO:0016020//membrane;GO:0016021//integral component of membrane	-	GO:0072657//protein localization to membrane
ENSMUSG00000027993	886	1150	836	388	188	255	6.55	6.81	6.02	3.2	1.6	2.32	6.46	2.373333333	-1.444619424	4.32E-08	6.16E-06	Trim2	tripartite motif-containing 2 [Source:MGI Symbol;Acc:MGI:1933163]	-	-	-	-	GO:0005622//intracellular;GO:0005737//cytoplasm	GO:0004842//ubiquitin-protein transferase activity;GO:0005515//protein binding;GO:0008270//zinc ion binding;GO:0016740//transferase activity;GO:0017022//myosin binding;GO:0046872//metal ion binding;GO:0061630//ubiquitin protein ligase activity	GO:0000209//protein polyubiquitination;GO:0016567//protein ubiquitination;GO:0043161//proteasome-mediated ubiquitin-dependent protein catabolic process;GO:0043523//regulation of neuron apoptotic process;GO:1990830//cellular response to leukemia inhibitory factor
ENSMUSG00000028359	90	61	123	19	9	13	4.94	2.74	6.41	1.2	0.55	0.87	4.696666667	0.873333333	-2.427032895	5.19E-08	7.17E-06	Orm3	orosomucoid 3 [Source:MGI Symbol;Acc:MGI:97445]	-	-	-	-	GO:0005576//extracellular region;GO:0005615//extracellular space	-	GO:0002682//regulation of immune system process
ENSMUSG00000046598	8145	9759	9626	10583	18217	16980	188.1	187.06	212.44	284.21	479.69	490.66	195.8666667	418.1866667	1.094275169	5.32E-08	7.26E-06	Bdh1	3-hydroxybutyrate dehydrogenase, type 1 [Source:MGI Symbol;Acc:MGI:1919161]	Metabolism;Metabolism;Metabolism	Global and overview maps;Carbohydrate metabolism;Lipid metabolism	ko01100//Metabolic pathways;ko00650//Butanoate metabolism;ko00072//Synthesis and degradation of ketone bodies	K00019;K00019;K00019	GO:0005654//nucleoplasm;GO:0005739//mitochondrion;GO:0005743//mitochondrial inner membrane;GO:0005759//mitochondrial matrix;GO:0016020//membrane;GO:0099617//matrix side of mitochondrial inner membrane	GO:0003824//catalytic activity;GO:0003858//3-hydroxybutyrate dehydrogenase activity;GO:0005543//phospholipid binding;GO:0016491//oxidoreductase activity	GO:0008152//metabolic process;GO:0055114//oxidation-reduction process
ENSMUSG00000036381	77	137	109	31	23	17	1.88	2.76	2.45	1	0.73	0.49	2.363333333	0.74	-1.675225951	5.97E-08	7.97E-06	P2ry14	purinergic receptor P2Y, G-protein coupled, 14 [Source:MGI Symbol;Acc:MGI:2155705]	Environmental Information Processing	Signaling molecules and interaction	ko04080//Neuroactive ligand-receptor interaction	K04299	GO:0005886//plasma membrane;GO:0016020//membrane;GO:0016021//integral component of membrane	GO:0004930//G-protein coupled receptor activity;GO:0045028//G-protein coupled purinergic nucleotide receptor activity	GO:0006955//immune response;GO:0007165//signal transduction;GO:0007186//G-protein coupled receptor signaling pathway;GO:0035589//G-protein coupled purinergic nucleotide receptor signaling pathway
ENSMUSG00000023045	624	940	726	906	1520	1312	11.98	14.79	13.24	19.96	32.73	30.8	13.33666667	27.83	1.061242781	6.15E-08	8.12E-06	Soat2	sterol O-acyltransferase 2 [Source:MGI Symbol;Acc:MGI:1332226]	Organismal Systems;Metabolism	Digestive system;Lipid metabolism	ko04979//Cholesterol metabolism;ko00100//Steroid biosynthesis	K00637;K00637	GO:0005783//endoplasmic reticulum;GO:0005789//endoplasmic reticulum membrane;GO:0005903//brush border;GO:0016020//membrane;GO:0016021//integral component of membrane	GO:0000062//fatty-acyl-CoA binding;GO:0004772//sterol O-acyltransferase activity;GO:0008374//O-acyltransferase activity;GO:0015485//cholesterol binding;GO:0016740//transferase activity;GO:0016746//transferase activity, transferring acyl groups;GO:0034736//cholesterol O-acyltransferase activity	GO:0006629//lipid metabolic process;GO:0008202//steroid metabolic process;GO:0008203//cholesterol metabolic process;GO:0033344//cholesterol efflux;GO:0034379//very-low-density lipoprotein particle assembly;GO:0034435//cholesterol esterification;GO:0042632//cholesterol homeostasis
ENSMUSG00000027562	308	435	469	149	161	146	11.45	14.53	16.85	6.61	6.81	7.75	14.27666667	7.056666667	-1.016600408	8.54E-08	1.10E-05	Car2	carbonic anhydrase 2 [Source:MGI Symbol;Acc:MGI:88269]	Organismal Systems;Organismal Systems;Organismal Systems;Organismal Systems;Organismal Systems;Metabolism	Digestive system;Digestive system;Digestive system;Excretory system;Excretory system;Energy metabolism	ko04972//Pancreatic secretion;ko04971//Gastric acid secretion;ko04976//Bile secretion;ko04966//Collecting duct acid secretion;ko04964//Proximal tubule bicarbonate reclamation;ko00910//Nitrogen metabolism	K18245;K18245;K18245;K18245;K18245;K18245	GO:0005615//extracellular space;GO:0005737//cytoplasm;GO:0005829//cytosol;GO:0005886//plasma membrane;GO:0005902//microvillus;GO:0016020//membrane;GO:0016323//basolateral plasma membrane;GO:0030424//axon;GO:0043209//myelin sheath;GO:0045177//apical part of cell	GO:0004064//arylesterase activity;GO:0004089//carbonate dehydratase activity;GO:0008270//zinc ion binding;GO:0016829//lyase activity;GO:0046872//metal ion binding	GO:0001822//kidney development;GO:0002009//morphogenesis of an epithelium;GO:0006885//regulation of pH;GO:0009268//response to pH;GO:0010033//response to organic substance;GO:0010043//response to zinc ion;GO:0015670//carbon dioxide transport;GO:0032230//positive regulation of synaptic transmission, GABAergic;GO:0032849//positive regulation of cellular pH reduction;GO:0038166//angiotensin-activate…
ENSMUSG00000039620	208	282	168	77	54	75	3.58	3.9	2.74	1.46	0.94	1.58	3.406666667	1.326666667	-1.36055486	9.77E-08	1.23E-05	Trmt9b	tRNA methyltransferase 9B [Source:MGI Symbol;Acc:MGI:2442328]	-	-	-	-	GO:0005634//nucleus;GO:0005737//cytoplasm	GO:0008168//methyltransferase activity;GO:0008175//tRNA methyltransferase activity;GO:0016300//tRNA (uracil) methyltransferase activity;GO:0016740//transferase activity	GO:0002098//tRNA wobble uridine modification;GO:0008033//tRNA processing;GO:0030488//tRNA methylation;GO:0032259//methylation
ENSMUSG00000039395	1043	1406	930	494	345	449	19.36	21.39	16.4	10.52	7.18	10.19	19.05	9.296666667	-1.035005564	1.10E-07	1.37E-05	Mreg	melanoregulin [Source:MGI Symbol;Acc:MGI:2151839]	-	-	-	-	GO:0005764//lysosome;GO:0005765//lysosomal membrane;GO:0005886//plasma membrane;GO:0016020//membrane;GO:0016324//apical plasma membrane;GO:0030659//cytoplasmic vesicle membrane;GO:0031300//intrinsic component of organelle membrane;GO:0031410//cytoplasmic vesicle;GO:0031902//late endosome membrane;GO:0032991//macromolecular complex;GO:0033162//melanosome membrane;GO:0042470//melanosome	GO:0005515//protein binding;GO:0008289//lipid binding;GO:0035091//phosphatidylinositol binding	GO:0030318//melanocyte differentiation;GO:0032400//melanosome localization;GO:0032402//melanosome transport;GO:0043473//pigmentation;GO:0048066//developmental pigmentation;GO:0072385//minus-end-directed organelle transport along microtubule;GO:0090382//phagosome maturation
ENSMUSG00000017167	306	540	321	137	145	153	2.38	3.45	2.38	1.23	1.27	1.46	2.736666667	1.32	-1.051881792	1.12E-07	1.38E-05	Cntnap1	contactin associated protein-like 1 [Source:MGI Symbol;Acc:MGI:1858201]	Environmental Information Processing	Signaling molecules and interaction	ko04514//Cell adhesion molecules (CAMs)	K07379	GO:0005886//plasma membrane;GO:0005918//septate junction;GO:0016020//membrane;GO:0016021//integral component of membrane;GO:0030054//cell junction;GO:0030424//axon;GO:0033010//paranodal junction;GO:0033270//paranode region of axon;GO:0043209//myelin sheath;GO:0048787//presynaptic active zone membrane	GO:0017124//SH3 domain binding	GO:0002175//protein localization to paranode region of axon;GO:0007010//cytoskeleton organization;GO:0007155//cell adhesion;GO:0019227//neuronal action potential propagation;GO:0022010//central nervous system myelination;GO:0022011//myelination in peripheral nervous system;GO:0030913//paranodal junction assembly;GO:0031175//neuron projection development;GO:0048812//neuron projection morphogenesis…
ENSMUSG00000057110	278	433	363	151	122	108	1.85	2.39	2.53	1.1	0.87	0.87	2.256666667	0.946666667	-1.253264904	1.21E-07	1.45E-05	Cntrl	centriolin [Source:MGI Symbol;Acc:MGI:1889576]	-	-	-	-	GO:0005737//cytoplasm;GO:0005813//centrosome;GO:0005815//microtubule organizing center;GO:0005829//cytosol;GO:0005856//cytoskeleton;GO:0048471//perinuclear region of cytoplasm;GO:0090543//Flemming body;GO:0097431//mitotic spindle pole	GO:0005515//protein binding;GO:0008092//cytoskeletal protein binding	GO:0000278//mitotic cell cycle;GO:0003279//cardiac septum development;GO:0003281//ventricular septum development;GO:0007049//cell cycle;GO:0035904//aorta development;GO:0051301//cell division;GO:0051493//regulation of cytoskeleton organization;GO:0060976//coronary vasculature development
ENSMUSG00000021775	223	295	214	279	909	691	2.44	2.2	1.85	2.91	9.73	8.44	2.163333333	7.026666667	1.699584484	1.25E-07	1.47E-05	Nr1d2	nuclear receptor subfamily 1, group D, member 2 [Source:MGI Symbol;Acc:MGI:2449205]	-	-	-	-	GO:0005634//nucleus;GO:0005654//nucleoplasm;GO:0005737//cytoplasm;GO:0090575//RNA polymerase II transcription factor complex	GO:0000976//transcription regulatory region sequence-specific DNA binding;GO:0000977//RNA polymerase II regulatory region sequence-specific DNA binding;GO:0000978//RNA polymerase II core promoter proximal region sequence-specific DNA binding;GO:0000980//RNA polymerase II distal enhancer sequence-specific DNA binding;GO:0000981//RNA polymerase II transcription factor activity, sequence-specific DN…	GO:0000122//negative regulation of transcription from RNA polymerase II promoter;GO:0006355//regulation of transcription, DNA-templated;GO:0007275//multicellular organism development;GO:0009755//hormone-mediated signaling pathway;GO:0019216//regulation of lipid metabolic process;GO:0030154//cell differentiation;GO:0030522//intracellular receptor signaling pathway;GO:0033993//response to lipid;GO:…
ENSMUSG00000066071	151	16	54	2	6	2	2.65	0.23	0.9	0.04	0.11	0.04	1.26	0.063333333	-4.314314911	1.28E-07	1.50E-05	Cyp4a12a	cytochrome P450, family 4, subfamily a, polypeptide 12a [Source:MGI Symbol;Acc:MGI:88612]	Metabolism;Organismal Systems;Organismal Systems;Metabolism;Metabolism;Organismal Systems;Metabolism	Global and overview maps;Circulatory system;Sensory system;Metabolism of cofactors and vitamins;Lipid metabolism;Endocrine system;Lipid metabolism	ko01100//Metabolic pathways;ko04270//Vascular smooth muscle contraction;ko04750//Inflammatory mediator regulation of TRP channels;ko00830//Retinol metabolism;ko00590//Arachidonic acid metabolism;ko03320//PPAR signaling pathway;ko00071//Fatty acid degradation	K07425;K07425;K07425;K07425;K07425;K07425;K07425	GO:0005615//extracellular space;GO:0005783//endoplasmic reticulum;GO:0005789//endoplasmic reticulum membrane;GO:0016020//membrane;GO:0031090//organelle membrane;GO:0043231//intracellular membrane-bounded organelle	GO:0004497//monooxygenase activity;GO:0005506//iron ion binding;GO:0016491//oxidoreductase activity;GO:0016705//oxidoreductase activity, acting on paired donors, with incorporation or reduction of molecular oxygen;GO:0018685//alkane 1-monooxygenase activity;GO:0020037//heme binding;GO:0046872//metal ion binding;GO:0070330//aromatase activity	GO:0006631//fatty acid metabolic process;GO:0055114//oxidation-reduction process
ENSMUSG00000030272	193	299	246	316	502	429	5.47	6.94	6.62	10.28	15.96	14.87	6.343333333	13.70333333	1.11121381	1.40E-07	1.62E-05	Camk1	calcium/calmodulin-dependent protein kinase I [Source:MGI Symbol;Acc:MGI:1098535]	Organismal Systems;Organismal Systems	Endocrine system;Endocrine system	ko04921//Oxytocin signaling pathway;ko04925//Aldosterone synthesis and secretion	K08794;K08794	GO:0005634//nucleus;GO:0005737//cytoplasm;GO:0014069//postsynaptic density	GO:0000166//nucleotide binding;GO:0003824//catalytic activity;GO:0004672//protein kinase activity;GO:0004674//protein serine/threonine kinase activity;GO:0004683//calmodulin-dependent protein kinase activity;GO:0005515//protein binding;GO:0005516//calmodulin binding;GO:0005524//ATP binding;GO:0016301//kinase activity;GO:0016740//transferase activity	GO:0006468//protein phosphorylation;GO:0006913//nucleocytoplasmic transport;GO:0007049//cell cycle;GO:0007165//signal transduction;GO:0007275//multicellular organism development;GO:0007399//nervous system development;GO:0008152//metabolic process;GO:0010976//positive regulation of neuron projection development;GO:0016310//phosphorylation;GO:0030154//cell differentiation;GO:0032091//negative regul…
ENSMUSG00000072949	23058	33596	29650	13713	10783	8729	433.96	516.78	530.18	295.41	227.6	199.66	493.64	240.89	-1.035084797	1.92E-07	2.14E-05	Acot1	acyl-CoA thioesterase 1 [Source:MGI Symbol;Acc:MGI:1349396]	Metabolism;Metabolism;Metabolism	Global and overview maps;Lipid metabolism;Lipid metabolism	ko01100//Metabolic pathways;ko00062//Fatty acid elongation;ko01040//Biosynthesis of unsaturated fatty acids	K01068;K01068;K01068	GO:0005737//cytoplasm;GO:0005739//mitochondrion;GO:0005829//cytosol	GO:0016290//palmitoyl-CoA hydrolase activity;GO:0016787//hydrolase activity;GO:0016790//thiolester hydrolase activity;GO:0047617//acyl-CoA hydrolase activity;GO:0052689//carboxylic ester hydrolase activity	GO:0001676//long-chain fatty acid metabolic process;GO:0006629//lipid metabolic process;GO:0006631//fatty acid metabolic process;GO:0006637//acyl-CoA metabolic process;GO:0010667//negative regulation of cardiac muscle cell apoptotic process
ENSMUSG00000027356	51	70	55	11	13	11	0.44	0.49	0.45	0.11	0.13	0.12	0.46	0.12	-1.938599455	2.73E-07	2.96E-05	Fermt1	fermitin family member 1 [Source:MGI Symbol;Acc:MGI:2443583]	-	-	-	-	GO:0005737//cytoplasm;GO:0005829//cytosol;GO:0005856//cytoskeleton;GO:0005886//plasma membrane;GO:0005925//focal adhesion;GO:0016020//membrane;GO:0030054//cell junction;GO:0032587//ruffle membrane;GO:0042995//cell projection	GO:0051015//actin filament binding	GO:0001954//positive regulation of cell-matrix adhesion;GO:0007155//cell adhesion;GO:0007229//integrin-mediated signaling pathway;GO:0010629//negative regulation of gene expression;GO:0030511//positive regulation of transforming growth factor beta receptor signaling pathway;GO:0033630//positive regulation of cell adhesion mediated by integrin;GO:0042308//negative regulation of protein import into…
ENSMUSG00000074170	232	143	191	355	455	320	1.87	0.94	1.46	3.28	4.11	3.15	1.423333333	3.513333333	1.303566892	3.81E-07	4.00E-05	Plekhf1	pleckstrin homology domain containing, family F (with FYVE domain) member 1 [Source:MGI Symbol;Acc:MGI:1919537]	-	-	-	-	GO:0005634//nucleus;GO:0005737//cytoplasm;GO:0005739//mitochondrion;GO:0005764//lysosome;GO:0005768//endosome;GO:0048471//perinuclear region of cytoplasm	GO:0010314//phosphatidylinositol-5-phosphate binding;GO:0032266//phosphatidylinositol-3-phosphate binding;GO:0035091//phosphatidylinositol binding;GO:0046872//metal ion binding;GO:0070273//phosphatidylinositol-4-phosphate binding	GO:0006915//apoptotic process;GO:0007032//endosome organization;GO:0010508//positive regulation of autophagy;GO:0016050//vesicle organization;GO:0046902//regulation of mitochondrial membrane permeability;GO:0072659//protein localization to plasma membrane;GO:2001244//positive regulation of intrinsic apoptotic signaling pathway
ENSMUSG00000038370	454	639	574	852	1790	797	12.21	14.08	14.66	26.29	53.97	26.2	13.65	35.48666667	1.378376114	4.16E-07	4.28E-05	Pcp4l1	Purkinje cell protein 4-like 1 [Source:MGI Symbol;Acc:MGI:1913675]	-	-	-	-	GO:0005575//cellular_component	GO:0003674//molecular_function;GO:0005515//protein binding	GO:0008150//biological_process
ENSMUSG00000074240	45	83	15	3	0	0	3.26	4.9	1.02	0.25	0	0	3.06	0.083333333	-5.198494154	4.39E-07	4.48E-05	Cib3	calcium and integrin binding family member 3 [Source:MGI Symbol;Acc:MGI:2685953]	-	-	-	-	GO:0005575//cellular_component	GO:0000287//magnesium ion binding;GO:0005509//calcium ion binding;GO:0046872//metal ion binding	GO:0008150//biological_process
ENSMUSG00000033107	1472	3693	1558	750	450	649	45.25	92.78	45.49	26.37	15.49	24.4	61.17333333	22.08666667	-1.469727188	4.99E-07	4.87E-05	Rnf125	ring finger protein 125 [Source:MGI Symbol;Acc:MGI:1914914]	Organismal Systems	Immune system	ko04622//RIG-I-like receptor signaling pathway	K12170	GO:0000139//Golgi membrane;GO:0005794//Golgi apparatus;GO:0005829//cytosol;GO:0016020//membrane;GO:0034098//VCP-NPL4-UFD1 AAA ATPase complex;GO:0043231//intracellular membrane-bounded organelle	GO:0002039//p53 binding;GO:0004842//ubiquitin-protein transferase activity;GO:0008270//zinc ion binding;GO:0016740//transferase activity;GO:0031624//ubiquitin conjugating enzyme binding;GO:0046872//metal ion binding;GO:0061630//ubiquitin protein ligase activity	GO:0000209//protein polyubiquitination;GO:0002250//adaptive immune response;GO:0002376//immune system process;GO:0006511//ubiquitin-dependent protein catabolic process;GO:0016567//protein ubiquitination;GO:0032480//negative regulation of type I interferon production;GO:0039536//negative regulation of RIG-I signaling pathway;GO:1990830//cellular response to leukemia inhibitory factor
ENSMUSG00000078597	68	19	33	0	1	2	1.2	0.28	0.55	0	0.02	0.04	0.676666667	0.02	-5.080373416	7.02E-07	6.52E-05	Cyp4a12b	cytochrome P450, family 4, subfamily a, polypeptide 12B [Source:MGI Symbol;Acc:MGI:3611747]	Metabolism;Organismal Systems;Organismal Systems;Metabolism;Metabolism;Organismal Systems;Metabolism	Global and overview maps;Circulatory system;Sensory system;Metabolism of cofactors and vitamins;Lipid metabolism;Endocrine system;Lipid metabolism	ko01100//Metabolic pathways;ko04270//Vascular smooth muscle contraction;ko04750//Inflammatory mediator regulation of TRP channels;ko00830//Retinol metabolism;ko00590//Arachidonic acid metabolism;ko03320//PPAR signaling pathway;ko00071//Fatty acid degradation	K07425;K07425;K07425;K07425;K07425;K07425;K07425	GO:0005615//extracellular space;GO:0043231//intracellular membrane-bounded organelle	GO:0004497//monooxygenase activity;GO:0005506//iron ion binding;GO:0016491//oxidoreductase activity;GO:0016705//oxidoreductase activity, acting on paired donors, with incorporation or reduction of molecular oxygen;GO:0020037//heme binding;GO:0046872//metal ion binding	GO:0055114//oxidation-reduction process
ENSMUSG00000022353	1164	1275	1854	2693	4120	2044	15.65	10.14	17.99	32.25	45.32	25.25	14.59333333	34.27333333	1.231777058	8.45E-07	7.72E-05	Mtss1	MTSS I-BAR domain containing 1 [Source:MGI Symbol;Acc:MGI:2384818]	-	-	-	-	GO:0015629//actin cytoskeleton	GO:0003779//actin binding;GO:0003785//actin monomer binding;GO:0005102//receptor binding;GO:0042802//identical protein binding	GO:0007009//plasma membrane organization;GO:0030036//actin cytoskeleton organization
ENSMUSG00000004038	316	328	253	136	94	104	10.22	8.69	7.77	5.05	3.41	4.11	8.893333333	4.19	-1.085774017	9.30E-07	8.39E-05	Gstm3	glutathione S-transferase, mu 3 [Source:MGI Symbol;Acc:MGI:106026]	Human Diseases;Human Diseases;Human Diseases;Human Diseases;Metabolism;Human Diseases;Metabolism;Metabolism;Metabolism	Cancers;Cancers;Cardiovascular diseases;Cancers;Xenobiotics biodegradation and metabolism;Drug resistance;Xenobiotics biodegradation and metabolism;Xenobiotics biodegradation and metabolism;Metabolism of other amino acids	ko05200//Pathways in cancer;ko05225//Hepatocellular carcinoma;ko05418//Fluid shear stress and atherosclerosis;ko05204//Chemical carcinogenesis;ko00983//Drug metabolism - other enzymes;ko01524//Platinum drug resistance;ko00982//Drug metabolism - cytochrome P450;ko00980//Metabolism of xenobiotics by cytochrome P450;ko00480//Glutathione metabolism	K00799;K00799;K00799;K00799;K00799;K00799;K00799;K00799;K00799	GO:0005737//cytoplasm	GO:0004364//glutathione transferase activity;GO:0005515//protein binding;GO:0016740//transferase activity;GO:0042803//protein homodimerization activity	GO:0006749//glutathione metabolic process;GO:0009617//response to bacterium;GO:0035690//cellular response to drug;GO:0071407//cellular response to organic cyclic compound
ENSMUSG00000032349	20655	27773	20962	10844	6287	8915	387	415.69	346.53	231.24	124.59	199.74	383.0733333	185.19	-1.048614403	9.75E-07	8.74E-05	Elovl5	ELOVL family member 5, elongation of long chain fatty acids (yeast) [Source:MGI Symbol;Acc:MGI:1916051]	Metabolism;Metabolism;Metabolism;Metabolism	Global and overview maps;Global and overview maps;Lipid metabolism;Lipid metabolism	ko01100//Metabolic pathways;ko01212//Fatty acid metabolism;ko00062//Fatty acid elongation;ko01040//Biosynthesis of unsaturated fatty acids	K10244;K10244;K10244;K10244	GO:0005783//endoplasmic reticulum;GO:0005789//endoplasmic reticulum membrane;GO:0016020//membrane;GO:0016021//integral component of membrane;GO:0030176//integral component of endoplasmic reticulum membrane;GO:0030425//dendrite;GO:0042995//cell projection;GO:0043025//neuronal cell body;GO:0097447//dendritic tree	GO:0009922//fatty acid elongase activity;GO:0016740//transferase activity	GO:0006629//lipid metabolic process;GO:0006631//fatty acid metabolic process;GO:0006633//fatty acid biosynthetic process;GO:0006636//unsaturated fatty acid biosynthetic process;GO:0019367//fatty acid elongation, saturated fatty acid;GO:0030148//sphingolipid biosynthetic process;GO:0034625//fatty acid elongation, monounsaturated fatty acid;GO:0034626//fatty acid elongation, polyunsaturated fatty a…
ENSMUSG00000060519	836	1445	651	402	245	253	14.79	20.32	11.6	7.76	5.15	6.61	15.57	6.506666667	-1.258778392	9.82E-07	8.74E-05	Tor3a	torsin family 3, member A [Source:MGI Symbol;Acc:MGI:1353652]	-	-	-	-	GO:0005635//nuclear envelope;GO:0005737//cytoplasm;GO:0005783//endoplasmic reticulum;GO:0005788//endoplasmic reticulum lumen	GO:0000166//nucleotide binding;GO:0005515//protein binding;GO:0005524//ATP binding;GO:0016887//ATPase activity	-
ENSMUSG00000023122	68	85	39	71	402	248	1.56	1.6	0.85	1.87	10.35	6.96	1.336666667	6.393333333	2.257928579	1.14E-06	9.98E-05	Sult1c2	sulfotransferase family, cytosolic, 1C, member 2 [Source:MGI Symbol;Acc:MGI:1916333]	-	-	-	-	GO:0005764//lysosome	GO:0008146//sulfotransferase activity;GO:0016740//transferase activity	GO:0051923//sulfation
ENSMUSG00000053414	90	156	59	13	16	31	0.75	1.01	0.44	0.15	0.15	0.3	0.733333333	0.2	-1.874469118	1.49E-06	0.000126572	Hunk	hormonally upregulated Neu-associated kinase [Source:MGI Symbol;Acc:MGI:1347352]	-	-	-	-	GO:0005634//nucleus;GO:0005737//cytoplasm	GO:0000166//nucleotide binding;GO:0004672//protein kinase activity;GO:0004674//protein serine/threonine kinase activity;GO:0005524//ATP binding;GO:0016301//kinase activity;GO:0016740//transferase activity	GO:0006468//protein phosphorylation;GO:0016310//phosphorylation;GO:0035556//intracellular signal transduction
ENSMUSG00000036181	1694	3441	971	630	589	541	46.04	76.65	25.07	19.65	17.95	17.98	49.25333333	18.52666667	-1.410618032	1.56E-06	0.000131033	Hist1h1c	histone cluster 1, H1c [Source:MGI Symbol;Acc:MGI:1931526]	-	-	-	-	GO:0000786//nucleosome;GO:0000790//nuclear chromatin;GO:0005634//nucleus;GO:0005694//chromosome;GO:0005719//nuclear euchromatin;GO:0035327//transcriptionally active chromatin	GO:0003677//DNA binding;GO:0003690//double-stranded DNA binding;GO:0005515//protein binding;GO:0031490//chromatin DNA binding;GO:0031492//nucleosomal DNA binding	GO:0000122//negative regulation of transcription from RNA polymerase II promoter;GO:0006334//nucleosome assembly;GO:0006355//regulation of transcription, DNA-templated;GO:0006357//regulation of transcription from RNA polymerase II promoter;GO:0016584//nucleosome positioning;GO:0030261//chromosome condensation;GO:0031936//negative regulation of chromatin silencing;GO:0045910//negative regulation o…
ENSMUSG00000038415	174	328	294	338	859	551	1.52	2.35	2.45	3.4	8.43	5.9	2.106666667	5.91	1.488196073	1.60E-06	0.000133431	Foxq1	forkhead box Q1 [Source:MGI Symbol;Acc:MGI:1298228]	-	-	-	-	GO:0005634//nucleus	GO:0000978//RNA polymerase II core promoter proximal region sequence-specific DNA binding;GO:0000981//RNA polymerase II transcription factor activity, sequence-specific DNA binding;GO:0001227//transcriptional repressor activity, RNA polymerase II transcription regulatory region sequence-specific binding;GO:0003677//DNA binding;GO:0003700//transcription factor activity, sequence-specific DNA bindi…	GO:0000122//negative regulation of transcription from RNA polymerase II promoter;GO:0006355//regulation of transcription, DNA-templated;GO:0006357//regulation of transcription from RNA polymerase II promoter;GO:0009653//anatomical structure morphogenesis;GO:0030154//cell differentiation;GO:0031069//hair follicle morphogenesis;GO:0043524//negative regulation of neuron apoptotic process
ENSMUSG00000028527	1015	1429	1123	1225	3023	2435	18.95	25.52	26.86	36.31	82.2	76.54	23.77666667	65.01666667	1.45126312	1.69E-06	0.000140126	Ak4	adenylate kinase 4 [Source:MGI Symbol;Acc:MGI:87979]	Metabolism;Metabolism;Metabolism	Global and overview maps;Nucleotide metabolism;Metabolism of cofactors and vitamins	ko01100//Metabolic pathways;ko00230//Purine metabolism;ko00730//Thiamine metabolism	K00939;K00939;K00939	GO:0005739//mitochondrion;GO:0005759//mitochondrial matrix	GO:0000166//nucleotide binding;GO:0004017//adenylate kinase activity;GO:0004550//nucleoside diphosphate kinase activity;GO:0005524//ATP binding;GO:0005525//GTP binding;GO:0016301//kinase activity;GO:0016740//transferase activity;GO:0016776//phosphotransferase activity, phosphate group as acceptor;GO:0019205//nucleobase-containing compound kinase activity;GO:0046899//nucleoside triphosphate adenyl…	GO:0001889//liver development;GO:0002082//regulation of oxidative phosphorylation;GO:0006139//nucleobase-containing compound metabolic process;GO:0006165//nucleoside diphosphate phosphorylation;GO:0006172//ADP biosynthetic process;GO:0007420//brain development;GO:0009142//nucleoside triphosphate biosynthetic process;GO:0016310//phosphorylation;GO:0042493//response to drug;GO:0046033//AMP metaboli…
ENSMUSG00000022679	237	352	194	107	102	72	8.72	10.75	7.56	5.24	3.89	2.98	9.01	4.036666667	-1.158362647	1.83E-06	0.000151294	Mpv17l	Mpv17 transgene, kidney disease mutant-like [Source:MGI Symbol;Acc:MGI:2135951]	Cellular Processes	Transport and catabolism	ko04146//Peroxisome	K13349	GO:0005737//cytoplasm;GO:0005739//mitochondrion;GO:0005777//peroxisome;GO:0005778//peroxisomal membrane;GO:0016020//membrane;GO:0016021//integral component of membrane;GO:0043231//intracellular membrane-bounded organelle	GO:0005515//protein binding	GO:0010730//negative regulation of hydrogen peroxide biosynthetic process;GO:0072593//reactive oxygen species metabolic process;GO:1901029//negative regulation of mitochondrial outer membrane permeabilization involved in apoptotic signaling pathway
ENSMUSG00000005107	691	770	548	721	1376	1108	8.75	7.99	6.88	12.04	19.57	17.98	7.873333333	16.53	1.070040261	1.95E-06	0.000159921	Slc2a9	solute carrier family 2 (facilitated glucose transporter), member 9 [Source:MGI Symbol;Acc:MGI:2152844]	-	-	-	-	GO:0005886//plasma membrane;GO:0016020//membrane;GO:0016021//integral component of membrane;GO:0016323//basolateral plasma membrane;GO:0016324//apical plasma membrane	GO:0005215//transporter activity;GO:0005355//glucose transmembrane transporter activity;GO:0015143//urate transmembrane transporter activity;GO:0022857//transmembrane transporter activity	GO:0015747//urate transport;GO:0046415//urate metabolic process;GO:0055085//transmembrane transport;GO:1904659//glucose transmembrane transport
ENSMUSG00000061397	19	51	28	2	0	1	0.38	0.85	0.54	0.05	0	0.02	0.59	0.023333333	-4.660250628	2.04E-06	0.000165901	Krt79	keratin 79 [Source:MGI Symbol;Acc:MGI:2385030]	-	-	-	-	GO:0005882//intermediate filament;GO:0045095//keratin filament	GO:0019899//enzyme binding	-
ENSMUSG00000020431	27	48	42	6	6	2	0.09	0.14	0.14	0.02	0.02	0.01	0.123333333	0.016666667	-2.887525271	2.11E-06	0.000170713	Adcy1	adenylate cyclase 1 [Source:MGI Symbol;Acc:MGI:99677]	Human Diseases;Human Diseases;Human Diseases;Organismal Systems;Environmental Information Processing;Environmental Information Processing;Organismal Systems;Environmental Information Processing;Metabolism;Environmental Information Processing;Human Diseases;Organismal Systems;Environmental Information Processing;Organismal Systems;Organismal Systems;Environmental Information Processing;Organismal …	Cancers;Infectious diseases;Infectious diseases;Environmental adaptation;Signal transduction;Signal transduction;Immune system;Signal transduction;Nucleotide metabolism;Signal transduction;Endocrine and metabolic diseases;Endocrine system;Signal transduction;Nervous system;Circulatory system;Signal transduction;Endocrine system;Endocrine system;Circulatory system;Sensory system;Immune system;Cell…	ko05200//Pathways in cancer;ko05166//HTLV-I infection;ko05163//Human cytomegalovirus infection;ko04714//Thermogenesis;ko04015//Rap1 signaling pathway;ko04024//cAMP signaling pathway;ko04062//Chemokine signaling pathway;ko04020//Calcium signaling pathway;ko00230//Purine metabolism;ko04022//cGMP - PKG signaling pathway;ko04934//Cushing syndrome;ko04921//Oxytocin signaling pathway;ko04072//Phospholi…	K08041;K08041;K08041;K08041;K08041;K08041;K08041;K08041;K08041;K08041;K08041;K08041;K08041;K08041;K08041;K08041;K08041;K08041;K08041;K08041;K08041;K08041;K08041;K08041;K08041;K08041;K08041;K08041;K08041;K08041;K08041;K08041;K08041;K08041;K08041;K08041;K08041;K08041;K08041;K08041;K08041;K08041;K08041;K08041;K08041;K08041;K08041;K08041;K08041	GO:0005634//nucleus;GO:0005737//cytoplasm;GO:0005886//plasma membrane;GO:0005887//integral component of plasma membrane;GO:0014069//postsynaptic density;GO:0016020//membrane;GO:0016021//integral component of membrane;GO:0045121//membrane raft	GO:0000166//nucleotide binding;GO:0004016//adenylate cyclase activity;GO:0005516//calmodulin binding;GO:0005524//ATP binding;GO:0008294//calcium- and calmodulin-responsive adenylate cyclase activity;GO:0016829//lyase activity;GO:0016849//phosphorus-oxygen lyase activity;GO:0046872//metal ion binding	GO:0006171//cAMP biosynthetic process;GO:0007189//adenylate cyclase-activating G-protein coupled receptor signaling pathway;GO:0007190//activation of adenylate cyclase activity;GO:0007409//axonogenesis;GO:0007420//brain development;GO:0007616//long-term memory;GO:0007623//circadian rhythm;GO:0009190//cyclic nucleotide biosynthetic process;GO:0010226//response to lithium ion;GO:0019933//cAMP-media…
ENSMUSG00000032724	1169	1055	703	440	234	224	10.87	8.04	6.21	4.7	2.44	2.55	8.373333333	3.23	-1.374267893	2.39E-06	0.000189508	Abtb2	ankyrin repeat and BTB (POZ) domain containing 2 [Source:MGI Symbol;Acc:MGI:2139365]	-	-	-	-	GO:0005634//nucleus;GO:0005654//nucleoplasm	GO:0005515//protein binding;GO:0046982//protein heterodimerization activity	GO:0097237//cellular response to toxic substance
ENSMUSG00000024924	215	276	198	247	547	487	2.56	2.73	3.99	3.74	8.47	6.96	3.093333333	6.39	1.046653627	2.40E-06	0.000189508	Vldlr	very low density lipoprotein receptor [Source:MGI Symbol;Acc:MGI:98935]	-	-	-	-	GO:0005615//extracellular space;GO:0005634//nucleus;GO:0005905//coated pit;GO:0009986//cell surface;GO:0016020//membrane;GO:0016021//integral component of membrane;GO:0034361//very-low-density lipoprotein particle;GO:0043235//receptor complex;GO:0045177//apical part of cell;GO:0048471//perinuclear region of cytoplasm	GO:0005509//calcium ion binding;GO:0005515//protein binding;GO:0030229//very-low-density lipoprotein particle receptor activity;GO:0034185//apolipoprotein binding;GO:0034189//very-low-density lipoprotein particle binding;GO:0038024//cargo receptor activity;GO:0038025//reelin receptor activity;GO:0048306//calcium-dependent protein binding	GO:0006629//lipid metabolic process;GO:0006869//lipid transport;GO:0006897//endocytosis;GO:0006898//receptor-mediated endocytosis;GO:0008202//steroid metabolic process;GO:0008203//cholesterol metabolic process;GO:0021517//ventral spinal cord development;GO:0034436//glycoprotein transport;GO:0034447//very-low-density lipoprotein particle clearance;GO:0038026//reelin-mediated signaling pathway;GO:0…
ENSMUSG00000022096	51	51	67	14	11	9	0.39	0.32	0.49	0.12	0.1	0.09	0.4	0.103333333	-1.952694285	2.46E-06	0.00019285	Hr	lysine demethylase and nuclear receptor corepressor [Source:MGI Symbol;Acc:MGI:96223]	-	-	-	-	GO:0000118//histone deacetylase complex;GO:0000785//chromatin;GO:0005634//nucleus;GO:0005654//nucleoplasm;GO:0016604//nuclear body	GO:0000976//transcription regulatory region sequence-specific DNA binding;GO:0003677//DNA binding;GO:0003714//transcription corepressor activity;GO:0005515//protein binding;GO:0016491//oxidoreductase activity;GO:0031490//chromatin DNA binding;GO:0032454//histone demethylase activity (H3-K9 specific);GO:0042809//vitamin D receptor binding;GO:0042826//histone deacetylase binding;GO:0046872//metal i…	GO:0033169//histone H3-K9 demethylation;GO:0043433//negative regulation of sequence-specific DNA binding transcription factor activity;GO:0045892//negative regulation of transcription, DNA-templated;GO:0051291//protein heterooligomerization;GO:0055114//oxidation-reduction process
ENSMUSG00000067656	201	276	187	276	604	345	4.06	4.51	3.54	6.39	13.61	8.44	4.036666667	9.48	1.2317226	2.82E-06	0.000220026	Slc22a27	solute carrier family 22, member 27 [Source:MGI Symbol;Acc:MGI:3042283]	-	-	-	-	GO:0005886//plasma membrane;GO:0016020//membrane;GO:0016021//integral component of membrane	GO:0022857//transmembrane transporter activity	GO:0015711//organic anion transport;GO:0055085//transmembrane transport
ENSMUSG00000038550	11	6	7	9	142	61	0.88	0.2	0.35	0.47	4.67	2.73	0.476666667	2.623333333	2.460348489	2.86E-06	0.000221281	Ciart	circadian associated repressor of transcription [Source:MGI Symbol;Acc:MGI:2684975]	-	-	-	-	GO:0005634//nucleus;GO:0016605//PML body	GO:0000976//transcription regulatory region sequence-specific DNA binding;GO:0000980//RNA polymerase II distal enhancer sequence-specific DNA binding;GO:0005515//protein binding;GO:0070888//E-box binding	GO:0032922//circadian regulation of gene expression;GO:0045475//locomotor rhythm;GO:0045892//negative regulation of transcription, DNA-templated;GO:0048511//rhythmic process
ENSMUSG00000044534	142	240	140	70	51	47	3.84	10.11	5.37	1.17	0.82	2.27	6.44	1.42	-2.181169759	2.88E-06	0.000221925	Ackr2	atypical chemokine receptor 2 [Source:MGI Symbol;Acc:MGI:1891697]	-	-	-	-	GO:0005654//nucleoplasm;GO:0005768//endosome;GO:0005769//early endosome;GO:0005829//cytosol;GO:0005884//actin filament;GO:0005886//plasma membrane;GO:0005887//integral component of plasma membrane;GO:0009897//external side of plasma membrane;GO:0016020//membrane;GO:0016021//integral component of membrane;GO:0031965//nuclear membrane;GO:0043231//intracellular membrane-bounded organelle;GO:0055037/…	GO:0004930//G-protein coupled receptor activity;GO:0004950//chemokine receptor activity;GO:0005044//scavenger receptor activity;GO:0005515//protein binding;GO:0016493//C-C chemokine receptor activity;GO:0019956//chemokine binding;GO:0019957//C-C chemokine binding	GO:0006897//endocytosis;GO:0006935//chemotaxis;GO:0006954//inflammatory response;GO:0006955//immune response;GO:0007165//signal transduction;GO:0007186//G-protein coupled receptor signaling pathway;GO:0007204//positive regulation of cytosolic calcium ion concentration;GO:0019722//calcium-mediated signaling;GO:0060326//cell chemotaxis;GO:0070098//chemokine-mediated signaling pathway
ENSMUSG00000012428	1179	891	1184	1392	2546	1765	15.84	9.81	15.12	21.47	38.37	29	13.59	29.61333333	1.123701436	3.27E-06	0.00024721	Steap4	STEAP family member 4 [Source:MGI Symbol;Acc:MGI:1923560]	-	-	-	-	GO:0000139//Golgi membrane;GO:0005768//endosome;GO:0005794//Golgi apparatus;GO:0005886//plasma membrane;GO:0005887//integral component of plasma membrane;GO:0016020//membrane;GO:0016021//integral component of membrane;GO:0031901//early endosome membrane	GO:0008823//cupric reductase activity;GO:0009055//electron carrier activity;GO:0016491//oxidoreductase activity;GO:0020037//heme binding;GO:0046872//metal ion binding;GO:0052851//ferric-chelate reductase (NADPH) activity;GO:0071949//FAD binding	GO:0006811//ion transport;GO:0015677//copper ion import;GO:0022900//electron transport chain;GO:0045444//fat cell differentiation;GO:0055072//iron ion homeostasis;GO:0055114//oxidation-reduction process;GO:0070207//protein homotrimerization;GO:0098706//ferric iron import across plasma membrane
ENSMUSG00000021210	5437	5660	6134	6114	13645	9980	165.81	141.49	178.01	214.84	467.45	372.98	161.77	351.7566667	1.120633679	3.73E-06	0.000277076	Akr1c6	aldo-keto reductase family 1, member C6 [Source:MGI Symbol;Acc:MGI:1933427]	-	-	-	-	GO:0005634//nucleus;GO:0005737//cytoplasm;GO:0005829//cytosol	GO:0001758//retinal dehydrogenase activity;GO:0004032//alditol:NADP+ 1-oxidoreductase activity;GO:0004033//aldo-keto reductase (NADP) activity;GO:0004303//estradiol 17-beta-dehydrogenase activity;GO:0008106//alcohol dehydrogenase (NADP+) activity;GO:0016229//steroid dehydrogenase activity;GO:0016491//oxidoreductase activity;GO:0016655//oxidoreductase activity, acting on NAD(P)H, quinone or simila…	GO:0006629//lipid metabolic process;GO:0006693//prostaglandin metabolic process;GO:0006694//steroid biosynthetic process;GO:0008202//steroid metabolic process;GO:0042448//progesterone metabolic process;GO:0042493//response to drug;GO:0043627//response to estrogen;GO:0044597//daunorubicin metabolic process;GO:0044598//doxorubicin metabolic process;GO:0048025//negative regulation of mRNA splicing, …
ENSMUSG00000032420	1550	1922	1827	894	554	469	16.45	16.72	18.42	10.89	6.59	6.09	17.19666667	7.856666667	-1.130139688	3.87E-06	0.000283692	Nt5e	5' nucleotidase, ecto [Source:MGI Symbol;Acc:MGI:99782]	Metabolism;Metabolism;Metabolism;Metabolism	Global and overview maps;Nucleotide metabolism;Nucleotide metabolism;Metabolism of cofactors and vitamins	ko01100//Metabolic pathways;ko00230//Purine metabolism;ko00240//Pyrimidine metabolism;ko00760//Nicotinate and nicotinamide metabolism	K19970;K19970;K19970;K19970	GO:0005654//nucleoplasm;GO:0005829//cytosol;GO:0005886//plasma membrane;GO:0009986//cell surface;GO:0016020//membrane;GO:0016021//integral component of membrane;GO:0031225//anchored component of membrane;GO:0097060//synaptic membrane	GO:0000166//nucleotide binding;GO:0008198//ferrous iron binding;GO:0008253//5'-nucleotidase activity;GO:0016787//hydrolase activity;GO:0016788//hydrolase activity, acting on ester bonds;GO:0046872//metal ion binding	GO:0006196//AMP catabolic process;GO:0007159//leukocyte cell-cell adhesion;GO:0009166//nucleotide catabolic process;GO:0016311//dephosphorylation;GO:0046085//adenosine metabolic process;GO:0046086//adenosine biosynthetic process;GO:0050728//negative regulation of inflammatory response
ENSMUSG00000040998	105	176	120	41	6	18	1.22	1.48	1.21	0.56	0.11	0.23	1.303333333	0.3	-2.119171701	4.13E-06	0.000295837	Npnt	nephronectin [Source:MGI Symbol;Acc:MGI:2148811]	Environmental Information Processing	Signaling molecules and interaction	ko04512//ECM-receptor interaction	K06824	GO:0005576//extracellular region;GO:0005604//basement membrane;GO:0005615//extracellular space;GO:0016020//membrane;GO:0030485//smooth muscle contractile fiber;GO:0031012//extracellular matrix;GO:0034678//integrin alpha8-beta1 complex	GO:0005178//integrin binding;GO:0005509//calcium ion binding	GO:0001657//ureteric bud development;GO:0001658//branching involved in ureteric bud morphogenesis;GO:0007155//cell adhesion;GO:0007160//cell-matrix adhesion;GO:0007275//multicellular organism development;GO:0010694//positive regulation of alkaline phosphatase activity;GO:0010811//positive regulation of cell-substrate adhesion;GO:0030154//cell differentiation;GO:0030198//extracellular matrix organ…
ENSMUSG00000032849	150	194	180	54	89	62	1.11	1.19	1.27	0.46	0.75	0.56	1.19	0.59	-1.012174714	4.36E-06	0.000309079	Abcc4	ATP-binding cassette, sub-family C (CFTR/MRP), member 4 [Source:MGI Symbol;Acc:MGI:2443111]	Environmental Information Processing;Organismal Systems;Environmental Information Processing;Human Diseases	Signal transduction;Digestive system;Membrane transport;Drug resistance	ko04024//cAMP signaling pathway;ko04976//Bile secretion;ko02010//ABC transporters;ko01523//Antifolate resistance	K05673;K05673;K05673;K05673	GO:0005886//plasma membrane;GO:0016020//membrane;GO:0016021//integral component of membrane;GO:0016323//basolateral plasma membrane;GO:0031088//platelet dense granule membrane	GO:0000166//nucleotide binding;GO:0005524//ATP binding;GO:0015132//prostaglandin transmembrane transporter activity;GO:0016887//ATPase activity;GO:0042626//ATPase activity, coupled to transmembrane movement of substances	GO:0006855//drug transmembrane transport;GO:0010033//response to organic substance;GO:0010243//response to organonitrogen compound;GO:0014070//response to organic cyclic compound;GO:0032310//prostaglandin secretion;GO:0042493//response to drug;GO:0048661//positive regulation of smooth muscle cell proliferation;GO:0055085//transmembrane transport;GO:0060271//cilium morphogenesis
ENSMUSG00000035692	108	115	140	164	298	206	6.51	5.68	8.02	11.35	20.16	15.19	6.736666667	15.56666667	1.208353228	4.84E-06	0.000336253	Isg15	ISG15 ubiquitin-like modifier [Source:MGI Symbol;Acc:MGI:1855694]	Human Diseases;Organismal Systems	Infectious diseases;Immune system	ko05165//Human papillomavirus infection;ko04622//RIG-I-like receptor signaling pathway	K12159;K12159	GO:0005576//extracellular region;GO:0005634//nucleus;GO:0005737//cytoplasm	GO:0005178//integrin binding;GO:0005515//protein binding;GO:0031386//protein tag;GO:0031625//ubiquitin protein ligase binding	GO:0007229//integrin-mediated signaling pathway;GO:0009617//response to bacterium;GO:0019941//modification-dependent protein catabolic process;GO:0030501//positive regulation of bone mineralization;GO:0031397//negative regulation of protein ubiquitination;GO:0032020//ISG15-protein conjugation;GO:0032649//regulation of interferon-gamma production;GO:0034340//response to type I interferon;GO:004274…
ENSMUSG00000053617	2290	2504	1592	997	584	827	14.61	13.85	9.42	7.34	3.18	5.4	12.62666667	5.306666667	-1.250595995	4.86E-06	0.000336253	Sh3pxd2a	SH3 and PX domains 2A [Source:MGI Symbol;Acc:MGI:1298393]	-	-	-	-	GO:0002102//podosome;GO:0005737//cytoplasm;GO:0030054//cell junction;GO:0042995//cell projection	GO:0002020//protease binding;GO:0005515//protein binding;GO:0005546//phosphatidylinositol-4,5-bisphosphate binding;GO:0010314//phosphatidylinositol-5-phosphate binding;GO:0016176//superoxide-generating NADPH oxidase activator activity;GO:0032266//phosphatidylinositol-3-phosphate binding;GO:0035091//phosphatidylinositol binding;GO:0043325//phosphatidylinositol-3,4-bisphosphate binding;GO:0070273//…	GO:0001701//in utero embryonic development;GO:0006801//superoxide metabolic process;GO:0043085//positive regulation of catalytic activity;GO:0072593//reactive oxygen species metabolic process;GO:0072675//osteoclast fusion
ENSMUSG00000044361	66	95	97	156	144	158	1.06	1.25	1.48	2.88	2.6	3.1	1.263333333	2.86	1.178779799	5.10E-06	0.000347542	BC024139	cDNA sequence BC024139 [Source:MGI Symbol;Acc:MGI:2442591]	-	-	-	-	GO:0005737//cytoplasm;GO:0005856//cytoskeleton;GO:0005874//microtubule;GO:0005882//intermediate filament;GO:0015629//actin cytoskeleton;GO:0016020//membrane	GO:0003674//molecular_function;GO:0008017//microtubule binding	GO:0032886//regulation of microtubule-based process;GO:0042060//wound healing;GO:0045104//intermediate filament cytoskeleton organization;GO:0051893//regulation of focal adhesion assembly
ENSMUSG00000067071	455	353	376	452	988	711	14.45	9.19	11.34	16.47	35.19	27.61	11.66	26.42333333	1.180244687	6.42E-06	0.000415153	Hes6	hairy and enhancer of split 6 [Source:MGI Symbol;Acc:MGI:1859852]	Human Diseases	Infectious diseases	ko05165//Human papillomavirus infection	K09087	GO:0005634//nucleus;GO:0005667//transcription factor complex	GO:0000977//RNA polymerase II regulatory region sequence-specific DNA binding;GO:0001227//transcriptional repressor activity, RNA polymerase II transcription regulatory region sequence-specific binding;GO:0003677//DNA binding;GO:0003700//transcription factor activity, sequence-specific DNA binding;GO:0003712//transcription cofactor activity;GO:0008134//transcription factor binding;GO:0042803//pro…	GO:0000122//negative regulation of transcription from RNA polymerase II promoter;GO:0006355//regulation of transcription, DNA-templated;GO:0006357//regulation of transcription from RNA polymerase II promoter;GO:0007275//multicellular organism development;GO:0007399//nervous system development;GO:0009952//anterior/posterior pattern specification;GO:0030154//cell differentiation;GO:0050767//regulat…
ENSMUSG00000028240	2040	1960	763	482	499	608	20.73	16.32	7.37	5.62	5.69	7.56	14.80666667	6.29	-1.23511497	7.21E-06	0.000459322	Cyp7a1	cytochrome P450, family 7, subfamily a, polypeptide 1 [Source:MGI Symbol;Acc:MGI:106091]	Metabolism;Metabolism;Organismal Systems;Organismal Systems;Organismal Systems;Metabolism	Global and overview maps;Lipid metabolism;Endocrine system;Digestive system;Digestive system;Lipid metabolism	ko01100//Metabolic pathways;ko00140//Steroid hormone biosynthesis;ko03320//PPAR signaling pathway;ko04976//Bile secretion;ko04979//Cholesterol metabolism;ko00120//Primary bile acid biosynthesis	K00489;K00489;K00489;K00489;K00489;K00489	GO:0005783//endoplasmic reticulum;GO:0005789//endoplasmic reticulum membrane;GO:0016020//membrane;GO:0016021//integral component of membrane;GO:0031090//organelle membrane;GO:0043231//intracellular membrane-bounded organelle	GO:0004497//monooxygenase activity;GO:0005506//iron ion binding;GO:0008123//cholesterol 7-alpha-monooxygenase activity;GO:0016491//oxidoreductase activity;GO:0016705//oxidoreductase activity, acting on paired donors, with incorporation or reduction of molecular oxygen;GO:0020037//heme binding;GO:0046872//metal ion binding	GO:0006629//lipid metabolic process;GO:0006699//bile acid biosynthetic process;GO:0006707//cholesterol catabolic process;GO:0008202//steroid metabolic process;GO:0008203//cholesterol metabolic process;GO:0042632//cholesterol homeostasis;GO:0045542//positive regulation of cholesterol biosynthetic process;GO:0045717//negative regulation of fatty acid biosynthetic process;GO:0055114//oxidation-reduc…
ENSMUSG00000079507	221	261	159	92	51	35	4.72	4.57	3.22	2.26	1.21	0.92	4.17	1.463333333	-1.510788945	7.94E-06	0.000498078	H2-Q1	histocompatibility 2, Q region locus 1 [Source:MGI Symbol;Acc:MGI:95928]	Human Diseases;Human Diseases;Cellular Processes;Human Diseases;Human Diseases;Human Diseases;Human Diseases;Human Diseases;Cellular Processes;Cellular Processes;Environmental Information Processing;Organismal Systems;Organismal Systems;Human Diseases;Human Diseases;Human Diseases;Human Diseases;Human Diseases	Infectious diseases;Infectious diseases;Transport and catabolism;Infectious diseases;Cancers;Infectious diseases;Infectious diseases;Infectious diseases;Cell growth and death;Transport and catabolism;Signaling molecules and interaction;Immune system;Immune system;Cardiovascular diseases;Immune diseases;Endocrine and metabolic diseases;Immune diseases;Immune diseases	ko05165//Human papillomavirus infection;ko05166//HTLV-I infection;ko04144//Endocytosis;ko05163//Human cytomegalovirus infection;ko05203//Viral carcinogenesis;ko05167//Kaposi sarcoma-associated herpesvirus infection;ko05169//Epstein-Barr virus infection;ko05168//Herpes simplex infection;ko04218//Cellular senescence;ko04145//Phagosome;ko04514//Cell adhesion molecules (CAMs);ko04650//Natural killer …	K06751;K06751;K06751;K06751;K06751;K06751;K06751;K06751;K06751;K06751;K06751;K06751;K06751;K06751;K06751;K06751;K06751;K06751	GO:0005615//extracellular space;GO:0005783//endoplasmic reticulum;GO:0005794//Golgi apparatus;GO:0005797//Golgi medial cisterna;GO:0005886//plasma membrane;GO:0009897//external side of plasma membrane;GO:0009986//cell surface;GO:0016020//membrane;GO:0016021//integral component of membrane;GO:0042612//MHC class I protein complex;GO:0042824//MHC class I peptide loading complex;GO:0070971//endoplasm…	GO:0005102//receptor binding;GO:0030881//beta-2-microglobulin binding;GO:0042277//peptide binding;GO:0042605//peptide antigen binding;GO:0042608//T cell receptor binding;GO:0042610//CD8 receptor binding;GO:0046977//TAP binding;GO:0046982//protein heterodimerization activity	GO:0001916//positive regulation of T cell mediated cytotoxicity;GO:0002376//immune system process;GO:0002474//antigen processing and presentation of peptide antigen via MHC class I;GO:0002476//antigen processing and presentation of endogenous peptide antigen via MHC class Ib;GO:0002486//antigen processing and presentation of endogenous peptide antigen via MHC class I via ER pathway, TAP-independe…
ENSMUSG00000040562	1204	1396	1466	643	261	379	47.98	45.59	55.57	29.4	11.71	18.47	49.71333333	19.86	-1.323767218	9.20E-06	0.000558131	Gstm2	glutathione S-transferase, mu 2 [Source:MGI Symbol;Acc:MGI:95861]	Human Diseases;Human Diseases;Human Diseases;Human Diseases;Metabolism;Human Diseases;Metabolism;Metabolism;Metabolism	Cancers;Cancers;Cardiovascular diseases;Cancers;Xenobiotics biodegradation and metabolism;Drug resistance;Xenobiotics biodegradation and metabolism;Xenobiotics biodegradation and metabolism;Metabolism of other amino acids	ko05200//Pathways in cancer;ko05225//Hepatocellular carcinoma;ko05418//Fluid shear stress and atherosclerosis;ko05204//Chemical carcinogenesis;ko00983//Drug metabolism - other enzymes;ko01524//Platinum drug resistance;ko00982//Drug metabolism - cytochrome P450;ko00980//Metabolism of xenobiotics by cytochrome P450;ko00480//Glutathione metabolism	K00799;K00799;K00799;K00799;K00799;K00799;K00799;K00799;K00799	GO:0005737//cytoplasm;GO:0005829//cytosol;GO:0005886//plasma membrane;GO:0032991//macromolecular complex;GO:0045171//intercellular bridge	GO:0004364//glutathione transferase activity;GO:0005515//protein binding;GO:0016740//transferase activity;GO:0019899//enzyme binding;GO:0042803//protein homodimerization activity;GO:0043295//glutathione binding	GO:0006749//glutathione metabolic process;GO:0018916//nitrobenzene metabolic process;GO:0042178//xenobiotic catabolic process;GO:0070458//cellular detoxification of nitrogen compound
ENSMUSG00000039982	710	913	457	310	170	227	5.76	6.07	3.52	2.89	1.55	2.25	5.116666667	2.23	-1.19816054	9.23E-06	0.000558131	Dtx4	deltex 4, E3 ubiquitin ligase [Source:MGI Symbol;Acc:MGI:2672905]	Environmental Information Processing	Signal transduction	ko04330//Notch signaling pathway	K06058	GO:0005575//cellular_component;GO:0005737//cytoplasm	GO:0008270//zinc ion binding;GO:0016740//transferase activity;GO:0046872//metal ion binding	GO:0007219//Notch signaling pathway;GO:0008150//biological_process;GO:0016567//protein ubiquitination
ENSMUSG00000034936	2073	2163	1227	863	424	440	63.6	54.38	35.76	30.38	14.59	16.51	51.24666667	20.49333333	-1.322303503	9.25E-06	0.000558131	Arl4d	ADP-ribosylation factor-like 4D [Source:MGI Symbol;Acc:MGI:1933155]	-	-	-	-	GO:0005634//nucleus;GO:0005730//nucleolus;GO:0005737//cytoplasm;GO:0005886//plasma membrane;GO:0016020//membrane	GO:0000166//nucleotide binding;GO:0005525//GTP binding	GO:0006886//intracellular protein transport;GO:0016192//vesicle-mediated transport
ENSMUSG00000030137	166	142	138	54	21	48	3.11	2.18	2.46	1.16	0.44	1.1	2.583333333	0.9	-1.521236903	1.16E-05	0.000668573	Tuba8	tubulin, alpha 8 [Source:MGI Symbol;Acc:MGI:1858225]	Cellular Processes;Cellular Processes;Cellular Processes;Cellular Processes	Transport and catabolism;Cellular community - eukaryotes;Cell growth and death;Cellular community - eukaryotes	ko04145//Phagosome;ko04530//Tight junction;ko04210//Apoptosis;ko04540//Gap junction	K07374;K07374;K07374;K07374	GO:0005737//cytoplasm;GO:0005856//cytoskeleton;GO:0005874//microtubule;GO:0015630//microtubule cytoskeleton	GO:0000166//nucleotide binding;GO:0003924//GTPase activity;GO:0005200//structural constituent of cytoskeleton;GO:0005525//GTP binding	GO:0000226//microtubule cytoskeleton organization;GO:0000278//mitotic cell cycle;GO:0007017//microtubule-based process
ENSMUSG00000040760	117	182	120	48	62	52	0.65	0.83	0.63	0.31	0.39	0.35	0.703333333	0.35	-1.006853671	1.33E-05	0.000747102	Appl1	adaptor protein, phosphotyrosine interaction, PH domain and leucine zipper containing 1 [Source:MGI Symbol;Acc:MGI:1920243]	Human Diseases;Organismal Systems;Human Diseases	Cancers;Aging;Cancers	ko05200//Pathways in cancer;ko04211//Longevity regulating pathway - mammal;ko05210//Colorectal cancer	K08733;K08733;K08733	GO:0001726//ruffle;GO:0005634//nucleus;GO:0005737//cytoplasm;GO:0005768//endosome;GO:0005769//early endosome;GO:0005829//cytosol;GO:0005886//plasma membrane;GO:0010008//endosome membrane;GO:0012506//vesicle membrane;GO:0016020//membrane;GO:0031410//cytoplasmic vesicle;GO:0031901//early endosome membrane;GO:0032009//early phagosome;GO:0042995//cell projection;GO:0044354//macropinosome;GO:0045335//…	GO:0001786//phosphatidylserine binding;GO:0005515//protein binding;GO:0035091//phosphatidylinositol binding;GO:0042802//identical protein binding;GO:0042803//protein homodimerization activity;GO:0043422//protein kinase B binding;GO:0044877//macromolecular complex binding;GO:0048487//beta-tubulin binding	GO:0006606//protein import into nucleus;GO:0007049//cell cycle;GO:0007179//transforming growth factor beta receptor signaling pathway;GO:0008283//cell proliferation;GO:0008286//insulin receptor signaling pathway;GO:0010762//regulation of fibroblast migration;GO:0023052//signaling;GO:0033211//adiponectin-activated signaling pathway;GO:0034143//regulation of toll-like receptor 4 signaling pathway;G…
ENSMUSG00000029380	12	8	10	22	63	35	0.53	0.29	0.42	1.12	3.14	1.9	0.413333333	2.053333333	2.31259023	1.39E-05	0.000769483	Cxcl1	chemokine (C-X-C motif) ligand 1 [Source:MGI Symbol;Acc:MGI:108068]	Environmental Information Processing;Human Diseases;Organismal Systems;Organismal Systems;Environmental Information Processing;Organismal Systems;Human Diseases;Human Diseases	Signaling molecules and interaction;Infectious diseases;Immune system;Immune system;Signal transduction;Immune system;Infectious diseases;Infectious diseases	ko04060//Cytokine-cytokine receptor interaction;ko05167//Kaposi sarcoma-associated herpesvirus infection;ko04062//Chemokine signaling pathway;ko04621//NOD-like receptor signaling pathway;ko04668//TNF signaling pathway;ko04657//IL-17 signaling pathway;ko05132//Salmonella infection;ko05134//Legionellosis	K05505;K05505;K05505;K05505;K05505;K05505;K05505;K05505	GO:0005576//extracellular region;GO:0005615//extracellular space;GO:0005623//cell	GO:0005125//cytokine activity;GO:0008009//chemokine activity;GO:0008083//growth factor activity	GO:0002237//response to molecule of bacterial origin;GO:0002526//acute inflammatory response;GO:0006935//chemotaxis;GO:0006952//defense response;GO:0006954//inflammatory response;GO:0006955//immune response;GO:0007165//signal transduction;GO:0007204//positive regulation of cytosolic calcium ion concentration;GO:0010765//positive regulation of sodium ion transport;GO:0030593//neutrophil chemotaxis…
ENSMUSG00000032633	596	493	679	742	1020	1019	8.24	5.51	8.44	11.43	16.3	16.96	7.396666667	14.89666667	1.010042377	1.44E-05	0.000795035	Flcn	folliculin [Source:MGI Symbol;Acc:MGI:2442184]	Environmental Information Processing;Human Diseases	Signal transduction;Cancers	ko04150//mTOR signaling pathway;ko05211//Renal cell carcinoma	K09594;K09594	GO:0005634//nucleus;GO:0005737//cytoplasm;GO:0005829//cytosol;GO:0005886//plasma membrane;GO:0030496//midbody;GO:0044291//cell-cell contact zone	GO:0005085//guanyl-nucleotide exchange factor activity;GO:0005096//GTPase activator activity;GO:0005515//protein binding;GO:0044877//macromolecular complex binding	GO:0000122//negative regulation of transcription from RNA polymerase II promoter;GO:0001701//in utero embryonic development;GO:0001932//regulation of protein phosphorylation;GO:0001934//positive regulation of protein phosphorylation;GO:0007043//cell-cell junction assembly;GO:0010508//positive regulation of autophagy;GO:0010629//negative regulation of gene expression;GO:0010823//negative regulatio…
ENSMUSG00000075044	12	12	7	24	46	37	0.27	0.18	0.17	0.67	1.11	1.12	0.206666667	0.966666667	2.22571278	1.55E-05	0.000850432	Slc22a29	solute carrier family 22. member 29 [Source:MGI Symbol;Acc:MGI:3605624]	-	-	-	-	GO:0016020//membrane;GO:0016021//integral component of membrane	GO:0022857//transmembrane transporter activity	GO:0015711//organic anion transport;GO:0055085//transmembrane transport
ENSMUSG00000057346	919	788	753	832	2024	1504	25.67	18.18	20.03	26.88	64.99	52.04	21.29333333	47.97	1.171730628	1.57E-05	0.000854677	Apol9a	apolipoprotein L 9a [Source:MGI Symbol;Acc:MGI:3606001]	-	-	-	-	GO:0005575//cellular_component;GO:0005576//extracellular region	GO:0008289//lipid binding	GO:0006869//lipid transport;GO:0008150//biological_process;GO:0042157//lipoprotein metabolic process
ENSMUSG00000039485	114	189	38	21	25	23	1.25	1.69	0.39	0.26	0.31	0.31	1.11	0.293333333	-1.919946748	1.76E-05	0.000944683	Tspyl4	TSPY-like 4 [Source:MGI Symbol;Acc:MGI:106393]	-	-	-	-	GO:0005575//cellular_component;GO:0005634//nucleus	GO:0003674//molecular_function	GO:0006334//nucleosome assembly;GO:0008150//biological_process
ENSMUSG00000049721	248	505	128	40	96	86	5.95	9.68	2.87	1.04	2.61	2.45	6.166666667	2.033333333	-1.600644123	1.96E-05	0.001022115	Gal3st1	galactose-3-O-sulfotransferase 1 [Source:MGI Symbol;Acc:MGI:1858277]	Metabolism;Metabolism;Metabolism	Global and overview maps;Lipid metabolism;Lipid metabolism	ko01100//Metabolic pathways;ko00565//Ether lipid metabolism;ko00600//Sphingolipid metabolism	K01019;K01019;K01019	GO:0000139//Golgi membrane;GO:0005794//Golgi apparatus;GO:0016020//membrane;GO:0016021//integral component of membrane	GO:0001733//galactosylceramide sulfotransferase activity;GO:0016740//transferase activity	GO:0006629//lipid metabolic process;GO:0006665//sphingolipid metabolic process;GO:0006682//galactosylceramide biosynthetic process;GO:0007283//spermatogenesis;GO:0009247//glycolipid biosynthetic process;GO:0042552//myelination
ENSMUSG00000031821	49	54	38	55	125	182	0.53	0.48	0.39	0.68	1.52	2.42	0.466666667	1.54	1.722466024	2.06E-05	0.001061187	Gins2	GINS complex subunit 2 (Psf2 homolog) [Source:MGI Symbol;Acc:MGI:1921019]	-	-	-	-	GO:0000811//GINS complex;GO:0005634//nucleus;GO:0031298//replication fork protection complex	GO:0043138//3'-5' DNA helicase activity	GO:0000727//double-strand break repair via break-induced replication;GO:0006260//DNA replication;GO:0032508//DNA duplex unwinding
ENSMUSG00000043439	224	190	129	61	78	30	4.1	2.85	2.25	1.28	1.6	0.67	3.066666667	1.183333333	-1.373814837	2.11E-05	0.001076195	Epop	elongin BC and polycomb repressive complex 2 associated protein [Source:MGI Symbol;Acc:MGI:2143991]	-	-	-	-	GO:0005634//nucleus;GO:0005694//chromosome;GO:0035098//ESC/E(Z) complex;GO:0070449//elongin complex	GO:0003682//chromatin binding;GO:0005515//protein binding	GO:0006325//chromatin organization;GO:0006357//regulation of transcription from RNA polymerase II promoter;GO:0035616//histone H2B conserved C-terminal lysine deubiquitination;GO:0048663//neuron fate commitment;GO:0048863//stem cell differentiation
ENSMUSG00000032902	1917	2392	2730	1202	669	783	18.36	18.78	24.84	13.21	7.19	9.17	20.66	9.856666667	-1.067668511	2.12E-05	0.001076677	Slc16a1	solute carrier family 16 (monocarboxylic acid transporters), member 1 [Source:MGI Symbol;Acc:MGI:106013]	-	-	-	-	GO:0005739//mitochondrion;GO:0005813//centrosome;GO:0005886//plasma membrane;GO:0005887//integral component of plasma membrane;GO:0016020//membrane;GO:0016021//integral component of membrane;GO:0030054//cell junction;GO:0043231//intracellular membrane-bounded organelle;GO:0045202//synapse	GO:0008028//monocarboxylic acid transmembrane transporter activity;GO:0015129//lactate transmembrane transporter activity;GO:0015293//symporter activity;GO:0042803//protein homodimerization activity;GO:0097159//organic cyclic compound binding	GO:0006629//lipid metabolic process;GO:0007098//centrosome cycle;GO:0015718//monocarboxylic acid transport;GO:0032094//response to food;GO:0035873//lactate transmembrane transport;GO:0035879//plasma membrane lactate transport;GO:0042593//glucose homeostasis;GO:0050796//regulation of insulin secretion;GO:0051780//behavioral response to nutrient;GO:0055085//transmembrane transport;GO:0071407//cellu…
ENSMUSG00000035498	250	395	165	111	70	83	2	2.58	1.25	1.02	0.63	0.81	1.943333333	0.82	-1.244837568	2.22E-05	0.001110464	Cdcp1	CUB domain containing protein 1 [Source:MGI Symbol;Acc:MGI:2442010]	-	-	-	-	GO:0005575//cellular_component;GO:0005886//plasma membrane;GO:0016020//membrane;GO:0016021//integral component of membrane	-	GO:0008150//biological_process
ENSMUSG00000040093	108	233	100	152	418	496	2.27	2.31	1.41	2.1	4.8	9.28	1.996666667	5.393333333	1.4335837	2.27E-05	0.001124077	Bmf	BCL2 modifying factor [Source:MGI Symbol;Acc:MGI:2176433]	Human Diseases	Cancers	ko05206//MicroRNAs in cancer	K17460	GO:0001669//acrosomal vesicle;GO:0005737//cytoplasm;GO:0015629//actin cytoskeleton;GO:0016459//myosin complex	GO:0005515//protein binding	GO:0006915//apoptotic process;GO:0009267//cellular response to starvation;GO:0010507//negative regulation of autophagy;GO:0031334//positive regulation of protein complex assembly;GO:0034644//cellular response to UV;GO:0043065//positive regulation of apoptotic process;GO:0043276//anoikis;GO:0090200//positive regulation of release of cytochrome c from mitochondria;GO:1904093//negative regulation of…
ENSMUSG00000017723	145	213	104	178	316	322	7.4	8.72	4.93	10.33	18.24	20.35	7.016666667	16.30666667	1.216604171	2.43E-05	0.00119671	Wfdc2	WAP four-disulfide core domain 2 [Source:MGI Symbol;Acc:MGI:1914951]	-	-	-	-	GO:0005576//extracellular region	GO:0004867//serine-type endopeptidase inhibitor activity;GO:0004869//cysteine-type endopeptidase inhibitor activity;GO:0019828//aspartic-type endopeptidase inhibitor activity;GO:0030414//peptidase inhibitor activity	GO:0010466//negative regulation of peptidase activity;GO:0010951//negative regulation of endopeptidase activity
ENSMUSG00000024049	27	41	42	9	5	3	0.26	0.27	0.32	0.09	0.06	0.03	0.283333333	0.06	-2.239465935	2.59E-05	0.001268914	Myom1	myomesin 1 [Source:MGI Symbol;Acc:MGI:1341430]	-	-	-	-	GO:0005737//cytoplasm;GO:0005856//cytoskeleton;GO:0005865//striated muscle thin filament;GO:0030017//sarcomere;GO:0030018//Z disc;GO:0031430//M band;GO:0032982//myosin filament	GO:0005200//structural constituent of cytoskeleton;GO:0005515//protein binding;GO:0008307//structural constituent of muscle;GO:0019900//kinase binding;GO:0042802//identical protein binding;GO:0042803//protein homodimerization activity;GO:0051015//actin filament binding;GO:0051371//muscle alpha-actinin binding	GO:0002074//extraocular skeletal muscle development;GO:0006936//muscle contraction;GO:0010628//positive regulation of gene expression;GO:0010737//protein kinase A signaling;GO:0030240//skeletal muscle thin filament assembly;GO:0030241//skeletal muscle myosin thick filament assembly;GO:0045214//sarcomere organization;GO:0048739//cardiac muscle fiber development;GO:0050714//positive regulation of p…
ENSMUSG00000078612	73	105	73	16	21	36	1	1.17	0.96	0.25	0.32	0.61	1.043333333	0.393333333	-1.407375798	2.98E-05	0.001444279	Fyb2	FYN binding protein 2 [Source:MGI Symbol;Acc:MGI:2685466]	-	-	-	-	GO:0001772//immunological synapse;GO:0005886//plasma membrane;GO:0016020//membrane;GO:0045121//membrane raft	GO:0003674//molecular_function;GO:0005515//protein binding	GO:0007229//integrin-mediated signaling pathway;GO:0033627//cell adhesion mediated by integrin;GO:0050852//T cell receptor signaling pathway;GO:0072659//protein localization to plasma membrane
ENSMUSG00000060579	66	73	74	22	26	20	3.24	2.97	3.46	1.23	1.44	1.19	3.223333333	1.286666667	-1.324915042	3.09E-05	0.001478264	Fhit	fragile histidine triad gene [Source:MGI Symbol;Acc:MGI:1277947]	Metabolism;Human Diseases;Human Diseases	Nucleotide metabolism;Cancers;Cancers	ko00230//Purine metabolism;ko05222//Small cell lung cancer;ko05223//Non-small cell lung cancer	K01522;K01522;K01522	GO:0001650//fibrillar center;GO:0005634//nucleus;GO:0005737//cytoplasm;GO:0005829//cytosol;GO:0005886//plasma membrane	GO:0000166//nucleotide binding;GO:0003824//catalytic activity;GO:0016151//nickel cation binding;GO:0016787//hydrolase activity;GO:0031625//ubiquitin protein ligase binding;GO:0042802//identical protein binding;GO:0047710//bis(5'-adenosyl)-triphosphatase activity	GO:0006163//purine nucleotide metabolic process;GO:0006260//DNA replication;GO:0006915//apoptotic process;GO:0009117//nucleotide metabolic process;GO:0015964//diadenosine triphosphate catabolic process;GO:0032435//negative regulation of proteasomal ubiquitin-dependent protein catabolic process;GO:0072332//intrinsic apoptotic signaling pathway by p53 class mediator
ENSMUSG00000041782	190	239	195	81	56	101	2.69	2.77	2.62	1.32	0.89	1.75	2.693333333	1.32	-1.028854863	3.11E-05	0.001484709	Lad1	ladinin [Source:MGI Symbol;Acc:MGI:109343]	-	-	-	-	GO:0005576//extracellular region;GO:0005604//basement membrane;GO:0015629//actin cytoskeleton	GO:0005198//structural molecule activity	-
ENSMUSG00000045087	106	115	60	144	151	196	1.8	1.6	0.97	2.8	2.87	4.06	1.456666667	3.243333333	1.154806525	3.47E-05	0.001625035	S1pr5	sphingosine-1-phosphate receptor 5 [Source:MGI Symbol;Acc:MGI:2150641]	Environmental Information Processing;Environmental Information Processing	Signaling molecules and interaction;Signal transduction	ko04080//Neuroactive ligand-receptor interaction;ko04071//Sphingolipid signaling pathway	K04295;K04295	GO:0005886//plasma membrane;GO:0016020//membrane;GO:0016021//integral component of membrane	GO:0004930//G-protein coupled receptor activity;GO:0038036//sphingosine-1-phosphate receptor activity	GO:0003376//sphingosine-1-phosphate signaling pathway;GO:0007165//signal transduction;GO:0007186//G-protein coupled receptor signaling pathway;GO:0045664//regulation of neuron differentiation
ENSMUSG00000026475	1026	425	1246	3762	5610	2691	18.6	6.31	21.46	78.25	114.04	59.64	15.45666667	83.97666667	2.441759298	3.47E-05	0.001625035	Rgs16	regulator of G-protein signaling 16 [Source:MGI Symbol;Acc:MGI:108407]	-	-	-	-	GO:0005737//cytoplasm;GO:0016020//membrane;GO:0031224//intrinsic component of membrane;GO:0045121//membrane raft	GO:0005096//GTPase activator activity;GO:0005515//protein binding	GO:0007186//G-protein coupled receptor signaling pathway;GO:0009968//negative regulation of signal transduction;GO:0043547//positive regulation of GTPase activity
ENSMUSG00000028238	122	306	225	58	91	76	2.04	4.19	3.57	1.11	1.7	1.55	3.266666667	1.453333333	-1.168453614	3.51E-05	0.001634893	Atp6v0d2	ATPase, H+ transporting, lysosomal V0 subunit D2 [Source:MGI Symbol;Acc:MGI:1924415]	Metabolism;Human Diseases;Human Diseases;Human Diseases;Cellular Processes;Metabolism;Cellular Processes;Human Diseases;Organismal Systems;Organismal Systems	Global and overview maps;Infectious diseases;Cancers;Infectious diseases;Transport and catabolism;Energy metabolism;Transport and catabolism;Immune diseases;Nervous system;Excretory system	ko01100//Metabolic pathways;ko05165//Human papillomavirus infection;ko05203//Viral carcinogenesis;ko05152//Tuberculosis;ko04145//Phagosome;ko00190//Oxidative phosphorylation;ko04142//Lysosome;ko05323//Rheumatoid arthritis;ko04721//Synaptic vesicle cycle;ko04966//Collecting duct acid secretion	K02146;K02146;K02146;K02146;K02146;K02146;K02146;K02146;K02146;K02146	GO:0005765//lysosomal membrane;GO:0005768//endosome;GO:0005769//early endosome;GO:0016020//membrane;GO:0016324//apical plasma membrane;GO:0016471//vacuolar proton-transporting V-type ATPase complex;GO:0033179//proton-transporting V-type ATPase, V0 domain;GO:0033181//plasma membrane proton-transporting V-type ATPase complex	GO:0008553//hydrogen-exporting ATPase activity, phosphorylative mechanism;GO:0015078//hydrogen ion transmembrane transporter activity;GO:0046961//proton-transporting ATPase activity, rotational mechanism	GO:0006811//ion transport;GO:0007034//vacuolar transport;GO:0007035//vacuolar acidification;GO:1902600//hydrogen ion transmembrane transport
ENSMUSG00000033854	10	9	11	25	44	30	0.17	0.12	0.14	0.43	0.71	0.6	0.143333333	0.58	2.016678741	3.60E-05	0.001660131	Kcnk10	potassium channel, subfamily K, member 10 [Source:MGI Symbol;Acc:MGI:1919508]	Organismal Systems	Digestive system	ko04971//Gastric acid secretion	K04920	GO:0005886//plasma membrane;GO:0005887//integral component of plasma membrane;GO:0016020//membrane;GO:0016021//integral component of membrane	GO:0005267//potassium channel activity;GO:0022841//potassium ion leak channel activity	GO:0006811//ion transport;GO:0007613//memory;GO:0030322//stabilization of membrane potential;GO:0071805//potassium ion transmembrane transport
ENSMUSG00000030483	732	967	699	97	9	28	16.2	17.54	14.69	2.46	0.22	0.76	16.14333333	1.146666667	-3.815420533	3.72E-05	0.001708096	Cyp2b10	cytochrome P450, family 2, subfamily b, polypeptide 10 [Source:MGI Symbol;Acc:MGI:88598]	Metabolism;Human Diseases;Metabolism;Metabolism;Metabolism	Global and overview maps;Cancers;Metabolism of cofactors and vitamins;Lipid metabolism;Lipid metabolism	ko01100//Metabolic pathways;ko05204//Chemical carcinogenesis;ko00830//Retinol metabolism;ko00590//Arachidonic acid metabolism;ko00140//Steroid hormone biosynthesis	K07412;K07412;K07412;K07412;K07412	-	GO:0004497//monooxygenase activity;GO:0005506//iron ion binding;GO:0016491//oxidoreductase activity;GO:0016705//oxidoreductase activity, acting on paired donors, with incorporation or reduction of molecular oxygen;GO:0016712//oxidoreductase activity, acting on paired donors, with incorporation or reduction of molecular oxygen, reduced flavin or flavoprotein as one donor, and incorporation of one …	GO:0055114//oxidation-reduction process
ENSMUSG00000066829	61	90	34	16	13	14	0.8	1.56	0.63	0.49	0.19	0.34	0.996666667	0.34	-1.551576332	3.98E-05	0.00180066	Zfp810	zinc finger protein 810 [Source:MGI Symbol;Acc:MGI:2384563]	-	-	-	-	GO:0005575//cellular_component;GO:0005622//intracellular;GO:0005634//nucleus	GO:0003674//molecular_function;GO:0003676//nucleic acid binding;GO:0003700//transcription factor activity, sequence-specific DNA binding;GO:0043565//sequence-specific DNA binding;GO:0046872//metal ion binding	GO:0006355//regulation of transcription, DNA-templated;GO:0008150//biological_process
ENSMUSG00000021287	193	277	132	72	70	87	3.38	3.97	2.2	1.45	1.37	1.86	3.183333333	1.56	-1.028992203	4.07E-05	0.001834406	Xrcc3	X-ray repair complementing defective repair in Chinese hamster cells 3 [Source:MGI Symbol;Acc:MGI:1921585]	Genetic Information Processing	Replication and repair	ko03440//Homologous recombination	K10880	GO:0005634//nucleus;GO:0005654//nucleoplasm;GO:0005657//replication fork;GO:0005737//cytoplasm;GO:0005739//mitochondrion;GO:0005759//mitochondrial matrix;GO:0005829//cytosol;GO:0033065//Rad51C-XRCC3 complex;GO:0048471//perinuclear region of cytoplasm	GO:0000166//nucleotide binding;GO:0000400//four-way junction DNA binding;GO:0003677//DNA binding;GO:0005524//ATP binding;GO:0008094//DNA-dependent ATPase activity;GO:0008821//crossover junction endodeoxyribonuclease activity	GO:0000722//telomere maintenance via recombination;GO:0000724//double-strand break repair via homologous recombination;GO:0006281//DNA repair;GO:0006310//DNA recombination;GO:0006974//cellular response to DNA damage stimulus;GO:0010033//response to organic substance;GO:0010824//regulation of centrosome duplication;GO:0036297//interstrand cross-link repair;GO:0045003//double-strand break repair vi…
ENSMUSG00000099032	60	87	32	95	144	113	0.63	0.74	0.36	1.13	1.68	1.7	0.576666667	1.503333333	1.382355396	4.08E-05	0.001834406	Tcf24	transcription factor 24 [Source:MGI Symbol;Acc:MGI:3780500]	-	-	-	-	GO:0005575//cellular_component	GO:0003674//molecular_function;GO:0046983//protein dimerization activity	GO:0008150//biological_process
ENSMUSG00000030551	310	376	240	356	440	554	9	8.81	5.81	10.15	14.46	22.98	7.873333333	15.86333333	1.01064949	4.12E-05	0.001847568	Nr2f2	nuclear receptor subfamily 2, group F, member 2 [Source:MGI Symbol;Acc:MGI:1352452]	-	-	-	-	GO:0005634//nucleus;GO:0005654//nucleoplasm;GO:0005829//cytosol	GO:0000977//RNA polymerase II regulatory region sequence-specific DNA binding;GO:0001972//retinoic acid binding;GO:0003677//DNA binding;GO:0003700//transcription factor activity, sequence-specific DNA binding;GO:0003707//steroid hormone receptor activity;GO:0004879//RNA polymerase II transcription factor activity, ligand-activated sequence-specific DNA binding;GO:0008270//zinc ion binding;GO:0042…	GO:0000122//negative regulation of transcription from RNA polymerase II promoter;GO:0001701//in utero embryonic development;GO:0001764//neuron migration;GO:0001893//maternal placenta development;GO:0001937//negative regulation of endothelial cell proliferation;GO:0001945//lymph vessel development;GO:0003084//positive regulation of systemic arterial blood pressure;GO:0006355//regulation of transcr…
ENSMUSG00000029482	167	216	270	470	2215	740	2.19	2.32	3.36	7.06	32.52	11.84	2.623333333	17.14	2.707894069	4.15E-05	0.001851723	Aacs	acetoacetyl-CoA synthetase [Source:MGI Symbol;Acc:MGI:1926144]	Metabolism;Metabolism	Amino acid metabolism;Carbohydrate metabolism	ko00280//Valine, leucine and isoleucine degradation;ko00650//Butanoate metabolism	K01907;K01907	GO:0005737//cytoplasm;GO:0005829//cytosol	GO:0000166//nucleotide binding;GO:0003824//catalytic activity;GO:0005524//ATP binding;GO:0016874//ligase activity;GO:0030729//acetoacetate-CoA ligase activity;GO:0047760//butyrate-CoA ligase activity	GO:0001889//liver development;GO:0006629//lipid metabolic process;GO:0006631//fatty acid metabolic process;GO:0007584//response to nutrient;GO:0010243//response to organonitrogen compound;GO:0014070//response to organic cyclic compound;GO:0014074//response to purine-containing compound;GO:0032024//positive regulation of insulin secretion;GO:0034201//response to oleic acid;GO:0042493//response to …
ENSMUSG00000025002	42	31	19	3	3	6	0.89	0.54	0.38	0.07	0.07	0.16	0.603333333	0.1	-2.592955291	4.58E-05	0.0020009	Cyp2c55	cytochrome P450, family 2, subfamily c, polypeptide 55 [Source:MGI Symbol;Acc:MGI:1919332]	Metabolism;Organismal Systems;Organismal Systems;Human Diseases;Metabolism;Metabolism;Metabolism;Metabolism	Global and overview maps;Nervous system;Sensory system;Cancers;Metabolism of cofactors and vitamins;Lipid metabolism;Lipid metabolism;Lipid metabolism	ko01100//Metabolic pathways;ko04726//Serotonergic synapse;ko04750//Inflammatory mediator regulation of TRP channels;ko05204//Chemical carcinogenesis;ko00830//Retinol metabolism;ko00590//Arachidonic acid metabolism;ko00140//Steroid hormone biosynthesis;ko00591//Linoleic acid metabolism	K07413;K07413;K07413;K07413;K07413;K07413;K07413;K07413	GO:0005737//cytoplasm;GO:0005783//endoplasmic reticulum;GO:0005789//endoplasmic reticulum membrane;GO:0016020//membrane;GO:0031090//organelle membrane;GO:0043231//intracellular membrane-bounded organelle	GO:0004497//monooxygenase activity;GO:0005506//iron ion binding;GO:0008392//arachidonic acid epoxygenase activity;GO:0008395//steroid hydroxylase activity;GO:0008401//retinoic acid 4-hydroxylase activity;GO:0016491//oxidoreductase activity;GO:0016705//oxidoreductase activity, acting on paired donors, with incorporation or reduction of molecular oxygen;GO:0016712//oxidoreductase activity, acting o…	GO:0006082//organic acid metabolic process;GO:0006805//xenobiotic metabolic process;GO:0019369//arachidonic acid metabolic process;GO:0019373//epoxygenase P450 pathway;GO:0042573//retinoic acid metabolic process;GO:0042738//exogenous drug catabolic process;GO:0043651//linoleic acid metabolic process;GO:0055114//oxidation-reduction process
ENSMUSG00000047446	917	2079	1106	652	343	391	26.91	47.49	30.77	22.82	11.63	13.75	35.05666667	16.06666667	-1.125618179	5.43E-05	0.00231784	Arl4a	ADP-ribosylation factor-like 4A [Source:MGI Symbol;Acc:MGI:99437]	-	-	-	-	GO:0005634//nucleus;GO:0005654//nucleoplasm;GO:0005730//nucleolus;GO:0005737//cytoplasm;GO:0005829//cytosol;GO:0005886//plasma membrane;GO:0016020//membrane	GO:0000166//nucleotide binding;GO:0003924//GTPase activity;GO:0005525//GTP binding	GO:0006886//intracellular protein transport;GO:0016192//vesicle-mediated transport;GO:0050873//brown fat cell differentiation
ENSMUSG00000025175	113	154	89	136	239	196	4.19	4.69	3.42	6.03	10.45	9.02	4.1	8.5	1.051838932	5.63E-05	0.002363324	Fn3k	fructosamine 3 kinase [Source:MGI Symbol;Acc:MGI:1926834]	-	-	-	-	GO:0005829//cytosol	GO:0016301//kinase activity;GO:0016740//transferase activity;GO:0030387//fructosamine-3-kinase activity	GO:0016310//phosphorylation;GO:0030389//fructosamine metabolic process;GO:0030855//epithelial cell differentiation
ENSMUSG00000019997	639	287	326	176	116	87	11.3	4.16	5.47	3.57	2.3	1.88	6.976666667	2.583333333	-1.433304096	5.67E-05	0.002364749	Ccn2	cellular communication network factor 2 [Source:MGI Symbol;Acc:MGI:95537]	Environmental Information Processing;Environmental Information Processing	Signal transduction;Signal transduction	ko04390//Hippo signaling pathway;ko04371//Apelin signaling pathway	K06827;K06827	GO:0005576//extracellular region;GO:0005615//extracellular space;GO:0005801//cis-Golgi network;GO:0005829//cytosol;GO:0005938//cell cortex;GO:0031012//extracellular matrix;GO:0048471//perinuclear region of cytoplasm	GO:0001968//fibronectin binding;GO:0005178//integrin binding;GO:0005515//protein binding;GO:0005520//insulin-like growth factor binding;GO:0008022//protein C-terminus binding;GO:0008083//growth factor activity;GO:0008201//heparin binding	GO:0001502//cartilage condensation;GO:0001503//ossification;GO:0001525//angiogenesis;GO:0001894//tissue homeostasis;GO:0001934//positive regulation of protein phosphorylation;GO:0007155//cell adhesion;GO:0007160//cell-matrix adhesion;GO:0007229//integrin-mediated signaling pathway;GO:0007568//aging;GO:0008284//positive regulation of cell proliferation;GO:0008543//fibroblast growth factor receptor…
ENSMUSG00000028555	63	81	56	14	27	21	1.52	1.46	1.2	0.49	0.82	0.46	1.393333333	0.59	-1.239753582	5.67E-05	0.002364749	Ttc39a	tetratricopeptide repeat domain 39A [Source:MGI Symbol;Acc:MGI:2444350]	-	-	-	-	GO:0005575//cellular_component	GO:0003674//molecular_function;GO:0005515//protein binding	GO:0008150//biological_process
ENSMUSG00000020429	8000	17856	14561	3180	1200	1250	222.42	406.86	384.59	101.46	37.42	42.49	337.9566667	60.45666667	-2.482864932	5.84E-05	0.002408603	Igfbp1	insulin-like growth factor binding protein 1 [Source:MGI Symbol;Acc:MGI:96436]	-	-	-	-	GO:0005576//extracellular region;GO:0005615//extracellular space;GO:0005794//Golgi apparatus	GO:0005520//insulin-like growth factor binding;GO:0019838//growth factor binding;GO:0031994//insulin-like growth factor I binding;GO:0031995//insulin-like growth factor II binding	GO:0007568//aging;GO:0008286//insulin receptor signaling pathway;GO:0030307//positive regulation of cell growth;GO:0042246//tissue regeneration;GO:0043567//regulation of insulin-like growth factor receptor signaling pathway
ENSMUSG00000023078	26	33	42	3	6	8	0.96	1	1.47	0.13	0.25	0.36	1.143333333	0.246666667	-2.212611401	5.88E-05	0.002417884	Cxcl13	chemokine (C-X-C motif) ligand 13 [Source:MGI Symbol;Acc:MGI:1888499]	Environmental Information Processing;Organismal Systems	Signaling molecules and interaction;Immune system	ko04060//Cytokine-cytokine receptor interaction;ko04062//Chemokine signaling pathway	K10032;K10032	GO:0005576//extracellular region;GO:0005615//extracellular space;GO:0005623//cell	GO:0005125//cytokine activity;GO:0008009//chemokine activity;GO:0008201//heparin binding;GO:0017134//fibroblast growth factor binding;GO:0031724//CXCR5 chemokine receptor binding;GO:0031735//CCR10 chemokine receptor binding;GO:0046982//protein heterodimerization activity;GO:0048018//receptor agonist activity;GO:0048248//CXCR3 chemokine receptor binding	GO:0002518//lymphocyte chemotaxis across high endothelial venule;GO:0006935//chemotaxis;GO:0006952//defense response;GO:0006954//inflammatory response;GO:0006955//immune response;GO:0007165//signal transduction;GO:0007166//cell surface receptor signaling pathway;GO:0007204//positive regulation of cytosolic calcium ion concentration;GO:0007267//cell-cell signaling;GO:0010820//positive regulation o…
ENSMUSG00000032363	149	206	133	160	352	323	1.23	1.4	1.06	1.55	3.32	3.31	1.23	2.726666667	1.148480027	6.87E-05	0.0027626	Adamts7	a disintegrin-like and metallopeptidase (reprolysin type) with thrombospondin type 1 motif, 7 [Source:MGI Symbol;Acc:MGI:1347346]	-	-	-	-	GO:0005576//extracellular region;GO:0005615//extracellular space;GO:0009986//cell surface	GO:0004222//metalloendopeptidase activity;GO:0008233//peptidase activity;GO:0008237//metallopeptidase activity;GO:0016787//hydrolase activity;GO:0046872//metal ion binding	GO:0006508//proteolysis;GO:0032331//negative regulation of chondrocyte differentiation;GO:0051603//proteolysis involved in cellular protein catabolic process;GO:0071347//cellular response to interleukin-1;GO:0071356//cellular response to tumor necrosis factor;GO:0071773//cellular response to BMP stimulus
ENSMUSG00000032224	22	43	28	1	5	7	0.25	0.4	0.5	0.01	0.06	0.1	0.383333333	0.056666667	-2.75802721	7.29E-05	0.002894107	Fam81a	family with sequence similarity 81, member A [Source:MGI Symbol;Acc:MGI:1924136]	-	-	-	-	GO:0005575//cellular_component	GO:0003674//molecular_function	GO:0008150//biological_process
ENSMUSG00000029059	135	159	98	142	272	218	6.48	6.26	4.47	7.82	14.65	12.8	5.736666667	11.75666667	1.035194478	7.93E-05	0.003080388	Prxl2b	peroxiredoxin like 2B [Source:MGI Symbol;Acc:MGI:1913719]	Metabolism;Metabolism	Global and overview maps;Lipid metabolism	ko01100//Metabolic pathways;ko00590//Arachidonic acid metabolism	K15717;K15717	GO:0005737//cytoplasm;GO:0005783//endoplasmic reticulum;GO:0005829//cytosol;GO:0043209//myelin sheath	GO:0008379//thioredoxin peroxidase activity;GO:0016209//antioxidant activity;GO:0016491//oxidoreductase activity;GO:0016616//oxidoreductase activity, acting on the CH-OH group of donors, NAD or NADP as acceptor;GO:0047017//prostaglandin-F synthase activity	GO:0001516//prostaglandin biosynthetic process;GO:0006629//lipid metabolic process;GO:0006631//fatty acid metabolic process;GO:0006633//fatty acid biosynthetic process;GO:0006693//prostaglandin metabolic process;GO:0055114//oxidation-reduction process;GO:0098869//cellular oxidant detoxification
ENSMUSG00000040658	69	89	60	96	121	128	2.46	2.6	2.03	3.93	4.83	5.58	2.363333333	4.78	1.016187491	8.08E-05	0.00311012	Dnph1	2'-deoxynucleoside 5'-phosphate N-hydrolase 1 [Source:MGI Symbol;Acc:MGI:3039376]	-	-	-	-	GO:0005634//nucleus;GO:0005737//cytoplasm	GO:0016787//hydrolase activity;GO:0016798//hydrolase activity, acting on glycosyl bonds;GO:0016799//hydrolase activity, hydrolyzing N-glycosyl compounds;GO:0042802//identical protein binding;GO:0042803//protein homodimerization activity;GO:0070694//deoxyribonucleoside 5'-monophosphate N-glycosidase activity	GO:0008152//metabolic process;GO:0009116//nucleoside metabolic process;GO:0009117//nucleotide metabolic process;GO:0009159//deoxyribonucleoside monophosphate catabolic process;GO:0030307//positive regulation of cell growth;GO:0030855//epithelial cell differentiation
ENSMUSG00000022408	58	85	11	8	2	7	0.82	0.99	0.15	0.13	0.03	0.12	0.653333333	0.093333333	-2.807354922	8.31E-05	0.00317843	Fam83f	family with sequence similarity 83, member F [Source:MGI Symbol;Acc:MGI:2146227]	-	-	-	-	-	-	-
ENSMUSG00000057777	67	91	58	29	14	18	1.05	1.17	0.86	0.52	0.25	0.35	1.026666667	0.373333333	-1.459431619	8.62E-05	0.003266369	Mab21l2	mab-21-like 2 [Source:MGI Symbol;Acc:MGI:1346022]	-	-	-	-	GO:0005634//nucleus;GO:0005737//cytoplasm	-	GO:0001654//eye development;GO:0007275//multicellular organism development;GO:0008284//positive regulation of cell proliferation;GO:0010172//embryonic body morphogenesis;GO:0043010//camera-type eye development
ENSMUSG00000044748	48	115	115	29	14	26	2.33	4.58	5.31	1.62	0.76	1.55	4.073333333	1.31	-1.636643068	8.62E-05	0.003266369	Defb1	defensin beta 1 [Source:MGI Symbol;Acc:MGI:1096878]	-	-	-	-	GO:0005576//extracellular region;GO:0005615//extracellular space;GO:0016020//membrane;GO:0019898//extrinsic component of membrane;GO:0097225//sperm midpiece;GO:1990742//microvesicle	GO:0031731//CCR6 chemokine receptor binding;GO:0042802//identical protein binding	GO:0002526//acute inflammatory response;GO:0006952//defense response;GO:0009617//response to bacterium;GO:0019933//cAMP-mediated signaling;GO:0033574//response to testosterone;GO:0035584//calcium-mediated signaling using intracellular calcium source;GO:0042742//defense response to bacterium;GO:0045087//innate immune response;GO:0050829//defense response to Gram-negative bacterium;GO:0050830//defe…
ENSMUSG00000059824	56	93	50	36	3101	2784	1.39	1.99	1.3	1.14	83.58	82.31	1.56	55.67666667	5.157454906	8.96E-05	0.00337373	Dbp	D site albumin promoter binding protein [Source:MGI Symbol;Acc:MGI:94866]	-	-	-	-	GO:0005634//nucleus;GO:0005654//nucleoplasm	GO:0000977//RNA polymerase II regulatory region sequence-specific DNA binding;GO:0001228//transcriptional activator activity, RNA polymerase II transcription regulatory region sequence-specific binding;GO:0003677//DNA binding;GO:0003700//transcription factor activity, sequence-specific DNA binding	GO:0001889//liver development;GO:0006355//regulation of transcription, DNA-templated;GO:0006357//regulation of transcription from RNA polymerase II promoter;GO:0007623//circadian rhythm;GO:0045944//positive regulation of transcription from RNA polymerase II promoter;GO:0048511//rhythmic process
ENSMUSG00000030256	3	7	5	5	43	51	0.02	0.04	0.03	0.04	0.45	0.43	0.03	0.306666667	3.353636955	9.87E-05	0.003672311	Bhlhe41	basic helix-loop-helix family, member e41 [Source:MGI Symbol;Acc:MGI:1930704]	Organismal Systems	Environmental adaptation	ko04710//Circadian rhythm	K03730	GO:0005634//nucleus;GO:0005654//nucleoplasm;GO:0017053//transcriptional repressor complex	GO:0000977//RNA polymerase II regulatory region sequence-specific DNA binding;GO:0000978//RNA polymerase II core promoter proximal region sequence-specific DNA binding;GO:0000980//RNA polymerase II distal enhancer sequence-specific DNA binding;GO:0000981//RNA polymerase II transcription factor activity, sequence-specific DNA binding;GO:0001102//RNA polymerase II activating transcription factor bi…	GO:0000122//negative regulation of transcription from RNA polymerase II promoter;GO:0006355//regulation of transcription, DNA-templated;GO:0007623//circadian rhythm;GO:0009952//anterior/posterior pattern specification;GO:0010832//negative regulation of myotube differentiation;GO:0010944//negative regulation of transcription by competitive promoter binding;GO:0030154//cell differentiation;GO:00329…
ENSMUSG00000026315	55	99	42	93	120	154	0.66	1.06	0.54	1.28	1.63	2.39	0.753333333	1.766666667	1.229669587	0.000101186	0.003722214	Serpinb8	serine (or cysteine) peptidase inhibitor, clade B, member 8 [Source:MGI Symbol;Acc:MGI:894657]	-	-	-	-	GO:0005615//extracellular space;GO:0005737//cytoplasm;GO:0005829//cytosol	GO:0004867//serine-type endopeptidase inhibitor activity;GO:0030414//peptidase inhibitor activity	GO:0010466//negative regulation of peptidase activity;GO:0010951//negative regulation of endopeptidase activity;GO:0090136//epithelial cell-cell adhesion
ENSMUSG00000038754	264	305	299	48	10	54	6.11	5.79	6.63	1.31	0.3	1.53	6.176666667	1.046666667	-2.561026417	0.000102524	0.003760406	Elovl3	elongation of very long chain fatty acids (FEN1/Elo2, SUR4/Elo3, yeast)-like 3 [Source:MGI Symbol;Acc:MGI:1195976]	Metabolism;Metabolism	Global and overview maps;Lipid metabolism	ko01100//Metabolic pathways;ko00062//Fatty acid elongation	K10248;K10248	GO:0005783//endoplasmic reticulum;GO:0005789//endoplasmic reticulum membrane;GO:0016020//membrane;GO:0016021//integral component of membrane;GO:0030176//integral component of endoplasmic reticulum membrane	GO:0009922//fatty acid elongase activity;GO:0016740//transferase activity	GO:0006629//lipid metabolic process;GO:0006631//fatty acid metabolic process;GO:0006633//fatty acid biosynthetic process;GO:0006636//unsaturated fatty acid biosynthetic process;GO:0019367//fatty acid elongation, saturated fatty acid;GO:0030148//sphingolipid biosynthetic process;GO:0034625//fatty acid elongation, monounsaturated fatty acid;GO:0034626//fatty acid elongation, polyunsaturated fatty a…
ENSMUSG00000032245	115	109	94	84	343	334	2.83	2.73	2.92	3.03	11.85	10.2	2.826666667	8.36	1.564401178	0.000109812	0.0039843	Cln6	ceroid-lipofuscinosis, neuronal 6 [Source:MGI Symbol;Acc:MGI:2159324]	-	-	-	-	GO:0005783//endoplasmic reticulum;GO:0005788//endoplasmic reticulum lumen;GO:0016020//membrane;GO:0016021//integral component of membrane	GO:0042803//protein homodimerization activity	GO:0001573//ganglioside metabolic process;GO:0007040//lysosome organization;GO:0007042//lysosomal lumen acidification;GO:0007601//visual perception;GO:0008203//cholesterol metabolic process;GO:0030203//glycosaminoglycan metabolic process;GO:0031987//locomotion involved in locomotory behavior;GO:0044265//cellular macromolecule catabolic process;GO:0045862//positive regulation of proteolysis
ENSMUSG00000049723	6	7	4	5	85	30	0.2	0.18	0.13	0.18	3.01	1.08	0.17	1.423333333	3.065666918	0.000109899	0.0039843	Mmp12	matrix metallopeptidase 12 [Source:MGI Symbol;Acc:MGI:97005]	-	-	-	-	GO:0005576//extracellular region;GO:0005615//extracellular space;GO:0005634//nucleus;GO:0005737//cytoplasm;GO:0031012//extracellular matrix	GO:0001047//core promoter binding;GO:0004222//metalloendopeptidase activity;GO:0005509//calcium ion binding;GO:0005518//collagen binding;GO:0008233//peptidase activity;GO:0008237//metallopeptidase activity;GO:0008270//zinc ion binding;GO:0016787//hydrolase activity;GO:0043565//sequence-specific DNA binding;GO:0046872//metal ion binding	GO:0000122//negative regulation of transcription from RNA polymerase II promoter;GO:0006508//proteolysis;GO:0006606//protein import into nucleus;GO:0010628//positive regulation of gene expression;GO:0030198//extracellular matrix organization;GO:0030574//collagen catabolic process;GO:0035313//wound healing, spreading of epidermal cells;GO:0042060//wound healing;GO:0045944//positive regulation of t…
ENSMUSG00000024378	359	426	527	499	1084	630	4.54	2.9	5.05	6.01	11.36	8.36	4.163333333	8.576666667	1.04267798	0.000113482	0.004102364	Stard4	StAR-related lipid transfer (START) domain containing 4 [Source:MGI Symbol;Acc:MGI:2156764]	-	-	-	-	GO:0005623//cell;GO:0005737//cytoplasm;GO:0031410//cytoplasmic vesicle	GO:0008289//lipid binding;GO:0015485//cholesterol binding	GO:0010873//positive regulation of cholesterol esterification;GO:0010879//cholesterol transport involved in cholesterol storage;GO:0032367//intracellular cholesterol transport;GO:0070508//cholesterol import;GO:0070859//positive regulation of bile acid biosynthetic process
ENSMUSG00000057425	85	15	87	11	12	6	1.9	0.28	1.85	0.28	0.3	0.16	1.343333333	0.246666667	-2.445182663	0.000125847	0.004484716	Ugt2b37	UDP glucuronosyltransferase 2 family, polypeptide B37 [Source:MGI Symbol;Acc:MGI:2148239]	Metabolism;Human Diseases;Metabolism;Metabolism;Metabolism;Metabolism;Metabolism;Metabolism;Metabolism;Metabolism	Global and overview maps;Cancers;Metabolism of cofactors and vitamins;Lipid metabolism;Xenobiotics biodegradation and metabolism;Xenobiotics biodegradation and metabolism;Xenobiotics biodegradation and metabolism;Metabolism of cofactors and vitamins;Carbohydrate metabolism;Carbohydrate metabolism	ko01100//Metabolic pathways;ko05204//Chemical carcinogenesis;ko00830//Retinol metabolism;ko00140//Steroid hormone biosynthesis;ko00983//Drug metabolism - other enzymes;ko00982//Drug metabolism - cytochrome P450;ko00980//Metabolism of xenobiotics by cytochrome P450;ko00860//Porphyrin and chlorophyll metabolism;ko00040//Pentose and glucuronate interconversions;ko00053//Ascorbate and aldarate metabo…	K00699;K00699;K00699;K00699;K00699;K00699;K00699;K00699;K00699;K00699	GO:0005640//nuclear outer membrane;GO:0005743//mitochondrial inner membrane;GO:0005783//endoplasmic reticulum;GO:0016020//membrane;GO:0016021//integral component of membrane;GO:0043231//intracellular membrane-bounded organelle	GO:0008194//UDP-glycosyltransferase activity;GO:0015020//glucuronosyltransferase activity;GO:0016740//transferase activity;GO:0016757//transferase activity, transferring glycosyl groups;GO:0016758//transferase activity, transferring hexosyl groups	-
ENSMUSG00000022346	180	449	156	66	122	51	3.87	7.26	3.14	1.47	2.84	1.57	4.756666667	1.96	-1.279097275	0.000129605	0.004579611	Myc	myelocytomatosis oncogene [Source:MGI Symbol;Acc:MGI:97250]	Human Diseases;Environmental Information Processing;Environmental Information Processing;Human Diseases;Human Diseases;Human Diseases;Human Diseases;Human Diseases;Human Diseases;Cellular Processes;Human Diseases;Environmental Information Processing;Environmental Information Processing;Human Diseases;Environmental Information Processing;Human Diseases;Human Diseases;Human Diseases;Cellular Proces…	Cancers;Signal transduction;Signal transduction;Infectious diseases;Infectious diseases;Infectious diseases;Infectious diseases;Cancers;Cancers;Cell growth and death;Cancers;Signal transduction;Signal transduction;Cancers;Signal transduction;Cancers;Infectious diseases;Cancers;Cellular community - eukaryotes;Cell growth and death;Endocrine system;Cancers;Cancers;Signal transduction;Signal transdu…	ko05200//Pathways in cancer;ko04151//PI3K-Akt signaling pathway;ko04010//MAPK signaling pathway;ko05166//HTLV-I infection;ko05163//Human cytomegalovirus infection;ko05167//Kaposi sarcoma-associated herpesvirus infection;ko05169//Epstein-Barr virus infection;ko05205//Proteoglycans in cancer;ko05202//Transcriptional misregulation in cancers;ko04218//Cellular senescence;ko05225//Hepatocellular carci…	K04377;K04377;K04377;K04377;K04377;K04377;K04377;K04377;K04377;K04377;K04377;K04377;K04377;K04377;K04377;K04377;K04377;K04377;K04377;K04377;K04377;K04377;K04377;K04377;K04377;K04377;K04377;K04377;K04377;K04377;K04377	GO:0000790//nuclear chromatin;GO:0005634//nucleus;GO:0005654//nucleoplasm;GO:0005719//nuclear euchromatin;GO:0005730//nucleolus;GO:0005737//cytoplasm;GO:0005739//mitochondrion;GO:0005819//spindle;GO:0016604//nuclear body;GO:0030424//axon;GO:0032991//macromolecular complex;GO:0048471//perinuclear region of cytoplasm	GO:0000978//RNA polymerase II core promoter proximal region sequence-specific DNA binding;GO:0000981//RNA polymerase II transcription factor activity, sequence-specific DNA binding;GO:0000987//core promoter proximal region sequence-specific DNA binding;GO:0001047//core promoter binding;GO:0001227//transcriptional repressor activity, RNA polymerase II transcription regulatory region sequence-speci…	GO:0000122//negative regulation of transcription from RNA polymerase II promoter;GO:0000165//MAPK cascade;GO:0000320//re-entry into mitotic cell cycle;GO:0001541//ovarian follicle development;GO:0001658//branching involved in ureteric bud morphogenesis;GO:0001701//in utero embryonic development;GO:0001783//B cell apoptotic process;GO:0002053//positive regulation of mesenchymal cell proliferation;…
ENSMUSG00000067219	289	468	483	203	100	143	2.91	3.87	4.63	2.35	1.13	1.76	3.803333333	1.746666667	-1.122660075	0.000133729	0.004672704	Nipal1	NIPA-like domain containing 1 [Source:MGI Symbol;Acc:MGI:1917951]	-	-	-	-	GO:0016020//membrane;GO:0016021//integral component of membrane	GO:0003674//molecular_function;GO:0015095//magnesium ion transmembrane transporter activity	GO:0006811//ion transport;GO:0015693//magnesium ion transport;GO:1903830//magnesium ion transmembrane transport
ENSMUSG00000022763	39	52	56	69	107	85	0.62	0.67	0.84	1.25	1.89	1.64	0.71	1.593333333	1.166157188	0.000143492	0.004958578	Aifm3	apoptosis-inducing factor, mitochondrion-associated 3 [Source:MGI Symbol;Acc:MGI:1919418]	-	-	-	-	GO:0005739//mitochondrion;GO:0005743//mitochondrial inner membrane;GO:0005783//endoplasmic reticulum;GO:0005829//cytosol	GO:0016491//oxidoreductase activity;GO:0046872//metal ion binding;GO:0050660//flavin adenine dinucleotide binding;GO:0051536//iron-sulfur cluster binding;GO:0051537//2 iron, 2 sulfur cluster binding	GO:0006915//apoptotic process;GO:0055114//oxidation-reduction process;GO:0097194//execution phase of apoptosis
ENSMUSG00000046480	54	73	56	18	4	19	0.46	0.51	0.45	0.18	0.04	0.2	0.473333333	0.14	-1.757429697	0.000144183	0.004968753	Scn4b	sodium channel, type IV, beta [Source:MGI Symbol;Acc:MGI:2687406]	Organismal Systems	Circulatory system	ko04261//Adrenergic signaling in cardiomyocytes	K04848	GO:0001518//voltage-gated sodium channel complex;GO:0005886//plasma membrane;GO:0014704//intercalated disc;GO:0016020//membrane;GO:0016021//integral component of membrane;GO:0031226//intrinsic component of plasma membrane	GO:0005244//voltage-gated ion channel activity;GO:0005248//voltage-gated sodium channel activity;GO:0005272//sodium channel activity;GO:0017080//sodium channel regulator activity;GO:0044325//ion channel binding;GO:0086006//voltage-gated sodium channel activity involved in cardiac muscle cell action potential	GO:0006811//ion transport;GO:0006814//sodium ion transport;GO:0010765//positive regulation of sodium ion transport;GO:0034765//regulation of ion transmembrane transport;GO:0035725//sodium ion transmembrane transport;GO:0060048//cardiac muscle contraction;GO:0060307//regulation of ventricular cardiac muscle cell membrane repolarization;GO:0086002//cardiac muscle cell action potential involved in c…
ENSMUSG00000032578	183	288	327	299	892	419	2.72	3.52	4.62	5.1	14.89	7.62	3.62	9.203333333	1.346166785	0.00015072	0.005151577	Cish	cytokine inducible SH2-containing protein [Source:MGI Symbol;Acc:MGI:103159]	Environmental Information Processing;Organismal Systems	Signal transduction;Endocrine system	ko04630//Jak-STAT signaling pathway;ko04917//Prolactin signaling pathway	K04701;K04701	GO:0005886//plasma membrane;GO:0005942//phosphatidylinositol 3-kinase complex	GO:0005515//protein binding;GO:0046935//1-phosphatidylinositol-3-kinase regulator activity	GO:0007205//protein kinase C-activating G-protein coupled receptor signaling pathway;GO:0009968//negative regulation of signal transduction;GO:0016567//protein ubiquitination;GO:0035556//intracellular signal transduction;GO:0040008//regulation of growth;GO:0043551//regulation of phosphatidylinositol 3-kinase activity;GO:0046854//phosphatidylinositol phosphorylation
ENSMUSG00000022129	79	89	68	34	9	17	1.52	1.4	1.24	0.75	0.19	0.4	1.386666667	0.446666667	-1.634350528	0.000205547	0.006560775	Dct	dopachrome tautomerase [Source:MGI Symbol;Acc:MGI:102563]	Metabolism;Organismal Systems;Metabolism	Global and overview maps;Endocrine system;Amino acid metabolism	ko01100//Metabolic pathways;ko04916//Melanogenesis;ko00350//Tyrosine metabolism	K01827;K01827;K01827	GO:0005737//cytoplasm;GO:0005829//cytosol;GO:0016020//membrane;GO:0016021//integral component of membrane;GO:0033162//melanosome membrane;GO:0042470//melanosome	GO:0004167//dopachrome isomerase activity;GO:0016491//oxidoreductase activity;GO:0016853//isomerase activity;GO:0046872//metal ion binding	GO:0002052//positive regulation of neuroblast proliferation;GO:0006583//melanin biosynthetic process from tyrosine;GO:0021847//ventricular zone neuroblast division;GO:0042438//melanin biosynthetic process;GO:0043473//pigmentation;GO:0048066//developmental pigmentation;GO:0048468//cell development;GO:0055114//oxidation-reduction process
ENSMUSG00000003721	13372	17738	13199	4805	1561	2376	536.68	502.64	435.64	199.09	59.76	115.07	491.6533333	124.64	-1.979874286	0.00022261	0.006963626	Insig2	insulin induced gene 2 [Source:MGI Symbol;Acc:MGI:1920249]	-	-	-	-	GO:0005783//endoplasmic reticulum;GO:0005789//endoplasmic reticulum membrane;GO:0016020//membrane;GO:0016021//integral component of membrane;GO:0032937//SREBP-SCAP-Insig complex	GO:0008134//transcription factor binding	GO:0006629//lipid metabolic process;GO:0006641//triglyceride metabolic process;GO:0006695//cholesterol biosynthetic process;GO:0006991//response to sterol depletion;GO:0008202//steroid metabolic process;GO:0008203//cholesterol metabolic process;GO:0010894//negative regulation of steroid biosynthetic process;GO:0016126//sterol biosynthetic process;GO:0032868//response to insulin;GO:0032933//SREBP …
ENSMUSG00000025260	4655	7811	7843	3782	2106	2083	205.16	282.14	328.38	191.28	104.09	112.25	271.8933333	135.8733333	-1.000778439	0.000229794	0.007091619	Hsd17b10	hydroxysteroid (17-beta) dehydrogenase 10 [Source:MGI Symbol;Acc:MGI:1333871]	Metabolism;Human Diseases;Metabolism	Global and overview maps;Neurodegenerative diseases;Amino acid metabolism	ko01100//Metabolic pathways;ko05010//Alzheimer disease;ko00280//Valine, leucine and isoleucine degradation	K08683;K08683;K08683	GO:0005739//mitochondrion;GO:0030678//mitochondrial ribonuclease P complex	GO:0000049//tRNA binding;GO:0003857//3-hydroxyacyl-CoA dehydrogenase activity;GO:0016491//oxidoreductase activity;GO:0030283//testosterone dehydrogenase [NAD(P)] activity	GO:0007005//mitochondrion organization;GO:0051289//protein homotetramerization;GO:0055114//oxidation-reduction process;GO:0070901//mitochondrial tRNA methylation;GO:1990180//mitochondrial tRNA 3'-end processing
ENSMUSG00000045672	89	138	78	87	321	226	0.63	0.88	0.49	0.76	2.93	2.01	0.666666667	1.9	1.510961919	0.000257841	0.00778537	Col27a1	collagen, type XXVII, alpha 1 [Source:MGI Symbol;Acc:MGI:2672118]	Organismal Systems	Digestive system	ko04974//Protein digestion and absorption	K19721	GO:0005576//extracellular region;GO:0005581//collagen trimer;GO:0005583//fibrillar collagen trimer;GO:0005615//extracellular space;GO:0031012//extracellular matrix	GO:0005201//extracellular matrix structural constituent;GO:0030020//extracellular matrix structural constituent conferring tensile strength;GO:0046872//metal ion binding	GO:0003431//growth plate cartilage chondrocyte development;GO:0030198//extracellular matrix organization
ENSMUSG00000027670	34	55	67	18	4	10	0.39	0.52	0.74	0.24	0.05	0.14	0.55	0.143333333	-1.94005746	0.000276413	0.008216401	Ocstamp	osteoclast stimulatory transmembrane protein [Source:MGI Symbol;Acc:MGI:1921864]	-	-	-	-	GO:0005575//cellular_component;GO:0016020//membrane;GO:0016021//integral component of membrane	GO:0003674//molecular_function	GO:0030154//cell differentiation;GO:0034241//positive regulation of macrophage fusion;GO:0045672//positive regulation of osteoclast differentiation;GO:0071356//cellular response to tumor necrosis factor;GO:0071391//cellular response to estrogen stimulus;GO:0072674//multinuclear osteoclast differentiation;GO:0090290//positive regulation of osteoclast proliferation
ENSMUSG00000032098	14	31	27	5	3	0	0.29	0.61	0.54	0.12	0.07	0	0.48	0.063333333	-2.921997488	0.000305383	0.008853639	Treh	trehalase (brush-border membrane glycoprotein) [Source:MGI Symbol;Acc:MGI:1926230]	Metabolism;Metabolism	Global and overview maps;Carbohydrate metabolism	ko01100//Metabolic pathways;ko00500//Starch and sucrose metabolism	K01194;K01194	GO:0005886//plasma membrane;GO:0005903//brush border;GO:0016020//membrane;GO:0031225//anchored component of membrane	GO:0003824//catalytic activity;GO:0004555//alpha,alpha-trehalase activity;GO:0016787//hydrolase activity;GO:0016798//hydrolase activity, acting on glycosyl bonds	GO:0005991//trehalose metabolic process;GO:0005993//trehalose catabolic process;GO:0008152//metabolic process;GO:0009887//organ morphogenesis
ENSMUSG00000078607	58	162	48	23	22	26	1.52	3.79	1.17	0.83	0.75	0.8	2.16	0.793333333	-1.44503224	0.0003262	0.009263414	1810010H24Rik	RIKEN cDNA 1810010H24 gene [Source:MGI Symbol;Acc:MGI:1916316]	-	-	-	-	GO:0005576//extracellular region	GO:0005515//protein binding	-
ENSMUSG00000021416	59	63	31	16	5	14	1.95	1.66	0.93	0.58	0.18	0.58	1.513333333	0.446666667	-1.760459297	0.000327144	0.009263414	Eci3	enoyl-Coenzyme A delta isomerase 3 [Source:MGI Symbol;Acc:MGI:1916373]	Cellular Processes;Metabolism	Transport and catabolism;Lipid metabolism	ko04146//Peroxisome;ko00071//Fatty acid degradation	K13239;K13239	GO:0005777//peroxisome	GO:0000062//fatty-acyl-CoA binding;GO:0003824//catalytic activity;GO:0004165//dodecenoyl-CoA delta-isomerase activity;GO:0016853//isomerase activity	GO:0006635//fatty acid beta-oxidation
ENSMUSG00000105096	105	58	102	85	299	229	1.26	0.58	1.16	1.17	4.03	3.37	1	2.856666667	1.514332704	0.000331145	0.009313635	Gbp10	guanylate-binding protein 10 [Source:MGI Symbol;Acc:MGI:4359647]	-	-	-	-	GO:0020005//symbiont-containing vacuole membrane;GO:0031410//cytoplasmic vesicle	GO:0000166//nucleotide binding;GO:0003924//GTPase activity;GO:0005525//GTP binding	GO:0042832//defense response to protozoan;GO:0050830//defense response to Gram-positive bacterium;GO:0071222//cellular response to lipopolysaccharide;GO:0071346//cellular response to interferon-gamma
ENSMUSG00000031387	96	85	71	91	244	134	2.88	2.28	2.02	3.15	8.3	4.98	2.393333333	5.476666667	1.194276731	0.000335593	0.009354854	Renbp	renin binding protein [Source:MGI Symbol;Acc:MGI:105940]	Metabolism	Carbohydrate metabolism	ko00520//Amino sugar and nucleotide sugar metabolism	K01787	-	GO:0003824//catalytic activity;GO:0004857//enzyme inhibitor activity;GO:0005524//ATP binding;GO:0016853//isomerase activity;GO:0017076//purine nucleotide binding;GO:0030414//peptidase inhibitor activity;GO:0042803//protein homodimerization activity;GO:0050121//N-acylglucosamine 2-epimerase activity	GO:0006044//N-acetylglucosamine metabolic process;GO:0006051//N-acetylmannosamine metabolic process;GO:0010951//negative regulation of endopeptidase activity;GO:0019262//N-acetylneuraminate catabolic process;GO:0043086//negative regulation of catalytic activity
ENSMUSG00000091780	1771	2313	1479	1041	432	652	65.24	69.65	51.61	43.76	17.46	29.11	62.16666667	30.11	-1.045898517	0.000348884	0.009624964	Sco2	SCO2 cytochrome c oxidase assembly protein [Source:MGI Symbol;Acc:MGI:3818630]	Human Diseases	Cancers	ko05230//Central carbon metabolism in cancer	K07152	GO:0005739//mitochondrion;GO:0005743//mitochondrial inner membrane;GO:0016020//membrane;GO:0016021//integral component of membrane;GO:0030016//myofibril;GO:0031305//integral component of mitochondrial inner membrane	GO:0005507//copper ion binding;GO:0015035//protein disulfide oxidoreductase activity;GO:0046872//metal ion binding	GO:0001654//eye development;GO:0001701//in utero embryonic development;GO:0003012//muscle system process;GO:0006825//copper ion transport;GO:0006878//cellular copper ion homeostasis;GO:0008535//respiratory chain complex IV assembly;GO:0014823//response to activity;GO:0022904//respiratory electron transport chain;GO:0033617//mitochondrial respiratory chain complex IV assembly;GO:0045454//cell redo…
ENSMUSG00000041078	21	40	16	48	58	51	0.16	0.24	0.11	0.41	0.48	0.46	0.17	0.45	1.404390255	0.00036688	0.009967672	Grid1	glutamate receptor, ionotropic, delta 1 [Source:MGI Symbol;Acc:MGI:95812]	Environmental Information Processing	Signaling molecules and interaction	ko04080//Neuroactive ligand-receptor interaction	K05206	GO:0005886//plasma membrane;GO:0016020//membrane;GO:0016021//integral component of membrane;GO:0030054//cell junction;GO:0045202//synapse;GO:0045211//postsynaptic membrane;GO:0098839//postsynaptic density membrane	GO:0004970//ionotropic glutamate receptor activity;GO:0005216//ion channel activity;GO:0005515//protein binding;GO:0008066//glutamate receptor activity;GO:0015276//ligand-gated ion channel activity;GO:0038023//signaling receptor activity;GO:1904315//transmitter-gated ion channel activity involved in regulation of postsynaptic membrane potential	GO:0006811//ion transport;GO:0034220//ion transmembrane transport;GO:0035176//social behavior;GO:0035235//ionotropic glutamate receptor signaling pathway;GO:0035249//synaptic transmission, glutamatergic;GO:0050804//modulation of synaptic transmission;GO:0060078//regulation of postsynaptic membrane potential
ENSMUSG00000052435	29	49	16	28	107	128	0.99	1.37	0.52	1.1	4.1	5.35	0.96	3.516666667	1.873102282	0.000384497	0.010350059	Cebpe	CCAAT/enhancer binding protein (C/EBP), epsilon [Source:MGI Symbol;Acc:MGI:103572]	Human Diseases;Human Diseases	Cancers;Cancers	ko05202//Transcriptional misregulation in cancers;ko05221//Acute myeloid leukemia	K10051;K10051	GO:0005634//nucleus;GO:0005654//nucleoplasm	GO:0000978//RNA polymerase II core promoter proximal region sequence-specific DNA binding;GO:0001228//transcriptional activator activity, RNA polymerase II transcription regulatory region sequence-specific binding;GO:0003677//DNA binding;GO:0003700//transcription factor activity, sequence-specific DNA binding;GO:0042803//protein homodimerization activity;GO:0046982//protein heterodimerization act…	GO:0006355//regulation of transcription, DNA-templated;GO:0006909//phagocytosis;GO:0010628//positive regulation of gene expression;GO:0030099//myeloid cell differentiation;GO:0030225//macrophage differentiation;GO:0030851//granulocyte differentiation;GO:0042089//cytokine biosynthetic process;GO:0042742//defense response to bacterium;GO:0045944//positive regulation of transcription from RNA polyme…
ENSMUSG00000029385	487	643	726	348	143	163	7.36	7.96	10.42	6.03	2.42	3.01	8.58	3.82	-1.167405009	0.000385383	0.010351713	Ccng2	cyclin G2 [Source:MGI Symbol;Acc:MGI:1095734]	Environmental Information Processing;Cellular Processes	Signal transduction;Cell growth and death	ko04068//FoxO signaling pathway;ko04115//p53 signaling pathway	K10146;K10146	GO:0000307//cyclin-dependent protein kinase holoenzyme complex;GO:0005634//nucleus;GO:0005737//cytoplasm;GO:0005829//cytosol	GO:0004672//protein kinase activity;GO:0016538//cyclin-dependent protein serine/threonine kinase regulator activity;GO:0019901//protein kinase binding	GO:0000079//regulation of cyclin-dependent protein serine/threonine kinase activity;GO:0006468//protein phosphorylation;GO:0007049//cell cycle;GO:0044772//mitotic cell cycle phase transition;GO:0051301//cell division;GO:0051726//regulation of cell cycle
ENSMUSG00000044254	184	185	176	193	627	240	2.22	1.83	2.01	2.67	8.47	3.53	2.02	4.89	1.275479172	0.000422638	0.011232155	Pcsk9	proprotein convertase subtilisin/kexin type 9 [Source:MGI Symbol;Acc:MGI:2140260]	Organismal Systems	Digestive system	ko04979//Cholesterol metabolism	K13050	GO:0005576//extracellular region;GO:0005615//extracellular space;GO:0005737//cytoplasm;GO:0005764//lysosome;GO:0005768//endosome;GO:0005769//early endosome;GO:0005770//late endosome;GO:0005783//endoplasmic reticulum;GO:0005788//endoplasmic reticulum lumen;GO:0005791//rough endoplasmic reticulum;GO:0005794//Golgi apparatus;GO:0005886//plasma membrane;GO:0009986//cell surface;GO:0030134//ER to Golg…	GO:0004252//serine-type endopeptidase activity;GO:0008233//peptidase activity;GO:0008236//serine-type peptidase activity;GO:0016787//hydrolase activity;GO:0019871//sodium channel inhibitor activity;GO:0030169//low-density lipoprotein particle binding;GO:0030547//receptor inhibitor activity;GO:0034185//apolipoprotein binding;GO:0034189//very-low-density lipoprotein particle binding;GO:0034190//apo…	GO:0001822//kidney development;GO:0001889//liver development;GO:0001920//negative regulation of receptor recycling;GO:0002092//positive regulation of receptor internalization;GO:0006508//proteolysis;GO:0006629//lipid metabolic process;GO:0006641//triglyceride metabolic process;GO:0006644//phospholipid metabolic process;GO:0006915//apoptotic process;GO:0007041//lysosomal transport;GO:0008202//ster…
ENSMUSG00000061126	28	23	22	6	2	4	0.45	0.31	0.38	0.11	0.04	0.13	0.38	0.093333333	-2.025535092	0.00043716	0.011561637	Cyp4f39	cytochrome P450, family 4, subfamily f, polypeptide 39 [Source:MGI Symbol;Acc:MGI:2445210]	-	-	-	-	GO:0005575//cellular_component;GO:0016020//membrane;GO:0016021//integral component of membrane	GO:0003674//molecular_function;GO:0004497//monooxygenase activity;GO:0005506//iron ion binding;GO:0016491//oxidoreductase activity;GO:0016705//oxidoreductase activity, acting on paired donors, with incorporation or reduction of molecular oxygen;GO:0020037//heme binding;GO:0046872//metal ion binding	GO:0008150//biological_process;GO:0055114//oxidation-reduction process
ENSMUSG00000037108	26	37	18	43	62	52	0.66	0.67	0.38	1.05	1.49	1.35	0.57	1.296666667	1.18577383	0.000442314	0.01158326	Zcwpw1	zinc finger, CW type with PWWP domain 1 [Source:MGI Symbol;Acc:MGI:2685899]	-	-	-	-	GO:0005575//cellular_component	GO:0003674//molecular_function;GO:0008270//zinc ion binding;GO:0046872//metal ion binding	GO:0008150//biological_process
ENSMUSG00000063919	110	206	122	70	37	51	1.16	2.06	1.15	0.99	0.48	0.67	1.456666667	0.713333333	-1.030022483	0.000451156	0.011741281	Srrm4	serine/arginine repetitive matrix 4 [Source:MGI Symbol;Acc:MGI:1916205]	-	-	-	-	GO:0005634//nucleus	GO:0003723//RNA binding;GO:0003729//mRNA binding	GO:0000381//regulation of alternative mRNA splicing, via spliceosome;GO:0006397//mRNA processing;GO:0007399//nervous system development;GO:0007605//sensory perception of sound;GO:0008380//RNA splicing;GO:0030154//cell differentiation;GO:0042551//neuron maturation;GO:0043484//regulation of RNA splicing
ENSMUSG00000112743	51	49	38	12	7	18	1.72	1.37	1.23	0.48	0.28	0.74	1.44	0.5	-1.526068812	0.000452719	0.011757573	Gm49358	predicted gene, 49358 [Source:MGI Symbol;Acc:MGI:6121566]	-	-	-	-	-	GO:0008253//5'-nucleotidase activity;GO:0046872//metal ion binding	GO:0016311//dephosphorylation
ENSMUSG00000020205	1035	868	1065	847	2855	1682	22.52	15.48	22.01	21.14	69.65	44.74	20.00333333	45.17666667	1.175337397	0.000463265	0.011957186	Phlda1	pleckstrin homology like domain, family A, member 1 [Source:MGI Symbol;Acc:MGI:1096880]	-	-	-	-	GO:0005634//nucleus;GO:0005730//nucleolus;GO:0005737//cytoplasm;GO:0031410//cytoplasmic vesicle	GO:0005515//protein binding	GO:0006915//apoptotic process;GO:0043065//positive regulation of apoptotic process;GO:0045210//FasL biosynthetic process
ENSMUSG00000018623	12	17	52	5	2	2	0.48	0.55	1.96	0.23	0.09	0.1	0.996666667	0.14	-2.831684251	0.000466777	0.012023092	Mmp7	matrix metallopeptidase 7 [Source:MGI Symbol;Acc:MGI:103189]	Environmental Information Processing	Signal transduction	ko04310//Wnt signaling pathway	K01397	GO:0005615//extracellular space;GO:0009986//cell surface;GO:0031012//extracellular matrix	GO:0004222//metalloendopeptidase activity;GO:0008201//heparin binding;GO:0008233//peptidase activity;GO:0008237//metallopeptidase activity;GO:0008270//zinc ion binding;GO:0016787//hydrolase activity;GO:0046872//metal ion binding	GO:0006508//proteolysis;GO:0007568//aging;GO:0031667//response to nutrient levels;GO:0044849//estrous cycle;GO:0060135//maternal process involved in female pregnancy;GO:0071260//cellular response to mechanical stimulus
ENSMUSG00000029161	127	313	114	51	77	69	3.73	7.54	3.18	1.72	2.54	2.48	4.816666667	2.246666667	-1.100248996	0.000468428	0.012040909	Cgref1	cell growth regulator with EF hand domain 1 [Source:MGI Symbol;Acc:MGI:1915817]	-	-	-	-	-	GO:0005509//calcium ion binding	-
ENSMUSG00000031897	511	480	391	376	1166	828	16.53	12.72	12.01	13.95	42.29	32.74	13.75333333	29.66	1.108737277	0.000478702	0.012242615	Psmb10	proteasome (prosome, macropain) subunit, beta type 10 [Source:MGI Symbol;Acc:MGI:1096380]	Genetic Information Processing	Folding, sorting and degradation	ko03050//Proteasome	K02733	GO:0000502//proteasome complex;GO:0005634//nucleus;GO:0005654//nucleoplasm;GO:0005737//cytoplasm;GO:0005829//cytosol;GO:0005839//proteasome core complex;GO:0019774//proteasome core complex, beta-subunit complex;GO:1990111//spermatoproteasome complex	GO:0004175//endopeptidase activity;GO:0004298//threonine-type endopeptidase activity;GO:0008233//peptidase activity;GO:0016787//hydrolase activity	GO:0000902//cell morphogenesis;GO:0002376//immune system process;GO:0006508//proteolysis;GO:0010498//proteasomal protein catabolic process;GO:0010499//proteasomal ubiquitin-independent protein catabolic process;GO:0042098//T cell proliferation;GO:0043161//proteasome-mediated ubiquitin-dependent protein catabolic process;GO:0051603//proteolysis involved in cellular protein catabolic process
ENSMUSG00000026566	231	410	159	124	60	89	4.58	6.37	3.71	2.89	1.87	2.03	4.886666667	2.263333333	-1.110401624	0.000480179	0.012242615	Mpzl1	myelin protein zero-like 1 [Source:MGI Symbol;Acc:MGI:1915731]	Environmental Information Processing	Signaling molecules and interaction	ko04514//Cell adhesion molecules (CAMs)	K06770	GO:0005887//integral component of plasma membrane;GO:0016020//membrane;GO:0016021//integral component of membrane	-	GO:0007165//signal transduction
ENSMUSG00000040026	34	23	39	42	319	167	2.6	1.44	2.83	3.68	27.29	15.56	2.29	15.51	2.759779183	0.000561293	0.013914738	Saa3	serum amyloid A 3 [Source:MGI Symbol;Acc:MGI:98223]	-	-	-	-	GO:0005576//extracellular region;GO:0005615//extracellular space;GO:0034364//high-density lipoprotein particle	GO:0035662//Toll-like receptor 4 binding;GO:0042056//chemoattractant activity	GO:0006953//acute-phase response;GO:0007252//I-kappaB phosphorylation;GO:0009617//response to bacterium;GO:0035634//response to stilbenoid;GO:0050918//positive chemotaxis;GO:0060326//cell chemotaxis;GO:0071347//cellular response to interleukin-1
ENSMUSG00000029001	89	127	62	41	26	31	2.86	3.45	1.72	1.58	1.07	1.04	2.676666667	1.23	-1.121779171	0.000564907	0.013937493	Fbxo44	F-box protein 44 [Source:MGI Symbol;Acc:MGI:1354744]	-	-	-	-	-	GO:0005515//protein binding	-
ENSMUSG00000044646	38	67	29	15	6	11	0.36	0.58	0.32	0.16	0.09	0.18	0.42	0.143333333	-1.551015169	0.000618689	0.014982306	Zbtb7c	zinc finger and BTB domain containing 7C [Source:MGI Symbol;Acc:MGI:2443302]	-	-	-	-	GO:0005634//nucleus	GO:0003676//nucleic acid binding;GO:0005515//protein binding;GO:0046872//metal ion binding	GO:0008285//negative regulation of cell proliferation;GO:0045600//positive regulation of fat cell differentiation;GO:0045944//positive regulation of transcription from RNA polymerase II promoter;GO:1903025//regulation of RNA polymerase II regulatory region sequence-specific DNA binding
ENSMUSG00000038508	57	230	162	270	319	247	1.73	5.77	4.68	9.49	10.72	9.14	4.06	9.783333333	1.26884637	0.000640271	0.015327395	Gdf15	growth differentiation factor 15 [Source:MGI Symbol;Acc:MGI:1346047]	Environmental Information Processing	Signaling molecules and interaction	ko04060//Cytokine-cytokine receptor interaction	K05504	GO:0005576//extracellular region;GO:0005615//extracellular space;GO:0005634//nucleus;GO:0005737//cytoplasm;GO:0005794//Golgi apparatus	GO:0005125//cytokine activity;GO:0005160//transforming growth factor beta receptor binding;GO:0008083//growth factor activity;GO:0042803//protein homodimerization activity	GO:0000187//activation of MAPK activity;GO:0002023//reduction of food intake in response to dietary excess;GO:0010862//positive regulation of pathway-restricted SMAD protein phosphorylation;GO:0030509//BMP signaling pathway;GO:0035860//glial cell-derived neurotrophic factor receptor signaling pathway;GO:0040015//negative regulation of multicellular organism growth;GO:0042981//regulation of apopto…
ENSMUSG00000025268	82	81	67	81	130	161	2.22	2.07	1.74	2.78	4.49	5.82	2.01	4.363333333	1.11823519	0.000657713	0.015655093	Maged2	melanoma antigen, family D, 2 [Source:MGI Symbol;Acc:MGI:1933391]	-	-	-	-	GO:0005634//nucleus;GO:0005730//nucleolus;GO:0005829//cytosol	GO:0003674//molecular_function	GO:0007565//female pregnancy;GO:0070294//renal sodium ion absorption
ENSMUSG00000030228	59	72	52	20	21	26	1.09	1.43	1.1	0.44	0.37	0.63	1.206666667	0.48	-1.329920886	0.000680288	0.01607069	Pik3c2g	phosphatidylinositol-4-phosphate 3-kinase catalytic subunit type 2 gamma [Source:MGI Symbol;Acc:MGI:1203730]	Metabolism;Environmental Information Processing;Metabolism	Global and overview maps;Signal transduction;Carbohydrate metabolism	ko01100//Metabolic pathways;ko04070//Phosphatidylinositol signaling system;ko00562//Inositol phosphate metabolism	K00923;K00923;K00923	-	GO:0000166//nucleotide binding;GO:0005524//ATP binding;GO:0016301//kinase activity;GO:0016303//1-phosphatidylinositol-3-kinase activity;GO:0016740//transferase activity;GO:0035004//phosphatidylinositol 3-kinase activity;GO:0035005//1-phosphatidylinositol-4-phosphate 3-kinase activity;GO:0035091//phosphatidylinositol binding	GO:0016310//phosphorylation;GO:0036092//phosphatidylinositol-3-phosphate biosynthetic process;GO:0046854//phosphatidylinositol phosphorylation;GO:0048015//phosphatidylinositol-mediated signaling
ENSMUSG00000019874	19	28	26	36	54	52	1	1.21	1.3	2.18	3.18	3.35	1.17	2.903333333	1.311201688	0.00068717	0.016202744	Fabp7	fatty acid binding protein 7, brain [Source:MGI Symbol;Acc:MGI:101916]	Organismal Systems	Endocrine system	ko03320//PPAR signaling pathway	K08756	GO:0005634//nucleus;GO:0005737//cytoplasm;GO:0005829//cytosol;GO:0005911//cell-cell junction;GO:0042995//cell projection;GO:0043025//neuronal cell body;GO:0044297//cell body;GO:0071944//cell periphery	GO:0005504//fatty acid binding;GO:0008289//lipid binding	GO:0001964//startle response;GO:0021846//cell proliferation in forebrain;GO:0022008//neurogenesis;GO:0050673//epithelial cell proliferation;GO:0060134//prepulse inhibition
ENSMUSG00000041798	961	378	824	4958	3755	1218	17.97	6.22	14.75	106.89	77.79	28.66	12.98	71.11333333	2.453829699	0.000695888	0.016316298	Gck	glucokinase [Source:MGI Symbol;Acc:MGI:1270854]	Metabolism;Organismal Systems;Metabolism;Organismal Systems;Organismal Systems;Organismal Systems;Metabolism;Human Diseases;Metabolism;Human Diseases;Metabolism;Metabolism;Human Diseases;Metabolism	Global and overview maps;Endocrine system;Global and overview maps;Endocrine system;Endocrine system;Endocrine system;Carbohydrate metabolism;Cancers;Carbohydrate metabolism;Endocrine and metabolic diseases;Carbohydrate metabolism;Carbohydrate metabolism;Endocrine and metabolic diseases;Biosynthesis of other secondary metabolites	ko01100//Metabolic pathways;ko04910//Insulin signaling pathway;ko01200//Carbon metabolism;ko04922//Glucagon signaling pathway;ko04911//Insulin secretion;ko04917//Prolactin signaling pathway;ko00010//Glycolysis / Gluconeogenesis;ko05230//Central carbon metabolism in cancer;ko00520//Amino sugar and nucleotide sugar metabolism;ko04930//Type II diabetes mellitus;ko00500//Starch and sucrose metabolism…	K12407;K12407;K12407;K12407;K12407;K12407;K12407;K12407;K12407;K12407;K12407;K12407;K12407;K12407	GO:0005623//cell;GO:0005634//nucleus;GO:0005654//nucleoplasm;GO:0005737//cytoplasm;GO:0005739//mitochondrion;GO:0005829//cytosol;GO:0005884//actin filament;GO:0005938//cell cortex;GO:0030141//secretory granule;GO:0045180//basal cortex	GO:0000166//nucleotide binding;GO:0000287//magnesium ion binding;GO:0003824//catalytic activity;GO:0004340//glucokinase activity;GO:0004396//hexokinase activity;GO:0005515//protein binding;GO:0005524//ATP binding;GO:0005536//glucose binding;GO:0008865//fructokinase activity;GO:0016301//kinase activity;GO:0016740//transferase activity;GO:0016773//phosphotransferase activity, alcohol group as accep…	GO:0001678//cellular glucose homeostasis;GO:0005975//carbohydrate metabolic process;GO:0005978//glycogen biosynthetic process;GO:0006002//fructose 6-phosphate metabolic process;GO:0006003//fructose 2,6-bisphosphate metabolic process;GO:0006006//glucose metabolic process;GO:0006013//mannose metabolic process;GO:0006096//glycolytic process;GO:0006739//NADP metabolic process;GO:0007204//positive reg…
ENSMUSG00000078234	334	528	214	422	1378	1622	1.81	2.35	1.1	2.63	8.39	10.77	1.753333333	7.263333333	2.050531492	0.000791703	0.01808259	Klhdc7a	kelch domain containing 7A [Source:MGI Symbol;Acc:MGI:2444612]	-	-	-	-	GO:0016020//membrane;GO:0016021//integral component of membrane	GO:0005515//protein binding	-
ENSMUSG00000057068	51	70	43	65	117	83	2.76	2.36	1.97	3.27	5.94	5.57	2.363333333	4.926666667	1.059788737	0.000794292	0.018082751	Fam47e	family with sequence similarity 47, member E [Source:MGI Symbol;Acc:MGI:2686227]	-	-	-	-	GO:0005737//cytoplasm	GO:0003674//molecular_function	GO:0008150//biological_process
ENSMUSG00000057176	12	16	12	40	23	34	0.2	0.26	0.19	0.77	0.43	0.69	0.216666667	0.63	1.539874611	0.000798227	0.018106627	Ccdc189	coiled-coil domain containing 189 [Source:MGI Symbol;Acc:MGI:2685012]	-	-	-	-	GO:0005575//cellular_component	GO:0003674//molecular_function	GO:0008150//biological_process
ENSMUSG00000035864	105	104	106	93	226	211	0.94	0.76	0.9	0.95	2.26	2.31	0.866666667	1.84	1.086156644	0.000804336	0.018139073	Syt1	synaptotagmin I [Source:MGI Symbol;Acc:MGI:99667]	Organismal Systems	Nervous system	ko04721//Synaptic vesicle cycle	K15290	GO:0005737//cytoplasm;GO:0005794//Golgi apparatus;GO:0005886//plasma membrane;GO:0008021//synaptic vesicle;GO:0016020//membrane;GO:0016021//integral component of membrane;GO:0030054//cell junction;GO:0030141//secretory granule;GO:0030285//integral component of synaptic vesicle membrane;GO:0030424//axon;GO:0030658//transport vesicle membrane;GO:0030672//synaptic vesicle membrane;GO:0031045//dense …	GO:0000149//SNARE binding;GO:0001786//phosphatidylserine binding;GO:0005509//calcium ion binding;GO:0005515//protein binding;GO:0005516//calmodulin binding;GO:0005543//phospholipid binding;GO:0005544//calcium-dependent phospholipid binding;GO:0005546//phosphatidylinositol-4,5-bisphosphate binding;GO:0008022//protein C-terminus binding;GO:0017075//syntaxin-1 binding;GO:0019905//syntaxin binding;GO…	GO:0005513//detection of calcium ion;GO:0007269//neurotransmitter secretion;GO:0007420//brain development;GO:0014059//regulation of dopamine secretion;GO:0016079//synaptic vesicle exocytosis;GO:0016192//vesicle-mediated transport;GO:0017156//calcium ion regulated exocytosis;GO:0017158//regulation of calcium ion-dependent exocytosis;GO:0030154//cell differentiation;GO:0031340//positive regulation …
ENSMUSG00000001670	62576	63421	51196	23728	8910	12494	1132.27	943.69	872.57	491.3	179.73	273.3	982.8433333	314.7766667	-1.642632865	0.000838645	0.018718797	Tat	tyrosine aminotransferase [Source:MGI Symbol;Acc:MGI:98487]	Metabolism;Metabolism;Metabolism;Metabolism;Metabolism;Metabolism;Metabolism	Global and overview maps;Global and overview maps;Amino acid metabolism;Amino acid metabolism;Amino acid metabolism;Metabolism of cofactors and vitamins;Amino acid metabolism	ko01100//Metabolic pathways;ko01230//Biosynthesis of amino acids;ko00270//Cysteine and methionine metabolism;ko00350//Tyrosine metabolism;ko00360//Phenylalanine metabolism;ko00130//Ubiquinone and other terpenoid-quinone biosynthesis;ko00400//Phenylalanine, tyrosine and tryptophan biosynthesis	K00815;K00815;K00815;K00815;K00815;K00815;K00815	GO:0005739//mitochondrion	GO:0003824//catalytic activity;GO:0004838//L-tyrosine:2-oxoglutarate aminotransferase activity;GO:0008483//transaminase activity;GO:0016597//amino acid binding;GO:0016740//transferase activity;GO:0030170//pyridoxal phosphate binding	GO:0006103//2-oxoglutarate metabolic process;GO:0006520//cellular amino acid metabolic process;GO:0006536//glutamate metabolic process;GO:0006559//L-phenylalanine catabolic process;GO:0006572//tyrosine catabolic process;GO:0006979//response to oxidative stress;GO:0009058//biosynthetic process;GO:0009072//aromatic amino acid family metabolic process;GO:0009074//aromatic amino acid family catabolic…
ENSMUSG00000026893	56	66	43	21	19	18	0.71	0.69	0.52	0.31	0.27	0.28	0.64	0.286666667	-1.158697746	0.000863142	0.019129426	Gca	grancalcin [Source:MGI Symbol;Acc:MGI:1918521]	-	-	-	-	GO:0005737//cytoplasm;GO:0005829//cytosol;GO:0005886//plasma membrane;GO:0016020//membrane	GO:0005509//calcium ion binding;GO:0042803//protein homodimerization activity;GO:0046872//metal ion binding;GO:0046982//protein heterodimerization activity	-
ENSMUSG00000073102	3	2	4	10	18	16	0.05	0.03	0.07	0.2	0.35	0.34	0.05	0.296666667	2.568842835	0.000901229	0.019729514	Drc1	dynein regulatory complex subunit 1 [Source:MGI Symbol;Acc:MGI:2685906]	-	-	-	-	GO:0005737//cytoplasm;GO:0005829//cytosol;GO:0005856//cytoskeleton;GO:0005858//axonemal dynein complex;GO:0005929//cilium;GO:0005930//axoneme;GO:0031514//motile cilium;GO:0042995//cell projection	GO:0003674//molecular_function	GO:0003352//regulation of cilium movement;GO:0007368//determination of left/right symmetry;GO:0007507//heart development;GO:0060285//cilium-dependent cell motility;GO:0070286//axonemal dynein complex assembly
ENSMUSG00000041180	59	102	89	167	95	156	0.54	0.75	0.77	1.75	0.96	1.73	0.686666667	1.48	1.107915339	0.000909877	0.019884143	Hectd2	HECT domain E3 ubiquitin protein ligase 2 [Source:MGI Symbol;Acc:MGI:2442663]	-	-	-	-	-	GO:0004842//ubiquitin-protein transferase activity;GO:0016740//transferase activity	GO:0016567//protein ubiquitination
ENSMUSG00000030562	102	128	75	111	150	206	1.67	1.52	1.48	2.31	3.4	5.32	1.556666667	3.676666667	1.239938336	0.000942436	0.020347528	Nox4	NADPH oxidase 4 [Source:MGI Symbol;Acc:MGI:1354184]	Human Diseases	Endocrine and metabolic diseases	ko04933//AGE-RAGE signaling pathway in diabetic complications	K21423	GO:0001725//stress fiber;GO:0005634//nucleus;GO:0005739//mitochondrion;GO:0005783//endoplasmic reticulum;GO:0005789//endoplasmic reticulum membrane;GO:0005886//plasma membrane;GO:0005925//focal adhesion;GO:0016020//membrane;GO:0016021//integral component of membrane;GO:0016324//apical plasma membrane;GO:0030054//cell junction;GO:0043020//NADPH oxidase complex;GO:0048471//perinuclear region of cyt…	GO:0016174//NAD(P)H oxidase activity;GO:0016175//superoxide-generating NADPH oxidase activity;GO:0016491//oxidoreductase activity;GO:0050664//oxidoreductase activity, acting on NAD(P)H, oxygen as acceptor;GO:0072341//modified amino acid binding;GO:1990782//protein tyrosine kinase binding	GO:0000902//cell morphogenesis;GO:0001666//response to hypoxia;GO:0003015//heart process;GO:0006801//superoxide metabolic process;GO:0006952//defense response;GO:0007568//aging;GO:0007569//cell aging;GO:0008285//negative regulation of cell proliferation;GO:0010467//gene expression;GO:0014911//positive regulation of smooth muscle cell migration;GO:0042554//superoxide anion generation;GO:0043065//p…
ENSMUSG00000042622	82	61	155	159	691	402	1.79	1.15	3.23	4	17.1	11	2.056666667	10.7	2.379230903	0.00098421	0.021176543	Maff	v-maf musculoaponeurotic fibrosarcoma oncogene family, protein F (avian) [Source:MGI Symbol;Acc:MGI:96910]	-	-	-	-	GO:0005634//nucleus;GO:0005654//nucleoplasm;GO:0005739//mitochondrion	GO:0000978//RNA polymerase II core promoter proximal region sequence-specific DNA binding;GO:0003677//DNA binding;GO:0003700//transcription factor activity, sequence-specific DNA binding;GO:0043565//sequence-specific DNA binding	GO:0001701//in utero embryonic development;GO:0006355//regulation of transcription, DNA-templated;GO:0035914//skeletal muscle cell differentiation;GO:0045604//regulation of epidermal cell differentiation;GO:0045944//positive regulation of transcription from RNA polymerase II promoter
ENSMUSG00000055866	112	137	221	241	1162	454	0.81	0.82	1.53	2.01	9.47	4.04	1.053333333	5.173333333	2.296132094	0.001025599	0.021731616	Per2	period circadian clock 2 [Source:MGI Symbol;Acc:MGI:1195265]	Human Diseases;Human Diseases;Organismal Systems;Human Diseases;Organismal Systems	Infectious diseases;Cancers;Environmental adaptation;Cancers;Environmental adaptation	ko05168//Herpes simplex infection;ko05202//Transcriptional misregulation in cancers;ko04713//Circadian entrainment;ko05221//Acute myeloid leukemia;ko04710//Circadian rhythm	K02633;K02633;K02633;K02633;K02633	GO:0005634//nucleus	GO:0005515//protein binding	GO:0000122//negative regulation of transcription from RNA polymerase II promoter;GO:0007623//circadian rhythm;GO:0045892//negative regulation of transcription, DNA-templated
ENSMUSG00000060981	57	51	47	21	13	18	5.14	3.77	4.03	2.13	1.32	1.99	4.313333333	1.813333333	-1.250159061	0.001121323	0.023172773	Hist1h4h	histone cluster 1, H4h [Source:MGI Symbol;Acc:MGI:2448427]	Human Diseases;Human Diseases;Human Diseases	Cancers;Substance dependence;Immune diseases	ko05203//Viral carcinogenesis;ko05034//Alcoholism;ko05322//Systemic lupus erythematosus	K11254;K11254;K11254	GO:0000228//nuclear chromosome;GO:0000786//nucleosome;GO:0000788//nuclear nucleosome;GO:0005634//nucleus;GO:0005654//nucleoplasm;GO:0005694//chromosome;GO:0032991//macromolecular complex	GO:0003677//DNA binding;GO:0005515//protein binding;GO:0019904//protein domain specific binding;GO:0046982//protein heterodimerization activity	GO:0006334//nucleosome assembly;GO:0006335//DNA replication-dependent nucleosome assembly;GO:0006336//DNA replication-independent nucleosome assembly;GO:0006352//DNA-templated transcription, initiation;GO:0045653//negative regulation of megakaryocyte differentiation;GO:0051290//protein heterotetramerization
ENSMUSG00000003379	80	132	34	10	28	29	2.33	3.15	0.94	0.33	0.91	1.03	2.14	0.756666667	-1.499881	0.001129755	0.023270354	Cd79a	CD79A antigen (immunoglobulin-associated alpha) [Source:MGI Symbol;Acc:MGI:101774]	Organismal Systems;Human Diseases	Immune system;Immune diseases	ko04662//B cell receptor signaling pathway;ko05340//Primary immunodeficiency	K06506;K06506	GO:0005771//multivesicular body;GO:0005886//plasma membrane;GO:0009897//external side of plasma membrane;GO:0016020//membrane;GO:0016021//integral component of membrane;GO:0019815//B cell receptor complex;GO:0045121//membrane raft	GO:0004888//transmembrane signaling receptor activity;GO:0005515//protein binding;GO:0042803//protein homodimerization activity	GO:0002250//adaptive immune response;GO:0002376//immune system process;GO:0007166//cell surface receptor signaling pathway;GO:0030183//B cell differentiation;GO:0042100//B cell proliferation;GO:0042113//B cell activation;GO:0050853//B cell receptor signaling pathway;GO:0051289//protein homotetramerization
ENSMUSG00000021200	161	123	132	25	71	67	2.91	1.71	2.19	0.53	1.42	1.45	2.27	1.133333333	-1.002120052	0.001143473	0.023514302	Asb2	ankyrin repeat and SOCS box-containing 2 [Source:MGI Symbol;Acc:MGI:1929743]	-	-	-	-	GO:0000151//ubiquitin ligase complex	GO:0005515//protein binding;GO:0061630//ubiquitin protein ligase activity	GO:0016567//protein ubiquitination;GO:0035556//intracellular signal transduction;GO:0035914//skeletal muscle cell differentiation
ENSMUSG00000006638	91	134	66	45	31	36	2.85	3.44	1.97	1.64	1.08	1.38	2.753333333	1.366666667	-1.010517872	0.001199962	0.02416104	Abhd1	abhydrolase domain containing 1 [Source:MGI Symbol;Acc:MGI:1931013]	-	-	-	-	-	-	-
ENSMUSG00000056737	97	107	66	96	166	133	3.42	2.93	2.01	4.39	6.46	6.01	2.786666667	5.62	1.012029689	0.001239735	0.024763121	Capg	capping protein (actin filament), gelsolin-like [Source:MGI Symbol;Acc:MGI:1098259]	-	-	-	-	GO:0005634//nucleus;GO:0005654//nucleoplasm;GO:0005730//nucleolus;GO:0005737//cytoplasm;GO:0005814//centriole;GO:0072686//mitotic spindle;GO:0090543//Flemming body	GO:0019904//protein domain specific binding;GO:0044877//macromolecular complex binding;GO:0051015//actin filament binding	GO:0051016//barbed-end actin filament capping
ENSMUSG00000060183	7	10	11	14	34	31	0.08	0.09	0.12	0.24	0.57	0.42	0.096666667	0.41	2.08453351	0.001270756	0.025024116	Cxcl11	chemokine (C-X-C motif) ligand 11 [Source:MGI Symbol;Acc:MGI:1860203]	-	-	-	-	GO:0005576//extracellular region;GO:0005615//extracellular space;GO:0005623//cell	GO:0005125//cytokine activity;GO:0008009//chemokine activity;GO:0008201//heparin binding;GO:0048248//CXCR3 chemokine receptor binding	GO:0006935//chemotaxis;GO:0006952//defense response;GO:0006954//inflammatory response;GO:0006955//immune response;GO:0007189//adenylate cyclase-activating G-protein coupled receptor signaling pathway;GO:0010818//T cell chemotaxis;GO:0042127//regulation of cell proliferation;GO:0051281//positive regulation of release of sequestered calcium ion into cytosol;GO:0070098//chemokine-mediated signaling …
ENSMUSG00000036390	18	63	19	33	139	84	0.62	1.79	0.63	1.31	5.46	3.56	1.013333333	3.443333333	1.764697025	0.001300633	0.025383556	Gadd45a	growth arrest and DNA-damage-inducible 45 alpha [Source:MGI Symbol;Acc:MGI:107799]	Human Diseases;Environmental Information Processing;Human Diseases;Cellular Processes;Human Diseases;Human Diseases;Human Diseases;Cellular Processes;Environmental Information Processing;Cellular Processes;Human Diseases;Human Diseases;Human Diseases;Human Diseases;Human Diseases;Cellular Processes;Human Diseases;Human Diseases;Human Diseases;Human Diseases;Human Diseases	Cancers;Signal transduction;Cancers;Cell growth and death;Cancers;Cancers;Cancers;Cell growth and death;Signal transduction;Cell growth and death;Cancers;Cancers;Cancers;Cancers;Cancers;Cell growth and death;Cancers;Cancers;Cancers;Cancers;Cancers	ko05200//Pathways in cancer;ko04010//MAPK signaling pathway;ko05202//Transcriptional misregulation in cancers;ko04218//Cellular senescence;ko05225//Hepatocellular carcinoma;ko05226//Gastric cancer;ko05224//Breast cancer;ko04210//Apoptosis;ko04068//FoxO signaling pathway;ko04110//Cell cycle;ko05222//Small cell lung cancer;ko05210//Colorectal cancer;ko05220//Chronic myeloid leukemia;ko05212//Pancre…	K04402;K04402;K04402;K04402;K04402;K04402;K04402;K04402;K04402;K04402;K04402;K04402;K04402;K04402;K04402;K04402;K04402;K04402;K04402;K04402;K04402	GO:0005634//nucleus;GO:0005737//cytoplasm;GO:0016607//nuclear speck	GO:0000979//RNA polymerase II core promoter sequence-specific DNA binding;GO:0005515//protein binding;GO:0019900//kinase binding;GO:0042803//protein homodimerization activity;GO:0046982//protein heterodimerization activity;GO:0047485//protein N-terminus binding	GO:0000185//activation of MAPKKK activity;GO:0006469//negative regulation of protein kinase activity;GO:0006974//cellular response to DNA damage stimulus;GO:0007049//cell cycle;GO:0007050//cell cycle arrest;GO:0007098//centrosome cycle;GO:0042770//signal transduction in response to DNA damage;GO:0043065//positive regulation of apoptotic process;GO:0046330//positive regulation of JNK cascade;GO:00…
ENSMUSG00000029153	133	106	102	83	288	289	2.21	1.44	1.61	1.58	5.37	5.87	1.753333333	4.273333333	1.285261557	0.001342118	0.025861036	Ociad2	OCIA domain containing 2 [Source:MGI Symbol;Acc:MGI:1916377]	-	-	-	-	GO:0005739//mitochondrion;GO:0005743//mitochondrial inner membrane;GO:0005768//endosome	GO:0003674//molecular_function	GO:0009617//response to bacterium
ENSMUSG00000022508	536	363	253	172	68	169	6.45	3.58	2.89	2.37	0.92	2.49	4.306666667	1.926666667	-1.160464672	0.001355689	0.026002686	Bcl6	B cell leukemia/lymphoma 6 [Source:MGI Symbol;Acc:MGI:107187]	Human Diseases;Environmental Information Processing	Cancers;Signal transduction	ko05202//Transcriptional misregulation in cancers;ko04068//FoxO signaling pathway	K15618;K15618	GO:0005634//nucleus;GO:0005654//nucleoplasm;GO:0005657//replication fork;GO:0005794//Golgi apparatus	GO:0000977//RNA polymerase II regulatory region sequence-specific DNA binding;GO:0001161//intronic transcription regulatory region sequence-specific DNA binding;GO:0001227//transcriptional repressor activity, RNA polymerase II transcription regulatory region sequence-specific binding;GO:0003676//nucleic acid binding;GO:0003677//DNA binding;GO:0003682//chromatin binding;GO:0003700//transcription f…	GO:0000122//negative regulation of transcription from RNA polymerase II promoter;GO:0000902//cell morphogenesis;GO:0001953//negative regulation of cell-matrix adhesion;GO:0002376//immune system process;GO:0002467//germinal center formation;GO:0002829//negative regulation of type 2 immune response;GO:0006357//regulation of transcription from RNA polymerase II promoter;GO:0006954//inflammatory resp…
ENSMUSG00000023805	52	46	46	52	114	80	0.6	0.34	0.44	0.74	1.41	0.98	0.46	1.043333333	1.18149439	0.001418162	0.0269083	Synj2	synaptojanin 2 [Source:MGI Symbol;Acc:MGI:1201671]	Metabolism;Environmental Information Processing;Metabolism	Global and overview maps;Signal transduction;Carbohydrate metabolism	ko01100//Metabolic pathways;ko04070//Phosphatidylinositol signaling system;ko00562//Inositol phosphate metabolism	K20279;K20279;K20279	GO:0005737//cytoplasm;GO:0005856//cytoskeleton;GO:0005881//cytoplasmic microtubule;GO:0005886//plasma membrane;GO:0016020//membrane;GO:0030424//axon;GO:0031315//extrinsic component of mitochondrial outer membrane;GO:0032587//ruffle membrane;GO:0042995//cell projection;GO:0043679//axon terminus;GO:0045121//membrane raft;GO:0048471//perinuclear region of cytoplasm;GO:0098793//presynapse	GO:0003676//nucleic acid binding;GO:0003723//RNA binding;GO:0004439//phosphatidylinositol-4,5-bisphosphate 5-phosphatase activity;GO:0004445//inositol-polyphosphate 5-phosphatase activity;GO:0016787//hydrolase activity;GO:0017124//SH3 domain binding;GO:0034595//phosphatidylinositol phosphate 5-phosphatase activity;GO:0042578//phosphoric ester hydrolase activity;GO:0052744//phosphatidylinositol mo…	GO:0007420//brain development;GO:0046855//inositol phosphate dephosphorylation;GO:0046856//phosphatidylinositol dephosphorylation;GO:0048312//intracellular distribution of mitochondria
ENSMUSG00000020175	28	39	13	8	2	4	0.36	0.57	0.17	0.13	0.03	0.07	0.366666667	0.076666667	-2.257797757	0.001627498	0.02984698	Rab36	RAB36, member RAS oncogene family [Source:MGI Symbol;Acc:MGI:1924127]	-	-	-	-	GO:0000139//Golgi membrane;GO:0005794//Golgi apparatus;GO:0016020//membrane	GO:0000166//nucleotide binding;GO:0003924//GTPase activity;GO:0005525//GTP binding	GO:0006886//intracellular protein transport;GO:0015031//protein transport;GO:0032482//Rab protein signal transduction
ENSMUSG00000020778	61	65	48	22	26	20	2.87	2.5	2.14	1.19	1.37	1.15	2.503333333	1.236666667	-1.017393721	0.001717156	0.031127172	Ten1	TEN1 telomerase capping complex subunit [Source:MGI Symbol;Acc:MGI:1916785]	-	-	-	-	GO:0000781//chromosome, telomeric region;GO:0000784//nuclear chromosome, telomeric region;GO:0005634//nucleus;GO:0005694//chromosome;GO:1990879//CST complex	GO:0003677//DNA binding;GO:0003697//single-stranded DNA binding;GO:0010521//telomerase inhibitor activity;GO:0042162//telomeric DNA binding	GO:0032211//negative regulation of telomere maintenance via telomerase;GO:0051974//negative regulation of telomerase activity
ENSMUSG00000009092	8	7	20	15	59	38	0.26	0.18	0.61	0.55	2.12	1.49	0.35	1.386666667	1.9861942	0.001730197	0.031318313	Derl3	Der1-like domain family, member 3 [Source:MGI Symbol;Acc:MGI:1917627]	Genetic Information Processing	Folding, sorting and degradation	ko04141//Protein processing in endoplasmic reticulum	K13989	GO:0000839//Hrd1p ubiquitin ligase ERAD-L complex;GO:0005783//endoplasmic reticulum;GO:0005785//signal recognition particle receptor complex;GO:0005789//endoplasmic reticulum membrane;GO:0016020//membrane;GO:0016021//integral component of membrane;GO:0030176//integral component of endoplasmic reticulum membrane;GO:0048500//signal recognition particle	GO:0051787//misfolded protein binding;GO:1990381//ubiquitin-specific protease binding	GO:0018279//protein N-linked glycosylation via asparagine;GO:0030433//ER-associated ubiquitin-dependent protein catabolic process;GO:0030968//endoplasmic reticulum unfolded protein response;GO:1904153//negative regulation of retrograde protein transport, ER to cytosol
ENSMUSG00000070368	16	8	40	38	95	52	0.4	0.11	0.58	0.83	1.49	1.05	0.363333333	1.123333333	1.628420456	0.00183157	0.032728231	Prok1	prokineticin 1 [Source:MGI Symbol;Acc:MGI:2180370]	-	-	-	-	GO:0005576//extracellular region	GO:0001664//G-protein coupled receptor binding;GO:0008083//growth factor activity	GO:0000187//activation of MAPK activity;GO:0001525//angiogenesis;GO:0007165//signal transduction;GO:0007623//circadian rhythm;GO:0008284//positive regulation of cell proliferation;GO:0045765//regulation of angiogenesis;GO:0051781//positive regulation of cell division
ENSMUSG00000029816	9	4	6	17	29	15	0.1	0.04	0.07	0.22	0.41	0.21	0.07	0.28	2	0.001888264	0.033510022	Gpnmb	glycoprotein (transmembrane) nmb [Source:MGI Symbol;Acc:MGI:1934765]	-	-	-	-	GO:0005768//endosome;GO:0005886//plasma membrane;GO:0005887//integral component of plasma membrane;GO:0016020//membrane;GO:0016021//integral component of membrane;GO:0031410//cytoplasmic vesicle;GO:0031901//early endosome membrane;GO:0033162//melanosome membrane	GO:0005178//integrin binding;GO:0008201//heparin binding;GO:0045545//syndecan binding;GO:0048018//receptor agonist activity	GO:0001649//osteoblast differentiation;GO:0001818//negative regulation of cytokine production;GO:0001934//positive regulation of protein phosphorylation;GO:0007155//cell adhesion;GO:0007165//signal transduction;GO:0007267//cell-cell signaling;GO:0030282//bone mineralization;GO:0030335//positive regulation of cell migration;GO:0031954//positive regulation of protein autophosphorylation;GO:0032720/…
ENSMUSG00000060807	3648	3837	1929	3002	18109	13772	96.37	83.07	48.41	91	536.49	444.84	75.95	357.4433333	2.234592675	0.001890119	0.033510022	Serpina6	serine (or cysteine) peptidase inhibitor, clade A, member 6 [Source:MGI Symbol;Acc:MGI:88278]	-	-	-	-	GO:0005576//extracellular region;GO:0005615//extracellular space	GO:0004867//serine-type endopeptidase inhibitor activity;GO:0005496//steroid binding;GO:0008289//lipid binding	GO:0008211//glucocorticoid metabolic process;GO:0010951//negative regulation of endopeptidase activity
ENSMUSG00000020131	81	105	74	59	212	225	1.37	1.46	1.22	1.2	4.24	4.89	1.35	3.443333333	1.350846441	0.001990601	0.034728923	Pcsk4	proprotein convertase subtilisin/kexin type 4 [Source:MGI Symbol;Acc:MGI:97514]	-	-	-	-	GO:0001669//acrosomal vesicle;GO:0002080//acrosomal membrane;GO:0005788//endoplasmic reticulum lumen;GO:0005802//trans-Golgi network;GO:0016020//membrane;GO:0030173//integral component of Golgi membrane;GO:0031410//cytoplasmic vesicle	GO:0004252//serine-type endopeptidase activity;GO:0008233//peptidase activity;GO:0008236//serine-type peptidase activity;GO:0016787//hydrolase activity	GO:0006508//proteolysis;GO:0007339//binding of sperm to zona pellucida;GO:0007340//acrosome reaction;GO:0009566//fertilization;GO:0016485//protein processing;GO:0016486//peptide hormone processing;GO:0022414//reproductive process;GO:0048240//sperm capacitation
ENSMUSG00000031489	17	47	24	42	70	53	0.29	0.77	0.49	1.14	1.55	1.41	0.516666667	1.366666667	1.403355694	0.002073034	0.035867782	Adrb3	adrenergic receptor, beta 3 [Source:MGI Symbol;Acc:MGI:87939]	Environmental Information Processing;Organismal Systems;Environmental Information Processing;Environmental Information Processing;Organismal Systems;Organismal Systems;Organismal Systems	Signaling molecules and interaction;Environmental adaptation;Signal transduction;Signal transduction;Digestive system;Endocrine system;Endocrine system	ko04080//Neuroactive ligand-receptor interaction;ko04714//Thermogenesis;ko04020//Calcium signaling pathway;ko04022//cGMP - PKG signaling pathway;ko04970//Salivary secretion;ko04924//Renin secretion;ko04923//Regulation of lipolysis in adipocyte	K04143;K04143;K04143;K04143;K04143;K04143;K04143	GO:0005634//nucleus;GO:0005886//plasma membrane;GO:0005887//integral component of plasma membrane;GO:0016020//membrane;GO:0016021//integral component of membrane;GO:0043235//receptor complex	GO:0004930//G-protein coupled receptor activity;GO:0004935//adrenergic receptor activity;GO:0004939//beta-adrenergic receptor activity;GO:0015052//beta3-adrenergic receptor activity;GO:0031699//beta-3 adrenergic receptor binding;GO:0042803//protein homodimerization activity;GO:0051379//epinephrine binding;GO:0051380//norepinephrine binding	GO:0002024//diet induced thermogenesis;GO:0002025//vasodilation by norepinephrine-epinephrine involved in regulation of systemic arterial blood pressure;GO:0007165//signal transduction;GO:0007186//G-protein coupled receptor signaling pathway;GO:0007188//adenylate cyclase-modulating G-protein coupled receptor signaling pathway;GO:0007189//adenylate cyclase-activating G-protein coupled receptor sig…
ENSMUSG00000020656	45	40	44	14	11	18	0.55	0.4	0.52	0.21	0.17	0.27	0.49	0.216666667	-1.177304532	0.002120501	0.036487737	Grhl1	grainyhead like transcription factor 1 [Source:MGI Symbol;Acc:MGI:2182540]	-	-	-	-	GO:0005634//nucleus;GO:0005654//nucleoplasm;GO:0005794//Golgi apparatus;GO:0005829//cytosol;GO:0043231//intracellular membrane-bounded organelle	GO:0000978//RNA polymerase II core promoter proximal region sequence-specific DNA binding;GO:0001228//transcriptional activator activity, RNA polymerase II transcription regulatory region sequence-specific binding;GO:0003677//DNA binding;GO:0003700//transcription factor activity, sequence-specific DNA binding;GO:0031490//chromatin DNA binding;GO:0042803//protein homodimerization activity;GO:00435…	GO:0002934//desmosome organization;GO:0006355//regulation of transcription, DNA-templated;GO:0006357//regulation of transcription from RNA polymerase II promoter;GO:0007275//multicellular organism development;GO:0008544//epidermis development;GO:0045616//regulation of keratinocyte differentiation;GO:0045944//positive regulation of transcription from RNA polymerase II promoter;GO:0061436//establis…
ENSMUSG00000069170	15	23	27	34	42	50	0.4	0.48	0.68	1.11	1.26	1.55	0.52	1.306666667	1.329307625	0.002156681	0.036786831	Adgrv1	adhesion G protein-coupled receptor V1 [Source:MGI Symbol;Acc:MGI:1274784]	-	-	-	-	GO:0001917//photoreceptor inner segment;GO:0002141//stereocilia ankle link;GO:0002142//stereocilia ankle link complex;GO:0005576//extracellular region;GO:0005737//cytoplasm;GO:0005886//plasma membrane;GO:0009986//cell surface;GO:0016020//membrane;GO:0016021//integral component of membrane;GO:0032391//photoreceptor connecting cilium;GO:0032420//stereocilium;GO:0042995//cell projection;GO:0043235//…	GO:0001965//G-protein alpha-subunit binding;GO:0004888//transmembrane signaling receptor activity;GO:0004930//G-protein coupled receptor activity;GO:0005509//calcium ion binding;GO:0005515//protein binding;GO:0010855//adenylate cyclase inhibitor activity;GO:0016787//hydrolase activity;GO:0017022//myosin binding	GO:0007154//cell communication;GO:0007165//signal transduction;GO:0007166//cell surface receptor signaling pathway;GO:0007186//G-protein coupled receptor signaling pathway;GO:0007194//negative regulation of adenylate cyclase activity;GO:0007275//multicellular organism development;GO:0007399//nervous system development;GO:0007601//visual perception;GO:0007605//sensory perception of sound;GO:001073…
ENSMUSG00000042115	213	315	125	112	37	70	2.12	2.56	1.18	1.28	0.41	0.85	1.953333333	0.846666667	-1.206072168	0.002158126	0.036786831	Klhdc8a	kelch domain containing 8A [Source:MGI Symbol;Acc:MGI:2442630]	-	-	-	-	-	GO:0005515//protein binding	-
ENSMUSG00000032068	47	47	43	15	20	15	1.18	0.97	1.03	0.5	0.56	0.46	1.06	0.506666667	-1.064955442	0.002164425	0.036839272	Plet1	placenta expressed transcript 1 [Source:MGI Symbol;Acc:MGI:1923759]	-	-	-	-	GO:0005886//plasma membrane;GO:0009897//external side of plasma membrane;GO:0016020//membrane;GO:0016324//apical plasma membrane;GO:0031225//anchored component of membrane	-	GO:0001953//negative regulation of cell-matrix adhesion;GO:0030154//cell differentiation;GO:0030335//positive regulation of cell migration;GO:0035313//wound healing, spreading of epidermal cells
ENSMUSG00000020423	237	849	244	136	182	167	3.66	10.75	3.58	2.41	3.15	3.16	5.996666667	2.906666667	-1.044795146	0.002262985	0.038103202	Btg2	B cell translocation gene 2, anti-proliferative [Source:MGI Symbol;Acc:MGI:108384]	Genetic Information Processing	Folding, sorting and degradation	ko03018//RNA degradation	K14443	GO:0005634//nucleus;GO:0005737//cytoplasm	GO:0001227//transcriptional repressor activity, RNA polymerase II transcription regulatory region sequence-specific binding;GO:0005515//protein binding	GO:0000122//negative regulation of transcription from RNA polymerase II promoter;GO:0006479//protein methylation;GO:0006974//cellular response to DNA damage stimulus;GO:0008285//negative regulation of cell proliferation;GO:0008306//associative learning;GO:0009612//response to mechanical stimulus;GO:0009952//anterior/posterior pattern specification;GO:0010033//response to organic substance;GO:0010…
ENSMUSG00000052293	36	38	28	13	11	3	1.92	1.65	1.42	0.75	0.64	0.18	1.663333333	0.523333333	-1.668275256	0.002495047	0.040805572	Taf9	TATA-box binding protein associated factor 9 [Source:MGI Symbol;Acc:MGI:1888697]	Genetic Information Processing	Transcription	ko03022//Basal transcription factors	K14535	GO:0000124//SAGA complex;GO:0000125//PCAF complex;GO:0005634//nucleus;GO:0005669//transcription factor TFIID complex;GO:0030914//STAGA complex;GO:0033276//transcription factor TFTC complex;GO:0070761//pre-snoRNP complex;GO:0071339//MLL1 complex	GO:0002039//p53 binding;GO:0003677//DNA binding;GO:0003713//transcription coactivator activity;GO:0004402//histone acetyltransferase activity;GO:0008134//transcription factor binding;GO:0033613//activating transcription factor binding;GO:0044212//transcription regulatory region DNA binding;GO:0046982//protein heterodimerization activity;GO:0051117//ATPase binding;GO:0070742//C2H2 zinc finger doma…	GO:0000492//box C/D snoRNP assembly;GO:0006352//DNA-templated transcription, initiation;GO:0006366//transcription from RNA polymerase II promoter;GO:0030307//positive regulation of cell growth;GO:0032435//negative regulation of proteasomal ubiquitin-dependent protein catabolic process;GO:0043066//negative regulation of apoptotic process;GO:0043966//histone H3 acetylation;GO:0045944//positive regu…
ENSMUSG00000029817	91	94	169	188	257	142	2.15	1.78	3.76	5.09	6.79	4.09	2.563333333	5.323333333	1.054308809	0.002509967	0.040889645	Tra2a	transformer 2 alpha [Source:MGI Symbol;Acc:MGI:1933972]	Genetic Information Processing	Transcription	ko03040//Spliceosome	K12897	GO:0005634//nucleus;GO:0005730//nucleolus;GO:0043231//intracellular membrane-bounded organelle	GO:0003676//nucleic acid binding;GO:0003723//RNA binding	GO:0000398//mRNA splicing, via spliceosome
ENSMUSG00000013419	72	74	42	27	19	24	0.64	0.41	0.3	0.21	0.14	0.2	0.45	0.183333333	-1.295455884	0.00255562	0.041471799	Zfp651	zinc finger protein 651 [Source:MGI Symbol;Acc:MGI:2670992]	-	-	-	-	GO:0005634//nucleus	GO:0003674//molecular_function;GO:0003676//nucleic acid binding;GO:0005515//protein binding	GO:0006974//cellular response to DNA damage stimulus
ENSMUSG00000043110	25	82	43	18	15	9	0.29	0.77	0.47	0.24	0.19	0.13	0.51	0.186666667	-1.450032921	0.002588661	0.041801666	Lrrn4	leucine rich repeat neuronal 4 [Source:MGI Symbol;Acc:MGI:2445154]	-	-	-	-	GO:0005887//integral component of plasma membrane;GO:0016020//membrane;GO:0016021//integral component of membrane	GO:0003674//molecular_function;GO:0005515//protein binding	GO:0007616//long-term memory;GO:0008542//visual learning
ENSMUSG00000046997	30	22	10	19	69	64	0.47	0.28	0.15	0.34	1.21	1.22	0.3	0.923333333	1.62188907	0.003031875	0.046869292	Spsb4	splA/ryanodine receptor domain and SOCS box containing 4 [Source:MGI Symbol;Acc:MGI:2183445]	-	-	-	-	GO:0005737//cytoplasm;GO:0005829//cytosol;GO:0019005//SCF ubiquitin ligase complex	GO:0005515//protein binding;GO:1990756//protein binding, bridging involved in substrate recognition for ubiquitination	GO:0006511//ubiquitin-dependent protein catabolic process;GO:0016567//protein ubiquitination;GO:0035556//intracellular signal transduction;GO:0042752//regulation of circadian rhythm;GO:0043161//proteasome-mediated ubiquitin-dependent protein catabolic process;GO:0048511//rhythmic process;GO:1902916//positive regulation of protein polyubiquitination
ENSMUSG00000038233	391	630	246	200	74	188	6.38	8.52	3.78	3.77	1.5	3.65	6.226666667	2.973333333	-1.06637884	0.00303395	0.046869292	Gask1a	golgi associated kinase 1A [Source:MGI Symbol;Acc:MGI:3041196]	-	-	-	-	GO:0005576//extracellular region;GO:0005783//endoplasmic reticulum;GO:0005794//Golgi apparatus;GO:0005901//caveola;GO:0016020//membrane;GO:0043231//intracellular membrane-bounded organelle	GO:0003674//molecular_function	GO:0008150//biological_process
ENSMUSG00000001095	116	81	41	38	10	5	2.04	1.17	0.68	0.77	0.2	0.11	1.296666667	0.36	-1.848738843	0.00307639	0.047303157	Slc13a2	solute carrier family 13 (sodium-dependent dicarboxylate transporter), member 2 [Source:MGI Symbol;Acc:MGI:1276558]	-	-	-	-	GO:0016020//membrane;GO:0016021//integral component of membrane	GO:0005215//transporter activity;GO:0015293//symporter activity;GO:0022857//transmembrane transporter activity	GO:0006811//ion transport;GO:0006814//sodium ion transport;GO:0055085//transmembrane transport
ENSMUSG00000023992	16	33	14	30	50	41	0.62	1.07	0.52	1.34	2.2	1.97	0.736666667	1.836666667	1.318005949	0.003145573	0.048148626	Trem2	triggering receptor expressed on myeloid cells 2 [Source:MGI Symbol;Acc:MGI:1913150]	Organismal Systems	Development	ko04380//Osteoclast differentiation	K14378	GO:0005576//extracellular region;GO:0005886//plasma membrane;GO:0005887//integral component of plasma membrane;GO:0016020//membrane;GO:0016021//integral component of membrane;GO:0031226//intrinsic component of plasma membrane	GO:0001530//lipopolysaccharide binding;GO:0001540//beta-amyloid binding;GO:0004888//transmembrane signaling receptor activity;GO:0005515//protein binding;GO:0005543//phospholipid binding;GO:0008035//high-density lipoprotein particle binding;GO:0008289//lipid binding;GO:0030169//low-density lipoprotein particle binding;GO:0034185//apolipoprotein binding;GO:0034186//apolipoprotein A-I binding;GO:00…	GO:0001774//microglial cell activation;GO:0001934//positive regulation of protein phosphorylation;GO:0002282//microglial cell activation involved in immune response;GO:0002588//positive regulation of antigen processing and presentation of peptide antigen via MHC class II;GO:0002931//response to ischemia;GO:0006911//phagocytosis, engulfment;GO:0010468//regulation of gene expression;GO:0010507//neg…
ENSMUSG00000027313	21	36	78	73	155	72	0.54	0.76	1.92	2.17	4.5	2.28	1.073333333	2.983333333	1.474826994	0.003199172	0.048620952	Chac1	ChaC, cation transport regulator 1 [Source:MGI Symbol;Acc:MGI:1916315]	Metabolism;Metabolism	Global and overview maps;Metabolism of other amino acids	ko01100//Metabolic pathways;ko00480//Glutathione metabolism	K07232;K07232	GO:0005737//cytoplasm;GO:0005794//Golgi apparatus;GO:0005802//trans-Golgi network;GO:0005829//cytosol	GO:0003839//gamma-glutamylcyclotransferase activity;GO:0005112//Notch binding;GO:0016829//lyase activity	GO:0006751//glutathione catabolic process;GO:0006915//apoptotic process;GO:0006986//response to unfolded protein;GO:0007219//Notch signaling pathway;GO:0007399//nervous system development;GO:0010955//negative regulation of protein processing;GO:0022008//neurogenesis;GO:0045746//negative regulation of Notch signaling pathway;GO:0070059//intrinsic apoptotic signaling pathway in response to endoplas…
ENSMUSG00000022389	1119	1444	916	1010	4870	3532	16.14	14.46	10.49	15.12	60.15	48.7	13.69666667	41.32333333	1.593131804	0.003242136	0.049176973	Tef	thyrotroph embryonic factor [Source:MGI Symbol;Acc:MGI:98663]	-	-	-	-	GO:0005634//nucleus	GO:0000977//RNA polymerase II regulatory region sequence-specific DNA binding;GO:0000978//RNA polymerase II core promoter proximal region sequence-specific DNA binding;GO:0001228//transcriptional activator activity, RNA polymerase II transcription regulatory region sequence-specific binding;GO:0003677//DNA binding;GO:0003690//double-stranded DNA binding;GO:0003700//transcription factor activity, …	GO:0006355//regulation of transcription, DNA-templated;GO:0006357//regulation of transcription from RNA polymerase II promoter;GO:0045944//positive regulation of transcription from RNA polymerase II promoter;GO:0048511//rhythmic process
ENSMUSG00000068220	220	434	165	214	580	547	11.66	18.87	8.31	13.01	34.49	35.52	12.94666667	27.67333333	1.095915731	0.003281342	0.049663291	Lgals1	lectin, galactose binding, soluble 1 [Source:MGI Symbol;Acc:MGI:96777]	-	-	-	-	GO:0005576//extracellular region;GO:0005615//extracellular space;GO:0005634//nucleus;GO:0005737//cytoplasm;GO:0005829//cytosol;GO:0009986//cell surface	GO:0005515//protein binding;GO:0005534//galactose binding;GO:0030246//carbohydrate binding;GO:0030395//lactose binding;GO:0042803//protein homodimerization activity;GO:0043236//laminin binding	GO:0002317//plasma cell differentiation;GO:0006915//apoptotic process;GO:0007157//heterophilic cell-cell adhesion via plasma membrane cell adhesion molecules;GO:0010812//negative regulation of cell-substrate adhesion;GO:0010977//negative regulation of neuron projection development;GO:0031295//T cell costimulation;GO:0034120//positive regulation of erythrocyte aggregation;GO:0035900//response to i…
ENSMUSG00000034837	108	72	40	27	26	26	2.11	1.12	0.84	0.56	0.53	0.58	1.356666667	0.556666667	-1.285180692	0.003282116	0.049663291	Gnat1	guanine nucleotide binding protein, alpha transducing 1 [Source:MGI Symbol;Acc:MGI:95778]	Organismal Systems	Sensory system	ko04744//Phototransduction	K04631	GO:0001750//photoreceptor outer segment;GO:0001917//photoreceptor inner segment;GO:0005737//cytoplasm;GO:0005834//heterotrimeric G-protein complex;GO:0016020//membrane;GO:0016021//integral component of membrane;GO:0016324//apical plasma membrane;GO:0032391//photoreceptor connecting cilium;GO:0042995//cell projection;GO:0043025//neuronal cell body	GO:0000166//nucleotide binding;GO:0001664//G-protein coupled receptor binding;GO:0003924//GTPase activity;GO:0005515//protein binding;GO:0005525//GTP binding;GO:0019001//guanyl nucleotide binding;GO:0031683//G-protein beta/gamma-subunit complex binding;GO:0046872//metal ion binding	GO:0001580//detection of chemical stimulus involved in sensory perception of bitter taste;GO:0007165//signal transduction;GO:0007186//G-protein coupled receptor signaling pathway;GO:0007188//adenylate cyclase-modulating G-protein coupled receptor signaling pathway;GO:0007199//G-protein coupled receptor signaling pathway coupled to cGMP nucleotide second messenger;GO:0007601//visual perception;GO:…
