# Supplementary material for: Ovariectomy Impaired Hepatic Glucose and Lipid Homeostasis and Altered the Gut Microbiota in Mice With Different Diets
Source: Front Endocrinol (Lausanne). 2021 Jun 30;12:708838. doi: 10.3389/fendo.2021.708838 (PMC8278766; doi:10.3389/fendo.2021.708838)
Supplement: Supplementary file 16 [file Table_6.xls]

id	OVXN-Gly-1_count	OVXN-Gly-2_count	OVXN-Gly-3_count	OVXH-1_count	OVXH-2_count	OVXH-3_count	OVXN-Gly-1_fpkm	OVXN-Gly-2_fpkm	OVXN-Gly-3_fpkm	OVXH-1_fpkm	OVXH-2_fpkm	OVXH-3_fpkm	OVXN-Gly_mean	OVXH_mean	log2(fc)	PValue	FDR	Symbol	Description	KEGG_A_class	KEGG_B_class	Pathway	K_ID	GO Component	GO Function	GO Process
ENSMUSG00000025153	53017	45899	41870	4965	5501	5480	244.51	221.66	202.88	27.81	30.17	32.72	223.0166667	30.23333333	-2.882939576	2.42E-152	3.16E-148	Fasn	fatty acid synthase [Source:MGI Symbol;Acc:MGI:95485]	Metabolism;Organismal Systems;Environmental Information Processing;Metabolism;Metabolism	Global and overview maps;Endocrine system;Signal transduction;Global and overview maps;Lipid metabolism	ko01100//Metabolic pathways;ko04910//Insulin signaling pathway;ko04152//AMPK signaling pathway;ko01212//Fatty acid metabolism;ko00061//Fatty acid biosynthesis	K00665;K00665;K00665;K00665;K00665	GO:0005737//cytoplasm;GO:0005739//mitochondrion;GO:0005794//Golgi apparatus;GO:0005829//cytosol;GO:0005886//plasma membrane;GO:0042470//melanosome;GO:0042587//glycogen granule	GO:0003824//catalytic activity;GO:0004312//fatty acid synthase activity;GO:0004313//[acyl-carrier-protein] S-acetyltransferase activity;GO:0004314//[acyl-carrier-protein] S-malonyltransferase activity;GO:0004315//3-oxoacyl-[acyl-carrier-protein] synthase activity;GO:0004316//3-oxoacyl-[acyl-carrier-protein] reductase (NADPH) activity;GO:0004320//oleoyl-[acyl-carrier-protein] hydrolase activity;GO…	GO:0006084//acetyl-CoA metabolic process;GO:0006629//lipid metabolic process;GO:0006631//fatty acid metabolic process;GO:0006633//fatty acid biosynthetic process;GO:0008152//metabolic process;GO:0008611//ether lipid biosynthetic process;GO:0009058//biosynthetic process;GO:0009888//tissue development;GO:0030223//neutrophil differentiation;GO:0030224//monocyte differentiation;GO:0030879//mammary gl…
ENSMUSG00000031349	2487	3307	2357	184	228	153	45.79	63.78	45.7	4.13	5	3.66	51.75666667	4.263333333	-3.601690942	2.52E-78	1.65E-74	Nsdhl	NAD(P) dependent steroid dehydrogenase-like [Source:MGI Symbol;Acc:MGI:1099438]	Metabolism;Metabolism	Global and overview maps;Lipid metabolism	ko01100//Metabolic pathways;ko00100//Steroid biosynthesis	K07748;K07748	GO:0005783//endoplasmic reticulum;GO:0005789//endoplasmic reticulum membrane;GO:0005811//lipid particle;GO:0016020//membrane;GO:0016021//integral component of membrane	GO:0003854//3-beta-hydroxy-delta5-steroid dehydrogenase activity;GO:0016491//oxidoreductase activity;GO:0016616//oxidoreductase activity, acting on the CH-OH group of donors, NAD or NADP as acceptor;GO:0047012//sterol-4-alpha-carboxylate 3-dehydrogenase (decarboxylating) activity	GO:0001942//hair follicle development;GO:0006629//lipid metabolic process;GO:0006694//steroid biosynthetic process;GO:0006695//cholesterol biosynthetic process;GO:0007224//smoothened signaling pathway;GO:0008202//steroid metabolic process;GO:0008203//cholesterol metabolic process;GO:0016126//sterol biosynthetic process;GO:0055114//oxidation-reduction process;GO:0060716//labyrinthine layer blood v…
ENSMUSG00000024987	3832	2190	3640	83	164	123	85.4	51.13	85.44	2.25	4.35	3.56	73.99	3.386666667	-4.449392397	3.60E-76	1.57E-72	Cyp26a1	cytochrome P450, family 26, subfamily a, polypeptide 1 [Source:MGI Symbol;Acc:MGI:1096359]	Metabolism;Metabolism	Global and overview maps;Metabolism of cofactors and vitamins	ko01100//Metabolic pathways;ko00830//Retinol metabolism	K07437;K07437	-	GO:0001972//retinoic acid binding;GO:0004497//monooxygenase activity;GO:0005506//iron ion binding;GO:0008401//retinoic acid 4-hydroxylase activity;GO:0016491//oxidoreductase activity;GO:0016705//oxidoreductase activity, acting on paired donors, with incorporation or reduction of molecular oxygen;GO:0016709//oxidoreductase activity, acting on paired donors, with incorporation or reduction of molec…	GO:0001822//kidney development;GO:0006805//xenobiotic metabolic process;GO:0032526//response to retinoic acid;GO:0033189//response to vitamin A;GO:0034653//retinoic acid catabolic process;GO:0042573//retinoic acid metabolic process;GO:0055114//oxidation-reduction process
ENSMUSG00000057933	1579	1159	1176	81	129	144	75.15	57.98	58.4	4.62	7.17	8.72	63.84333333	6.836666667	-3.223170987	1.97E-61	6.43E-58	Gsta2	glutathione S-transferase, alpha 2 (Yc2) [Source:MGI Symbol;Acc:MGI:95863]	Human Diseases;Human Diseases;Human Diseases;Human Diseases;Metabolism;Human Diseases;Metabolism;Metabolism;Metabolism	Cancers;Cancers;Cardiovascular diseases;Cancers;Xenobiotics biodegradation and metabolism;Drug resistance;Xenobiotics biodegradation and metabolism;Xenobiotics biodegradation and metabolism;Metabolism of other amino acids	ko05200//Pathways in cancer;ko05225//Hepatocellular carcinoma;ko05418//Fluid shear stress and atherosclerosis;ko05204//Chemical carcinogenesis;ko00983//Drug metabolism - other enzymes;ko01524//Platinum drug resistance;ko00982//Drug metabolism - cytochrome P450;ko00980//Metabolism of xenobiotics by cytochrome P450;ko00480//Glutathione metabolism	K00799;K00799;K00799;K00799;K00799;K00799;K00799;K00799;K00799	GO:0005829//cytosol	GO:0004364//glutathione transferase activity;GO:0005515//protein binding;GO:0016740//transferase activity;GO:0043295//glutathione binding	GO:0006749//glutathione metabolic process;GO:0006805//xenobiotic metabolic process;GO:0009617//response to bacterium;GO:0035634//response to stilbenoid
ENSMUSG00000030827	9	4	10	515	475	399	0.38	0.18	0.44	26.35	23.75	21.75	0.333333333	23.95	6.166916252	7.95E-61	2.08E-57	Fgf21	fibroblast growth factor 21 [Source:MGI Symbol;Acc:MGI:1861377]	Human Diseases;Environmental Information Processing;Environmental Information Processing;Environmental Information Processing;Organismal Systems;Cellular Processes;Environmental Information Processing;Human Diseases;Human Diseases;Human Diseases	Cancers;Signal transduction;Signal transduction;Signal transduction;Environmental adaptation;Cell motility;Signal transduction;Cancers;Cancers;Cancers	ko05200//Pathways in cancer;ko04151//PI3K-Akt signaling pathway;ko04010//MAPK signaling pathway;ko04014//Ras signaling pathway;ko04714//Thermogenesis;ko04810//Regulation of actin cytoskeleton;ko04015//Rap1 signaling pathway;ko05226//Gastric cancer;ko05224//Breast cancer;ko05218//Melanoma	K22429;K22429;K22429;K22429;K22429;K22429;K22429;K22429;K22429;K22429	GO:0005576//extracellular region;GO:0005615//extracellular space;GO:0005829//cytosol	GO:0005104//fibroblast growth factor receptor binding;GO:0008083//growth factor activity	GO:0008284//positive regulation of cell proliferation;GO:0008543//fibroblast growth factor receptor signaling pathway;GO:0010898//positive regulation of triglyceride catabolic process;GO:0014823//response to activity;GO:0030968//endoplasmic reticulum unfolded protein response;GO:0031667//response to nutrient levels;GO:0035690//cellular response to drug;GO:0046326//positive regulation of glucose i…
ENSMUSG00000047617	912	693	585	68	63	55	37.37	29.89	25.07	3.37	3.34	2.91	30.77666667	3.206666667	-3.262690688	4.01E-59	8.74E-56	Paxx	non-homologous end joining factor [Source:MGI Symbol;Acc:MGI:2442831]	-	-	-	-	GO:0005634//nucleus;GO:0035861//site of double-strand break;GO:0043564//Ku70:Ku80 complex;GO:0070419//nonhomologous end joining complex	GO:0042802//identical protein binding;GO:0042803//protein homodimerization activity;GO:0060090//binding, bridging	GO:0006281//DNA repair;GO:0006303//double-strand break repair via nonhomologous end joining;GO:0006974//cellular response to DNA damage stimulus;GO:0051103//DNA ligation involved in DNA repair
ENSMUSG00000027605	11759	19691	11970	1148	1204	1148	163.11	285.69	173.76	19.36	19.64	20.44	207.52	19.81333333	-3.388706864	2.02E-57	3.77E-54	Acss2	acyl-CoA synthetase short-chain family member 2 [Source:MGI Symbol;Acc:MGI:1890410]	Metabolism;Metabolism;Metabolism;Metabolism;Metabolism;Metabolism	Global and overview maps;Global and overview maps;Carbohydrate metabolism;Carbohydrate metabolism;Carbohydrate metabolism;Carbohydrate metabolism	ko01100//Metabolic pathways;ko01200//Carbon metabolism;ko00010//Glycolysis / Gluconeogenesis;ko00620//Pyruvate metabolism;ko00640//Propanoate metabolism;ko00630//Glyoxylate and dicarboxylate metabolism	K01895;K01895;K01895;K01895;K01895;K01895	GO:0005654//nucleoplasm;GO:0005737//cytoplasm;GO:0005829//cytosol;GO:0016020//membrane;GO:0016021//integral component of membrane;GO:0043231//intracellular membrane-bounded organelle	GO:0000166//nucleotide binding;GO:0003824//catalytic activity;GO:0003987//acetate-CoA ligase activity;GO:0005524//ATP binding;GO:0016874//ligase activity;GO:0050218//propionate-CoA ligase activity	GO:0006085//acetyl-CoA biosynthetic process;GO:0008610//lipid biosynthetic process;GO:0019413//acetate biosynthetic process;GO:0019542//propionate biosynthetic process
ENSMUSG00000058454	5352	7785	5029	562	527	408	113.23	178.94	115.84	14.9	12.96	9.95	136.0033333	12.60333333	-3.431764757	1.54E-56	2.52E-53	Dhcr7	7-dehydrocholesterol reductase [Source:MGI Symbol;Acc:MGI:1298378]	Metabolism;Metabolism	Global and overview maps;Lipid metabolism	ko01100//Metabolic pathways;ko00100//Steroid biosynthesis	K00213;K00213	GO:0005640//nuclear outer membrane;GO:0005783//endoplasmic reticulum;GO:0005789//endoplasmic reticulum membrane;GO:0005829//cytosol;GO:0016020//membrane;GO:0016021//integral component of membrane;GO:0030176//integral component of endoplasmic reticulum membrane;GO:0043231//intracellular membrane-bounded organelle	GO:0009918//sterol delta7 reductase activity;GO:0016491//oxidoreductase activity;GO:0016628//oxidoreductase activity, acting on the CH-CH group of donors, NAD or NADP as acceptor;GO:0047598//7-dehydrocholesterol reductase activity;GO:0050661//NADP binding	GO:0001568//blood vessel development;GO:0006629//lipid metabolic process;GO:0006694//steroid biosynthetic process;GO:0006695//cholesterol biosynthetic process;GO:0008202//steroid metabolic process;GO:0008203//cholesterol metabolic process;GO:0009791//post-embryonic development;GO:0016126//sterol biosynthetic process;GO:0016132//brassinosteroid biosynthetic process;GO:0030154//cell differentiation…
ENSMUSG00000004038	4083	3820	1658	136	94	104	124.32	121.84	53.17	5.05	3.41	4.11	99.77666667	4.19	-4.573680324	1.10E-55	1.60E-52	Gstm3	glutathione S-transferase, mu 3 [Source:MGI Symbol;Acc:MGI:106026]	Human Diseases;Human Diseases;Human Diseases;Human Diseases;Metabolism;Human Diseases;Metabolism;Metabolism;Metabolism	Cancers;Cancers;Cardiovascular diseases;Cancers;Xenobiotics biodegradation and metabolism;Drug resistance;Xenobiotics biodegradation and metabolism;Xenobiotics biodegradation and metabolism;Metabolism of other amino acids	ko05200//Pathways in cancer;ko05225//Hepatocellular carcinoma;ko05418//Fluid shear stress and atherosclerosis;ko05204//Chemical carcinogenesis;ko00983//Drug metabolism - other enzymes;ko01524//Platinum drug resistance;ko00982//Drug metabolism - cytochrome P450;ko00980//Metabolism of xenobiotics by cytochrome P450;ko00480//Glutathione metabolism	K00799;K00799;K00799;K00799;K00799;K00799;K00799;K00799;K00799	GO:0005737//cytoplasm	GO:0004364//glutathione transferase activity;GO:0005515//protein binding;GO:0016740//transferase activity;GO:0042803//protein homodimerization activity	GO:0006749//glutathione metabolic process;GO:0009617//response to bacterium;GO:0035690//cellular response to drug;GO:0071407//cellular response to organic cyclic compound
ENSMUSG00000059743	8920	16090	9591	556	797	401	285.09	539.22	322.55	21.7	30.3	16.85	382.2866667	22.95	-4.058088824	5.96E-54	7.80E-51	Fdps	farnesyl diphosphate synthetase [Source:MGI Symbol;Acc:MGI:104888]	Metabolism;Human Diseases;Human Diseases;Metabolism	Global and overview maps;Infectious diseases;Infectious diseases;Metabolism of terpenoids and polyketides	ko01100//Metabolic pathways;ko05166//HTLV-I infection;ko05164//Influenza A;ko00900//Terpenoid backbone biosynthesis	K00787;K00787;K00787;K00787	GO:0005654//nucleoplasm;GO:0005737//cytoplasm;GO:0005739//mitochondrion;GO:0005759//mitochondrial matrix;GO:0005777//peroxisome;GO:0005829//cytosol	GO:0004161//dimethylallyltranstransferase activity;GO:0004337//geranyltranstransferase activity;GO:0016740//transferase activity;GO:0046872//metal ion binding	GO:0006629//lipid metabolic process;GO:0006694//steroid biosynthetic process;GO:0006695//cholesterol biosynthetic process;GO:0008202//steroid metabolic process;GO:0008203//cholesterol metabolic process;GO:0008299//isoprenoid biosynthetic process;GO:0016126//sterol biosynthetic process;GO:0033384//geranyl diphosphate biosynthetic process;GO:0045337//farnesyl diphosphate biosynthetic process;GO:004…
ENSMUSG00000018900	391	379	415	1604	1782	1651	5.09	5.18	5.7	25.49	27.84	27.95	5.323333333	27.09333333	2.347536089	7.02E-54	8.35E-51	Slc22a5	solute carrier family 22 (organic cation transporter), member 5 [Source:MGI Symbol;Acc:MGI:1329012]	Human Diseases	Cancers	ko05231//Choline metabolism in cancer	K08202	GO:0005886//plasma membrane;GO:0016020//membrane;GO:0016021//integral component of membrane;GO:0016323//basolateral plasma membrane;GO:0016324//apical plasma membrane;GO:0031526//brush border membrane	GO:0000166//nucleotide binding;GO:0005215//transporter activity;GO:0005524//ATP binding;GO:0015226//carnitine transmembrane transporter activity;GO:0015293//symporter activity;GO:0015651//quaternary ammonium group transmembrane transporter activity;GO:0022857//transmembrane transporter activity;GO:0030165//PDZ domain binding	GO:0006811//ion transport;GO:0006814//sodium ion transport;GO:0007005//mitochondrion organization;GO:0007512//adult heart development;GO:0007626//locomotory behavior;GO:0009437//carnitine metabolic process;GO:0015697//quaternary ammonium group transport;GO:0015879//carnitine transport;GO:0048608//reproductive structure development;GO:0052106//quorum sensing involved in interaction with host;GO:00…
ENSMUSG00000022351	2691	3743	2747	213	184	92	38.95	56.75	41.88	3.76	3.17	1.73	45.86	2.886666667	-3.989759926	4.19E-48	4.56E-45	Sqle	squalene epoxidase [Source:MGI Symbol;Acc:MGI:109296]	Metabolism;Metabolism	Global and overview maps;Lipid metabolism	ko01100//Metabolic pathways;ko00100//Steroid biosynthesis	K00511;K00511	GO:0005783//endoplasmic reticulum;GO:0005789//endoplasmic reticulum membrane;GO:0016020//membrane;GO:0016021//integral component of membrane;GO:0031090//organelle membrane;GO:0043231//intracellular membrane-bounded organelle	GO:0004506//squalene monooxygenase activity;GO:0016491//oxidoreductase activity;GO:0050660//flavin adenine dinucleotide binding;GO:0071949//FAD binding	GO:0006725//cellular aromatic compound metabolic process;GO:0008203//cholesterol metabolic process;GO:0010033//response to organic substance;GO:0016126//sterol biosynthetic process;GO:0042127//regulation of cell proliferation;GO:0055114//oxidation-reduction process
ENSMUSG00000047492	472	404	441	1996	2570	3175	3.54	3.18	3.49	18.26	22.97	30.95	3.403333333	24.06	2.821616277	1.27E-47	1.28E-44	Inhbe	inhibin beta-E [Source:MGI Symbol;Acc:MGI:109269]	Environmental Information Processing;Cellular Processes;Environmental Information Processing	Signaling molecules and interaction;Cellular community - eukaryotes;Signal transduction	ko04060//Cytokine-cytokine receptor interaction;ko04550//Signaling pathways regulating pluripotency of stem cells;ko04350//TGF-beta signaling pathway	K22689;K22689;K22689	GO:0005576//extracellular region;GO:0005615//extracellular space	GO:0005125//cytokine activity;GO:0005160//transforming growth factor beta receptor binding;GO:0005179//hormone activity;GO:0008083//growth factor activity	GO:0010862//positive regulation of pathway-restricted SMAD protein phosphorylation;GO:0042981//regulation of apoptotic process;GO:0043408//regulation of MAPK cascade;GO:0048468//cell development;GO:0060395//SMAD protein signal transduction
ENSMUSG00000072949	643	661	1078	13713	10783	8729	11.3	12.17	19.94	295.41	227.6	199.66	14.47	240.89	4.057237678	1.99E-47	1.86E-44	Acot1	acyl-CoA thioesterase 1 [Source:MGI Symbol;Acc:MGI:1349396]	Metabolism;Metabolism;Metabolism	Global and overview maps;Lipid metabolism;Lipid metabolism	ko01100//Metabolic pathways;ko00062//Fatty acid elongation;ko01040//Biosynthesis of unsaturated fatty acids	K01068;K01068;K01068	GO:0005737//cytoplasm;GO:0005739//mitochondrion;GO:0005829//cytosol	GO:0016290//palmitoyl-CoA hydrolase activity;GO:0016787//hydrolase activity;GO:0016790//thiolester hydrolase activity;GO:0047617//acyl-CoA hydrolase activity;GO:0052689//carboxylic ester hydrolase activity	GO:0001676//long-chain fatty acid metabolic process;GO:0006629//lipid metabolic process;GO:0006631//fatty acid metabolic process;GO:0006637//acyl-CoA metabolic process;GO:0010667//negative regulation of cardiac muscle cell apoptotic process
ENSMUSG00000041220	2088	1776	1775	221	327	365	17.09	16.09	14.65	2.6	3.67	3.73	15.94333333	3.333333333	-2.257915791	9.90E-46	8.63E-43	Elovl6	ELOVL family member 6, elongation of long chain fatty acids (yeast) [Source:MGI Symbol;Acc:MGI:2156528]	Metabolism;Metabolism;Metabolism;Metabolism	Global and overview maps;Global and overview maps;Lipid metabolism;Lipid metabolism	ko01100//Metabolic pathways;ko01212//Fatty acid metabolism;ko00062//Fatty acid elongation;ko01040//Biosynthesis of unsaturated fatty acids	K10203;K10203;K10203;K10203	GO:0005783//endoplasmic reticulum;GO:0005789//endoplasmic reticulum membrane;GO:0016020//membrane;GO:0016021//integral component of membrane;GO:0030176//integral component of endoplasmic reticulum membrane	GO:0009922//fatty acid elongase activity;GO:0016740//transferase activity;GO:0016747//transferase activity, transferring acyl groups other than amino-acyl groups	GO:0006629//lipid metabolic process;GO:0006631//fatty acid metabolic process;GO:0006633//fatty acid biosynthetic process;GO:0006636//unsaturated fatty acid biosynthetic process;GO:0019367//fatty acid elongation, saturated fatty acid;GO:0030148//sphingolipid biosynthetic process;GO:0030497//fatty acid elongation;GO:0034625//fatty acid elongation, monounsaturated fatty acid;GO:0034626//fatty acid e…
ENSMUSG00000041939	1462	2057	1423	210	244	199	41.2	61.43	41.73	6.97	7.94	7.12	48.12	7.343333333	-2.712129648	1.17E-45	9.12E-43	Mvk	mevalonate kinase [Source:MGI Symbol;Acc:MGI:107624]	Metabolism;Cellular Processes;Metabolism	Global and overview maps;Transport and catabolism;Metabolism of terpenoids and polyketides	ko01100//Metabolic pathways;ko04146//Peroxisome;ko00900//Terpenoid backbone biosynthesis	K00869;K00869;K00869	GO:0005737//cytoplasm;GO:0005777//peroxisome;GO:0005829//cytosol	GO:0000166//nucleotide binding;GO:0000287//magnesium ion binding;GO:0003729//mRNA binding;GO:0004496//mevalonate kinase activity;GO:0005524//ATP binding;GO:0005534//galactose binding;GO:0016301//kinase activity;GO:0016740//transferase activity;GO:0042802//identical protein binding;GO:0046872//metal ion binding;GO:1990825//sequence-specific mRNA binding	GO:0006629//lipid metabolic process;GO:0006694//steroid biosynthetic process;GO:0006695//cholesterol biosynthetic process;GO:0008202//steroid metabolic process;GO:0008203//cholesterol metabolic process;GO:0008299//isoprenoid biosynthetic process;GO:0016126//sterol biosynthetic process;GO:0016310//phosphorylation;GO:0017148//negative regulation of translation;GO:0019287//isopentenyl diphosphate bi…
ENSMUSG00000001467	4233	6457	4379	470	584	332	42.98	68.69	46.83	5.82	7.06	4.38	52.83333333	5.753333333	-3.198978471	1.19E-45	9.12E-43	Cyp51	cytochrome P450, family 51 [Source:MGI Symbol;Acc:MGI:106040]	Metabolism;Metabolism	Global and overview maps;Lipid metabolism	ko01100//Metabolic pathways;ko00100//Steroid biosynthesis	K05917;K05917	GO:0005783//endoplasmic reticulum;GO:0005789//endoplasmic reticulum membrane;GO:0005886//plasma membrane;GO:0016020//membrane;GO:0016021//integral component of membrane;GO:0031090//organelle membrane;GO:0043231//intracellular membrane-bounded organelle	GO:0004497//monooxygenase activity;GO:0005506//iron ion binding;GO:0008398//sterol 14-demethylase activity;GO:0016491//oxidoreductase activity;GO:0016705//oxidoreductase activity, acting on paired donors, with incorporation or reduction of molecular oxygen;GO:0020037//heme binding;GO:0046872//metal ion binding	GO:0006629//lipid metabolic process;GO:0006694//steroid biosynthetic process;GO:0006695//cholesterol biosynthetic process;GO:0008202//steroid metabolic process;GO:0008203//cholesterol metabolic process;GO:0016125//sterol metabolic process;GO:0016126//sterol biosynthetic process;GO:0033488//cholesterol biosynthetic process via 24,25-dihydrolanosterol;GO:0042177//negative regulation of protein cata…
ENSMUSG00000035686	13359	17728	18689	594	1474	1310	417.57	580.5	615.21	22.63	54.88	53.18	537.76	43.56333333	-3.625776194	9.42E-44	6.84E-41	Thrsp	thyroid hormone responsive [Source:MGI Symbol;Acc:MGI:109126]	-	-	-	-	GO:0005634//nucleus;GO:0005654//nucleoplasm;GO:0005737//cytoplasm;GO:0005829//cytosol	GO:0005515//protein binding;GO:0042802//identical protein binding;GO:0042803//protein homodimerization activity	GO:0006629//lipid metabolic process;GO:0009617//response to bacterium;GO:0010866//regulation of triglyceride biosynthetic process;GO:0046890//regulation of lipid biosynthetic process
ENSMUSG00000002831	32	29	54	600	2144	1198	0.2	0.2	0.37	4.62	16.11	9.81	0.256666667	10.18	5.309697806	1.49E-43	1.03E-40	Plin4	perilipin 4 [Source:MGI Symbol;Acc:MGI:1929709]	Organismal Systems	Endocrine system	ko03320//PPAR signaling pathway	K20254	GO:0005737//cytoplasm;GO:0005811//lipid particle;GO:0005829//cytosol;GO:0005886//plasma membrane;GO:0016020//membrane;GO:0043231//intracellular membrane-bounded organelle	-	-
ENSMUSG00000058258	3149	4815	2994	249	252	113	50.36	69.62	47.87	4.93	3.96	2.13	55.95	3.673333333	-3.928976408	2.48E-43	1.62E-40	Idi1	isopentenyl-diphosphate delta isomerase [Source:MGI Symbol;Acc:MGI:2442264]	Metabolism;Metabolism	Global and overview maps;Metabolism of terpenoids and polyketides	ko01100//Metabolic pathways;ko00900//Terpenoid backbone biosynthesis	K01823;K01823	GO:0005777//peroxisome	GO:0004452//isopentenyl-diphosphate delta-isomerase activity;GO:0016787//hydrolase activity;GO:0016853//isomerase activity	GO:0008299//isoprenoid biosynthetic process
ENSMUSG00000028671	1082	966	755	143	110	105	33.26	29.67	22.19	4.87	3.82	3.81	28.37333333	4.166666667	-2.767570056	8.71E-43	5.42E-40	Gale	galactose-4-epimerase, UDP [Source:MGI Symbol;Acc:MGI:1921496]	Metabolism;Metabolism;Metabolism	Global and overview maps;Carbohydrate metabolism;Carbohydrate metabolism	ko01100//Metabolic pathways;ko00520//Amino sugar and nucleotide sugar metabolism;ko00052//Galactose metabolism	K01784;K01784;K01784	GO:0005829//cytosol	GO:0003974//UDP-N-acetylglucosamine 4-epimerase activity;GO:0003978//UDP-glucose 4-epimerase activity;GO:0016853//isomerase activity;GO:0042802//identical protein binding;GO:0042803//protein homodimerization activity	GO:0005975//carbohydrate metabolic process;GO:0006012//galactose metabolic process;GO:0019388//galactose catabolic process;GO:0033499//galactose catabolic process via UDP-galactose;GO:0061623//glycolytic process from galactose
ENSMUSG00000031604	2550	4491	2799	302	279	199	50.41	93.67	61.44	8.36	6.49	5.05	68.50666667	6.633333333	-3.368438459	2.32E-42	1.38E-39	Msmo1	methylsterol monoxygenase 1 [Source:MGI Symbol;Acc:MGI:1913484]	Metabolism;Metabolism	Global and overview maps;Lipid metabolism	ko01100//Metabolic pathways;ko00100//Steroid biosynthesis	K07750;K07750	GO:0005783//endoplasmic reticulum;GO:0005789//endoplasmic reticulum membrane;GO:0016020//membrane;GO:0016021//integral component of membrane	GO:0000254//C-4 methylsterol oxidase activity;GO:0005506//iron ion binding;GO:0016491//oxidoreductase activity	GO:0006629//lipid metabolic process;GO:0006694//steroid biosynthetic process;GO:0008202//steroid metabolic process;GO:0008610//lipid biosynthetic process;GO:0016126//sterol biosynthetic process;GO:0055114//oxidation-reduction process
ENSMUSG00000027952	1442	2064	1678	243	279	200	48.21	72.29	59.08	10.16	11.11	8.68	59.86	9.983333333	-2.583998777	2.71E-40	1.54E-37	Pmvk	phosphomevalonate kinase [Source:MGI Symbol;Acc:MGI:1915853]	Metabolism;Cellular Processes;Metabolism	Global and overview maps;Transport and catabolism;Metabolism of terpenoids and polyketides	ko01100//Metabolic pathways;ko04146//Peroxisome;ko00900//Terpenoid backbone biosynthesis	K13273;K13273;K13273	GO:0005737//cytoplasm;GO:0005777//peroxisome;GO:0005829//cytosol	GO:0000166//nucleotide binding;GO:0004631//phosphomevalonate kinase activity;GO:0005524//ATP binding;GO:0016301//kinase activity;GO:0016740//transferase activity	GO:0006629//lipid metabolic process;GO:0006694//steroid biosynthetic process;GO:0006695//cholesterol biosynthetic process;GO:0008202//steroid metabolic process;GO:0008203//cholesterol metabolic process;GO:0008299//isoprenoid biosynthetic process;GO:0016126//sterol biosynthetic process;GO:0016310//phosphorylation;GO:0019287//isopentenyl diphosphate biosynthetic process, mevalonate pathway;GO:00707…
ENSMUSG00000037440	562	477	908	4848	6997	6437	9.29	8.26	15.8	97.63	137.71	138.12	11.11666667	124.4866667	3.485195063	8.39E-40	4.57E-37	Vnn1	vanin 1 [Source:MGI Symbol;Acc:MGI:108395]	Metabolism	Metabolism of cofactors and vitamins	ko00770//Pantothenate and CoA biosynthesis	K08069	GO:0005886//plasma membrane;GO:0016020//membrane;GO:0016021//integral component of membrane;GO:0031225//anchored component of membrane	GO:0016787//hydrolase activity;GO:0016811//hydrolase activity, acting on carbon-nitrogen (but not peptide) bonds, in linear amides;GO:0017159//pantetheine hydrolase activity;GO:0034235//GPI anchor binding	GO:0002526//acute inflammatory response;GO:0002544//chronic inflammatory response;GO:0006807//nitrogen compound metabolic process;GO:0006954//inflammatory response;GO:0015939//pantothenate metabolic process;GO:0033089//positive regulation of T cell differentiation in thymus;GO:0045087//innate immune response;GO:0098609//cell-cell adhesion;GO:1902176//negative regulation of oxidative stress-induce…
ENSMUSG00000068762	3188	3779	2679	475	597	669	119.05	143.56	101.91	20.49	25.35	30.9	121.5066667	25.58	-2.247947303	1.45E-39	7.60E-37	Gstm6	glutathione S-transferase, mu 6 [Source:MGI Symbol;Acc:MGI:1309467]	Human Diseases;Human Diseases;Human Diseases;Human Diseases;Metabolism;Human Diseases;Metabolism;Metabolism;Metabolism	Cancers;Cancers;Cardiovascular diseases;Cancers;Xenobiotics biodegradation and metabolism;Drug resistance;Xenobiotics biodegradation and metabolism;Xenobiotics biodegradation and metabolism;Metabolism of other amino acids	ko05200//Pathways in cancer;ko05225//Hepatocellular carcinoma;ko05418//Fluid shear stress and atherosclerosis;ko05204//Chemical carcinogenesis;ko00983//Drug metabolism - other enzymes;ko01524//Platinum drug resistance;ko00982//Drug metabolism - cytochrome P450;ko00980//Metabolism of xenobiotics by cytochrome P450;ko00480//Glutathione metabolism	K00799;K00799;K00799;K00799;K00799;K00799;K00799;K00799;K00799	GO:0005737//cytoplasm	GO:0004364//glutathione transferase activity;GO:0005515//protein binding;GO:0016740//transferase activity	GO:0006749//glutathione metabolic process
ENSMUSG00000066441	2112	3150	1930	310	324	243	35.69	57.65	37.27	7.65	6.76	4.98	43.53666667	6.463333333	-2.751880651	3.99E-39	2.01E-36	Rdh11	retinol dehydrogenase 11 [Source:MGI Symbol;Acc:MGI:102581]	Metabolism;Metabolism	Global and overview maps;Metabolism of cofactors and vitamins	ko01100//Metabolic pathways;ko00830//Retinol metabolism	K11152;K11152	GO:0001917//photoreceptor inner segment;GO:0005783//endoplasmic reticulum;GO:0005789//endoplasmic reticulum membrane;GO:0016020//membrane;GO:0016021//integral component of membrane	GO:0004745//retinol dehydrogenase activity;GO:0016491//oxidoreductase activity;GO:0033721//aldehyde dehydrogenase (NADP+) activity;GO:0052650//NADP-retinol dehydrogenase activity	GO:0001523//retinoid metabolic process;GO:0007601//visual perception;GO:0016062//adaptation of rhodopsin mediated signaling;GO:0042572//retinol metabolic process;GO:0042574//retinal metabolic process;GO:0055114//oxidation-reduction process
ENSMUSG00000020917	16126	20928	15403	2372	2776	3469	153.34	206.66	154.13	26.23	31.48	42.91	171.3766667	33.54	-2.353216103	2.08E-38	1.01E-35	Acly	ATP citrate lyase [Source:MGI Symbol;Acc:MGI:103251]	Metabolism;Metabolism	Global and overview maps;Carbohydrate metabolism	ko01100//Metabolic pathways;ko00020//Citrate cycle (TCA cycle)	K01648;K01648	GO:0005654//nucleoplasm;GO:0005737//cytoplasm;GO:0005739//mitochondrion;GO:0005829//cytosol;GO:0005886//plasma membrane	GO:0000166//nucleotide binding;GO:0003824//catalytic activity;GO:0003878//ATP citrate synthase activity;GO:0005515//protein binding;GO:0005524//ATP binding;GO:0016740//transferase activity;GO:0046872//metal ion binding;GO:0046912//transferase activity, transferring acyl groups, acyl groups converted into alkyl on transfer;GO:0048037//cofactor binding	GO:0006084//acetyl-CoA metabolic process;GO:0006085//acetyl-CoA biosynthetic process;GO:0006101//citrate metabolic process;GO:0006107//oxaloacetate metabolic process;GO:0006629//lipid metabolic process;GO:0006633//fatty acid biosynthetic process;GO:0008610//lipid biosynthetic process
ENSMUSG00000029575	1494	1708	1410	351	412	364	20.42	24.07	20.15	5.92	6.75	6.25	21.54666667	6.306666667	-1.772515109	6.60E-38	3.08E-35	Mmab	methylmalonic aciduria (cobalamin deficiency) cblB type homolog (human) [Source:MGI Symbol;Acc:MGI:1924947]	Metabolism;Metabolism	Global and overview maps;Metabolism of cofactors and vitamins	ko01100//Metabolic pathways;ko00860//Porphyrin and chlorophyll metabolism	K00798;K00798	GO:0005739//mitochondrion	GO:0000166//nucleotide binding;GO:0005524//ATP binding;GO:0008817//cob(I)yrinic acid a,c-diamide adenosyltransferase activity;GO:0016740//transferase activity;GO:0031419//cobalamin binding	GO:0009235//cobalamin metabolic process;GO:0009236//cobalamin biosynthetic process
ENSMUSG00000027577	393	470	328	2	3	2	4.12	6.24	3.02	0.05	0.03	0.05	4.46	0.043333333	-6.685422683	1.30E-35	5.86E-33	Chrna4	cholinergic receptor, nicotinic, alpha polypeptide 4 [Source:MGI Symbol;Acc:MGI:87888]	Environmental Information Processing;Organismal Systems;Human Diseases	Signaling molecules and interaction;Nervous system;Substance dependence	ko04080//Neuroactive ligand-receptor interaction;ko04725//Cholinergic synapse;ko05033//Nicotine addiction	K04806;K04806;K04806	GO:0005886//plasma membrane;GO:0005887//integral component of plasma membrane;GO:0005892//acetylcholine-gated channel complex;GO:0009897//external side of plasma membrane;GO:0016020//membrane;GO:0016021//integral component of membrane;GO:0030054//cell junction;GO:0030425//dendrite;GO:0043005//neuron projection;GO:0043025//neuronal cell body;GO:0045202//synapse;GO:0045211//postsynaptic membrane	GO:0004888//transmembrane signaling receptor activity;GO:0005216//ion channel activity;GO:0005230//extracellular ligand-gated ion channel activity;GO:0005515//protein binding;GO:0008144//drug binding;GO:0015464//acetylcholine receptor activity;GO:0022848//acetylcholine-gated cation channel activity;GO:0042166//acetylcholine binding;GO:0046982//protein heterodimerization activity;GO:1904315//trans…	GO:0001508//action potential;GO:0001666//response to hypoxia;GO:0006281//DNA repair;GO:0006811//ion transport;GO:0006816//calcium ion transport;GO:0006979//response to oxidative stress;GO:0007165//signal transduction;GO:0007268//synaptic transmission;GO:0007271//synaptic transmission, cholinergic;GO:0007274//neuromuscular synaptic transmission;GO:0007585//respiratory gaseous exchange;GO:0007626//…
ENSMUSG00000030545	706	534	815	3044	3628	2919	12.57	9.96	15.29	66.09	76.98	67.53	12.60666667	70.2	2.477284168	5.03E-35	2.18E-32	Pex11a	peroxisomal biogenesis factor 11 alpha [Source:MGI Symbol;Acc:MGI:1338788]	Cellular Processes	Transport and catabolism	ko04146//Peroxisome	K13351	GO:0005777//peroxisome;GO:0005778//peroxisomal membrane;GO:0005779//integral component of peroxisomal membrane;GO:0016020//membrane;GO:0016021//integral component of membrane;GO:0032991//macromolecular complex	GO:0042803//protein homodimerization activity	GO:0007031//peroxisome organization;GO:0007165//signal transduction;GO:0016557//peroxisome membrane biogenesis;GO:0016559//peroxisome fission;GO:0044375//regulation of peroxisome size;GO:0050873//brown fat cell differentiation
ENSMUSG00000055730	12933	11150	11975	3001	2478	2587	327.27	304.94	344.47	105.92	81.11	96.46	325.56	94.49666667	-1.784588109	5.17E-35	2.18E-32	Ces2a	carboxylesterase 2A [Source:MGI Symbol;Acc:MGI:2142491]	Metabolism	Xenobiotics biodegradation and metabolism	ko00983//Drug metabolism - other enzymes	K03927	GO:0005615//extracellular space	GO:0016787//hydrolase activity;GO:0052689//carboxylic ester hydrolase activity	GO:0006486//protein glycosylation
ENSMUSG00000056035	75099	48418	57557	10676	15485	13804	1278.85	863.74	1032.22	221.6	314.12	305.29	1058.27	280.3366667	-1.916475395	9.80E-35	4.00E-32	Cyp3a11	cytochrome P450, family 3, subfamily a, polypeptide 11 [Source:MGI Symbol;Acc:MGI:88609]	Metabolism;Human Diseases;Metabolism;Metabolism;Metabolism	Global and overview maps;Cancers;Metabolism of cofactors and vitamins;Lipid metabolism;Lipid metabolism	ko01100//Metabolic pathways;ko05204//Chemical carcinogenesis;ko00830//Retinol metabolism;ko00140//Steroid hormone biosynthesis;ko00591//Linoleic acid metabolism	K07424;K07424;K07424;K07424;K07424	GO:0005783//endoplasmic reticulum;GO:0005789//endoplasmic reticulum membrane;GO:0016020//membrane;GO:0016021//integral component of membrane;GO:0031090//organelle membrane;GO:0043231//intracellular membrane-bounded organelle	GO:0004497//monooxygenase activity;GO:0005506//iron ion binding;GO:0008395//steroid hydroxylase activity;GO:0008401//retinoic acid 4-hydroxylase activity;GO:0016491//oxidoreductase activity;GO:0016705//oxidoreductase activity, acting on paired donors, with incorporation or reduction of molecular oxygen;GO:0016712//oxidoreductase activity, acting on paired donors, with incorporation or reduction o…	GO:0008202//steroid metabolic process;GO:0009617//response to bacterium;GO:0055114//oxidation-reduction process;GO:0070989//oxidative demethylation
ENSMUSG00000006378	2024	2168	1641	493	545	487	75.81	70.31	53.56	22.63	21.09	20.27	66.56	21.33	-1.641771468	1.28E-34	5.07E-32	Gcat	glycine C-acetyltransferase (2-amino-3-ketobutyrate-coenzyme A ligase) [Source:MGI Symbol;Acc:MGI:1349389]	Metabolism	Amino acid metabolism	ko00260//Glycine, serine and threonine metabolism	K00639	GO:0005634//nucleus;GO:0005654//nucleoplasm;GO:0005739//mitochondrion;GO:0005743//mitochondrial inner membrane;GO:0016607//nuclear speck	GO:0003674//molecular_function;GO:0003824//catalytic activity;GO:0008890//glycine C-acetyltransferase activity;GO:0016740//transferase activity;GO:0016746//transferase activity, transferring acyl groups;GO:0030170//pyridoxal phosphate binding	GO:0006567//threonine catabolic process;GO:0008150//biological_process;GO:0009058//biosynthetic process;GO:0019518//L-threonine catabolic process to glycine
ENSMUSG00000006517	1381	3294	1624	136	166	104	31.39	78.37	38.86	3.77	4.49	3.07	49.54	3.776666667	-3.713408508	1.33E-34	5.12E-32	Mvd	mevalonate (diphospho) decarboxylase [Source:MGI Symbol;Acc:MGI:2179327]	Metabolism;Metabolism	Global and overview maps;Metabolism of terpenoids and polyketides	ko01100//Metabolic pathways;ko00900//Terpenoid backbone biosynthesis	K01597;K01597	GO:0005777//peroxisome;GO:0005782//peroxisomal matrix;GO:0005829//cytosol	GO:0000166//nucleotide binding;GO:0004163//diphosphomevalonate decarboxylase activity;GO:0005524//ATP binding;GO:0016829//lyase activity;GO:0016831//carboxy-lyase activity;GO:0030544//Hsp70 protein binding;GO:0042803//protein homodimerization activity	GO:0006629//lipid metabolic process;GO:0006694//steroid biosynthetic process;GO:0006695//cholesterol biosynthetic process;GO:0008202//steroid metabolic process;GO:0008203//cholesterol metabolic process;GO:0008284//positive regulation of cell proliferation;GO:0008299//isoprenoid biosynthetic process;GO:0016126//sterol biosynthetic process;GO:0019287//isopentenyl diphosphate biosynthetic process, m…
ENSMUSG00000033105	2438	3803	2412	248	475	290	20.85	34.07	21.73	2.59	4.84	3.22	25.55	3.55	-2.847432361	3.27E-34	1.22E-31	Lss	lanosterol synthase [Source:MGI Symbol;Acc:MGI:1336155]	Metabolism;Metabolism	Global and overview maps;Lipid metabolism	ko01100//Metabolic pathways;ko00100//Steroid biosynthesis	K01852;K01852	GO:0005783//endoplasmic reticulum;GO:0005789//endoplasmic reticulum membrane;GO:0005811//lipid particle;GO:0016020//membrane;GO:0043231//intracellular membrane-bounded organelle	GO:0000250//lanosterol synthase activity;GO:0016853//isomerase activity;GO:0016866//intramolecular transferase activity;GO:0042300//beta-amyrin synthase activity	GO:0006629//lipid metabolic process;GO:0006694//steroid biosynthetic process;GO:0006695//cholesterol biosynthetic process;GO:0016104//triterpenoid biosynthetic process;GO:0016125//sterol metabolic process;GO:0031647//regulation of protein stability
ENSMUSG00000023832	4668	3855	2662	554	845	666	84.43	73.46	50.95	11.97	18.45	15.43	69.61333333	15.28333333	-2.187404425	3.82E-34	1.39E-31	Acat2	acetyl-Coenzyme A acetyltransferase 2 [Source:MGI Symbol;Acc:MGI:87871]	Metabolism;Metabolism;Metabolism;Metabolism;Metabolism;Metabolism;Metabolism;Organismal Systems;Metabolism;Metabolism;Metabolism;Metabolism;Metabolism;Metabolism	Global and overview maps;Global and overview maps;Amino acid metabolism;Amino acid metabolism;Global and overview maps;Lipid metabolism;Amino acid metabolism;Digestive system;Carbohydrate metabolism;Carbohydrate metabolism;Carbohydrate metabolism;Carbohydrate metabolism;Metabolism of terpenoids and polyketides;Lipid metabolism	ko01100//Metabolic pathways;ko01200//Carbon metabolism;ko00310//Lysine degradation;ko00280//Valine, leucine and isoleucine degradation;ko01212//Fatty acid metabolism;ko00071//Fatty acid degradation;ko00380//Tryptophan metabolism;ko04975//Fat digestion and absorption;ko00620//Pyruvate metabolism;ko00640//Propanoate metabolism;ko00630//Glyoxylate and dicarboxylate metabolism;ko00650//Butanoate meta…	K00626;K00626;K00626;K00626;K00626;K00626;K00626;K00626;K00626;K00626;K00626;K00626;K00626;K00626	GO:0005634//nucleus;GO:0005730//nucleolus;GO:0005737//cytoplasm;GO:0005739//mitochondrion;GO:0005829//cytosol	GO:0003824//catalytic activity;GO:0003985//acetyl-CoA C-acetyltransferase activity;GO:0003988//acetyl-CoA C-acyltransferase activity;GO:0016740//transferase activity;GO:0016746//transferase activity, transferring acyl groups;GO:0016747//transferase activity, transferring acyl groups other than amino-acyl groups	GO:0006631//fatty acid metabolic process;GO:0006635//fatty acid beta-oxidation;GO:0045797//positive regulation of intestinal cholesterol absorption
ENSMUSG00000019935	22	29	33	319	261	253	0.34	0.3	0.44	4.73	3.58	4.3	0.36	4.203333333	3.545465058	6.59E-34	2.33E-31	Slc17a8	solute carrier family 17 (sodium-dependent inorganic phosphate cotransporter), member 8 [Source:MGI Symbol;Acc:MGI:3039629]	Organismal Systems;Organismal Systems;Organismal Systems;Human Diseases	Nervous system;Nervous system;Nervous system;Substance dependence	ko04723//Retrograde endocannabinoid signaling;ko04724//Glutamatergic synapse;ko04721//Synaptic vesicle cycle;ko05033//Nicotine addiction	K12302;K12302;K12302;K12302	GO:0005737//cytoplasm;GO:0005771//multivesicular body;GO:0005887//integral component of plasma membrane;GO:0016020//membrane;GO:0016021//integral component of membrane;GO:0030054//cell junction;GO:0030285//integral component of synaptic vesicle membrane;GO:0030425//dendrite;GO:0030672//synaptic vesicle membrane;GO:0031410//cytoplasmic vesicle;GO:0043005//neuron projection;GO:0043025//neuronal cel…	GO:0005313//L-glutamate transmembrane transporter activity;GO:0005326//neurotransmitter transporter activity;GO:0015293//symporter activity	GO:0003407//neural retina development;GO:0006811//ion transport;GO:0006814//sodium ion transport;GO:0006836//neurotransmitter transport;GO:0007420//brain development;GO:0007605//sensory perception of sound;GO:0015813//L-glutamate transport;GO:0035249//synaptic transmission, glutamatergic;GO:0050803//regulation of synapse structure or activity;GO:0055085//transmembrane transport;GO:0090102//cochle…
ENSMUSG00000059060	42	21	49	304	354	331	0.9	0.47	1.11	7.96	9.06	9.24	0.826666667	8.753333333	3.404454891	1.16E-33	3.98E-31	Rad51b	RAD51 paralog B [Source:MGI Symbol;Acc:MGI:1099436]	Genetic Information Processing	Replication and repair	ko03440//Homologous recombination	K10869	GO:0005634//nucleus;GO:0005657//replication fork;GO:0033063//Rad51B-Rad51C-Rad51D-XRCC2 complex	GO:0000166//nucleotide binding;GO:0000400//four-way junction DNA binding;GO:0003677//DNA binding;GO:0003690//double-stranded DNA binding;GO:0003697//single-stranded DNA binding;GO:0005524//ATP binding;GO:0008094//DNA-dependent ATPase activity	GO:0000724//double-strand break repair via homologous recombination;GO:0001701//in utero embryonic development;GO:0001832//blastocyst growth;GO:0006281//DNA repair;GO:0006310//DNA recombination;GO:0006974//cellular response to DNA damage stimulus;GO:0008284//positive regulation of cell proliferation;GO:0010971//positive regulation of G2/M transition of mitotic cell cycle;GO:0061053//somite develo…
ENSMUSG00000024747	5138	5347	4531	1064	1254	1485	99.27	108.22	92.19	25.06	28.86	37.26	99.89333333	30.39333333	-1.71663349	1.58E-32	5.29E-30	Aldh1a7	aldehyde dehydrogenase family 1, subfamily A7 [Source:MGI Symbol;Acc:MGI:1347050]	Metabolism;Metabolism	Global and overview maps;Metabolism of cofactors and vitamins	ko01100//Metabolic pathways;ko00830//Retinol metabolism	K07249;K07249	GO:0005737//cytoplasm	GO:0004029//aldehyde dehydrogenase (NAD) activity;GO:0016491//oxidoreductase activity;GO:0016620//oxidoreductase activity, acting on the aldehyde or oxo group of donors, NAD or NADP as acceptor;GO:0018479//benzaldehyde dehydrogenase (NAD+) activity;GO:0043878//glyceraldehyde-3-phosphate dehydrogenase (NAD+) (non-phosphorylating) activity	GO:0006068//ethanol catabolic process;GO:0055114//oxidation-reduction process
ENSMUSG00000021226	218	193	216	736	1405	935	3.96	3.68	4.14	16.3	30.41	22.06	3.926666667	22.92333333	2.545439806	1.95E-30	6.36E-28	Acot2	acyl-CoA thioesterase 2 [Source:MGI Symbol;Acc:MGI:2159605]	Metabolism;Organismal Systems;Metabolism;Metabolism	Global and overview maps;Endocrine system;Lipid metabolism;Lipid metabolism	ko01100//Metabolic pathways;ko04913//Ovarian Steroidogenesis;ko00062//Fatty acid elongation;ko01040//Biosynthesis of unsaturated fatty acids	K01068;K01068;K01068;K01068	GO:0005739//mitochondrion;GO:0005759//mitochondrial matrix	GO:0016290//palmitoyl-CoA hydrolase activity;GO:0016787//hydrolase activity;GO:0016790//thiolester hydrolase activity;GO:0047617//acyl-CoA hydrolase activity;GO:0052689//carboxylic ester hydrolase activity	GO:0000038//very long-chain fatty acid metabolic process;GO:0001666//response to hypoxia;GO:0001676//long-chain fatty acid metabolic process;GO:0006629//lipid metabolic process;GO:0006631//fatty acid metabolic process;GO:0006637//acyl-CoA metabolic process;GO:0042760//very long-chain fatty acid catabolic process
ENSMUSG00000001313	608	660	452	103	95	110	17.41	19.8	13.63	3.59	3.24	4.09	16.94666667	3.64	-2.218991174	2.51E-30	8.00E-28	Rnd2	Rho family GTPase 2 [Source:MGI Symbol;Acc:MGI:1338755]	-	-	-	-	GO:0002080//acrosomal membrane;GO:0005622//intracellular;GO:0005737//cytoplasm;GO:0005769//early endosome;GO:0005886//plasma membrane;GO:0005938//cell cortex;GO:0016020//membrane;GO:0031410//cytoplasmic vesicle;GO:0032153//cell division site;GO:0043231//intracellular membrane-bounded organelle	GO:0000166//nucleotide binding;GO:0003924//GTPase activity;GO:0005515//protein binding;GO:0005525//GTP binding;GO:0019901//protein kinase binding;GO:0047485//protein N-terminus binding	GO:0007015//actin filament organization;GO:0007264//small GTPase mediated signal transduction;GO:0007266//Rho protein signal transduction;GO:0008360//regulation of cell shape;GO:0030334//regulation of cell migration;GO:0030950//establishment or maintenance of actin cytoskeleton polarity;GO:0032956//regulation of actin cytoskeleton organization;GO:0048672//positive regulation of collateral sprouti…
ENSMUSG00000021416	220	200	181	16	5	14	6.87	6.21	5.83	0.58	0.18	0.58	6.303333333	0.446666667	-3.818844457	4.58E-30	1.43E-27	Eci3	enoyl-Coenzyme A delta isomerase 3 [Source:MGI Symbol;Acc:MGI:1916373]	Cellular Processes;Metabolism	Transport and catabolism;Lipid metabolism	ko04146//Peroxisome;ko00071//Fatty acid degradation	K13239;K13239	GO:0005777//peroxisome	GO:0000062//fatty-acyl-CoA binding;GO:0003824//catalytic activity;GO:0004165//dodecenoyl-CoA delta-isomerase activity;GO:0016853//isomerase activity	GO:0006635//fatty acid beta-oxidation
ENSMUSG00000024899	7883	8043	7132	2201	2960	2154	100.27	108.36	96.83	36.75	47.88	37.38	101.82	40.67	-1.323984075	8.65E-30	2.63E-27	Papss2	3'-phosphoadenosine 5'-phosphosulfate synthase 2 [Source:MGI Symbol;Acc:MGI:1330223]	Metabolism;Metabolism;Metabolism;Metabolism	Global and overview maps;Nucleotide metabolism;Metabolism of other amino acids;Energy metabolism	ko01100//Metabolic pathways;ko00230//Purine metabolism;ko00450//Selenocompound metabolism;ko00920//Sulfur metabolism	K13811;K13811;K13811;K13811	-	GO:0000166//nucleotide binding;GO:0003824//catalytic activity;GO:0004020//adenylylsulfate kinase activity;GO:0004781//sulfate adenylyltransferase (ATP) activity;GO:0005524//ATP binding;GO:0016301//kinase activity;GO:0016740//transferase activity;GO:0016779//nucleotidyltransferase activity	GO:0000103//sulfate assimilation;GO:0007596//blood coagulation;GO:0008152//metabolic process;GO:0016310//phosphorylation;GO:0050428//3'-phosphoadenosine 5'-phosphosulfate biosynthetic process;GO:0060348//bone development
ENSMUSG00000023044	741	812	463	4878	3774	3196	19.74	20.19	13.28	154.39	130.2	118.22	17.73666667	134.27	2.920330191	2.77E-29	8.24E-27	Csad	cysteine sulfinic acid decarboxylase [Source:MGI Symbol;Acc:MGI:2180098]	Metabolism;Metabolism	Global and overview maps;Metabolism of other amino acids	ko01100//Metabolic pathways;ko00430//Taurine and hypotaurine metabolism	K01594;K01594	GO:0005575//cellular_component;GO:0005737//cytoplasm	GO:0003824//catalytic activity;GO:0004068//aspartate 1-decarboxylase activity;GO:0004782//sulfinoalanine decarboxylase activity;GO:0016829//lyase activity;GO:0016831//carboxy-lyase activity;GO:0030170//pyridoxal phosphate binding	GO:0019449//L-cysteine catabolic process to hypotaurine;GO:0019452//L-cysteine catabolic process to taurine;GO:0019530//taurine metabolic process;GO:0019752//carboxylic acid metabolic process;GO:0042412//taurine biosynthetic process
ENSMUSG00000042041	94	74	134	496	661	704	3.22	2.65	4.83	20.68	26.93	31.27	3.566666667	26.29333333	2.882048755	4.33E-28	1.26E-25	2010003K11Rik	RIKEN cDNA 2010003K11 gene [Source:MGI Symbol;Acc:MGI:1917111]	-	-	-	-	GO:0005575//cellular_component	GO:0003674//molecular_function	GO:0008150//biological_process
ENSMUSG00000097148	298	292	171	26	19	15	6.94	7.12	4.21	0.74	0.54	0.44	6.09	0.573333333	-3.408996164	5.63E-28	1.60E-25	Gm3839	predicted pseudogene 3839 [Source:MGI Symbol;Acc:MGI:3782011]	-	-	-	-	GO:0005829//cytosol	GO:0000166//nucleotide binding;GO:0004365//glyceraldehyde-3-phosphate dehydrogenase (NAD+) (phosphorylating) activity;GO:0016491//oxidoreductase activity;GO:0016620//oxidoreductase activity, acting on the aldehyde or oxo group of donors, NAD or NADP as acceptor;GO:0050661//NADP binding;GO:0051287//NAD binding	GO:0006006//glucose metabolic process;GO:0006096//glycolytic process;GO:0055114//oxidation-reduction process
ENSMUSG00000025429	541	835	546	82	112	104	9.53	16.5	10.9	2.14	2.61	2.88	12.31	2.543333333	-2.2750383	6.13E-28	1.69E-25	Pstpip2	proline-serine-threonine phosphatase-interacting protein 2 [Source:MGI Symbol;Acc:MGI:1335088]	-	-	-	-	GO:0005737//cytoplasm;GO:0005829//cytosol;GO:0005856//cytoskeleton;GO:0005886//plasma membrane;GO:0016020//membrane	GO:0003779//actin binding;GO:0005515//protein binding;GO:0008092//cytoskeletal protein binding	GO:0007010//cytoskeleton organization;GO:0016477//cell migration
ENSMUSG00000039202	4072	3282	3293	7384	9471	7735	23.63	19.96	20.13	52.24	65.48	58.31	21.24	58.67666667	1.46600315	6.22E-28	1.69E-25	Abhd2	abhydrolase domain containing 2 [Source:MGI Symbol;Acc:MGI:1914344]	-	-	-	-	GO:0001669//acrosomal vesicle;GO:0002080//acrosomal membrane;GO:0005886//plasma membrane;GO:0016020//membrane;GO:0016021//integral component of membrane;GO:0031410//cytoplasmic vesicle;GO:0036126//sperm flagellum;GO:0097524//sperm plasma membrane	GO:0003707//steroid hormone receptor activity;GO:0008126//acetylesterase activity;GO:0016298//lipase activity;GO:0016787//hydrolase activity;GO:0033878//hormone-sensitive lipase activity;GO:0042562//hormone binding;GO:0047372//acylglycerol lipase activity;GO:0052689//carboxylic ester hydrolase activity	GO:0006629//lipid metabolic process;GO:0007340//acrosome reaction;GO:0009611//response to wounding;GO:0016042//lipid catabolic process;GO:0030336//negative regulation of cell migration;GO:0032570//response to progesterone;GO:0043401//steroid hormone mediated signaling pathway;GO:0044255//cellular lipid metabolic process;GO:0046464//acylglycerol catabolic process;GO:0048240//sperm capacitation
ENSMUSG00000027999	142	139	145	426	645	635	3.72	3.72	3.9	14.09	20.75	22.39	3.78	19.07666667	2.335350967	8.42E-28	2.25E-25	Pla2g12a	phospholipase A2, group XIIA [Source:MGI Symbol;Acc:MGI:1913600]	Metabolism;Environmental Information Processing;Organismal Systems;Organismal Systems;Metabolism;Metabolism;Metabolism;Metabolism;Organismal Systems;Metabolism	Global and overview maps;Signal transduction;Circulatory system;Digestive system;Lipid metabolism;Lipid metabolism;Lipid metabolism;Lipid metabolism;Digestive system;Lipid metabolism	ko01100//Metabolic pathways;ko04014//Ras signaling pathway;ko04270//Vascular smooth muscle contraction;ko04972//Pancreatic secretion;ko00564//Glycerophospholipid metabolism;ko00590//Arachidonic acid metabolism;ko00591//Linoleic acid metabolism;ko00565//Ether lipid metabolism;ko04975//Fat digestion and absorption;ko00592//alpha-Linolenic acid metabolism	K01047;K01047;K01047;K01047;K01047;K01047;K01047;K01047;K01047;K01047	GO:0005576//extracellular region;GO:0005737//cytoplasm	GO:0004623//phospholipase A2 activity;GO:0005509//calcium ion binding;GO:0016787//hydrolase activity;GO:0046872//metal ion binding	GO:0006629//lipid metabolic process;GO:0006644//phospholipid metabolic process;GO:0016042//lipid catabolic process;GO:0050482//arachidonic acid secretion
ENSMUSG00000061292	1201	772	628	148	136	109	24.09	16.24	13.29	3.61	3.27	2.84	17.87333333	3.24	-2.463743	9.02E-28	2.36E-25	Cyp3a59	cytochrome P450, family 3, subfamily a, polypeptide 59 [Source:MGI Symbol;Acc:MGI:3769707]	-	-	-	-	GO:0005575//cellular_component;GO:0016020//membrane;GO:0016021//integral component of membrane	GO:0004497//monooxygenase activity;GO:0005506//iron ion binding;GO:0008390//testosterone 16-alpha-hydroxylase activity;GO:0008395//steroid hydroxylase activity;GO:0016491//oxidoreductase activity;GO:0016705//oxidoreductase activity, acting on paired donors, with incorporation or reduction of molecular oxygen;GO:0016712//oxidoreductase activity, acting on paired donors, with incorporation or reduc…	GO:0008202//steroid metabolic process;GO:0055114//oxidation-reduction process;GO:0070989//oxidative demethylation
ENSMUSG00000056666	7140	4312	7877	34409	32046	32035	132.52	84.01	148.13	734.44	665.23	736.57	121.5533333	712.08	2.550449876	1.02E-27	2.62E-25	Retsat	retinol saturase (all trans retinol 13,14 reductase) [Source:MGI Symbol;Acc:MGI:1914692]	Metabolism	Metabolism of cofactors and vitamins	ko00830//Retinol metabolism	K09516	GO:0005640//nuclear outer membrane;GO:0005783//endoplasmic reticulum;GO:0005789//endoplasmic reticulum membrane;GO:0016020//membrane;GO:0031965//nuclear membrane	GO:0016491//oxidoreductase activity;GO:0051786//all-trans-retinol 13,14-reductase activity	GO:0042572//retinol metabolic process;GO:0055114//oxidation-reduction process
ENSMUSG00000025002	181	145	145	3	3	6	3.62	3.04	3.06	0.07	0.07	0.16	3.24	0.1	-5.017921908	4.76E-27	1.20E-24	Cyp2c55	cytochrome P450, family 2, subfamily c, polypeptide 55 [Source:MGI Symbol;Acc:MGI:1919332]	Metabolism;Organismal Systems;Organismal Systems;Human Diseases;Metabolism;Metabolism;Metabolism;Metabolism	Global and overview maps;Nervous system;Sensory system;Cancers;Metabolism of cofactors and vitamins;Lipid metabolism;Lipid metabolism;Lipid metabolism	ko01100//Metabolic pathways;ko04726//Serotonergic synapse;ko04750//Inflammatory mediator regulation of TRP channels;ko05204//Chemical carcinogenesis;ko00830//Retinol metabolism;ko00590//Arachidonic acid metabolism;ko00140//Steroid hormone biosynthesis;ko00591//Linoleic acid metabolism	K07413;K07413;K07413;K07413;K07413;K07413;K07413;K07413	GO:0005737//cytoplasm;GO:0005783//endoplasmic reticulum;GO:0005789//endoplasmic reticulum membrane;GO:0016020//membrane;GO:0031090//organelle membrane;GO:0043231//intracellular membrane-bounded organelle	GO:0004497//monooxygenase activity;GO:0005506//iron ion binding;GO:0008392//arachidonic acid epoxygenase activity;GO:0008395//steroid hydroxylase activity;GO:0008401//retinoic acid 4-hydroxylase activity;GO:0016491//oxidoreductase activity;GO:0016705//oxidoreductase activity, acting on paired donors, with incorporation or reduction of molecular oxygen;GO:0016712//oxidoreductase activity, acting o…	GO:0006082//organic acid metabolic process;GO:0006805//xenobiotic metabolic process;GO:0019369//arachidonic acid metabolic process;GO:0019373//epoxygenase P450 pathway;GO:0042573//retinoic acid metabolic process;GO:0042738//exogenous drug catabolic process;GO:0043651//linoleic acid metabolic process;GO:0055114//oxidation-reduction process
ENSMUSG00000015090	174	187	274	13	17	9	8.82	9.78	14.43	0.78	0.97	0.6	11.01	0.783333333	-3.813044308	8.45E-27	2.08E-24	Ptgds	prostaglandin D2 synthase (brain) [Source:MGI Symbol;Acc:MGI:99261]	Metabolism;Metabolism	Global and overview maps;Lipid metabolism	ko01100//Metabolic pathways;ko00590//Arachidonic acid metabolism	K01830;K01830	GO:0005576//extracellular region;GO:0005615//extracellular space;GO:0005634//nucleus;GO:0005737//cytoplasm;GO:0005783//endoplasmic reticulum;GO:0005791//rough endoplasmic reticulum;GO:0005794//Golgi apparatus;GO:0016020//membrane;GO:0031965//nuclear membrane;GO:0048471//perinuclear region of cytoplasm	GO:0004667//prostaglandin-D synthase activity;GO:0005501//retinoid binding;GO:0005504//fatty acid binding;GO:0016853//isomerase activity;GO:0036094//small molecule binding	GO:0001516//prostaglandin biosynthetic process;GO:0006629//lipid metabolic process;GO:0006631//fatty acid metabolic process;GO:0006633//fatty acid biosynthetic process;GO:0006693//prostaglandin metabolic process;GO:0045187//regulation of circadian sleep/wake cycle, sleep;GO:0051384//response to glucocorticoid;GO:2000255//negative regulation of male germ cell proliferation
ENSMUSG00000001665	7883	6798	7063	1710	1160	1062	172.42	156.42	163.5	45.29	29.77	30.01	164.1133333	35.02333333	-2.228304151	4.08E-26	9.87E-24	Gstt3	glutathione S-transferase, theta 3 [Source:MGI Symbol;Acc:MGI:2143526]	Human Diseases;Human Diseases;Human Diseases;Human Diseases;Metabolism;Human Diseases;Metabolism;Metabolism;Metabolism	Cancers;Cancers;Cardiovascular diseases;Cancers;Xenobiotics biodegradation and metabolism;Drug resistance;Xenobiotics biodegradation and metabolism;Xenobiotics biodegradation and metabolism;Metabolism of other amino acids	ko05200//Pathways in cancer;ko05225//Hepatocellular carcinoma;ko05418//Fluid shear stress and atherosclerosis;ko05204//Chemical carcinogenesis;ko00983//Drug metabolism - other enzymes;ko01524//Platinum drug resistance;ko00982//Drug metabolism - cytochrome P450;ko00980//Metabolism of xenobiotics by cytochrome P450;ko00480//Glutathione metabolism	K00799;K00799;K00799;K00799;K00799;K00799;K00799;K00799;K00799	GO:0005737//cytoplasm	GO:0004364//glutathione transferase activity;GO:0005515//protein binding;GO:0016740//transferase activity	GO:0006749//glutathione metabolic process
ENSMUSG00000029086	315	255	141	19	17	11	3.35	2.84	1.61	0.28	0.23	0.44	2.6	0.316666667	-3.037474705	6.03E-26	1.43E-23	Prom1	prominin 1 [Source:MGI Symbol;Acc:MGI:1100886]	Human Diseases	Cancers	ko05202//Transcriptional misregulation in cancers	K06532	GO:0005783//endoplasmic reticulum;GO:0005793//endoplasmic reticulum-Golgi intermediate compartment;GO:0005886//plasma membrane;GO:0009986//cell surface;GO:0016020//membrane;GO:0016021//integral component of membrane;GO:0042622//photoreceptor outer segment membrane;GO:0070062//extracellular exosome	GO:0042805//actinin binding;GO:0045296//cadherin binding	GO:0045494//photoreceptor cell maintenance;GO:0060042//retina morphogenesis in camera-type eye;GO:0060219//camera-type eye photoreceptor cell differentiation;GO:0072112//glomerular visceral epithelial cell differentiation;GO:0072139//glomerular parietal epithelial cell differentiation;GO:2000768//positive regulation of nephron tubule epithelial cell differentiation
ENSMUSG00000032018	13015	15534	12357	3125	4602	4124	252.99	327.58	238.95	71.78	94.41	92.72	273.1733333	86.30333333	-1.66232847	6.45E-26	1.50E-23	Sc5d	sterol-C5-desaturase [Source:MGI Symbol;Acc:MGI:1353611]	Metabolism;Metabolism	Global and overview maps;Lipid metabolism	ko01100//Metabolic pathways;ko00100//Steroid biosynthesis	K00227;K00227	GO:0005783//endoplasmic reticulum;GO:0005789//endoplasmic reticulum membrane;GO:0016020//membrane;GO:0016021//integral component of membrane;GO:0043231//intracellular membrane-bounded organelle	GO:0000248//C-5 sterol desaturase activity;GO:0005506//iron ion binding;GO:0016491//oxidoreductase activity	GO:0006629//lipid metabolic process;GO:0006694//steroid biosynthetic process;GO:0008202//steroid metabolic process;GO:0008610//lipid biosynthetic process;GO:0016126//sterol biosynthetic process;GO:0033490//cholesterol biosynthetic process via lathosterol;GO:0055114//oxidation-reduction process
ENSMUSG00000039196	13281	12966	12834	4578	4272	4011	684.01	699.57	696.12	287.4	262.1	268.31	693.2333333	272.6033333	-1.346537823	6.19E-25	1.42E-22	Orm1	orosomucoid 1 [Source:MGI Symbol;Acc:MGI:97443]	-	-	-	-	GO:0005576//extracellular region;GO:0005615//extracellular space	-	GO:0002682//regulation of immune system process;GO:0006953//acute-phase response
ENSMUSG00000032561	332	413	339	75	60	55	2.97	3.9	3.22	0.81	0.64	0.64	3.363333333	0.696666667	-2.271351327	4.38E-24	9.88E-22	Acpp	acid phosphatase, prostate [Source:MGI Symbol;Acc:MGI:1928480]	-	-	-	-	GO:0005576//extracellular region;GO:0005615//extracellular space;GO:0005764//lysosome;GO:0005765//lysosomal membrane;GO:0005771//multivesicular body;GO:0005886//plasma membrane;GO:0012506//vesicle membrane;GO:0016020//membrane;GO:0016021//integral component of membrane;GO:0030141//secretory granule;GO:0030175//filopodium;GO:0031985//Golgi cisterna;GO:0045177//apical part of cell	GO:0003993//acid phosphatase activity;GO:0008253//5'-nucleotidase activity;GO:0016787//hydrolase activity;GO:0016791//phosphatase activity;GO:0033265//choline binding;GO:0042131//thiamine phosphate phosphatase activity;GO:0042802//identical protein binding;GO:0042803//protein homodimerization activity;GO:0052642//lysophosphatidic acid phosphatase activity	GO:0006144//purine nucleobase metabolic process;GO:0006772//thiamine metabolic process;GO:0009117//nucleotide metabolic process;GO:0016311//dephosphorylation;GO:0046085//adenosine metabolic process;GO:0051289//protein homotetramerization;GO:0051930//regulation of sensory perception of pain;GO:0060168//positive regulation of adenosine receptor signaling pathway
ENSMUSG00000042745	134	111	105	436	414	368	5.69	4.97	4.71	22.55	21.01	20.27	5.123333333	21.27666667	2.054117483	4.80E-24	1.06E-21	Id1	inhibitor of DNA binding 1, HLH protein [Source:MGI Symbol;Acc:MGI:96396]	Environmental Information Processing;Environmental Information Processing;Cellular Processes;Environmental Information Processing	Signal transduction;Signal transduction;Cellular community - eukaryotes;Signal transduction	ko04015//Rap1 signaling pathway;ko04390//Hippo signaling pathway;ko04550//Signaling pathways regulating pluripotency of stem cells;ko04350//TGF-beta signaling pathway	K04680;K04680;K04680;K04680	GO:0005634//nucleus;GO:0005654//nucleoplasm;GO:0005737//cytoplasm;GO:0005794//Golgi apparatus;GO:0005813//centrosome	GO:0001085//RNA polymerase II transcription factor binding;GO:0003700//transcription factor activity, sequence-specific DNA binding;GO:0005515//protein binding;GO:0008022//protein C-terminus binding;GO:0008134//transcription factor binding;GO:0042803//protein homodimerization activity;GO:0043621//protein self-association;GO:0046983//protein dimerization activity;GO:0047485//protein N-terminus bin…	GO:0000122//negative regulation of transcription from RNA polymerase II promoter;GO:0001886//endothelial cell morphogenesis;GO:0006351//transcription, DNA-templated;GO:0007275//multicellular organism development;GO:0007420//brain development;GO:0007507//heart development;GO:0007623//circadian rhythm;GO:0010628//positive regulation of gene expression;GO:0010629//negative regulation of gene express…
ENSMUSG00000025464	1279	1372	1138	342	480	413	38.59	39.72	32.78	9.77	13.64	11.43	37.03	11.61333333	-1.672912426	5.38E-24	1.17E-21	Paox	polyamine oxidase (exo-N4-amino) [Source:MGI Symbol;Acc:MGI:1916983]	Cellular Processes	Transport and catabolism	ko04146//Peroxisome	K00308	GO:0005737//cytoplasm;GO:0005777//peroxisome;GO:0005782//peroxisomal matrix	GO:0016491//oxidoreductase activity;GO:0046592//polyamine oxidase activity;GO:0052899//N(1),N(12)-diacetylspermine:oxygen oxidoreductase (3-acetamidopropanal-forming) activity;GO:0052901//spermine:oxygen oxidoreductase (spermidine-forming) activity;GO:0052902//spermidine:oxygen oxidoreductase (3-aminopropanal-forming) activity;GO:0052903//N1-acetylspermine:oxygen oxidoreductase (3-acetamidopropan…	GO:0006598//polyamine catabolic process;GO:0008215//spermine metabolic process;GO:0009446//putrescine biosynthetic process;GO:0009447//putrescine catabolic process;GO:0046203//spermidine catabolic process;GO:0046208//spermine catabolic process;GO:0055114//oxidation-reduction process;GO:1901307//positive regulation of spermidine biosynthetic process
ENSMUSG00000025405	1366	991	1116	2473	3130	2782	29.33	22.29	25.24	64.72	80.06	77.58	25.62	74.12	1.532592406	1.71E-23	3.60E-21	Inhbc	inhibin beta-C [Source:MGI Symbol;Acc:MGI:105932]	Environmental Information Processing;Cellular Processes;Environmental Information Processing	Signaling molecules and interaction;Cellular community - eukaryotes;Signal transduction	ko04060//Cytokine-cytokine receptor interaction;ko04550//Signaling pathways regulating pluripotency of stem cells;ko04350//TGF-beta signaling pathway	K22688;K22688;K22688	GO:0005576//extracellular region;GO:0005615//extracellular space	GO:0005125//cytokine activity;GO:0005160//transforming growth factor beta receptor binding;GO:0005179//hormone activity;GO:0008083//growth factor activity	GO:0010862//positive regulation of pathway-restricted SMAD protein phosphorylation;GO:0042981//regulation of apoptotic process;GO:0043408//regulation of MAPK cascade;GO:0048468//cell development;GO:0060395//SMAD protein signal transduction
ENSMUSG00000022679	499	581	400	107	102	72	18.45	21.94	15.54	5.24	3.89	2.98	18.64333333	4.036666667	-2.207423465	1.73E-23	3.60E-21	Mpv17l	Mpv17 transgene, kidney disease mutant-like [Source:MGI Symbol;Acc:MGI:2135951]	Cellular Processes	Transport and catabolism	ko04146//Peroxisome	K13349	GO:0005737//cytoplasm;GO:0005739//mitochondrion;GO:0005777//peroxisome;GO:0005778//peroxisomal membrane;GO:0016020//membrane;GO:0016021//integral component of membrane;GO:0043231//intracellular membrane-bounded organelle	GO:0005515//protein binding	GO:0010730//negative regulation of hydrogen peroxide biosynthetic process;GO:0072593//reactive oxygen species metabolic process;GO:1901029//negative regulation of mitochondrial outer membrane permeabilization involved in apoptotic signaling pathway
ENSMUSG00000045294	14069	14459	7890	2165	2921	1728	208.22	224.18	122.98	39.06	51.5	33.22	185.1266667	41.26	-2.165696998	1.74E-23	3.60E-21	Insig1	insulin induced gene 1 [Source:MGI Symbol;Acc:MGI:1916289]	-	-	-	-	GO:0005783//endoplasmic reticulum;GO:0005789//endoplasmic reticulum membrane;GO:0016020//membrane;GO:0016021//integral component of membrane;GO:0032937//SREBP-SCAP-Insig complex	-	GO:0006629//lipid metabolic process;GO:0006641//triglyceride metabolic process;GO:0006695//cholesterol biosynthetic process;GO:0006991//response to sterol depletion;GO:0008202//steroid metabolic process;GO:0008203//cholesterol metabolic process;GO:0010894//negative regulation of steroid biosynthetic process;GO:0016126//sterol biosynthetic process;GO:0032933//SREBP signaling pathway;GO:0036315//ce…
ENSMUSG00000028715	17122	9117	19581	152226	94640	87910	273.81	152.74	329.78	2967.3	1802.89	1825.89	252.11	2198.693333	3.124521146	9.94E-23	2.03E-20	Cyp4a14	cytochrome P450, family 4, subfamily a, polypeptide 14 [Source:MGI Symbol;Acc:MGI:1096550]	Metabolism;Organismal Systems;Organismal Systems;Metabolism;Metabolism;Organismal Systems;Metabolism	Global and overview maps;Circulatory system;Sensory system;Metabolism of cofactors and vitamins;Lipid metabolism;Endocrine system;Lipid metabolism	ko01100//Metabolic pathways;ko04270//Vascular smooth muscle contraction;ko04750//Inflammatory mediator regulation of TRP channels;ko00830//Retinol metabolism;ko00590//Arachidonic acid metabolism;ko03320//PPAR signaling pathway;ko00071//Fatty acid degradation	K07425;K07425;K07425;K07425;K07425;K07425;K07425	GO:0005783//endoplasmic reticulum;GO:0005789//endoplasmic reticulum membrane;GO:0016020//membrane;GO:0031090//organelle membrane;GO:0043231//intracellular membrane-bounded organelle	GO:0004497//monooxygenase activity;GO:0005504//fatty acid binding;GO:0005506//iron ion binding;GO:0008391//arachidonic acid monooxygenase activity;GO:0016491//oxidoreductase activity;GO:0016705//oxidoreductase activity, acting on paired donors, with incorporation or reduction of molecular oxygen;GO:0018685//alkane 1-monooxygenase activity;GO:0020037//heme binding;GO:0046872//metal ion binding;GO:…	GO:0055114//oxidation-reduction process
ENSMUSG00000042216	250	281	210	41	55	46	2.67	3.26	2.72	0.62	0.64	0.7	2.883333333	0.653333333	-2.141846478	1.04E-22	2.10E-20	Sgsm1	small G protein signaling modulator 1 [Source:MGI Symbol;Acc:MGI:107320]	-	-	-	-	GO:0005737//cytoplasm;GO:0005794//Golgi apparatus;GO:0005829//cytosol;GO:0016020//membrane;GO:0030659//cytoplasmic vesicle membrane;GO:0031410//cytoplasmic vesicle	GO:0005096//GTPase activator activity;GO:0005515//protein binding;GO:0017137//Rab GTPase binding	GO:0006886//intracellular protein transport;GO:0043547//positive regulation of GTPase activity;GO:0045944//positive regulation of transcription from RNA polymerase II promoter;GO:0090630//activation of GTPase activity
ENSMUSG00000078937	4	9	7	229	117	128	0.06	0.14	0.12	3.94	1.92	2.29	0.106666667	2.716666667	4.670656249	1.08E-22	2.13E-20	Cpt1b	carnitine palmitoyltransferase 1b, muscle [Source:MGI Symbol;Acc:MGI:1098297]	Organismal Systems;Environmental Information Processing;Human Diseases;Organismal Systems;Organismal Systems;Organismal Systems;Metabolism;Metabolism	Environmental adaptation;Signal transduction;Endocrine and metabolic diseases;Endocrine system;Endocrine system;Endocrine system;Global and overview maps;Lipid metabolism	ko04714//Thermogenesis;ko04152//AMPK signaling pathway;ko04931//Insulin resistance;ko04922//Glucagon signaling pathway;ko03320//PPAR signaling pathway;ko04920//Adipocytokine signaling pathway;ko01212//Fatty acid metabolism;ko00071//Fatty acid degradation	K19523;K19523;K19523;K19523;K19523;K19523;K19523;K19523	GO:0005739//mitochondrion;GO:0005741//mitochondrial outer membrane;GO:0016020//membrane;GO:0016021//integral component of membrane;GO:0043231//intracellular membrane-bounded organelle	GO:0004095//carnitine O-palmitoyltransferase activity;GO:0016740//transferase activity;GO:0016746//transferase activity, transferring acyl groups	GO:0006629//lipid metabolic process;GO:0006631//fatty acid metabolic process;GO:0006635//fatty acid beta-oxidation;GO:0009437//carnitine metabolic process;GO:0015909//long-chain fatty acid transport
ENSMUSG00000021228	1661	1704	901	4716	10115	8094	35.12	36.5	20.51	121.01	244.65	214.6	30.71	193.42	2.654956563	1.32E-22	2.57E-20	Acot3	acyl-CoA thioesterase 3 [Source:MGI Symbol;Acc:MGI:2159619]	Metabolism;Metabolism;Metabolism	Global and overview maps;Lipid metabolism;Lipid metabolism	ko01100//Metabolic pathways;ko00062//Fatty acid elongation;ko01040//Biosynthesis of unsaturated fatty acids	K01068;K01068;K01068	GO:0005777//peroxisome;GO:0005829//cytosol	GO:0016290//palmitoyl-CoA hydrolase activity;GO:0016787//hydrolase activity;GO:0016790//thiolester hydrolase activity;GO:0047617//acyl-CoA hydrolase activity;GO:0052689//carboxylic ester hydrolase activity	GO:0000038//very long-chain fatty acid metabolic process;GO:0001676//long-chain fatty acid metabolic process;GO:0006629//lipid metabolic process;GO:0006631//fatty acid metabolic process;GO:0006637//acyl-CoA metabolic process;GO:0032788//saturated monocarboxylic acid metabolic process;GO:0032789//unsaturated monocarboxylic acid metabolic process
ENSMUSG00000027762	829	788	729	223	304	286	21.06	20.97	19.51	6.91	9.2	9.44	20.51333333	8.516666667	-1.268201153	1.27E-21	2.45E-19	Sucnr1	succinate receptor 1 [Source:MGI Symbol;Acc:MGI:1934135]	Environmental Information Processing	Signal transduction	ko04024//cAMP signaling pathway	K10042	GO:0005886//plasma membrane;GO:0009986//cell surface;GO:0016020//membrane;GO:0016021//integral component of membrane	GO:0004930//G-protein coupled receptor activity;GO:0038023//signaling receptor activity	GO:0002001//renin secretion into blood stream;GO:0002281//macrophage activation involved in immune response;GO:0007165//signal transduction;GO:0007186//G-protein coupled receptor signaling pathway;GO:0032611//interleukin-1 beta production;GO:0042593//glucose homeostasis;GO:0050729//positive regulation of inflammatory response;GO:0050921//positive regulation of chemotaxis;GO:0051592//response to c…
ENSMUSG00000026639	120	104	99	592	376	582	1.05	0.99	0.94	6.74	4.19	7.03	0.993333333	5.986666667	2.591403114	1.30E-21	2.47E-19	Lamb3	laminin, beta 3 [Source:MGI Symbol;Acc:MGI:99915]	Human Diseases;Human Diseases;Environmental Information Processing;Cellular Processes;Human Diseases;Human Diseases;Human Diseases;Environmental Information Processing	Cancers;Infectious diseases;Signal transduction;Cellular community - eukaryotes;Infectious diseases;Infectious diseases;Cancers;Signaling molecules and interaction	ko05200//Pathways in cancer;ko05165//Human papillomavirus infection;ko04151//PI3K-Akt signaling pathway;ko04510//Focal adhesion;ko05145//Toxoplasmosis;ko05146//Amoebiasis;ko05222//Small cell lung cancer;ko04512//ECM-receptor interaction	K06244;K06244;K06244;K06244;K06244;K06244;K06244;K06244	GO:0005576//extracellular region;GO:0005604//basement membrane;GO:0005610//laminin-5 complex;GO:0043256//laminin complex	GO:0005178//integrin binding;GO:0005201//extracellular matrix structural constituent;GO:0044877//macromolecular complex binding	GO:0007155//cell adhesion;GO:0009887//organ morphogenesis;GO:0009888//tissue development;GO:0016477//cell migration;GO:0034446//substrate adhesion-dependent cell spreading;GO:0035987//endodermal cell differentiation;GO:0050873//brown fat cell differentiation;GO:0070831//basement membrane assembly
ENSMUSG00000028359	163	128	150	19	9	13	8.42	6.92	8.16	1.2	0.55	0.87	7.833333333	0.873333333	-3.16502204	1.69E-21	3.14E-19	Orm3	orosomucoid 3 [Source:MGI Symbol;Acc:MGI:97445]	-	-	-	-	GO:0005576//extracellular region;GO:0005615//extracellular space	-	GO:0002682//regulation of immune system process
ENSMUSG00000032348	1484	1303	1422	485	606	514	60.63	55.77	61.18	24.15	29.49	27.27	59.19333333	26.97	-1.134079179	1.70E-21	3.14E-19	Gsta4	glutathione S-transferase, alpha 4 [Source:MGI Symbol;Acc:MGI:1309515]	Human Diseases;Human Diseases;Human Diseases;Human Diseases;Metabolism;Human Diseases;Metabolism;Metabolism;Metabolism	Cancers;Cancers;Cardiovascular diseases;Cancers;Xenobiotics biodegradation and metabolism;Drug resistance;Xenobiotics biodegradation and metabolism;Xenobiotics biodegradation and metabolism;Metabolism of other amino acids	ko05200//Pathways in cancer;ko05225//Hepatocellular carcinoma;ko05418//Fluid shear stress and atherosclerosis;ko05204//Chemical carcinogenesis;ko00983//Drug metabolism - other enzymes;ko01524//Platinum drug resistance;ko00982//Drug metabolism - cytochrome P450;ko00980//Metabolism of xenobiotics by cytochrome P450;ko00480//Glutathione metabolism	K00799;K00799;K00799;K00799;K00799;K00799;K00799;K00799;K00799	GO:0005737//cytoplasm;GO:0005739//mitochondrion	GO:0004364//glutathione transferase activity;GO:0005515//protein binding;GO:0008144//drug binding;GO:0016740//transferase activity;GO:0043295//glutathione binding	GO:0006749//glutathione metabolic process;GO:0006805//xenobiotic metabolic process;GO:0009635//response to herbicide;GO:0010043//response to zinc ion;GO:0035094//response to nicotine;GO:0071285//cellular response to lithium ion
ENSMUSG00000030088	80193	77413	72208	19067	11301	10935	1034.22	1052.4	990.99	302.77	175.19	182.08	1025.87	220.0133333	-2.221185059	1.91E-21	3.47E-19	Aldh1l1	aldehyde dehydrogenase 1 family, member L1 [Source:MGI Symbol;Acc:MGI:1340024]	Metabolism	Metabolism of cofactors and vitamins	ko00670//One carbon pool by folate	K00289	GO:0005737//cytoplasm;GO:0005739//mitochondrion;GO:0005829//cytosol;GO:0032991//macromolecular complex	GO:0003824//catalytic activity;GO:0004029//aldehyde dehydrogenase (NAD) activity;GO:0004030//aldehyde dehydrogenase [NAD(P)+] activity;GO:0005515//protein binding;GO:0016155//formyltetrahydrofolate dehydrogenase activity;GO:0016491//oxidoreductase activity;GO:0016620//oxidoreductase activity, acting on the aldehyde or oxo group of donors, NAD or NADP as acceptor;GO:0016742//hydroxymethyl-, formyl…	GO:0006730//one-carbon metabolic process;GO:0009058//biosynthetic process;GO:0009258//10-formyltetrahydrofolate catabolic process;GO:0055114//oxidation-reduction process
ENSMUSG00000060613	13476	12189	11084	2498	1772	1010	318.83	304.02	280.03	72.48	51.7	31.9	300.96	52.02666667	-2.532248572	2.90E-21	5.19E-19	Cyp2c70	cytochrome P450, family 2, subfamily c, polypeptide 70 [Source:MGI Symbol;Acc:MGI:2385878]	Metabolism;Organismal Systems;Organismal Systems;Human Diseases;Metabolism;Metabolism;Metabolism;Metabolism	Global and overview maps;Nervous system;Sensory system;Cancers;Metabolism of cofactors and vitamins;Lipid metabolism;Lipid metabolism;Lipid metabolism	ko01100//Metabolic pathways;ko04726//Serotonergic synapse;ko04750//Inflammatory mediator regulation of TRP channels;ko05204//Chemical carcinogenesis;ko00830//Retinol metabolism;ko00590//Arachidonic acid metabolism;ko00140//Steroid hormone biosynthesis;ko00591//Linoleic acid metabolism	K07413;K07413;K07413;K07413;K07413;K07413;K07413;K07413	GO:0005737//cytoplasm;GO:0005783//endoplasmic reticulum;GO:0005789//endoplasmic reticulum membrane;GO:0016020//membrane;GO:0031090//organelle membrane;GO:0043231//intracellular membrane-bounded organelle	GO:0004497//monooxygenase activity;GO:0005506//iron ion binding;GO:0008392//arachidonic acid epoxygenase activity;GO:0008395//steroid hydroxylase activity;GO:0016491//oxidoreductase activity;GO:0016705//oxidoreductase activity, acting on paired donors, with incorporation or reduction of molecular oxygen;GO:0016712//oxidoreductase activity, acting on paired donors, with incorporation or reduction …	GO:0006082//organic acid metabolic process;GO:0006805//xenobiotic metabolic process;GO:0019373//epoxygenase P450 pathway;GO:0042738//exogenous drug catabolic process;GO:0055114//oxidation-reduction process
ENSMUSG00000005677	2294	2228	2326	4268	5374	5164	55.08	57.19	58.87	117.73	146.15	153.62	57.04666667	139.1666667	1.286599202	3.50E-21	6.19E-19	Nr1i3	nuclear receptor subfamily 1, group I, member 3 [Source:MGI Symbol;Acc:MGI:1346307]	-	-	-	-	GO:0005634//nucleus;GO:0005654//nucleoplasm;GO:0005737//cytoplasm;GO:0005829//cytosol;GO:0005856//cytoskeleton;GO:0090575//RNA polymerase II transcription factor complex	GO:0000976//transcription regulatory region sequence-specific DNA binding;GO:0000977//RNA polymerase II regulatory region sequence-specific DNA binding;GO:0000981//RNA polymerase II transcription factor activity, sequence-specific DNA binding;GO:0001228//transcriptional activator activity, RNA polymerase II transcription regulatory region sequence-specific binding;GO:0003677//DNA binding;GO:00037…	GO:0000122//negative regulation of transcription from RNA polymerase II promoter;GO:0006355//regulation of transcription, DNA-templated;GO:0006629//lipid metabolic process;GO:0007275//multicellular organism development;GO:0030154//cell differentiation;GO:0030522//intracellular receptor signaling pathway;GO:0042632//cholesterol homeostasis;GO:0043401//steroid hormone mediated signaling pathway;GO:…
ENSMUSG00000116378	3159	4132	3331	1064	1214	1097	72.64	99.53	80.67	29.83	33.25	32.77	84.28	31.95	-1.399374383	4.52E-21	7.88E-19	Gcat	glycine C-acetyltransferase (2-amino-3-ketobutyrate-coenzyme A ligase) [Source:MGI Symbol;Acc:MGI:1349389]	Metabolism	Amino acid metabolism	ko00260//Glycine, serine and threonine metabolism	K00639	-	GO:0003824//catalytic activity;GO:0008890//glycine C-acetyltransferase activity;GO:0016740//transferase activity;GO:0030170//pyridoxal phosphate binding	GO:0006567//threonine catabolic process;GO:0009058//biosynthetic process
ENSMUSG00000021670	3293	7980	5097	587	985	546	50.05	127.75	80.62	13.16	17.18	9.54	86.14	13.29333333	-2.695980415	6.31E-21	1.09E-18	Hmgcr	3-hydroxy-3-methylglutaryl-Coenzyme A reductase [Source:MGI Symbol;Acc:MGI:96159]	Metabolism;Environmental Information Processing;Organismal Systems;Metabolism	Global and overview maps;Signal transduction;Digestive system;Metabolism of terpenoids and polyketides	ko01100//Metabolic pathways;ko04152//AMPK signaling pathway;ko04976//Bile secretion;ko00900//Terpenoid backbone biosynthesis	K00021;K00021;K00021;K00021	GO:0005778//peroxisomal membrane;GO:0005783//endoplasmic reticulum;GO:0005789//endoplasmic reticulum membrane;GO:0016020//membrane;GO:0016021//integral component of membrane;GO:0043231//intracellular membrane-bounded organelle	GO:0004420//hydroxymethylglutaryl-CoA reductase (NADPH) activity;GO:0016491//oxidoreductase activity;GO:0016616//oxidoreductase activity, acting on the CH-OH group of donors, NAD or NADP as acceptor;GO:0042282//hydroxymethylglutaryl-CoA reductase activity;GO:0042803//protein homodimerization activity;GO:0050661//NADP binding;GO:0050662//coenzyme binding;GO:0051721//protein phosphatase 2A binding;…	GO:0006629//lipid metabolic process;GO:0006694//steroid biosynthetic process;GO:0006695//cholesterol biosynthetic process;GO:0006743//ubiquinone metabolic process;GO:0007568//aging;GO:0007584//response to nutrient;GO:0008202//steroid metabolic process;GO:0008203//cholesterol metabolic process;GO:0008284//positive regulation of cell proliferation;GO:0008299//isoprenoid biosynthetic process;GO:0008…
ENSMUSG00000019883	1103	1118	964	355	454	350	19.91	21.58	18.99	8.65	10.76	8.45	20.16	9.286666667	-1.118262882	8.08E-21	1.37E-18	Echdc1	enoyl Coenzyme A hydratase domain containing 1 [Source:MGI Symbol;Acc:MGI:1277169]	Metabolism	Carbohydrate metabolism	ko00640//Propanoate metabolism	K18426	GO:0005737//cytoplasm;GO:0005829//cytosol	GO:0003824//catalytic activity;GO:0004300//enoyl-CoA hydratase activity;GO:0015451//decarboxylation-driven active transmembrane transporter activity;GO:0016829//lyase activity;GO:0016831//carboxy-lyase activity	GO:0006635//fatty acid beta-oxidation;GO:0055085//transmembrane transport
ENSMUSG00000023057	497	504	571	1221	1923	1460	20.56	21.84	24.87	61.56	94.75	78.43	22.42333333	78.24666667	1.803028537	8.32E-21	1.40E-18	Fabp2	fatty acid binding protein 2, intestinal [Source:MGI Symbol;Acc:MGI:95478]	Organismal Systems;Organismal Systems	Endocrine system;Digestive system	ko03320//PPAR signaling pathway;ko04975//Fat digestion and absorption	K08751;K08751	GO:0005737//cytoplasm;GO:0005886//plasma membrane;GO:0005902//microvillus;GO:0045179//apical cortex	GO:0005324//long-chain fatty acid transporter activity;GO:0005504//fatty acid binding;GO:0008289//lipid binding;GO:0036041//long-chain fatty acid binding	GO:0006631//fatty acid metabolic process;GO:0015909//long-chain fatty acid transport;GO:0050892//intestinal absorption;GO:0098856//intestinal lipid absorption
ENSMUSG00000031844	5263	5132	5543	1960	2025	2046	159.22	162.57	176.52	72.29	72.94	80.4	166.1033333	75.21	-1.143084623	1.74E-20	2.87E-18	Hsd17b2	hydroxysteroid (17-beta) dehydrogenase 2 [Source:MGI Symbol;Acc:MGI:1096386]	Metabolism;Metabolism;Organismal Systems	Global and overview maps;Lipid metabolism;Endocrine system	ko01100//Metabolic pathways;ko00140//Steroid hormone biosynthesis;ko04913//Ovarian Steroidogenesis	K13368;K13368;K13368	GO:0016020//membrane;GO:0016021//integral component of membrane;GO:0043231//intracellular membrane-bounded organelle	GO:0004303//estradiol 17-beta-dehydrogenase activity;GO:0016491//oxidoreductase activity;GO:0047035//testosterone dehydrogenase (NAD+) activity	GO:0001701//in utero embryonic development;GO:0001890//placenta development;GO:0006629//lipid metabolic process;GO:0006694//steroid biosynthetic process;GO:0006702//androgen biosynthetic process;GO:0006703//estrogen biosynthetic process;GO:0032526//response to retinoic acid;GO:0055114//oxidation-reduction process
ENSMUSG00000005413	611	526	540	1045	1442	1243	15.54	14.02	14.47	32.4	43.7	41.07	14.67666667	39.05666667	1.412044483	1.90E-20	3.10E-18	Hmox1	heme oxygenase 1 [Source:MGI Symbol;Acc:MGI:96163]	Metabolism;Human Diseases;Human Diseases;Human Diseases;Human Diseases;Environmental Information Processing;Organismal Systems;Metabolism;Cellular Processes	Global and overview maps;Cancers;Cancers;Cancers;Cardiovascular diseases;Signal transduction;Digestive system;Metabolism of cofactors and vitamins;Cell growth and death	ko01100//Metabolic pathways;ko05200//Pathways in cancer;ko05225//Hepatocellular carcinoma;ko05206//MicroRNAs in cancer;ko05418//Fluid shear stress and atherosclerosis;ko04066//HIF-1 signaling pathway;ko04978//Mineral absorption;ko00860//Porphyrin and chlorophyll metabolism;ko04216//Ferroptosis	K00510;K00510;K00510;K00510;K00510;K00510;K00510;K00510;K00510	GO:0005634//nucleus;GO:0005730//nucleolus;GO:0005783//endoplasmic reticulum;GO:0005789//endoplasmic reticulum membrane;GO:0005829//cytosol;GO:0005901//caveola;GO:0016020//membrane;GO:0016021//integral component of membrane;GO:0043231//intracellular membrane-bounded organelle;GO:0048471//perinuclear region of cytoplasm	GO:0004392//heme oxygenase (decyclizing) activity;GO:0004630//phospholipase D activity;GO:0016491//oxidoreductase activity;GO:0019899//enzyme binding;GO:0020037//heme binding;GO:0042803//protein homodimerization activity;GO:0046872//metal ion binding	GO:0001525//angiogenesis;GO:0001666//response to hypoxia;GO:0002246//wound healing involved in inflammatory response;GO:0006788//heme oxidation;GO:0006879//cellular iron ion homeostasis;GO:0006915//apoptotic process;GO:0006979//response to oxidative stress;GO:0007264//small GTPase mediated signal transduction;GO:0008217//regulation of blood pressure;GO:0008219//cell death;GO:0008285//negative reg…
ENSMUSG00000027533	719	1312	1015	136	217	105	29.08	55.58	43.23	6.7	10.45	5.52	42.63	7.556666667	-2.496047165	1.96E-20	3.16E-18	Fabp5	fatty acid binding protein 5, epidermal [Source:MGI Symbol;Acc:MGI:101790]	Organismal Systems	Endocrine system	ko03320//PPAR signaling pathway	K08754	GO:0005576//extracellular region;GO:0005615//extracellular space;GO:0005634//nucleus;GO:0005737//cytoplasm;GO:0005886//plasma membrane;GO:0014069//postsynaptic density;GO:0016020//membrane;GO:0030054//cell junction;GO:0045202//synapse;GO:0045211//postsynaptic membrane	GO:0001972//retinoic acid binding;GO:0005504//fatty acid binding;GO:0008289//lipid binding;GO:0042802//identical protein binding	GO:0006006//glucose metabolic process;GO:0006629//lipid metabolic process;GO:0006656//phosphatidylcholine biosynthetic process;GO:0010829//negative regulation of glucose transport;GO:0031392//regulation of prostaglandin biosynthetic process;GO:0035360//positive regulation of peroxisome proliferator activated receptor signaling pathway;GO:0042593//glucose homeostasis;GO:0051930//regulation of sens…
ENSMUSG00000026853	1975	1350	1170	5518	4529	4555	36.6	25.5	21.38	128.45	103.95	108.92	27.82666667	113.7733333	2.031622448	2.98E-20	4.74E-18	Crat	carnitine acetyltransferase [Source:MGI Symbol;Acc:MGI:109501]	Cellular Processes	Transport and catabolism	ko04146//Peroxisome	K00624	GO:0005739//mitochondrion;GO:0005743//mitochondrial inner membrane;GO:0005777//peroxisome;GO:0005783//endoplasmic reticulum;GO:0016020//membrane	GO:0004092//carnitine O-acetyltransferase activity;GO:0016740//transferase activity;GO:0016746//transferase activity, transferring acyl groups	GO:0006629//lipid metabolic process;GO:0006631//fatty acid metabolic process;GO:0019254//carnitine metabolic process, CoA-linked
ENSMUSG00000030278	9	7	22	104	300	227	0.29	0.34	0.82	3.97	11.17	9.29	0.483333333	8.143333333	4.074529058	3.65E-20	5.75E-18	Cidec	cell death-inducing DFFA-like effector c [Source:MGI Symbol;Acc:MGI:95585]	-	-	-	-	GO:0005622//intracellular;GO:0005634//nucleus;GO:0005783//endoplasmic reticulum;GO:0005811//lipid particle;GO:0005829//cytosol	GO:0003674//molecular_function	GO:0006915//apoptotic process;GO:0034389//lipid particle organization;GO:0097194//execution phase of apoptosis
ENSMUSG00000050541	2531	2634	1677	609	788	649	51.32	55.21	36.09	15.41	19.28	17.57	47.54	17.42	-1.448397279	3.75E-20	5.83E-18	Adra1b	adrenergic receptor, alpha 1b [Source:MGI Symbol;Acc:MGI:104774]	Environmental Information Processing;Environmental Information Processing;Environmental Information Processing;Organismal Systems;Organismal Systems;Organismal Systems	Signaling molecules and interaction;Signal transduction;Signal transduction;Circulatory system;Circulatory system;Digestive system	ko04080//Neuroactive ligand-receptor interaction;ko04020//Calcium signaling pathway;ko04022//cGMP - PKG signaling pathway;ko04261//Adrenergic signaling in cardiomyocytes;ko04270//Vascular smooth muscle contraction;ko04970//Salivary secretion	K04136;K04136;K04136;K04136;K04136;K04136	GO:0005634//nucleus;GO:0005737//cytoplasm;GO:0005886//plasma membrane;GO:0016020//membrane;GO:0016021//integral component of membrane;GO:0031965//nuclear membrane	GO:0004930//G-protein coupled receptor activity;GO:0004935//adrenergic receptor activity;GO:0004937//alpha1-adrenergic receptor activity;GO:0046982//protein heterodimerization activity	GO:0006937//regulation of muscle contraction;GO:0007165//signal transduction;GO:0007186//G-protein coupled receptor signaling pathway;GO:0019229//regulation of vasoconstriction;GO:0043410//positive regulation of MAPK cascade;GO:0055117//regulation of cardiac muscle contraction;GO:0071875//adrenergic receptor signaling pathway
ENSMUSG00000058135	45490	42904	34979	16020	16575	17022	1425.74	1405.46	1154.32	610.72	616.96	691.26	1328.506667	639.6466667	-1.054458365	5.06E-20	7.78E-18	Gstm1	glutathione S-transferase, mu 1 [Source:MGI Symbol;Acc:MGI:95860]	Human Diseases;Human Diseases;Human Diseases;Human Diseases;Metabolism;Human Diseases;Metabolism;Metabolism;Metabolism	Cancers;Cancers;Cardiovascular diseases;Cancers;Xenobiotics biodegradation and metabolism;Drug resistance;Xenobiotics biodegradation and metabolism;Xenobiotics biodegradation and metabolism;Metabolism of other amino acids	ko05200//Pathways in cancer;ko05225//Hepatocellular carcinoma;ko05418//Fluid shear stress and atherosclerosis;ko05204//Chemical carcinogenesis;ko00983//Drug metabolism - other enzymes;ko01524//Platinum drug resistance;ko00982//Drug metabolism - cytochrome P450;ko00980//Metabolism of xenobiotics by cytochrome P450;ko00480//Glutathione metabolism	K00799;K00799;K00799;K00799;K00799;K00799;K00799;K00799;K00799	GO:0005576//extracellular region;GO:0005737//cytoplasm;GO:0005829//cytosol;GO:0032991//macromolecular complex;GO:0043209//myelin sheath;GO:0045171//intercellular bridge	GO:0004364//glutathione transferase activity;GO:0005496//steroid binding;GO:0005515//protein binding;GO:0016151//nickel cation binding;GO:0016740//transferase activity;GO:0019901//protein kinase binding;GO:0042802//identical protein binding;GO:0042803//protein homodimerization activity;GO:0043295//glutathione binding	GO:0006749//glutathione metabolic process;GO:0035690//cellular response to drug;GO:0042178//xenobiotic catabolic process
ENSMUSG00000039648	3211	3252	3142	1190	1065	988	66.8	70.16	67.98	29.75	26.21	26.4	68.31333333	27.45333333	-1.315185861	8.05E-20	1.22E-17	Kyat1	kynurenine aminotransferase 1 [Source:MGI Symbol;Acc:MGI:1917516]	Metabolism;Human Diseases;Metabolism;Metabolism	Global and overview maps;Cancers;Amino acid metabolism;Metabolism of other amino acids	ko01100//Metabolic pathways;ko05204//Chemical carcinogenesis;ko00380//Tryptophan metabolism;ko00450//Selenocompound metabolism	K00816;K00816;K00816;K00816	GO:0005654//nucleoplasm;GO:0005737//cytoplasm;GO:0005739//mitochondrion;GO:0005829//cytosol	GO:0003824//catalytic activity;GO:0008483//transaminase activity;GO:0016212//kynurenine-oxoglutarate transaminase activity;GO:0016740//transferase activity;GO:0016829//lyase activity;GO:0030170//pyridoxal phosphate binding;GO:0042803//protein homodimerization activity;GO:0047316//glutamine-phenylpyruvate transaminase activity;GO:0047804//cysteine-S-conjugate beta-lyase activity;GO:0070548//L-glut…	GO:0006090//pyruvate metabolic process;GO:0006575//cellular modified amino acid metabolic process;GO:0009058//biosynthetic process;GO:0009617//response to bacterium;GO:0070189//kynurenine metabolic process;GO:0097052//L-kynurenine metabolic process;GO:0097053//L-kynurenine catabolic process
ENSMUSG00000022041	54	45	98	538	403	388	0.65	0.6	1.16	8.61	6.14	6.46	0.803333333	7.07	3.137639569	1.21E-19	1.81E-17	Chrna2	cholinergic receptor, nicotinic, alpha polypeptide 2 (neuronal) [Source:MGI Symbol;Acc:MGI:87886]	Environmental Information Processing	Signaling molecules and interaction	ko04080//Neuroactive ligand-receptor interaction	K04804	GO:0005886//plasma membrane;GO:0005887//integral component of plasma membrane;GO:0005892//acetylcholine-gated channel complex;GO:0016020//membrane;GO:0016021//integral component of membrane;GO:0030054//cell junction;GO:0043005//neuron projection;GO:0045202//synapse;GO:0045211//postsynaptic membrane;GO:0071944//cell periphery	GO:0004888//transmembrane signaling receptor activity;GO:0005216//ion channel activity;GO:0005230//extracellular ligand-gated ion channel activity;GO:0008144//drug binding;GO:0015464//acetylcholine receptor activity;GO:0022848//acetylcholine-gated cation channel activity;GO:0042166//acetylcholine binding	GO:0006811//ion transport;GO:0007165//signal transduction;GO:0007268//synaptic transmission;GO:0007271//synaptic transmission, cholinergic;GO:0007274//neuromuscular synaptic transmission;GO:0034220//ion transmembrane transport;GO:0035094//response to nicotine;GO:0042391//regulation of membrane potential;GO:0050877//neurological system process;GO:0051291//protein heterooligomerization;GO:0060078//…
ENSMUSG00000027075	344	366	277	82	88	60	6.34	6.92	5.88	1.76	2.03	1.71	6.38	1.833333333	-1.799087306	1.28E-19	1.90E-17	Slc43a1	solute carrier family 43, member 1 [Source:MGI Symbol;Acc:MGI:1931352]	-	-	-	-	GO:0005887//integral component of plasma membrane;GO:0016020//membrane;GO:0016021//integral component of membrane	GO:0015175//neutral amino acid transmembrane transporter activity;GO:0015179//L-amino acid transmembrane transporter activity	GO:0006865//amino acid transport;GO:0015804//neutral amino acid transport;GO:0015807//L-amino acid transport;GO:0055085//transmembrane transport;GO:1902475//L-alpha-amino acid transmembrane transport
ENSMUSG00000026944	4309	3614	3276	1296	1232	1451	21.41	18.81	17.14	7.85	7.29	9.36	19.12	8.166666667	-1.227263275	1.69E-19	2.48E-17	Abca2	ATP-binding cassette, sub-family A (ABC1), member 2 [Source:MGI Symbol;Acc:MGI:99606]	Cellular Processes;Environmental Information Processing	Transport and catabolism;Membrane transport	ko04142//Lysosome;ko02010//ABC transporters	K05642;K05642	GO:0005764//lysosome;GO:0005768//endosome;GO:0005886//plasma membrane;GO:0016020//membrane;GO:0016021//integral component of membrane	GO:0000166//nucleotide binding;GO:0005524//ATP binding;GO:0016887//ATPase activity;GO:0042626//ATPase activity, coupled to transmembrane movement of substances	GO:0006357//regulation of transcription from RNA polymerase II promoter;GO:0010872//regulation of cholesterol esterification;GO:0032383//regulation of intracellular cholesterol transport;GO:0032384//negative regulation of intracellular cholesterol transport;GO:0032805//positive regulation of low-density lipoprotein particle receptor catabolic process;GO:0042632//cholesterol homeostasis;GO:0042986…
ENSMUSG00000003526	10815	11608	8256	3306	3666	2618	211.85	236.47	147.25	68.54	79.39	61.48	198.5233333	69.80333333	-1.507940747	2.14E-19	3.10E-17	Prodh	proline dehydrogenase [Source:MGI Symbol;Acc:MGI:97770]	Metabolism;Metabolism	Global and overview maps;Amino acid metabolism	ko01100//Metabolic pathways;ko00330//Arginine and proline metabolism	K00318;K00318	GO:0005739//mitochondrion;GO:0005743//mitochondrial inner membrane;GO:0005759//mitochondrial matrix	GO:0004657//proline dehydrogenase activity;GO:0016491//oxidoreductase activity;GO:0016597//amino acid binding;GO:0071949//FAD binding	GO:0006560//proline metabolic process;GO:0006562//proline catabolic process;GO:0010133//proline catabolic process to glutamate;GO:0055114//oxidation-reduction process
ENSMUSG00000019122	1486	1284	1352	515	620	484	19.73	17.86	18.91	8.34	9.81	8.35	18.83333333	8.833333333	-1.092258508	3.10E-19	4.46E-17	Ccl9	chemokine (C-C motif) ligand 9 [Source:MGI Symbol;Acc:MGI:104533]	Environmental Information Processing;Organismal Systems	Signaling molecules and interaction;Immune system	ko04060//Cytokine-cytokine receptor interaction;ko04062//Chemokine signaling pathway	K22671;K22671	GO:0005576//extracellular region;GO:0005615//extracellular space	GO:0005125//cytokine activity;GO:0008009//chemokine activity;GO:0048020//CCR chemokine receptor binding	GO:0002548//monocyte chemotaxis;GO:0006935//chemotaxis;GO:0006954//inflammatory response;GO:0006955//immune response;GO:0007165//signal transduction;GO:0007186//G-protein coupled receptor signaling pathway;GO:0030593//neutrophil chemotaxis;GO:0043547//positive regulation of GTPase activity;GO:0045662//negative regulation of myoblast differentiation;GO:0048245//eosinophil chemotaxis;GO:0048247//ly…
ENSMUSG00000071547	149	119	134	339	709	594	3.22	2.7	3.05	8.92	18.24	16.66	2.99	14.60666667	2.288409594	5.41E-19	7.69E-17	Nt5dc2	5'-nucleotidase domain containing 2 [Source:MGI Symbol;Acc:MGI:1917271]	-	-	-	-	GO:0005575//cellular_component	GO:0008253//5'-nucleotidase activity;GO:0046872//metal ion binding	GO:0016311//dephosphorylation
ENSMUSG00000024354	1452	1759	1515	503	434	364	26.9	34.14	29.41	11.4	9.32	9.12	30.15	9.946666667	-1.599872967	8.31E-19	1.17E-16	Slc23a1	solute carrier family 23 (nucleobase transporters), member 1 [Source:MGI Symbol;Acc:MGI:1341903]	Organismal Systems	Digestive system	ko04977//Vitamin digestion and absorption	K14611	GO:0005737//cytoplasm;GO:0005886//plasma membrane;GO:0005903//brush border;GO:0009925//basal plasma membrane;GO:0016020//membrane;GO:0016021//integral component of membrane;GO:0016324//apical plasma membrane;GO:0043229//intracellular organelle	GO:0008520//L-ascorbate:sodium symporter activity;GO:0015081//sodium ion transmembrane transporter activity;GO:0015229//L-ascorbic acid transporter activity;GO:0015293//symporter activity;GO:0022857//transmembrane transporter activity;GO:0033300//dehydroascorbic acid transporter activity;GO:0070890//sodium-dependent L-ascorbate transmembrane transporter activity	GO:0006811//ion transport;GO:0006814//sodium ion transport;GO:0007420//brain development;GO:0009636//response to toxic substance;GO:0015882//L-ascorbic acid transport;GO:0030324//lung development;GO:0035725//sodium ion transmembrane transport;GO:0055085//transmembrane transport;GO:0070837//dehydroascorbic acid transport;GO:0070904//transepithelial L-ascorbic acid transport
ENSMUSG00000104445	706	866	755	185	213	259	14.55	18.69	16.39	4.64	5.23	6.93	16.54333333	5.6	-1.562751222	9.68E-19	1.35E-16	Rhbg	Rhesus blood group-associated B glycoprotein [Source:MGI Symbol;Acc:MGI:1927379]	-	-	-	-	GO:0005886//plasma membrane;GO:0005887//integral component of plasma membrane;GO:0014731//spectrin-associated cytoskeleton;GO:0016020//membrane;GO:0016021//integral component of membrane;GO:0016323//basolateral plasma membrane;GO:0030659//cytoplasmic vesicle membrane;GO:0031410//cytoplasmic vesicle;GO:0046658//anchored component of plasma membrane	GO:0008519//ammonium transmembrane transporter activity;GO:0030506//ankyrin binding	GO:0015696//ammonium transport;GO:0070634//transepithelial ammonium transport;GO:0072488//ammonium transmembrane transport
ENSMUSG00000024292	11998	10701	10773	4022	3298	2877	226.73	210.91	214.2	91.25	73.51	68.62	217.28	77.79333333	-1.481836954	1.08E-18	1.49E-16	Cyp4f14	cytochrome P450, family 4, subfamily f, polypeptide 14 [Source:MGI Symbol;Acc:MGI:1927669]	Metabolism;Metabolism	Global and overview maps;Lipid metabolism	ko01100//Metabolic pathways;ko00590//Arachidonic acid metabolism	K17726;K17726	GO:0005783//endoplasmic reticulum;GO:0005789//endoplasmic reticulum membrane;GO:0016020//membrane;GO:0016021//integral component of membrane;GO:0031090//organelle membrane;GO:0043231//intracellular membrane-bounded organelle	GO:0004497//monooxygenase activity;GO:0005506//iron ion binding;GO:0008391//arachidonic acid monooxygenase activity;GO:0016491//oxidoreductase activity;GO:0016705//oxidoreductase activity, acting on paired donors, with incorporation or reduction of molecular oxygen;GO:0020037//heme binding;GO:0046872//metal ion binding;GO:0050051//leukotriene-B4 20-monooxygenase activity;GO:0050544//arachidonic a…	GO:0006690//icosanoid metabolic process;GO:0019369//arachidonic acid metabolic process;GO:0036101//leukotriene B4 catabolic process;GO:0055114//oxidation-reduction process
ENSMUSG00000017390	398	613	616	67	133	69	7.79	11.92	12.43	1.67	2.87	1.66	10.71333333	2.066666667	-2.374029808	1.74E-18	2.37E-16	Aldoc	aldolase C, fructose-bisphosphate [Source:MGI Symbol;Acc:MGI:101863]	Metabolism;Metabolism;Metabolism;Metabolism;Metabolism;Metabolism	Global and overview maps;Global and overview maps;Global and overview maps;Carbohydrate metabolism;Carbohydrate metabolism;Carbohydrate metabolism	ko01100//Metabolic pathways;ko01200//Carbon metabolism;ko01230//Biosynthesis of amino acids;ko00010//Glycolysis / Gluconeogenesis;ko00051//Fructose and mannose metabolism;ko00030//Pentose phosphate pathway	K01623;K01623;K01623;K01623;K01623;K01623	GO:0005737//cytoplasm;GO:0005739//mitochondrion;GO:0005829//cytosol;GO:0030424//axon;GO:0099524//postsynaptic cytosol	GO:0003824//catalytic activity;GO:0004332//fructose-bisphosphate aldolase activity;GO:0008092//cytoskeletal protein binding;GO:0016829//lyase activity	GO:0006096//glycolytic process;GO:0006915//apoptotic process;GO:0007568//aging;GO:0030388//fructose 1,6-bisphosphate metabolic process;GO:0030855//epithelial cell differentiation;GO:0051289//protein homotetramerization;GO:0051290//protein heterotetramerization
ENSMUSG00000030762	4914	7334	4109	1012	465	777	132.48	207.29	116.69	33.3	14.93	27.24	152.1533333	25.15666667	-2.596513262	1.82E-18	2.46E-16	Aqp8	aquaporin 8 [Source:MGI Symbol;Acc:MGI:1195271]	Organismal Systems	Digestive system	ko04976//Bile secretion	K09869	GO:0005886//plasma membrane;GO:0005887//integral component of plasma membrane;GO:0016020//membrane;GO:0016021//integral component of membrane;GO:0043231//intracellular membrane-bounded organelle;GO:0045177//apical part of cell;GO:0046691//intracellular canaliculus	GO:0015250//water channel activity;GO:0015267//channel activity	GO:0006833//water transport;GO:0015722//canalicular bile acid transport;GO:0055085//transmembrane transport;GO:0071320//cellular response to cAMP
ENSMUSG00000067225	8751	9733	10212	2331	3744	3218	195.58	227.87	240.36	63.49	99.68	93.41	221.27	85.52666667	-1.371361644	2.09E-18	2.79E-16	Cyp2c54	cytochrome P450, family 2, subfamily c, polypeptide 54 [Source:MGI Symbol;Acc:MGI:3642960]	Metabolism;Organismal Systems;Organismal Systems;Human Diseases;Metabolism;Metabolism;Metabolism;Metabolism	Global and overview maps;Nervous system;Sensory system;Cancers;Metabolism of cofactors and vitamins;Lipid metabolism;Lipid metabolism;Lipid metabolism	ko01100//Metabolic pathways;ko04726//Serotonergic synapse;ko04750//Inflammatory mediator regulation of TRP channels;ko05204//Chemical carcinogenesis;ko00830//Retinol metabolism;ko00590//Arachidonic acid metabolism;ko00140//Steroid hormone biosynthesis;ko00591//Linoleic acid metabolism	K07413;K07413;K07413;K07413;K07413;K07413;K07413;K07413	GO:0005737//cytoplasm;GO:0005783//endoplasmic reticulum;GO:0005789//endoplasmic reticulum membrane;GO:0016020//membrane;GO:0031090//organelle membrane;GO:0043231//intracellular membrane-bounded organelle	GO:0004497//monooxygenase activity;GO:0005506//iron ion binding;GO:0008392//arachidonic acid epoxygenase activity;GO:0008395//steroid hydroxylase activity;GO:0016491//oxidoreductase activity;GO:0016705//oxidoreductase activity, acting on paired donors, with incorporation or reduction of molecular oxygen;GO:0016712//oxidoreductase activity, acting on paired donors, with incorporation or reduction …	GO:0006082//organic acid metabolic process;GO:0006805//xenobiotic metabolic process;GO:0019369//arachidonic acid metabolic process;GO:0019373//epoxygenase P450 pathway;GO:0042738//exogenous drug catabolic process;GO:0043651//linoleic acid metabolic process;GO:0055114//oxidation-reduction process
ENSMUSG00000028383	1093	947	1092	3122	2763	2418	18.15	16.92	17.58	67.04	53.21	50.41	17.55	56.88666667	1.696619517	2.35E-18	3.10E-16	Hsdl2	hydroxysteroid dehydrogenase like 2 [Source:MGI Symbol;Acc:MGI:1919729]	-	-	-	-	GO:0005739//mitochondrion;GO:0005777//peroxisome	GO:0003674//molecular_function;GO:0016491//oxidoreductase activity	GO:0008150//biological_process;GO:0055114//oxidation-reduction process
ENSMUSG00000009633	1791	471	953	7527	6400	7750	82.08	22.61	45.99	420.46	349.38	461.28	50.22666667	410.3733333	3.030411548	3.89E-18	5.09E-16	G0s2	G0/G1 switch gene 2 [Source:MGI Symbol;Acc:MGI:1316737]	-	-	-	-	GO:0005739//mitochondrion;GO:0016020//membrane;GO:0016021//integral component of membrane	-	GO:0006915//apoptotic process;GO:0097191//extrinsic apoptotic signaling pathway;GO:2001238//positive regulation of extrinsic apoptotic signaling pathway
ENSMUSG00000034926	48871	48582	38552	17971	18194	14986	484.29	504.34	402.34	217.07	214.77	192.88	463.6566667	208.24	-1.154809682	4.21E-18	5.45E-16	Dhcr24	24-dehydrocholesterol reductase [Source:MGI Symbol;Acc:MGI:1922004]	Metabolism;Metabolism	Global and overview maps;Lipid metabolism	ko01100//Metabolic pathways;ko00100//Steroid biosynthesis	K09828;K09828	GO:0000139//Golgi membrane;GO:0005634//nucleus;GO:0005737//cytoplasm;GO:0005783//endoplasmic reticulum;GO:0005789//endoplasmic reticulum membrane;GO:0005794//Golgi apparatus;GO:0005829//cytosol;GO:0005856//cytoskeleton;GO:0016020//membrane;GO:0016021//integral component of membrane	GO:0000246//delta24(24-1) sterol reductase activity;GO:0016491//oxidoreductase activity;GO:0016628//oxidoreductase activity, acting on the CH-CH group of donors, NAD or NADP as acceptor;GO:0019899//enzyme binding;GO:0042605//peptide antigen binding;GO:0050614//delta24-sterol reductase activity;GO:0050660//flavin adenine dinucleotide binding;GO:0071949//FAD binding	GO:0006629//lipid metabolic process;GO:0006694//steroid biosynthetic process;GO:0006695//cholesterol biosynthetic process;GO:0006979//response to oxidative stress;GO:0007265//Ras protein signal transduction;GO:0008104//protein localization;GO:0008202//steroid metabolic process;GO:0008203//cholesterol metabolic process;GO:0008285//negative regulation of cell proliferation;GO:0009725//response to h…
ENSMUSG00000057068	341	336	361	65	117	83	13.6	15.48	16.67	3.27	5.94	5.57	15.25	4.926666667	-1.630125474	4.44E-18	5.69E-16	Fam47e	family with sequence similarity 47, member E [Source:MGI Symbol;Acc:MGI:2686227]	-	-	-	-	GO:0005737//cytoplasm	GO:0003674//molecular_function	GO:0008150//biological_process
ENSMUSG00000027698	261	225	302	625	908	722	2.33	2.1	2.83	6.79	9.64	8.35	2.42	8.26	1.771134734	5.15E-18	6.53E-16	Nceh1	neutral cholesterol ester hydrolase 1 [Source:MGI Symbol;Acc:MGI:2443191]	Human Diseases;Organismal Systems;Organismal Systems;Organismal Systems	Endocrine and metabolic diseases;Digestive system;Endocrine system;Digestive system	ko04934//Cushing syndrome;ko04976//Bile secretion;ko04927//Cortisol synthesis and secretion;ko04979//Cholesterol metabolism	K14349;K14349;K14349;K14349	GO:0005783//endoplasmic reticulum;GO:0016020//membrane;GO:0016021//integral component of membrane;GO:0043231//intracellular membrane-bounded organelle	GO:0016787//hydrolase activity;GO:0017171//serine hydrolase activity;GO:0034338//short-chain carboxylesterase activity;GO:0042301//phosphate ion binding;GO:0052689//carboxylic ester hydrolase activity	GO:0006470//protein dephosphorylation;GO:0006629//lipid metabolic process;GO:0006805//xenobiotic metabolic process;GO:0009056//catabolic process;GO:0016042//lipid catabolic process;GO:0060395//SMAD protein signal transduction
ENSMUSG00000031906	194	232	258	27	15	40	2.17	2.77	3.24	0.45	0.26	0.58	2.726666667	0.43	-2.664729778	6.64E-18	8.35E-16	Smpd3	sphingomyelin phosphodiesterase 3, neutral [Source:MGI Symbol;Acc:MGI:1927578]	Metabolism;Metabolism	Global and overview maps;Lipid metabolism	ko01100//Metabolic pathways;ko00600//Sphingolipid metabolism	K12352;K12352	GO:0000137//Golgi cis cisterna;GO:0000139//Golgi membrane;GO:0005737//cytoplasm;GO:0005794//Golgi apparatus;GO:0005886//plasma membrane;GO:0016020//membrane	GO:0004620//phospholipase activity;GO:0004767//sphingomyelin phosphodiesterase activity;GO:0005515//protein binding;GO:0016787//hydrolase activity;GO:0042802//identical protein binding;GO:0046872//metal ion binding;GO:0061751//neutral sphingomyelin phosphodiesterase activity	GO:0001501//skeletal system development;GO:0001503//ossification;GO:0001932//regulation of protein phosphorylation;GO:0001958//endochondral ossification;GO:0002063//chondrocyte development;GO:0002244//hematopoietic progenitor cell differentiation;GO:0002685//regulation of leukocyte migration;GO:0003433//chondrocyte development involved in endochondral bone morphogenesis;GO:0006629//lipid metaboli…
ENSMUSG00000044254	2244	3013	2229	193	627	240	25.44	35.78	26.61	2.67	8.47	3.53	29.27666667	4.89	-2.581844933	1.82E-17	2.26E-15	Pcsk9	proprotein convertase subtilisin/kexin type 9 [Source:MGI Symbol;Acc:MGI:2140260]	Organismal Systems	Digestive system	ko04979//Cholesterol metabolism	K13050	GO:0005576//extracellular region;GO:0005615//extracellular space;GO:0005737//cytoplasm;GO:0005764//lysosome;GO:0005768//endosome;GO:0005769//early endosome;GO:0005770//late endosome;GO:0005783//endoplasmic reticulum;GO:0005788//endoplasmic reticulum lumen;GO:0005791//rough endoplasmic reticulum;GO:0005794//Golgi apparatus;GO:0005886//plasma membrane;GO:0009986//cell surface;GO:0030134//ER to Golg…	GO:0004252//serine-type endopeptidase activity;GO:0008233//peptidase activity;GO:0008236//serine-type peptidase activity;GO:0016787//hydrolase activity;GO:0019871//sodium channel inhibitor activity;GO:0030169//low-density lipoprotein particle binding;GO:0030547//receptor inhibitor activity;GO:0034185//apolipoprotein binding;GO:0034189//very-low-density lipoprotein particle binding;GO:0034190//apo…	GO:0001822//kidney development;GO:0001889//liver development;GO:0001920//negative regulation of receptor recycling;GO:0002092//positive regulation of receptor internalization;GO:0006508//proteolysis;GO:0006629//lipid metabolic process;GO:0006641//triglyceride metabolic process;GO:0006644//phospholipid metabolic process;GO:0006915//apoptotic process;GO:0007041//lysosomal transport;GO:0008202//ster…
ENSMUSG00000010025	6952	5977	7883	14212	21961	19048	92.54	83.2	110.87	229.87	347.83	327.76	95.53666667	301.82	1.659561962	2.09E-17	2.58E-15	Aldh3a2	aldehyde dehydrogenase family 3, subfamily A2 [Source:MGI Symbol;Acc:MGI:1353452]	Metabolism;Metabolism;Metabolism;Metabolism;Metabolism;Metabolism;Metabolism;Metabolism;Metabolism;Metabolism;Metabolism;Metabolism	Global and overview maps;Carbohydrate metabolism;Lipid metabolism;Amino acid metabolism;Amino acid metabolism;Lipid metabolism;Amino acid metabolism;Amino acid metabolism;Carbohydrate metabolism;Metabolism of other amino acids;Carbohydrate metabolism;Amino acid metabolism	ko01100//Metabolic pathways;ko00010//Glycolysis / Gluconeogenesis;ko00561//Glycerolipid metabolism;ko00310//Lysine degradation;ko00280//Valine, leucine and isoleucine degradation;ko00071//Fatty acid degradation;ko00330//Arginine and proline metabolism;ko00380//Tryptophan metabolism;ko00620//Pyruvate metabolism;ko00410//beta-Alanine metabolism;ko00053//Ascorbate and aldarate metabolism;ko00340//Hi…	K00128;K00128;K00128;K00128;K00128;K00128;K00128;K00128;K00128;K00128;K00128;K00128	GO:0005634//nucleus;GO:0005739//mitochondrion;GO:0005743//mitochondrial inner membrane;GO:0005777//peroxisome;GO:0005783//endoplasmic reticulum;GO:0005789//endoplasmic reticulum membrane;GO:0005829//cytosol;GO:0016020//membrane;GO:0016021//integral component of membrane;GO:0031090//organelle membrane;GO:0042406//extrinsic component of endoplasmic reticulum membrane;GO:0043231//intracellular membr…	GO:0004028//3-chloroallyl aldehyde dehydrogenase activity;GO:0004029//aldehyde dehydrogenase (NAD) activity;GO:0016491//oxidoreductase activity;GO:0016620//oxidoreductase activity, acting on the aldehyde or oxo group of donors, NAD or NADP as acceptor;GO:0042803//protein homodimerization activity;GO:0043878//glyceraldehyde-3-phosphate dehydrogenase (NAD+) (non-phosphorylating) activity;GO:0046577…	GO:0000302//response to reactive oxygen species;GO:0006081//cellular aldehyde metabolic process;GO:0006629//lipid metabolic process;GO:0006631//fatty acid metabolic process;GO:0006714//sesquiterpenoid metabolic process;GO:0007417//central nervous system development;GO:0007422//peripheral nervous system development;GO:0008544//epidermis development;GO:0033306//phytol metabolic process;GO:0046292//…
ENSMUSG00000022236	298	401	373	90	84	66	12.43	17.52	16.38	4.58	4.17	3.58	15.44333333	4.11	-1.909773883	2.16E-17	2.63E-15	Ropn1l	ropporin 1-like [Source:MGI Symbol;Acc:MGI:2182357]	-	-	-	-	GO:0005737//cytoplasm;GO:0005929//cilium;GO:0031514//motile cilium;GO:0042995//cell projection	GO:0005515//protein binding	GO:0001932//regulation of protein phosphorylation;GO:0003341//cilium movement;GO:0030317//sperm motility;GO:0048240//sperm capacitation
ENSMUSG00000000303	2040	1307	1040	393	358	341	20.31	13.49	11.2	4.97	4.19	4.53	15	4.563333333	-1.716802555	2.51E-17	3.04E-15	Cdh1	cadherin 1 [Source:MGI Symbol;Acc:MGI:88354]	Human Diseases;Environmental Information Processing;Environmental Information Processing;Environmental Information Processing;Human Diseases;Environmental Information Processing;Human Diseases;Cellular Processes;Human Diseases;Human Diseases;Human Diseases;Human Diseases	Cancers;Signal transduction;Signaling molecules and interaction;Signal transduction;Cancers;Signal transduction;Infectious diseases;Cellular community - eukaryotes;Cancers;Cancers;Cancers;Cancers	ko05200//Pathways in cancer;ko04015//Rap1 signaling pathway;ko04514//Cell adhesion molecules (CAMs);ko04390//Hippo signaling pathway;ko05226//Gastric cancer;ko04371//Apelin signaling pathway;ko05100//Bacterial invasion of epithelial cells;ko04520//Adherens junction;ko05218//Melanoma;ko05213//Endometrial cancer;ko05219//Bladder cancer;ko05216//Thyroid cancer	K05689;K05689;K05689;K05689;K05689;K05689;K05689;K05689;K05689;K05689;K05689;K05689	GO:0005737//cytoplasm;GO:0005802//trans-Golgi network;GO:0005886//plasma membrane;GO:0005913//cell-cell adherens junction;GO:0009898//cytoplasmic side of plasma membrane;GO:0015629//actin cytoskeleton;GO:0016020//membrane;GO:0016021//integral component of membrane;GO:0016328//lateral plasma membrane;GO:0016342//catenin complex;GO:0016600//flotillin complex;GO:0030027//lamellipodium;GO:0030054//ce…	GO:0005509//calcium ion binding;GO:0008013//beta-catenin binding;GO:0030506//ankyrin binding;GO:0032794//GTPase activating protein binding;GO:0042802//identical protein binding;GO:0045295//gamma-catenin binding;GO:0050839//cell adhesion molecule binding	GO:0007155//cell adhesion;GO:0007156//homophilic cell adhesion via plasma membrane adhesion molecules;GO:0007416//synapse assembly;GO:0009636//response to toxic substance;GO:0010033//response to organic substance;GO:0010468//regulation of gene expression;GO:0021983//pituitary gland development;GO:0022408//negative regulation of cell-cell adhesion;GO:0030336//negative regulation of cell migration;…
ENSMUSG00000065952	86	224	139	7	8	12	2.23	5.96	3.6	0.21	0.24	0.39	3.93	0.28	-3.81103058	2.73E-17	3.28E-15	C330021F23Rik	RIKEN cDNA C330021F23 gene [Source:MGI Symbol;Acc:MGI:3612471]	-	-	-	-	GO:0016020//membrane;GO:0016021//integral component of membrane;GO:0031224//intrinsic component of membrane	GO:0008179//adenylate cyclase binding	GO:0001933//negative regulation of protein phosphorylation;GO:0010739//positive regulation of protein kinase A signaling;GO:0050435//beta-amyloid metabolic process;GO:1902430//negative regulation of beta-amyloid formation
ENSMUSG00000028238	282	489	490	58	91	76	4.43	8.05	8.11	1.11	1.7	1.55	6.863333333	1.453333333	-2.23954379	3.98E-17	4.73E-15	Atp6v0d2	ATPase, H+ transporting, lysosomal V0 subunit D2 [Source:MGI Symbol;Acc:MGI:1924415]	Metabolism;Human Diseases;Human Diseases;Human Diseases;Cellular Processes;Metabolism;Cellular Processes;Human Diseases;Organismal Systems;Organismal Systems	Global and overview maps;Infectious diseases;Cancers;Infectious diseases;Transport and catabolism;Energy metabolism;Transport and catabolism;Immune diseases;Nervous system;Excretory system	ko01100//Metabolic pathways;ko05165//Human papillomavirus infection;ko05203//Viral carcinogenesis;ko05152//Tuberculosis;ko04145//Phagosome;ko00190//Oxidative phosphorylation;ko04142//Lysosome;ko05323//Rheumatoid arthritis;ko04721//Synaptic vesicle cycle;ko04966//Collecting duct acid secretion	K02146;K02146;K02146;K02146;K02146;K02146;K02146;K02146;K02146;K02146	GO:0005765//lysosomal membrane;GO:0005768//endosome;GO:0005769//early endosome;GO:0016020//membrane;GO:0016324//apical plasma membrane;GO:0016471//vacuolar proton-transporting V-type ATPase complex;GO:0033179//proton-transporting V-type ATPase, V0 domain;GO:0033181//plasma membrane proton-transporting V-type ATPase complex	GO:0008553//hydrogen-exporting ATPase activity, phosphorylative mechanism;GO:0015078//hydrogen ion transmembrane transporter activity;GO:0046961//proton-transporting ATPase activity, rotational mechanism	GO:0006811//ion transport;GO:0007034//vacuolar transport;GO:0007035//vacuolar acidification;GO:1902600//hydrogen ion transmembrane transport
ENSMUSG00000057103	6058	6204	6698	1647	2418	2467	240.07	257.62	279.54	79.58	114.25	126.95	259.0766667	106.9266667	-1.276757393	4.47E-17	5.27E-15	Nat8f1	N-acetyltransferase 8 (GCN5-related) family member 1 [Source:MGI Symbol;Acc:MGI:1913366]	Metabolism	Metabolism of other amino acids	ko00480//Glutathione metabolism	K20838	GO:0005743//mitochondrial inner membrane;GO:0005783//endoplasmic reticulum;GO:0005789//endoplasmic reticulum membrane;GO:0005793//endoplasmic reticulum-Golgi intermediate compartment;GO:0005794//Golgi apparatus;GO:0016020//membrane;GO:0016021//integral component of membrane;GO:0033116//endoplasmic reticulum-Golgi intermediate compartment membrane	GO:0004468//lysine N-acetyltransferase activity, acting on acetyl phosphate as donor;GO:0008080//N-acetyltransferase activity;GO:0016740//transferase activity;GO:0016746//transferase activity, transferring acyl groups	GO:0001702//gastrulation with mouth forming second;GO:0007162//negative regulation of cell adhesion;GO:0007275//multicellular organism development;GO:0007369//gastrulation;GO:0010628//positive regulation of gene expression;GO:0018003//peptidyl-lysine N6-acetylation;GO:0043066//negative regulation of apoptotic process;GO:0050435//beta-amyloid metabolic process
ENSMUSG00000017167	32	40	30	137	145	153	0.23	0.31	0.23	1.23	1.27	1.46	0.256666667	1.32	2.362570079	5.29E-17	6.18E-15	Cntnap1	contactin associated protein-like 1 [Source:MGI Symbol;Acc:MGI:1858201]	Environmental Information Processing	Signaling molecules and interaction	ko04514//Cell adhesion molecules (CAMs)	K07379	GO:0005886//plasma membrane;GO:0005918//septate junction;GO:0016020//membrane;GO:0016021//integral component of membrane;GO:0030054//cell junction;GO:0030424//axon;GO:0033010//paranodal junction;GO:0033270//paranode region of axon;GO:0043209//myelin sheath;GO:0048787//presynaptic active zone membrane	GO:0017124//SH3 domain binding	GO:0002175//protein localization to paranode region of axon;GO:0007010//cytoskeleton organization;GO:0007155//cell adhesion;GO:0019227//neuronal action potential propagation;GO:0022010//central nervous system myelination;GO:0022011//myelination in peripheral nervous system;GO:0030913//paranodal junction assembly;GO:0031175//neuron projection development;GO:0048812//neuron projection morphogenesis…
ENSMUSG00000029314	144	137	125	298	373	388	1.96	1.95	2.45	6.28	6.41	6.84	2.12	6.51	1.618593279	5.65E-17	6.54E-15	Gpat3	glycerol-3-phosphate acyltransferase 3 [Source:MGI Symbol;Acc:MGI:3603816]	Metabolism;Metabolism;Metabolism	Global and overview maps;Lipid metabolism;Lipid metabolism	ko01100//Metabolic pathways;ko00564//Glycerophospholipid metabolism;ko00561//Glycerolipid metabolism	K13506;K13506;K13506	GO:0005783//endoplasmic reticulum;GO:0005789//endoplasmic reticulum membrane;GO:0016020//membrane;GO:0016021//integral component of membrane	GO:0003841//1-acylglycerol-3-phosphate O-acyltransferase activity;GO:0004366//glycerol-3-phosphate O-acyltransferase activity;GO:0016740//transferase activity;GO:0016746//transferase activity, transferring acyl groups	GO:0006629//lipid metabolic process;GO:0008654//phospholipid biosynthetic process;GO:0016024//CDP-diacylglycerol biosynthetic process;GO:0019432//triglyceride biosynthetic process;GO:0032006//regulation of TOR signaling
ENSMUSG00000062908	4753	4317	4880	10746	10272	9546	92.9	88.19	100.46	256.77	240.3	243.3	93.85	246.79	1.394855287	6.69E-17	7.67E-15	Acadm	acyl-Coenzyme A dehydrogenase, medium chain [Source:MGI Symbol;Acc:MGI:87867]	Metabolism;Metabolism;Organismal Systems;Metabolism;Metabolism;Metabolism;Metabolism;Metabolism	Global and overview maps;Global and overview maps;Endocrine system;Amino acid metabolism;Global and overview maps;Lipid metabolism;Metabolism of other amino acids;Carbohydrate metabolism	ko01100//Metabolic pathways;ko01200//Carbon metabolism;ko03320//PPAR signaling pathway;ko00280//Valine, leucine and isoleucine degradation;ko01212//Fatty acid metabolism;ko00071//Fatty acid degradation;ko00410//beta-Alanine metabolism;ko00640//Propanoate metabolism	K00249;K00249;K00249;K00249;K00249;K00249;K00249;K00249	GO:0005739//mitochondrion;GO:0005759//mitochondrial matrix;GO:0016607//nuclear speck;GO:0030424//axon;GO:0031966//mitochondrial membrane	GO:0000062//fatty-acyl-CoA binding;GO:0003995//acyl-CoA dehydrogenase activity;GO:0016491//oxidoreductase activity;GO:0016627//oxidoreductase activity, acting on the CH-CH group of donors;GO:0016853//isomerase activity;GO:0042802//identical protein binding;GO:0050660//flavin adenine dinucleotide binding;GO:0070991//medium-chain-acyl-CoA dehydrogenase activity	GO:0001889//liver development;GO:0005978//glycogen biosynthetic process;GO:0006082//organic acid metabolic process;GO:0006111//regulation of gluconeogenesis;GO:0006629//lipid metabolic process;GO:0006631//fatty acid metabolic process;GO:0006635//fatty acid beta-oxidation;GO:0007507//heart development;GO:0009409//response to cold;GO:0009437//carnitine metabolic process;GO:0009791//post-embryonic d…
ENSMUSG00000030800	242	360	222	32	68	39	5.22	8.14	5.07	0.84	1.76	1.09	6.143333333	1.23	-2.32036335	1.07E-16	1.21E-14	Prss8	protease, serine 8 (prostasin) [Source:MGI Symbol;Acc:MGI:1923810]	-	-	-	-	GO:0005886//plasma membrane	GO:0004252//serine-type endopeptidase activity;GO:0008233//peptidase activity;GO:0008236//serine-type peptidase activity;GO:0016787//hydrolase activity	GO:0006508//proteolysis
ENSMUSG00000034634	52	39	53	149	460	515	2.79	2.19	2.99	9.74	29.4	35.89	2.656666667	25.01	3.234815929	2.54E-16	2.84E-14	Ly6d	lymphocyte antigen 6 complex, locus D [Source:MGI Symbol;Acc:MGI:96881]	-	-	-	-	GO:0005886//plasma membrane;GO:0009986//cell surface;GO:0016020//membrane;GO:0031225//anchored component of membrane	-	GO:0030098//lymphocyte differentiation;GO:0035634//response to stilbenoid
ENSMUSG00000053898	6979	5966	7455	14671	15112	14365	219.87	196.9	247.47	563.38	567.26	587.77	221.4133333	572.8033333	1.371297785	5.06E-16	5.60E-14	Ech1	enoyl coenzyme A hydratase 1, peroxisomal [Source:MGI Symbol;Acc:MGI:1858208]	Cellular Processes	Transport and catabolism	ko04146//Peroxisome	K12663	GO:0005739//mitochondrion;GO:0005777//peroxisome	GO:0003824//catalytic activity;GO:0016853//isomerase activity;GO:0051750//delta3,5-delta2,4-dienoyl-CoA isomerase activity	GO:0006629//lipid metabolic process;GO:0006631//fatty acid metabolic process;GO:0006635//fatty acid beta-oxidation
ENSMUSG00000032047	8606	8815	9063	16571	18034	16393	100.89	108.25	111.89	236.78	251.83	249.59	107.01	246.0666667	1.201303615	6.50E-16	7.14E-14	Acat1	acetyl-Coenzyme A acetyltransferase 1 [Source:MGI Symbol;Acc:MGI:87870]	Metabolism;Metabolism;Metabolism;Metabolism;Metabolism;Metabolism;Metabolism;Metabolism;Metabolism;Metabolism;Metabolism;Metabolism;Metabolism	Global and overview maps;Global and overview maps;Amino acid metabolism;Amino acid metabolism;Global and overview maps;Lipid metabolism;Amino acid metabolism;Carbohydrate metabolism;Carbohydrate metabolism;Carbohydrate metabolism;Carbohydrate metabolism;Metabolism of terpenoids and polyketides;Lipid metabolism	ko01100//Metabolic pathways;ko01200//Carbon metabolism;ko00310//Lysine degradation;ko00280//Valine, leucine and isoleucine degradation;ko01212//Fatty acid metabolism;ko00071//Fatty acid degradation;ko00380//Tryptophan metabolism;ko00620//Pyruvate metabolism;ko00640//Propanoate metabolism;ko00630//Glyoxylate and dicarboxylate metabolism;ko00650//Butanoate metabolism;ko00900//Terpenoid backbone bio…	K00626;K00626;K00626;K00626;K00626;K00626;K00626;K00626;K00626;K00626;K00626;K00626;K00626	GO:0005739//mitochondrion;GO:0005743//mitochondrial inner membrane;GO:0005759//mitochondrial matrix	GO:0003824//catalytic activity;GO:0003985//acetyl-CoA C-acetyltransferase activity;GO:0003988//acetyl-CoA C-acyltransferase activity;GO:0016453//C-acetyltransferase activity;GO:0016740//transferase activity;GO:0016746//transferase activity, transferring acyl groups;GO:0016747//transferase activity, transferring acyl groups other than amino-acyl groups;GO:0019899//enzyme binding;GO:0042803//protei…	GO:0001889//liver development;GO:0006085//acetyl-CoA biosynthetic process;GO:0006550//isoleucine catabolic process;GO:0006629//lipid metabolic process;GO:0006631//fatty acid metabolic process;GO:0006635//fatty acid beta-oxidation;GO:0007420//brain development;GO:0009725//response to hormone;GO:0014070//response to organic cyclic compound;GO:0015936//coenzyme A metabolic process;GO:0015937//coenzy…
ENSMUSG00000052974	36535	36914	42075	10678	12322	15850	783.9	827.97	948.6	278.91	314.76	442.17	853.49	345.28	-1.30560748	3.06E-15	3.25E-13	Cyp2f2	cytochrome P450, family 2, subfamily f, polypeptide 2 [Source:MGI Symbol;Acc:MGI:88608]	Metabolism	Xenobiotics biodegradation and metabolism	ko00980//Metabolism of xenobiotics by cytochrome P450	K07416	GO:0005737//cytoplasm;GO:0005783//endoplasmic reticulum;GO:0005789//endoplasmic reticulum membrane;GO:0016020//membrane;GO:0031090//organelle membrane;GO:0043231//intracellular membrane-bounded organelle	GO:0004497//monooxygenase activity;GO:0005506//iron ion binding;GO:0008392//arachidonic acid epoxygenase activity;GO:0008395//steroid hydroxylase activity;GO:0016491//oxidoreductase activity;GO:0016705//oxidoreductase activity, acting on paired donors, with incorporation or reduction of molecular oxygen;GO:0016712//oxidoreductase activity, acting on paired donors, with incorporation or reduction …	GO:0006082//organic acid metabolic process;GO:0006805//xenobiotic metabolic process;GO:0009636//response to toxic substance;GO:0018931//naphthalene metabolic process;GO:0018979//trichloroethylene metabolic process;GO:0019373//epoxygenase P450 pathway;GO:0042738//exogenous drug catabolic process;GO:0055114//oxidation-reduction process
ENSMUSG00000018042	14140	16414	18605	5817	6012	5839	249.96	302.68	334.74	119.67	120.05	127.05	295.7933333	122.2566667	-1.274676399	6.12E-15	6.40E-13	Cyb5r3	cytochrome b5 reductase 3 [Source:MGI Symbol;Acc:MGI:94893]	Metabolism	Carbohydrate metabolism	ko00520//Amino sugar and nucleotide sugar metabolism	K00326	GO:0005737//cytoplasm;GO:0005739//mitochondrion;GO:0005741//mitochondrial outer membrane;GO:0005743//mitochondrial inner membrane;GO:0005783//endoplasmic reticulum;GO:0005789//endoplasmic reticulum membrane;GO:0005811//lipid particle;GO:0016020//membrane	GO:0004128//cytochrome-b5 reductase activity, acting on NAD(P)H;GO:0005515//protein binding;GO:0016208//AMP binding;GO:0016491//oxidoreductase activity;GO:0043531//ADP binding;GO:0050660//flavin adenine dinucleotide binding;GO:0051287//NAD binding;GO:0071949//FAD binding	GO:0006629//lipid metabolic process;GO:0006694//steroid biosynthetic process;GO:0006695//cholesterol biosynthetic process;GO:0008202//steroid metabolic process;GO:0008203//cholesterol metabolic process;GO:0016126//sterol biosynthetic process;GO:0055114//oxidation-reduction process
ENSMUSG00000052392	1610	1558	1304	2634	5064	3956	12.29	10.5	8.84	23.05	40.25	34.3	10.54333333	32.53333333	1.625587592	6.94E-15	7.20E-13	Acot4	acyl-CoA thioesterase 4 [Source:MGI Symbol;Acc:MGI:2159621]	Metabolism;Metabolism;Metabolism	Global and overview maps;Lipid metabolism;Lipid metabolism	ko01100//Metabolic pathways;ko00062//Fatty acid elongation;ko01040//Biosynthesis of unsaturated fatty acids	K01068;K01068;K01068	GO:0005777//peroxisome	GO:0004778//succinyl-CoA hydrolase activity;GO:0016787//hydrolase activity;GO:0016790//thiolester hydrolase activity;GO:0047617//acyl-CoA hydrolase activity;GO:0052689//carboxylic ester hydrolase activity	GO:0000038//very long-chain fatty acid metabolic process;GO:0001676//long-chain fatty acid metabolic process;GO:0006104//succinyl-CoA metabolic process;GO:0006629//lipid metabolic process;GO:0006631//fatty acid metabolic process;GO:0006637//acyl-CoA metabolic process;GO:0032788//saturated monocarboxylic acid metabolic process;GO:0032789//unsaturated monocarboxylic acid metabolic process;GO:004364…
ENSMUSG00000041773	195	127	125	402	396	393	1.64	1.12	1.11	4.13	3.97	4.3	1.29	4.133333333	1.679934649	7.68E-15	7.90E-13	Enc1	ectodermal-neural cortex 1 [Source:MGI Symbol;Acc:MGI:109610]	-	-	-	-	GO:0000790//nuclear chromatin;GO:0005634//nucleus;GO:0005654//nucleoplasm;GO:0005730//nucleolus;GO:0005737//cytoplasm;GO:0005856//cytoskeleton;GO:0016363//nuclear matrix;GO:0031463//Cul3-RING ubiquitin ligase complex;GO:0043025//neuronal cell body	GO:0003779//actin binding;GO:0005515//protein binding	GO:0007275//multicellular organism development;GO:0007399//nervous system development;GO:0010499//proteasomal ubiquitin-independent protein catabolic process;GO:0010976//positive regulation of neuron projection development;GO:0016567//protein ubiquitination;GO:0017148//negative regulation of translation
ENSMUSG00000059447	3269	3080	3414	5985	6893	5761	64.52	63.68	70.42	147.9	163.62	150.77	66.20666667	154.0966667	1.218787253	8.04E-15	8.21E-13	Hadhb	hydroxyacyl-Coenzyme A dehydrogenase/3-ketoacyl-Coenzyme A thiolase/enoyl-Coenzyme A hydratase (trifunctional protein), beta subunit [Source:MGI Symbol;Acc:MGI:2136381]	Metabolism;Metabolism;Metabolism;Metabolism;Metabolism	Global and overview maps;Amino acid metabolism;Global and overview maps;Lipid metabolism;Lipid metabolism	ko01100//Metabolic pathways;ko00280//Valine, leucine and isoleucine degradation;ko01212//Fatty acid metabolism;ko00071//Fatty acid degradation;ko00062//Fatty acid elongation	K07509;K07509;K07509;K07509;K07509	GO:0005739//mitochondrion;GO:0005741//mitochondrial outer membrane;GO:0005743//mitochondrial inner membrane;GO:0005783//endoplasmic reticulum;GO:0016020//membrane;GO:0016507//mitochondrial fatty acid beta-oxidation multienzyme complex;GO:0042645//mitochondrial nucleoid	GO:0000062//fatty-acyl-CoA binding;GO:0003824//catalytic activity;GO:0003857//3-hydroxyacyl-CoA dehydrogenase activity;GO:0003988//acetyl-CoA C-acyltransferase activity;GO:0004300//enoyl-CoA hydratase activity;GO:0016508//long-chain-enoyl-CoA hydratase activity;GO:0016509//long-chain-3-hydroxyacyl-CoA dehydrogenase activity;GO:0016740//transferase activity;GO:0016746//transferase activity, transf…	GO:0006629//lipid metabolic process;GO:0006631//fatty acid metabolic process;GO:0006635//fatty acid beta-oxidation
ENSMUSG00000078452	742	814	745	264	187	166	23.11	26.57	24.43	10.02	6.92	6.63	24.70333333	7.856666667	-1.652716466	8.78E-15	8.89E-13	Raet1d	retinoic acid early transcript delta [Source:MGI Symbol;Acc:MGI:1861032]	Organismal Systems	Immune system	ko04650//Natural killer cell mediated cytotoxicity	K07987	GO:0005615//extracellular space;GO:0005886//plasma membrane;GO:0009897//external side of plasma membrane;GO:0016020//membrane;GO:0031225//anchored component of membrane;GO:0044214//spanning component of plasma membrane;GO:0046658//anchored component of plasma membrane	GO:0005515//protein binding;GO:0046703//natural killer cell lectin-like receptor binding	GO:0006955//immune response;GO:0042267//natural killer cell mediated cytotoxicity
ENSMUSG00000028712	212	149	294	618	1034	842	6.14	4.89	9.34	24.14	39.88	35.06	6.79	33.02666667	2.282147888	1.08E-14	1.07E-12	Cyp4a31	cytochrome P450, family 4, subfamily a, polypeptide 31 [Source:MGI Symbol;Acc:MGI:3028580]	Metabolism;Organismal Systems;Organismal Systems;Metabolism;Metabolism;Organismal Systems;Metabolism	Global and overview maps;Circulatory system;Sensory system;Metabolism of cofactors and vitamins;Lipid metabolism;Endocrine system;Lipid metabolism	ko01100//Metabolic pathways;ko04270//Vascular smooth muscle contraction;ko04750//Inflammatory mediator regulation of TRP channels;ko00830//Retinol metabolism;ko00590//Arachidonic acid metabolism;ko03320//PPAR signaling pathway;ko00071//Fatty acid degradation	K07425;K07425;K07425;K07425;K07425;K07425;K07425	GO:0005737//cytoplasm;GO:0016020//membrane;GO:0016021//integral component of membrane;GO:0016324//apical plasma membrane;GO:0043231//intracellular membrane-bounded organelle	GO:0004497//monooxygenase activity;GO:0005506//iron ion binding;GO:0008391//arachidonic acid monooxygenase activity;GO:0008392//arachidonic acid epoxygenase activity;GO:0016491//oxidoreductase activity;GO:0016705//oxidoreductase activity, acting on paired donors, with incorporation or reduction of molecular oxygen;GO:0018685//alkane 1-monooxygenase activity;GO:0020037//heme binding;GO:0046872//me…	GO:0036101//leukotriene B4 catabolic process;GO:0055114//oxidation-reduction process
ENSMUSG00000025350	532	573	525	207	183	176	21.95	25.19	22.87	10.81	9.61	9.79	23.33666667	10.07	-1.212534823	1.36E-14	1.33E-12	Rdh5	retinol dehydrogenase 5 [Source:MGI Symbol;Acc:MGI:1201412]	Metabolism	Metabolism of cofactors and vitamins	ko00830//Retinol metabolism	K00061	GO:0005783//endoplasmic reticulum;GO:0005788//endoplasmic reticulum lumen;GO:0005789//endoplasmic reticulum membrane;GO:0016020//membrane;GO:0016021//integral component of membrane;GO:0044297//cell body	GO:0004745//retinol dehydrogenase activity;GO:0016491//oxidoreductase activity;GO:0042803//protein homodimerization activity;GO:0047023//androsterone dehydrogenase activity;GO:0047044//androstan-3-alpha,17-beta-diol dehydrogenase activity	GO:0001523//retinoid metabolic process;GO:0006629//lipid metabolic process;GO:0007601//visual perception;GO:0008202//steroid metabolic process;GO:0042572//retinol metabolic process;GO:0050896//response to stimulus;GO:0055114//oxidation-reduction process
ENSMUSG00000022587	13984	14455	9293	4436	5313	4519	598.39	637.63	410.98	228.18	268.99	247.6	549	248.2566667	-1.144973689	1.46E-14	1.42E-12	Ly6e	lymphocyte antigen 6 complex, locus E [Source:MGI Symbol;Acc:MGI:106651]	-	-	-	-	GO:0016020//membrane;GO:0016021//integral component of membrane	-	-
ENSMUSG00000064220	2391	2098	1983	726	551	807	162.84	149.72	142.26	60.27	44.74	71.38	151.6066667	58.79666667	-1.366526923	1.64E-14	1.57E-12	Hist2h2aa1	histone cluster 2, H2aa1 [Source:MGI Symbol;Acc:MGI:96097]	Human Diseases;Cellular Processes;Human Diseases	Substance dependence;Cell growth and death;Immune diseases	ko05034//Alcoholism;ko04217//Necroptosis;ko05322//Systemic lupus erythematosus	K11251;K11251;K11251	GO:0000786//nucleosome;GO:0000790//nuclear chromatin;GO:0005634//nucleus;GO:0005694//chromosome	GO:0003677//DNA binding;GO:0046982//protein heterodimerization activity	GO:0006325//chromatin organization;GO:0006334//nucleosome assembly
ENSMUSG00000044469	517	450	448	1191	978	1088	8.67	7.91	7.92	24.36	19.55	23.71	8.166666667	22.54	1.464668267	1.76E-14	1.68E-12	Tnfaip8l1	tumor necrosis factor, alpha-induced protein 8-like 1 [Source:MGI Symbol;Acc:MGI:1913693]	-	-	-	-	GO:0005737//cytoplasm	GO:0005515//protein binding	GO:0032007//negative regulation of TOR signaling;GO:0042981//regulation of apoptotic process
ENSMUSG00000025059	928	765	674	1677	1916	1401	8.64	7.46	6.61	19.09	21.26	16.98	7.57	19.11	1.335962573	2.79E-14	2.63E-12	Gk	glycerol kinase [Source:MGI Symbol;Acc:MGI:106594]	Metabolism;Organismal Systems;Metabolism	Global and overview maps;Endocrine system;Lipid metabolism	ko01100//Metabolic pathways;ko03320//PPAR signaling pathway;ko00561//Glycerolipid metabolism	K00864;K00864;K00864	GO:0005634//nucleus;GO:0005737//cytoplasm;GO:0005739//mitochondrion;GO:0005741//mitochondrial outer membrane;GO:0016020//membrane	GO:0000166//nucleotide binding;GO:0004370//glycerol kinase activity;GO:0005524//ATP binding;GO:0016301//kinase activity;GO:0016740//transferase activity;GO:0016773//phosphotransferase activity, alcohol group as acceptor;GO:0042393//histone binding	GO:0005975//carbohydrate metabolic process;GO:0006071//glycerol metabolic process;GO:0006072//glycerol-3-phosphate metabolic process;GO:0006641//triglyceride metabolic process;GO:0016310//phosphorylation;GO:0019217//regulation of fatty acid metabolic process;GO:0019563//glycerol catabolic process;GO:0042593//glucose homeostasis;GO:0045471//response to ethanol;GO:0046167//glycerol-3-phosphate bios…
ENSMUSG00000029161	8	6	2	51	77	69	0.22	0.17	0.06	1.72	2.54	2.48	0.15	2.246666667	3.904751685	3.01E-14	2.79E-12	Cgref1	cell growth regulator with EF hand domain 1 [Source:MGI Symbol;Acc:MGI:1915817]	-	-	-	-	-	GO:0005509//calcium ion binding	-
ENSMUSG00000021594	1409	1729	1918	503	466	592	21.27	27.34	30.49	9.26	8.38	11.61	26.36666667	9.75	-1.43524107	3.44E-14	3.17E-12	Srd5a1	steroid 5 alpha-reductase 1 [Source:MGI Symbol;Acc:MGI:98400]	Metabolism	Lipid metabolism	ko00140//Steroid hormone biosynthesis	K12343	GO:0005737//cytoplasm;GO:0016020//membrane;GO:0016021//integral component of membrane;GO:0043025//neuronal cell body;GO:0043209//myelin sheath;GO:0043231//intracellular membrane-bounded organelle;GO:0048471//perinuclear region of cytoplasm;GO:0070852//cell body fiber	GO:0003865//3-oxo-5-alpha-steroid 4-dehydrogenase activity;GO:0016627//oxidoreductase activity, acting on the CH-CH group of donors;GO:0033218//amide binding;GO:0047751//cholestenone 5-alpha-reductase activity;GO:0070402//NADPH binding	GO:0001655//urogenital system development;GO:0001889//liver development;GO:0006629//lipid metabolic process;GO:0006694//steroid biosynthetic process;GO:0006702//androgen biosynthetic process;GO:0006710//androgen catabolic process;GO:0008202//steroid metabolic process;GO:0008209//androgen metabolic process;GO:0008584//male gonad development;GO:0009267//cellular response to starvation;GO:0014070//r…
ENSMUSG00000022546	14017	12975	14771	6083	6196	5224	315.12	305.02	349.21	166.54	165.05	152.69	323.1166667	161.4266667	-1.001176246	3.57E-14	3.26E-12	Gpt	glutamic pyruvic transaminase, soluble [Source:MGI Symbol;Acc:MGI:95802]	Metabolism;Metabolism;Metabolism;Metabolism;Metabolism;Metabolism	Global and overview maps;Global and overview maps;Global and overview maps;Amino acid metabolism;Amino acid metabolism;Global and overview maps	ko01100//Metabolic pathways;ko01200//Carbon metabolism;ko01230//Biosynthesis of amino acids;ko00250//Alanine, aspartate and glutamate metabolism;ko00220//Arginine biosynthesis;ko01210//2-Oxocarboxylic acid metabolism	K00814;K00814;K00814;K00814;K00814;K00814	GO:0005615//extracellular space;GO:0005737//cytoplasm	GO:0003824//catalytic activity;GO:0004021//L-alanine:2-oxoglutarate aminotransferase activity;GO:0008483//transaminase activity;GO:0016740//transferase activity;GO:0030170//pyridoxal phosphate binding	GO:0009058//biosynthetic process;GO:0042853//L-alanine catabolic process
ENSMUSG00000022408	158	126	50	8	2	7	2.11	1.76	0.7	0.13	0.03	0.12	1.523333333	0.093333333	-4.028695433	4.07E-14	3.69E-12	Fam83f	family with sequence similarity 83, member F [Source:MGI Symbol;Acc:MGI:2146227]	-	-	-	-	-	-	-
ENSMUSG00000040562	2277	2808	2176	643	261	379	85.46	110.36	86.02	29.4	11.71	18.47	93.94666667	19.86	-2.241976351	4.43E-14	3.99E-12	Gstm2	glutathione S-transferase, mu 2 [Source:MGI Symbol;Acc:MGI:95861]	Human Diseases;Human Diseases;Human Diseases;Human Diseases;Metabolism;Human Diseases;Metabolism;Metabolism;Metabolism	Cancers;Cancers;Cardiovascular diseases;Cancers;Xenobiotics biodegradation and metabolism;Drug resistance;Xenobiotics biodegradation and metabolism;Xenobiotics biodegradation and metabolism;Metabolism of other amino acids	ko05200//Pathways in cancer;ko05225//Hepatocellular carcinoma;ko05418//Fluid shear stress and atherosclerosis;ko05204//Chemical carcinogenesis;ko00983//Drug metabolism - other enzymes;ko01524//Platinum drug resistance;ko00982//Drug metabolism - cytochrome P450;ko00980//Metabolism of xenobiotics by cytochrome P450;ko00480//Glutathione metabolism	K00799;K00799;K00799;K00799;K00799;K00799;K00799;K00799;K00799	GO:0005737//cytoplasm;GO:0005829//cytosol;GO:0005886//plasma membrane;GO:0032991//macromolecular complex;GO:0045171//intercellular bridge	GO:0004364//glutathione transferase activity;GO:0005515//protein binding;GO:0016740//transferase activity;GO:0019899//enzyme binding;GO:0042803//protein homodimerization activity;GO:0043295//glutathione binding	GO:0006749//glutathione metabolic process;GO:0018916//nitrobenzene metabolic process;GO:0042178//xenobiotic catabolic process;GO:0070458//cellular detoxification of nitrogen compound
ENSMUSG00000028961	1541	1830	1620	672	734	666	27.73	34.5	30.7	14.74	15.74	15.57	30.97666667	15.35	-1.012943252	4.72E-14	4.23E-12	Pgd	phosphogluconate dehydrogenase [Source:MGI Symbol;Acc:MGI:97553]	Metabolism;Metabolism;Metabolism;Metabolism	Global and overview maps;Global and overview maps;Metabolism of other amino acids;Carbohydrate metabolism	ko01100//Metabolic pathways;ko01200//Carbon metabolism;ko00480//Glutathione metabolism;ko00030//Pentose phosphate pathway	K00033;K00033;K00033;K00033	GO:0005737//cytoplasm;GO:0005829//cytosol;GO:0043231//intracellular membrane-bounded organelle	GO:0004616//phosphogluconate dehydrogenase (decarboxylating) activity;GO:0016491//oxidoreductase activity;GO:0030246//carbohydrate binding;GO:0031406//carboxylic acid binding;GO:0050661//NADP binding	GO:0005975//carbohydrate metabolic process;GO:0006098//pentose-phosphate shunt;GO:0006739//NADP metabolic process;GO:0009051//pentose-phosphate shunt, oxidative branch;GO:0019322//pentose biosynthetic process;GO:0019521//D-gluconate metabolic process;GO:0046177//D-gluconate catabolic process;GO:0055114//oxidation-reduction process
ENSMUSG00000045776	337	474	259	90	79	56	3.32	5.63	2.95	0.85	0.78	0.6	3.966666667	0.743333333	-2.415845958	5.06E-14	4.50E-12	Lrtm1	leucine-rich repeats and transmembrane domains 1 [Source:MGI Symbol;Acc:MGI:2442106]	-	-	-	-	GO:0016020//membrane;GO:0016021//integral component of membrane	GO:0005515//protein binding;GO:0008201//heparin binding;GO:0048495//Roundabout binding	GO:0007411//axon guidance;GO:0050919//negative chemotaxis;GO:0051965//positive regulation of synapse assembly
ENSMUSG00000039457	953	804	838	290	442	324	6.12	5.41	5.67	2.27	3.38	2.7	5.733333333	2.783333333	-1.042560462	6.98E-14	6.13E-12	Ppl	periplakin [Source:MGI Symbol;Acc:MGI:1194898]	-	-	-	-	GO:0005856//cytoskeleton	GO:0005515//protein binding	GO:0009612//response to mechanical stimulus
ENSMUSG00000030498	855	770	602	253	295	318	22.97	18.85	16.16	8.44	8.76	10.38	19.32666667	9.193333333	-1.071932877	9.12E-14	7.90E-12	Gas2	growth arrest specific 2 [Source:MGI Symbol;Acc:MGI:95657]	-	-	-	-	GO:0005737//cytoplasm;GO:0005856//cytoskeleton;GO:0016020//membrane	GO:0005515//protein binding;GO:0008017//microtubule binding	GO:0001544//initiation of primordial ovarian follicle growth;GO:0001547//antral ovarian follicle growth;GO:0006915//apoptotic process;GO:0007049//cell cycle;GO:0007050//cell cycle arrest;GO:0008360//regulation of cell shape;GO:0008593//regulation of Notch signaling pathway;GO:0030728//ovulation;GO:0071711//basement membrane organization
ENSMUSG00000028517	3186	2863	3030	4839	5399	5394	40.26	37.9	40.32	74.53	81.26	88.52	39.49333333	81.43666667	1.044069371	1.16E-13	9.98E-12	Plpp3	phospholipid phosphatase 3 [Source:MGI Symbol;Acc:MGI:1915166]	Metabolism;Environmental Information Processing;Human Diseases;Metabolism;Organismal Systems;Metabolism;Metabolism;Metabolism;Organismal Systems	Global and overview maps;Signal transduction;Cancers;Lipid metabolism;Immune system;Lipid metabolism;Lipid metabolism;Lipid metabolism;Digestive system	ko01100//Metabolic pathways;ko04072//Phospholipase D signaling pathway;ko05231//Choline metabolism in cancer;ko00564//Glycerophospholipid metabolism;ko04666//Fc gamma R-mediated phagocytosis;ko00561//Glycerolipid metabolism;ko00565//Ether lipid metabolism;ko00600//Sphingolipid metabolism;ko04975//Fat digestion and absorption	K01080;K01080;K01080;K01080;K01080;K01080;K01080;K01080;K01080	GO:0005783//endoplasmic reticulum;GO:0005789//endoplasmic reticulum membrane;GO:0005794//Golgi apparatus;GO:0005886//plasma membrane;GO:0005887//integral component of plasma membrane;GO:0016020//membrane;GO:0016021//integral component of membrane	GO:0005178//integrin binding;GO:0008195//phosphatidate phosphatase activity;GO:0016787//hydrolase activity;GO:0016791//phosphatase activity;GO:0042392//sphingosine-1-phosphate phosphatase activity;GO:0042577//lipid phosphatase activity	GO:0001568//blood vessel development;GO:0001702//gastrulation with mouth forming second;GO:0001933//negative regulation of protein phosphorylation;GO:0006644//phospholipid metabolic process;GO:0007155//cell adhesion;GO:0007275//multicellular organism development;GO:0030111//regulation of Wnt signaling pathway;GO:0034109//homotypic cell-cell adhesion;GO:0044328//canonical Wnt signaling pathway inv…
ENSMUSG00000052133	22	16	34	99	149	214	0.2	0.15	0.33	1.1	1.61	2.55	0.226666667	1.753333333	2.951456148	1.19E-13	1.02E-11	Sema5b	sema domain, seven thrombospondin repeats (type 1 and type 1-like), transmembrane domain (TM) and short cytoplasmic domain, (semaphorin) 5B [Source:MGI Symbol;Acc:MGI:107555]	Organismal Systems	Development	ko04360//Axon guidance	K06841	GO:0016020//membrane;GO:0016021//integral component of membrane	GO:0005515//protein binding;GO:0030215//semaphorin receptor binding	GO:0007275//multicellular organism development;GO:0007399//nervous system development;GO:0030154//cell differentiation;GO:0048675//axon extension;GO:0050908//detection of light stimulus involved in visual perception;GO:0097485//neuron projection guidance;GO:1990138//neuron projection extension
ENSMUSG00000028716	121	197	166	30	35	21	5.39	9.13	7.71	1.65	1.74	1.23	7.41	1.54	-2.266543192	1.39E-13	1.18E-11	Pdzk1ip1	PDZK1 interacting protein 1 [Source:MGI Symbol;Acc:MGI:1914432]	-	-	-	-	GO:0016020//membrane;GO:0016021//integral component of membrane	GO:0003674//molecular_function	GO:0008150//biological_process
ENSMUSG00000029122	291	272	261	93	95	100	3.68	3.57	3.25	1.74	1.46	1.47	3.5	1.556666667	-1.168894873	1.50E-13	1.26E-11	Evc	EvC ciliary complex subunit 1 [Source:MGI Symbol;Acc:MGI:1890596]	Environmental Information Processing	Signal transduction	ko04340//Hedgehog signaling pathway	K19605	GO:0005737//cytoplasm;GO:0005856//cytoskeleton;GO:0005886//plasma membrane;GO:0005929//cilium;GO:0016020//membrane;GO:0016021//integral component of membrane;GO:0036064//ciliary basal body;GO:0042995//cell projection;GO:0060170//ciliary membrane;GO:0098797//plasma membrane protein complex	GO:0005515//protein binding	GO:0003416//endochondral bone growth;GO:0007224//smoothened signaling pathway;GO:0045880//positive regulation of smoothened signaling pathway;GO:0051216//cartilage development
ENSMUSG00000028494	9681	7414	9145	16196	17151	17995	218.38	166.06	209.42	425.67	440.37	505.61	197.9533333	457.2166667	1.207717633	1.66E-13	1.39E-11	Plin2	perilipin 2 [Source:MGI Symbol;Acc:MGI:87920]	Organismal Systems	Endocrine system	ko03320//PPAR signaling pathway	K17284	GO:0005634//nucleus;GO:0005737//cytoplasm;GO:0005811//lipid particle;GO:0005829//cytosol;GO:0005886//plasma membrane;GO:0016020//membrane	GO:0005515//protein binding	GO:0014070//response to organic cyclic compound;GO:0015909//long-chain fatty acid transport;GO:0019915//lipid storage;GO:0042493//response to drug
ENSMUSG00000021198	4	2	10	59	82	59	0.02	0.01	0.05	0.37	0.5	0.39	0.026666667	0.42	3.977279923	1.99E-13	1.65E-11	Unc79	unc-79 homolog [Source:MGI Symbol;Acc:MGI:2684729]	-	-	-	-	GO:0005575//cellular_component;GO:0016020//membrane;GO:0016021//integral component of membrane	GO:0005515//protein binding	GO:0030534//adult behavior;GO:0035264//multicellular organism growth;GO:0048149//behavioral response to ethanol
ENSMUSG00000018604	328	284	139	1117	840	800	2.72	2.47	1.2	11.2	8.23	8.56	2.13	9.33	2.131023651	2.87E-13	2.34E-11	Tbx3	T-box 3 [Source:MGI Symbol;Acc:MGI:98495]	Cellular Processes	Cellular community - eukaryotes	ko04550//Signaling pathways regulating pluripotency of stem cells	K10177	GO:0005634//nucleus	GO:0000977//RNA polymerase II regulatory region sequence-specific DNA binding;GO:0000978//RNA polymerase II core promoter proximal region sequence-specific DNA binding;GO:0001085//RNA polymerase II transcription factor binding;GO:0001102//RNA polymerase II activating transcription factor binding;GO:0001227//transcriptional repressor activity, RNA polymerase II transcription regulatory region sequ…	GO:0000122//negative regulation of transcription from RNA polymerase II promoter;GO:0001501//skeletal system development;GO:0001568//blood vessel development;GO:0001701//in utero embryonic development;GO:0001708//cell fate specification;GO:0001947//heart looping;GO:0003007//heart morphogenesis;GO:0003151//outflow tract morphogenesis;GO:0003167//atrioventricular bundle cell differentiation;GO:0003…
ENSMUSG00000029311	3634	3033	3701	5886	10377	8023	79.45	69.47	85.24	156.91	270.35	227.83	78.05333333	218.3633333	1.484198475	3.35E-13	2.71E-11	Hsd17b11	hydroxysteroid (17-beta) dehydrogenase 11 [Source:MGI Symbol;Acc:MGI:2149821]	-	-	-	-	GO:0005737//cytoplasm;GO:0005783//endoplasmic reticulum;GO:0005811//lipid particle	GO:0004303//estradiol 17-beta-dehydrogenase activity;GO:0016229//steroid dehydrogenase activity;GO:0016491//oxidoreductase activity	GO:0006629//lipid metabolic process;GO:0006694//steroid biosynthetic process;GO:0006710//androgen catabolic process;GO:0055114//oxidation-reduction process
ENSMUSG00000037348	963	658	760	1387	2559	2247	21.93	14.29	17.89	37.95	66.76	66.49	18.03666667	57.06666667	1.661715555	3.81E-13	3.06E-11	Paqr7	progestin and adipoQ receptor family member VII [Source:MGI Symbol;Acc:MGI:1919154]	-	-	-	-	GO:0005886//plasma membrane;GO:0016020//membrane;GO:0016021//integral component of membrane	GO:0003707//steroid hormone receptor activity;GO:0005496//steroid binding;GO:0008289//lipid binding;GO:0038023//signaling receptor activity	GO:0007275//multicellular organism development;GO:0030154//cell differentiation;GO:0043401//steroid hormone mediated signaling pathway;GO:0048477//oogenesis;GO:0048545//response to steroid hormone
ENSMUSG00000028167	278	300	276	70	98	107	9.57	11.03	10.16	3	4.17	4.91	10.25333333	4.026666667	-1.348435049	4.15E-13	3.31E-11	Bdh2	3-hydroxybutyrate dehydrogenase, type 2 [Source:MGI Symbol;Acc:MGI:1917022]	Metabolism;Metabolism;Metabolism	Global and overview maps;Carbohydrate metabolism;Lipid metabolism	ko01100//Metabolic pathways;ko00650//Butanoate metabolism;ko00072//Synthesis and degradation of ketone bodies	K00019;K00019;K00019	GO:0005737//cytoplasm;GO:0005829//cytosol	GO:0003858//3-hydroxybutyrate dehydrogenase activity;GO:0016491//oxidoreductase activity;GO:0016628//oxidoreductase activity, acting on the CH-CH group of donors, NAD or NADP as acceptor;GO:0051287//NAD binding	GO:0006635//fatty acid beta-oxidation;GO:0019290//siderophore biosynthetic process;GO:0030855//epithelial cell differentiation;GO:0042168//heme metabolic process;GO:0055072//iron ion homeostasis;GO:0055114//oxidation-reduction process
ENSMUSG00000021947	643	770	647	244	224	274	17.14	21.51	18.17	7.93	7.11	9.49	18.94	8.176666667	-1.211851598	8.12E-13	6.43E-11	Cryl1	crystallin, lambda 1 [Source:MGI Symbol;Acc:MGI:1915881]	Metabolism;Metabolism	Global and overview maps;Carbohydrate metabolism	ko01100//Metabolic pathways;ko00040//Pentose and glucuronate interconversions	K13247;K13247	GO:0005737//cytoplasm;GO:0005829//cytosol	GO:0003857//3-hydroxyacyl-CoA dehydrogenase activity;GO:0016491//oxidoreductase activity;GO:0042803//protein homodimerization activity;GO:0050104//L-gulonate 3-dehydrogenase activity;GO:0070403//NAD+ binding	GO:0006631//fatty acid metabolic process;GO:0055114//oxidation-reduction process
ENSMUSG00000068101	148	258	261	49	30	32	5.96	10.23	10.21	2.07	1.47	1.47	8.8	1.67	-2.397655421	8.52E-13	6.67E-11	Cenpm	centromere protein M [Source:MGI Symbol;Acc:MGI:1913820]	-	-	-	-	GO:0000775//chromosome, centromeric region;GO:0000776//kinetochore;GO:0000777//condensed chromosome kinetochore;GO:0005634//nucleus;GO:0005694//chromosome;GO:0005737//cytoplasm;GO:0005829//cytosol	GO:0003674//molecular_function	GO:0008150//biological_process
ENSMUSG00000038217	2391	2538	1812	794	469	502	83.5	93.03	66.69	33.84	19.53	22.84	81.07333333	25.40333333	-1.674209646	8.67E-13	6.75E-11	Tlcd2	TLC domain containing 2 [Source:MGI Symbol;Acc:MGI:1917141]	-	-	-	-	GO:0005886//plasma membrane;GO:0016020//membrane;GO:0016021//integral component of membrane	GO:0003674//molecular_function	GO:0007009//plasma membrane organization;GO:0055091//phospholipid homeostasis;GO:0071709//membrane assembly;GO:0097035//regulation of membrane lipid distribution
ENSMUSG00000020873	1054	900	985	433	392	382	29.03	25.89	28.53	14.32	12.58	13.66	27.81666667	13.52	-1.040854397	8.73E-13	6.75E-11	Slc35b1	solute carrier family 35, member B1 [Source:MGI Symbol;Acc:MGI:1343133]	-	-	-	-	GO:0005783//endoplasmic reticulum;GO:0005789//endoplasmic reticulum membrane;GO:0016020//membrane;GO:0016021//integral component of membrane;GO:0030173//integral component of Golgi membrane;GO:0030176//integral component of endoplasmic reticulum membrane	GO:0005459//UDP-galactose transmembrane transporter activity;GO:0005460//UDP-glucose transmembrane transporter activity;GO:0022857//transmembrane transporter activity	GO:0008643//carbohydrate transport;GO:0015786//UDP-glucose transport;GO:0055085//transmembrane transport;GO:0072334//UDP-galactose transmembrane transport
ENSMUSG00000022210	1930	1908	2149	3454	4036	3646	65.96	68.45	78.87	149.14	161.31	166.17	71.09333333	158.8733333	1.160090806	1.17E-12	8.98E-11	Dhrs4	dehydrogenase/reductase (SDR family) member 4 [Source:MGI Symbol;Acc:MGI:90169]	Metabolism;Metabolism;Cellular Processes	Global and overview maps;Metabolism of cofactors and vitamins;Transport and catabolism	ko01100//Metabolic pathways;ko00830//Retinol metabolism;ko04146//Peroxisome	K11147;K11147;K11147	GO:0005634//nucleus;GO:0005739//mitochondrion;GO:0005777//peroxisome;GO:0005778//peroxisomal membrane	GO:0000253//3-keto sterol reductase activity;GO:0001758//retinal dehydrogenase activity;GO:0004090//carbonyl reductase (NADPH) activity;GO:0016491//oxidoreductase activity;GO:0016655//oxidoreductase activity, acting on NAD(P)H, quinone or similar compound as acceptor;GO:0018455//alcohol dehydrogenase [NAD(P)+] activity	GO:0006066//alcohol metabolic process;GO:0008202//steroid metabolic process;GO:0042180//cellular ketone metabolic process;GO:0042574//retinal metabolic process;GO:0051262//protein tetramerization;GO:0055114//oxidation-reduction process
ENSMUSG00000038641	5055	4093	4087	1991	1866	1479	74.76	63.41	63.65	35.89	32.87	28.41	67.27333333	32.39	-1.054486276	1.36E-12	1.03E-10	Akr1d1	aldo-keto reductase family 1, member D1 [Source:MGI Symbol;Acc:MGI:2384785]	Metabolism;Metabolism;Metabolism	Global and overview maps;Lipid metabolism;Lipid metabolism	ko01100//Metabolic pathways;ko00140//Steroid hormone biosynthesis;ko00120//Primary bile acid biosynthesis	K00251;K00251;K00251	GO:0005737//cytoplasm;GO:0005829//cytosol	GO:0004032//alditol:NADP+ 1-oxidoreductase activity;GO:0008106//alcohol dehydrogenase (NADP+) activity;GO:0016229//steroid dehydrogenase activity;GO:0016491//oxidoreductase activity;GO:0047086//ketosteroid monooxygenase activity;GO:0047568//3-oxo-5-beta-steroid 4-dehydrogenase activity;GO:0047787//delta4-3-oxosteroid 5beta-reductase activity	GO:0006629//lipid metabolic process;GO:0006699//bile acid biosynthetic process;GO:0006707//cholesterol catabolic process;GO:0007586//digestion;GO:0008202//steroid metabolic process;GO:0008207//C21-steroid hormone metabolic process;GO:0008209//androgen metabolic process;GO:0016042//lipid catabolic process;GO:0030573//bile acid catabolic process;GO:0055114//oxidation-reduction process
ENSMUSG00000034220	195	100	123	321	491	568	1.86	1	1.24	3.74	5.59	7.05	1.366666667	5.46	1.998239542	1.40E-12	1.06E-10	Gpc1	glypican 1 [Source:MGI Symbol;Acc:MGI:1194891]	Human Diseases;Human Diseases	Cancers;Cardiovascular diseases	ko05205//Proteoglycans in cancer;ko05418//Fluid shear stress and atherosclerosis	K08107;K08107	GO:0005576//extracellular region;GO:0005615//extracellular space;GO:0005654//nucleoplasm;GO:0005768//endosome;GO:0005796//Golgi lumen;GO:0005829//cytosol;GO:0005886//plasma membrane;GO:0009986//cell surface;GO:0016020//membrane;GO:0031012//extracellular matrix;GO:0031225//anchored component of membrane;GO:0043025//neuronal cell body;GO:0045121//membrane raft;GO:0045202//synapse;GO:0046658//anchor…	GO:0005507//copper ion binding;GO:0017134//fibroblast growth factor binding;GO:0043236//laminin binding;GO:0070052//collagen V binding	GO:0009966//regulation of signal transduction;GO:0014037//Schwann cell differentiation;GO:0016477//cell migration;GO:0030200//heparan sulfate proteoglycan catabolic process;GO:0032288//myelin assembly;GO:0040037//negative regulation of fibroblast growth factor receptor signaling pathway;GO:2001016//positive regulation of skeletal muscle cell differentiation
ENSMUSG00000041653	66	97	47	1	4	1	2.01	3.09	1.5	0.04	0.14	0.04	2.2	0.073333333	-4.906890596	1.57E-12	1.18E-10	Pnpla3	patatin-like phospholipase domain containing 3 [Source:MGI Symbol;Acc:MGI:2151796]	Metabolism;Metabolism	Global and overview maps;Lipid metabolism	ko01100//Metabolic pathways;ko00561//Glycerolipid metabolism	K13534;K13534	GO:0005811//lipid particle;GO:0016020//membrane;GO:0016021//integral component of membrane	GO:0003841//1-acylglycerol-3-phosphate O-acyltransferase activity;GO:0004623//phospholipase A2 activity;GO:0004806//triglyceride lipase activity;GO:0016787//hydrolase activity;GO:0035727//lysophosphatidic acid binding;GO:0036042//long-chain fatty acyl-CoA binding;GO:0042171//lysophosphatidic acid acyltransferase activity;GO:0051264//mono-olein transacylation activity;GO:0051265//diolein transacyl…	GO:0001676//long-chain fatty acid metabolic process;GO:0006629//lipid metabolic process;GO:0006650//glycerophospholipid metabolic process;GO:0006654//phosphatidic acid biosynthetic process;GO:0016042//lipid catabolic process;GO:0019432//triglyceride biosynthetic process;GO:0019433//triglyceride catabolic process;GO:0034389//lipid particle organization;GO:0036153//triglyceride acyl-chain remodeling
ENSMUSG00000041293	147	196	181	34	31	50	1.52	2.13	1.97	0.43	0.38	0.67	1.873333333	0.493333333	-1.924972955	1.83E-12	1.36E-10	Adgrf1	adhesion G protein-coupled receptor F1 [Source:MGI Symbol;Acc:MGI:1924846]	-	-	-	-	GO:0005886//plasma membrane;GO:0016020//membrane;GO:0016021//integral component of membrane	GO:0004888//transmembrane signaling receptor activity;GO:0004930//G-protein coupled receptor activity;GO:0005515//protein binding	GO:0007165//signal transduction;GO:0007166//cell surface receptor signaling pathway;GO:0007186//G-protein coupled receptor signaling pathway;GO:0007189//adenylate cyclase-activating G-protein coupled receptor signaling pathway;GO:0007416//synapse assembly;GO:0007613//memory;GO:0031175//neuron projection development;GO:0032793//positive regulation of CREB transcription factor activity
ENSMUSG00000031775	374	262	272	877	681	698	9.38	7.06	6.54	22.15	18.31	18.79	7.66	19.75	1.366436356	1.84E-12	1.36E-10	Pllp	plasma membrane proteolipid [Source:MGI Symbol;Acc:MGI:1915051]	-	-	-	-	GO:0016020//membrane;GO:0016021//integral component of membrane;GO:0043218//compact myelin;GO:0045121//membrane raft	GO:0019911//structural constituent of myelin sheath	GO:0006811//ion transport;GO:0009611//response to wounding;GO:0042552//myelination
ENSMUSG00000004951	385	395	488	1428	1403	857	17.02	18.29	22.72	76.94	73.87	49.2	19.34333333	66.67	1.785201299	3.48E-12	2.54E-10	Hspb1	heat shock protein 1 [Source:MGI Symbol;Acc:MGI:96240]	Environmental Information Processing;Human Diseases;Human Diseases;Environmental Information Processing	Signal transduction;Infectious diseases;Infectious diseases;Signal transduction	ko04010//MAPK signaling pathway;ko05169//Epstein-Barr virus infection;ko05146//Amoebiasis;ko04370//VEGF signaling pathway	K04455;K04455;K04455;K04455	GO:0000502//proteasome complex;GO:0005634//nucleus;GO:0005737//cytoplasm;GO:0005819//spindle;GO:0005856//cytoskeleton;GO:0005886//plasma membrane;GO:0030018//Z disc;GO:0030424//axon;GO:0030425//dendrite;GO:0031430//M band;GO:0031674//I band;GO:0043204//perikaryon;GO:0043292//contractile fiber;GO:0045202//synapse;GO:0097512//cardiac myofibril;GO:0098839//postsynaptic density membrane;GO:1904115//a…	GO:0005080//protein kinase C binding;GO:0008426//protein kinase C inhibitor activity;GO:0019901//protein kinase binding;GO:0042802//identical protein binding;GO:0042803//protein homodimerization activity;GO:0043130//ubiquitin binding;GO:0044183//protein binding involved in protein folding	GO:0001932//regulation of protein phosphorylation;GO:0006469//negative regulation of protein kinase activity;GO:0006986//response to unfolded protein;GO:0009615//response to virus;GO:0010976//positive regulation of neuron projection development;GO:0032731//positive regulation of interleukin-1 beta production;GO:0035556//intracellular signal transduction;GO:0035924//cellular response to vascular e…
ENSMUSG00000056133	44	67	61	177	178	192	0.66	1.08	0.97	3.42	3.28	4	0.903333333	3.566666667	1.98124604	4.19E-12	3.04E-10	Unc93a2	unc-93 homolog A2 [Source:MGI Symbol;Acc:MGI:3712668]	-	-	-	-	GO:0005886//plasma membrane;GO:0016020//membrane;GO:0016021//integral component of membrane	GO:0003674//molecular_function	GO:0008150//biological_process
ENSMUSG00000046179	56	72	87	238	590	233	0.61	0.82	0.99	3.16	7.62	3.3	0.806666667	4.693333333	2.540568381	4.28E-12	3.09E-10	E2f8	E2F transcription factor 8 [Source:MGI Symbol;Acc:MGI:1922038]	-	-	-	-	GO:0005634//nucleus;GO:0005667//transcription factor complex;GO:0005730//nucleolus;GO:0005829//cytosol;GO:0090575//RNA polymerase II transcription factor complex	GO:0000978//RNA polymerase II core promoter proximal region sequence-specific DNA binding;GO:0000981//RNA polymerase II transcription factor activity, sequence-specific DNA binding;GO:0000987//core promoter proximal region sequence-specific DNA binding;GO:0001227//transcriptional repressor activity, RNA polymerase II transcription regulatory region sequence-specific binding;GO:0003677//DNA bindin…	GO:0000122//negative regulation of transcription from RNA polymerase II promoter;GO:0001890//placenta development;GO:0002040//sprouting angiogenesis;GO:0006355//regulation of transcription, DNA-templated;GO:0007049//cell cycle;GO:0008283//cell proliferation;GO:0032466//negative regulation of cytokinesis;GO:0032877//positive regulation of DNA endoreduplication;GO:0033301//cell cycle comprising mit…
ENSMUSG00000015312	32	49	36	390	196	138	0.99	1.6	1.18	14.78	7.26	5.57	1.256666667	9.203333333	2.872554459	4.94E-12	3.55E-10	Gadd45b	growth arrest and DNA-damage-inducible 45 beta [Source:MGI Symbol;Acc:MGI:107776]	Human Diseases;Environmental Information Processing;Human Diseases;Cellular Processes;Human Diseases;Human Diseases;Human Diseases;Cellular Processes;Environmental Information Processing;Cellular Processes;Environmental Information Processing;Human Diseases;Human Diseases;Human Diseases;Human Diseases;Human Diseases;Cellular Processes;Human Diseases;Human Diseases;Human Diseases;Human Diseases;Hu…	Cancers;Signal transduction;Cancers;Cell growth and death;Cancers;Cancers;Cancers;Cell growth and death;Signal transduction;Cell growth and death;Signal transduction;Cancers;Cancers;Cancers;Cancers;Cancers;Cell growth and death;Cancers;Cancers;Cancers;Cancers;Cancers	ko05200//Pathways in cancer;ko04010//MAPK signaling pathway;ko05202//Transcriptional misregulation in cancers;ko04218//Cellular senescence;ko05225//Hepatocellular carcinoma;ko05226//Gastric cancer;ko05224//Breast cancer;ko04210//Apoptosis;ko04068//FoxO signaling pathway;ko04110//Cell cycle;ko04064//NF-kappa B signaling pathway;ko05222//Small cell lung cancer;ko05210//Colorectal cancer;ko05220//Ch…	K04402;K04402;K04402;K04402;K04402;K04402;K04402;K04402;K04402;K04402;K04402;K04402;K04402;K04402;K04402;K04402;K04402;K04402;K04402;K04402;K04402;K04402	GO:0005634//nucleus;GO:0005737//cytoplasm	GO:0005515//protein binding	GO:0000185//activation of MAPKKK activity;GO:0000186//activation of MAPKK activity;GO:0006469//negative regulation of protein kinase activity;GO:0006915//apoptotic process;GO:0007275//multicellular organism development;GO:0030154//cell differentiation;GO:0043065//positive regulation of apoptotic process;GO:0046330//positive regulation of JNK cascade;GO:0051726//regulation of cell cycle;GO:1900745…
ENSMUSG00000048486	839	534	892	1603	2236	1850	8.44	5.63	9.45	19.66	26.8	24.18	7.84	23.54666667	1.586597283	5.28E-12	3.77E-10	Fitm2	fat storage-inducing transmembrane protein 2 [Source:MGI Symbol;Acc:MGI:2444508]	-	-	-	-	GO:0005739//mitochondrion;GO:0005783//endoplasmic reticulum;GO:0005789//endoplasmic reticulum membrane;GO:0016020//membrane;GO:0016021//integral component of membrane;GO:0030176//integral component of endoplasmic reticulum membrane	GO:0003674//molecular_function	GO:0007010//cytoskeleton organization;GO:0008654//phospholipid biosynthetic process;GO:0010866//regulation of triglyceride biosynthetic process;GO:0010890//positive regulation of sequestering of triglyceride;GO:0019915//lipid storage;GO:0022604//regulation of cell morphogenesis;GO:0030730//sequestering of triglyceride;GO:0034389//lipid particle organization;GO:0035356//cellular triglyceride homeo…
ENSMUSG00000032557	446	460	371	166	184	180	7.51	8	6.75	3.36	3.64	3.88	7.42	3.626666667	-1.032775036	6.80E-12	4.81E-10	Uba5	ubiquitin-like modifier activating enzyme 5 [Source:MGI Symbol;Acc:MGI:1913913]	-	-	-	-	GO:0005634//nucleus;GO:0005737//cytoplasm;GO:0005794//Golgi apparatus;GO:0005829//cytosol;GO:0043231//intracellular membrane-bounded organelle	GO:0000166//nucleotide binding;GO:0005524//ATP binding;GO:0008641//small protein activating enzyme activity;GO:0046872//metal ion binding;GO:0071566//UFM1 activating enzyme activity	GO:0032446//protein modification by small protein conjugation;GO:0033146//regulation of intracellular estrogen receptor signaling pathway;GO:0034976//response to endoplasmic reticulum stress;GO:0050905//neuromuscular process;GO:0071569//protein ufmylation;GO:1990592//protein K69-linked ufmylation
ENSMUSG00000063229	15070	15402	15271	38288	29184	32104	380.86	407.36	404.47	1214.59	875.51	1073.17	397.5633333	1054.423333	1.407197591	6.84E-12	4.81E-10	Ldha	lactate dehydrogenase A [Source:MGI Symbol;Acc:MGI:96759]	Metabolism;Environmental Information Processing;Organismal Systems;Metabolism;Human Diseases;Metabolism;Metabolism;Metabolism	Global and overview maps;Signal transduction;Endocrine system;Carbohydrate metabolism;Cancers;Amino acid metabolism;Carbohydrate metabolism;Carbohydrate metabolism	ko01100//Metabolic pathways;ko04066//HIF-1 signaling pathway;ko04922//Glucagon signaling pathway;ko00010//Glycolysis / Gluconeogenesis;ko05230//Central carbon metabolism in cancer;ko00270//Cysteine and methionine metabolism;ko00620//Pyruvate metabolism;ko00640//Propanoate metabolism	K00016;K00016;K00016;K00016;K00016;K00016;K00016;K00016	GO:0005737//cytoplasm;GO:0005739//mitochondrion;GO:0005829//cytosol;GO:0035686//sperm fibrous sheath	GO:0003824//catalytic activity;GO:0004457//lactate dehydrogenase activity;GO:0004459//L-lactate dehydrogenase activity;GO:0005515//protein binding;GO:0016491//oxidoreductase activity;GO:0016616//oxidoreductase activity, acting on the CH-OH group of donors, NAD or NADP as acceptor;GO:0019900//kinase binding;GO:0042802//identical protein binding;GO:0051287//NAD binding	GO:0001666//response to hypoxia;GO:0005975//carbohydrate metabolic process;GO:0006089//lactate metabolic process;GO:0007584//response to nutrient;GO:0009749//response to glucose;GO:0014070//response to organic cyclic compound;GO:0019244//lactate biosynthetic process from pyruvate;GO:0019661//glucose catabolic process to lactate via pyruvate;GO:0019674//NAD metabolic process;GO:0019752//carboxylic…
ENSMUSG00000041779	262	213	257	438	529	496	1.61	1.37	1.66	3.28	3.87	3.96	1.546666667	3.703333333	1.259662106	9.68E-12	6.68E-10	Tram2	translocating chain-associating membrane protein 2 [Source:MGI Symbol;Acc:MGI:1924817]	-	-	-	-	GO:0005791//rough endoplasmic reticulum;GO:0016020//membrane;GO:0016021//integral component of membrane	GO:0005515//protein binding	GO:0006616//SRP-dependent cotranslational protein targeting to membrane, translocation;GO:0015031//protein transport;GO:0032964//collagen biosynthetic process;GO:0045048//protein insertion into ER membrane
ENSMUSG00000024580	271	347	485	922	1346	1048	2.68	3.59	5.05	11.12	15.86	13.46	3.773333333	13.48	1.836909039	9.71E-12	6.68E-10	Grpel2	GrpE-like 2, mitochondrial [Source:MGI Symbol;Acc:MGI:1334416]	-	-	-	-	GO:0001405//presequence translocase-associated import motor;GO:0005739//mitochondrion;GO:0005743//mitochondrial inner membrane;GO:0005759//mitochondrial matrix	GO:0000774//adenyl-nucleotide exchange factor activity;GO:0042803//protein homodimerization activity;GO:0051082//unfolded protein binding;GO:0051087//chaperone binding	GO:0006457//protein folding;GO:0030150//protein import into mitochondrial matrix;GO:0050790//regulation of catalytic activity
ENSMUSG00000020532	4945	4191	4666	1376	1855	2239	31.24	25.74	35.83	11.3	15.87	17.25	30.93666667	14.80666667	-1.063070867	1.01E-11	6.89E-10	Acaca	acetyl-Coenzyme A carboxylase alpha [Source:MGI Symbol;Acc:MGI:108451]	Metabolism;Organismal Systems;Environmental Information Processing;Organismal Systems;Metabolism;Metabolism;Metabolism;Metabolism	Global and overview maps;Endocrine system;Signal transduction;Endocrine system;Global and overview maps;Carbohydrate metabolism;Carbohydrate metabolism;Lipid metabolism	ko01100//Metabolic pathways;ko04910//Insulin signaling pathway;ko04152//AMPK signaling pathway;ko04922//Glucagon signaling pathway;ko01212//Fatty acid metabolism;ko00620//Pyruvate metabolism;ko00640//Propanoate metabolism;ko00061//Fatty acid biosynthesis	K11262;K11262;K11262;K11262;K11262;K11262;K11262;K11262	GO:0001650//fibrillar center;GO:0005737//cytoplasm;GO:0005739//mitochondrion;GO:0005829//cytosol;GO:0015629//actin cytoskeleton	GO:0000166//nucleotide binding;GO:0003824//catalytic activity;GO:0003989//acetyl-CoA carboxylase activity;GO:0004075//biotin carboxylase activity;GO:0005515//protein binding;GO:0005524//ATP binding;GO:0009374//biotin binding;GO:0016874//ligase activity;GO:0019900//kinase binding;GO:0042802//identical protein binding;GO:0046872//metal ion binding	GO:0001894//tissue homeostasis;GO:0006084//acetyl-CoA metabolic process;GO:0006629//lipid metabolic process;GO:0006631//fatty acid metabolic process;GO:0006633//fatty acid biosynthetic process;GO:0008152//metabolic process;GO:0014070//response to organic cyclic compound;GO:0019538//protein metabolic process;GO:0051289//protein homotetramerization;GO:0055088//lipid homeostasis;GO:0071380//cellular…
ENSMUSG00000061825	1144	1549	1616	36	107	151	23.18	32.88	34.48	0.89	2.58	3.97	30.18	2.48	-3.60518078	1.08E-11	7.38E-10	Ces2c	carboxylesterase 2C [Source:MGI Symbol;Acc:MGI:2385905]	Metabolism	Xenobiotics biodegradation and metabolism	ko00983//Drug metabolism - other enzymes	K03927	GO:0005615//extracellular space;GO:0005783//endoplasmic reticulum;GO:0043231//intracellular membrane-bounded organelle	GO:0016787//hydrolase activity;GO:0047619//acylcarnitine hydrolase activity;GO:0052689//carboxylic ester hydrolase activity	-
ENSMUSG00000046598	5304	5306	7091	10583	18217	16980	115.2	121.62	163.7	284.21	479.69	490.66	133.5066667	418.1866667	1.647235279	1.30E-11	8.71E-10	Bdh1	3-hydroxybutyrate dehydrogenase, type 1 [Source:MGI Symbol;Acc:MGI:1919161]	Metabolism;Metabolism;Metabolism	Global and overview maps;Carbohydrate metabolism;Lipid metabolism	ko01100//Metabolic pathways;ko00650//Butanoate metabolism;ko00072//Synthesis and degradation of ketone bodies	K00019;K00019;K00019	GO:0005654//nucleoplasm;GO:0005739//mitochondrion;GO:0005743//mitochondrial inner membrane;GO:0005759//mitochondrial matrix;GO:0016020//membrane;GO:0099617//matrix side of mitochondrial inner membrane	GO:0003824//catalytic activity;GO:0003858//3-hydroxybutyrate dehydrogenase activity;GO:0005543//phospholipid binding;GO:0016491//oxidoreductase activity	GO:0008152//metabolic process;GO:0055114//oxidation-reduction process
ENSMUSG00000021364	7736	7861	9035	14855	16313	14995	80.42	85.62	98.92	188.23	202.02	202.46	88.32	197.57	1.16155182	1.34E-11	8.96E-10	Elovl2	elongation of very long chain fatty acids (FEN1/Elo2, SUR4/Elo3, yeast)-like 2 [Source:MGI Symbol;Acc:MGI:1858960]	Metabolism;Metabolism;Metabolism;Metabolism	Global and overview maps;Global and overview maps;Lipid metabolism;Lipid metabolism	ko01100//Metabolic pathways;ko01212//Fatty acid metabolism;ko00062//Fatty acid elongation;ko01040//Biosynthesis of unsaturated fatty acids	K10205;K10205;K10205;K10205	GO:0005783//endoplasmic reticulum;GO:0005789//endoplasmic reticulum membrane;GO:0016020//membrane;GO:0016021//integral component of membrane;GO:0030176//integral component of endoplasmic reticulum membrane	GO:0009922//fatty acid elongase activity;GO:0016740//transferase activity;GO:0016747//transferase activity, transferring acyl groups other than amino-acyl groups	GO:0000038//very long-chain fatty acid metabolic process;GO:0006629//lipid metabolic process;GO:0006631//fatty acid metabolic process;GO:0006633//fatty acid biosynthetic process;GO:0006636//unsaturated fatty acid biosynthetic process;GO:0019367//fatty acid elongation, saturated fatty acid;GO:0030148//sphingolipid biosynthetic process;GO:0034625//fatty acid elongation, monounsaturated fatty acid;G…
ENSMUSG00000042010	4634	6052	6246	2069	1997	1307	21.63	30	30.93	11.92	11.42	9.25	27.52	10.86333333	-1.341013619	1.42E-11	9.45E-10	Acacb	acetyl-Coenzyme A carboxylase beta [Source:MGI Symbol;Acc:MGI:2140940]	Metabolism;Organismal Systems;Environmental Information Processing;Human Diseases;Organismal Systems;Organismal Systems;Metabolism;Metabolism;Metabolism	Global and overview maps;Endocrine system;Signal transduction;Endocrine and metabolic diseases;Endocrine system;Endocrine system;Carbohydrate metabolism;Carbohydrate metabolism;Lipid metabolism	ko01100//Metabolic pathways;ko04910//Insulin signaling pathway;ko04152//AMPK signaling pathway;ko04931//Insulin resistance;ko04922//Glucagon signaling pathway;ko04920//Adipocytokine signaling pathway;ko00620//Pyruvate metabolism;ko00640//Propanoate metabolism;ko00061//Fatty acid biosynthesis	K01946;K01946;K01946;K01946;K01946;K01946;K01946;K01946;K01946	GO:0005634//nucleus;GO:0005739//mitochondrion;GO:0012505//endomembrane system;GO:0016020//membrane	GO:0000166//nucleotide binding;GO:0003824//catalytic activity;GO:0003989//acetyl-CoA carboxylase activity;GO:0004075//biotin carboxylase activity;GO:0005524//ATP binding;GO:0009374//biotin binding;GO:0016874//ligase activity;GO:0042802//identical protein binding;GO:0046872//metal ion binding	GO:0006084//acetyl-CoA metabolic process;GO:0006629//lipid metabolic process;GO:0006631//fatty acid metabolic process;GO:0006633//fatty acid biosynthetic process;GO:0008152//metabolic process;GO:0010629//negative regulation of gene expression;GO:0010884//positive regulation of lipid storage;GO:0010906//regulation of glucose metabolic process;GO:0014070//response to organic cyclic compound;GO:0031…
ENSMUSG00000035561	4500	3337	3220	1154	477	804	80.82	61.12	60.47	24.43	10.46	18.14	67.47	17.67666667	-1.932399914	1.44E-11	9.48E-10	Aldh1b1	aldehyde dehydrogenase 1 family, member B1 [Source:MGI Symbol;Acc:MGI:1919785]	Metabolism;Metabolism;Metabolism;Metabolism;Metabolism;Metabolism;Metabolism;Metabolism;Metabolism;Metabolism;Metabolism;Metabolism	Global and overview maps;Carbohydrate metabolism;Lipid metabolism;Amino acid metabolism;Amino acid metabolism;Lipid metabolism;Amino acid metabolism;Amino acid metabolism;Carbohydrate metabolism;Metabolism of other amino acids;Carbohydrate metabolism;Amino acid metabolism	ko01100//Metabolic pathways;ko00010//Glycolysis / Gluconeogenesis;ko00561//Glycerolipid metabolism;ko00310//Lysine degradation;ko00280//Valine, leucine and isoleucine degradation;ko00071//Fatty acid degradation;ko00330//Arginine and proline metabolism;ko00380//Tryptophan metabolism;ko00620//Pyruvate metabolism;ko00410//beta-Alanine metabolism;ko00053//Ascorbate and aldarate metabolism;ko00340//Hi…	K00128;K00128;K00128;K00128;K00128;K00128;K00128;K00128;K00128;K00128;K00128;K00128	GO:0005654//nucleoplasm;GO:0005739//mitochondrion;GO:0005759//mitochondrial matrix;GO:0043231//intracellular membrane-bounded organelle	GO:0004029//aldehyde dehydrogenase (NAD) activity;GO:0016491//oxidoreductase activity;GO:0016620//oxidoreductase activity, acting on the aldehyde or oxo group of donors, NAD or NADP as acceptor;GO:0043878//glyceraldehyde-3-phosphate dehydrogenase (NAD+) (non-phosphorylating) activity	GO:0006068//ethanol catabolic process;GO:0055114//oxidation-reduction process
ENSMUSG00000096188	901	697	812	1253	1585	1502	4.65	3.77	4.41	7.88	9.74	10.07	4.276666667	9.23	1.109843883	1.68E-11	1.11E-09	Cmtm4	CKLF-like MARVEL transmembrane domain containing 4 [Source:MGI Symbol;Acc:MGI:2142888]	-	-	-	-	GO:0016020//membrane;GO:0016021//integral component of membrane	GO:0003674//molecular_function	GO:0008150//biological_process
ENSMUSG00000046402	788	991	511	245	177	195	11.86	15.63	8.1	4.49	3.17	3.81	11.86333333	3.823333333	-1.633606541	1.73E-11	1.13E-09	Rbp1	retinol binding protein 1, cellular [Source:MGI Symbol;Acc:MGI:97876]	-	-	-	-	GO:0005654//nucleoplasm;GO:0005737//cytoplasm;GO:0005811//lipid particle;GO:0005829//cytosol;GO:0044297//cell body	GO:0005501//retinoid binding;GO:0008289//lipid binding;GO:0016918//retinal binding;GO:0019841//retinol binding;GO:1904768//all-trans-retinol binding	GO:0002138//retinoic acid biosynthetic process;GO:0006776//vitamin A metabolic process;GO:0030852//regulation of granulocyte differentiation;GO:0033189//response to vitamin A;GO:0042572//retinol metabolic process;GO:0042573//retinoic acid metabolic process;GO:0055088//lipid homeostasis
ENSMUSG00000044367	22	14	25	105	100	76	0.35	0.23	0.75	2.02	2.09	1.56	0.443333333	1.89	2.091922489	1.88E-11	1.22E-09	Slc16a13	solute carrier family 16 (monocarboxylic acid transporters), member 13 [Source:MGI Symbol;Acc:MGI:1916559]	-	-	-	-	GO:0000139//Golgi membrane;GO:0005794//Golgi apparatus;GO:0005886//plasma membrane;GO:0005887//integral component of plasma membrane;GO:0016020//membrane;GO:0016021//integral component of membrane	GO:0008028//monocarboxylic acid transmembrane transporter activity;GO:0015293//symporter activity	GO:0015718//monocarboxylic acid transport;GO:0055085//transmembrane transport
ENSMUSG00000006390	1795	1448	1131	544	681	655	54.76	45.88	35.89	19.17	23.34	24.9	45.51	22.47	-1.018183462	1.94E-11	1.25E-09	Elovl1	elongation of very long chain fatty acids (FEN1/Elo2, SUR4/Elo3, yeast)-like 1 [Source:MGI Symbol;Acc:MGI:1858959]	Metabolism;Metabolism	Global and overview maps;Lipid metabolism	ko01100//Metabolic pathways;ko00062//Fatty acid elongation	K10247;K10247	GO:0005783//endoplasmic reticulum;GO:0005789//endoplasmic reticulum membrane;GO:0016020//membrane;GO:0016021//integral component of membrane;GO:0030176//integral component of endoplasmic reticulum membrane	GO:0009922//fatty acid elongase activity;GO:0016740//transferase activity	GO:0006629//lipid metabolic process;GO:0006631//fatty acid metabolic process;GO:0006633//fatty acid biosynthetic process;GO:0006636//unsaturated fatty acid biosynthetic process;GO:0019367//fatty acid elongation, saturated fatty acid;GO:0030148//sphingolipid biosynthetic process;GO:0034625//fatty acid elongation, monounsaturated fatty acid;GO:0034626//fatty acid elongation, polyunsaturated fatty a…
ENSMUSG00000053219	286	282	339	110	95	78	8.53	8.5	10.24	3.8	3.2	2.93	9.09	3.31	-1.457449077	2.29E-11	1.46E-09	Raet1e	retinoic acid early transcript 1E [Source:MGI Symbol;Acc:MGI:2675273]	Organismal Systems	Immune system	ko04650//Natural killer cell mediated cytotoxicity	K07987	GO:0005615//extracellular space;GO:0005886//plasma membrane;GO:0009897//external side of plasma membrane;GO:0016020//membrane;GO:0016021//integral component of membrane;GO:0031225//anchored component of membrane;GO:0044214//spanning component of plasma membrane;GO:0046658//anchored component of plasma membrane	GO:0046703//natural killer cell lectin-like receptor binding	GO:0001913//T cell mediated cytotoxicity;GO:0006955//immune response;GO:0045954//positive regulation of natural killer cell mediated cytotoxicity
ENSMUSG00000026489	26509	26368	19293	7611	2998	5005	785.89	703.87	590.69	257.26	99.38	177.17	693.4833333	177.9366667	-1.962497379	3.17E-11	1.99E-09	Coq8a	coenzyme Q8A [Source:MGI Symbol;Acc:MGI:1914676]	-	-	-	-	GO:0005739//mitochondrion;GO:0016020//membrane;GO:0016021//integral component of membrane;GO:0031314//extrinsic component of mitochondrial inner membrane	GO:0000166//nucleotide binding;GO:0005524//ATP binding;GO:0016301//kinase activity;GO:0016740//transferase activity;GO:0043531//ADP binding	GO:0006468//protein phosphorylation;GO:0006744//ubiquinone biosynthetic process;GO:0016310//phosphorylation
ENSMUSG00000056429	2875	2308	2909	4723	5094	4942	22.89	19.25	24.39	45.84	48.32	51.11	22.17666667	48.42333333	1.126659861	3.31E-11	2.07E-09	Tgoln1	trans-golgi network protein [Source:MGI Symbol;Acc:MGI:105080]	-	-	-	-	GO:0005768//endosome;GO:0005794//Golgi apparatus;GO:0005802//trans-Golgi network;GO:0005886//plasma membrane;GO:0016020//membrane;GO:0016021//integral component of membrane;GO:0030140//trans-Golgi network transport vesicle	-	-
ENSMUSG00000035357	120	112	74	256	246	335	1.32	1.14	0.76	3.06	3.43	4.56	1.073333333	3.683333333	1.778913776	3.41E-11	2.13E-09	Pdzrn3	PDZ domain containing RING finger 3 [Source:MGI Symbol;Acc:MGI:1933157]	-	-	-	-	GO:0005634//nucleus;GO:0005654//nucleoplasm;GO:0005737//cytoplasm;GO:0005829//cytosol;GO:0030054//cell junction;GO:0031594//neuromuscular junction;GO:0045202//synapse	GO:0004842//ubiquitin-protein transferase activity;GO:0005515//protein binding;GO:0008270//zinc ion binding;GO:0016740//transferase activity;GO:0046872//metal ion binding;GO:0061630//ubiquitin protein ligase activity	GO:0007528//neuromuscular junction development;GO:0016567//protein ubiquitination
ENSMUSG00000031722	49328	55501	41276	92059	90983	86526	1463.91	1725.5	1290.05	3330.13	3216.45	3335.07	1493.153333	3293.883333	1.141427132	3.56E-11	2.20E-09	Hp	haptoglobin [Source:MGI Symbol;Acc:MGI:96211]	-	-	-	-	GO:0005576//extracellular region;GO:0005615//extracellular space;GO:0005783//endoplasmic reticulum;GO:0005794//Golgi apparatus;GO:0031838//haptoglobin-hemoglobin complex;GO:0072562//blood microparticle	GO:0004252//serine-type endopeptidase activity;GO:0016209//antioxidant activity;GO:0030492//hemoglobin binding;GO:0042803//protein homodimerization activity	GO:0001889//liver development;GO:0002376//immune system process;GO:0002526//acute inflammatory response;GO:0006508//proteolysis;GO:0006953//acute-phase response;GO:0007219//Notch signaling pathway;GO:0009617//response to bacterium;GO:0010033//response to organic substance;GO:0010942//positive regulation of cell death;GO:0042542//response to hydrogen peroxide;GO:0042742//defense response to bacter…
ENSMUSG00000015806	14274	14663	12989	6461	4879	5188	415.73	445.98	397.2	230.37	169.07	195.54	419.6366667	198.3266667	-1.081262069	3.59E-11	2.21E-09	Qdpr	quinoid dihydropteridine reductase [Source:MGI Symbol;Acc:MGI:97836]	Metabolism;Metabolism	Global and overview maps;Metabolism of cofactors and vitamins	ko01100//Metabolic pathways;ko00790//Folate biosynthesis	K00357;K00357	GO:0005737//cytoplasm;GO:0005739//mitochondrion;GO:0005829//cytosol;GO:0043005//neuron projection	GO:0004155//6,7-dihydropteridine reductase activity;GO:0016491//oxidoreductase activity;GO:0042803//protein homodimerization activity;GO:0070402//NADPH binding;GO:0070404//NADH binding	GO:0001889//liver development;GO:0006559//L-phenylalanine catabolic process;GO:0006729//tetrahydrobiopterin biosynthetic process;GO:0010044//response to aluminum ion;GO:0010288//response to lead ion;GO:0033762//response to glucagon;GO:0035690//cellular response to drug;GO:0055114//oxidation-reduction process
ENSMUSG00000042102	19235	20218	18893	8917	6656	6686	256.61	282.56	265.44	145	105.78	115.85	268.2033333	122.21	-1.133964827	4.21E-11	2.59E-09	Dmgdh	dimethylglycine dehydrogenase precursor [Source:MGI Symbol;Acc:MGI:1921379]	Metabolism;Metabolism	Global and overview maps;Amino acid metabolism	ko01100//Metabolic pathways;ko00260//Glycine, serine and threonine metabolism	K00315;K00315	GO:0005737//cytoplasm;GO:0005739//mitochondrion;GO:0005759//mitochondrial matrix	GO:0005515//protein binding;GO:0005542//folic acid binding;GO:0016491//oxidoreductase activity;GO:0047865//dimethylglycine dehydrogenase activity;GO:0050660//flavin adenine dinucleotide binding	GO:0006579//amino-acid betaine catabolic process;GO:0035999//tetrahydrofolate interconversion;GO:0042426//choline catabolic process;GO:0055114//oxidation-reduction process
ENSMUSG00000032310	31284	28184	22384	6319	12722	10761	643.67	607.49	485.03	158.48	311.81	287.56	578.73	252.6166667	-1.195940606	4.64E-11	2.83E-09	Cyp1a2	cytochrome P450, family 1, subfamily a, polypeptide 2 [Source:MGI Symbol;Acc:MGI:88589]	Metabolism;Human Diseases;Metabolism;Metabolism;Metabolism;Metabolism;Metabolism;Metabolism;Metabolism	Global and overview maps;Cancers;Metabolism of cofactors and vitamins;Lipid metabolism;Xenobiotics biodegradation and metabolism;Xenobiotics biodegradation and metabolism;Lipid metabolism;Amino acid metabolism;Biosynthesis of other secondary metabolites	ko01100//Metabolic pathways;ko05204//Chemical carcinogenesis;ko00830//Retinol metabolism;ko00140//Steroid hormone biosynthesis;ko00982//Drug metabolism - cytochrome P450;ko00980//Metabolism of xenobiotics by cytochrome P450;ko00591//Linoleic acid metabolism;ko00380//Tryptophan metabolism;ko00232//Caffeine metabolism	K07409;K07409;K07409;K07409;K07409;K07409;K07409;K07409;K07409	GO:0005783//endoplasmic reticulum;GO:0005789//endoplasmic reticulum membrane;GO:0016020//membrane;GO:0031090//organelle membrane;GO:0043231//intracellular membrane-bounded organelle	GO:0004497//monooxygenase activity;GO:0005506//iron ion binding;GO:0016491//oxidoreductase activity;GO:0016705//oxidoreductase activity, acting on paired donors, with incorporation or reduction of molecular oxygen;GO:0016712//oxidoreductase activity, acting on paired donors, with incorporation or reduction of molecular oxygen, reduced flavin or flavoprotein as one donor, and incorporation of one …	GO:0006629//lipid metabolic process;GO:0006631//fatty acid metabolic process;GO:0006706//steroid catabolic process;GO:0006725//cellular aromatic compound metabolic process;GO:0006778//porphyrin-containing compound metabolic process;GO:0008202//steroid metabolic process;GO:0008203//cholesterol metabolic process;GO:0008210//estrogen metabolic process;GO:0009403//toxin biosynthetic process;GO:000940…
ENSMUSG00000033174	4159	3466	5320	9493	10060	9591	46.67	41.55	63.03	129.62	134.36	142.37	50.41666667	135.45	1.425787752	4.80E-11	2.92E-09	Mgll	monoglyceride lipase [Source:MGI Symbol;Acc:MGI:1346042]	Metabolism;Organismal Systems;Organismal Systems;Metabolism;Organismal Systems	Global and overview maps;Environmental adaptation;Nervous system;Lipid metabolism;Endocrine system	ko01100//Metabolic pathways;ko04714//Thermogenesis;ko04723//Retrograde endocannabinoid signaling;ko00561//Glycerolipid metabolism;ko04923//Regulation of lipolysis in adipocyte	K01054;K01054;K01054;K01054;K01054	GO:0005654//nucleoplasm;GO:0005737//cytoplasm;GO:0005829//cytosol;GO:0016020//membrane;GO:0019898//extrinsic component of membrane;GO:0030424//axon;GO:0043196//varicosity;GO:0045202//synapse	GO:0016787//hydrolase activity;GO:0042803//protein homodimerization activity;GO:0047372//acylglycerol lipase activity;GO:0052689//carboxylic ester hydrolase activity	GO:0006629//lipid metabolic process;GO:0006631//fatty acid metabolic process;GO:0006633//fatty acid biosynthetic process;GO:0009966//regulation of signal transduction;GO:0016042//lipid catabolic process;GO:0019369//arachidonic acid metabolic process;GO:0019433//triglyceride catabolic process;GO:0030516//regulation of axon extension;GO:0046464//acylglycerol catabolic process;GO:0050727//regulation…
ENSMUSG00000023232	257	244	255	654	510	546	5.65	5.52	5.75	17.33	13.08	15.13	5.64	15.18	1.428404723	4.82E-11	2.92E-09	Serinc2	serine incorporator 2 [Source:MGI Symbol;Acc:MGI:1919132]	-	-	-	-	GO:0016020//membrane;GO:0016021//integral component of membrane	-	GO:0006658//phosphatidylserine metabolic process;GO:0006665//sphingolipid metabolic process;GO:1904219//positive regulation of CDP-diacylglycerol-serine O-phosphatidyltransferase activity;GO:1904222//positive regulation of serine C-palmitoyltransferase activity
ENSMUSG00000022383	1155	1215	1808	2916	4460	3619	16.73	18.31	27.21	53.61	80.27	70.44	20.75	68.10666667	1.714684688	4.89E-11	2.94E-09	Ppara	peroxisome proliferator activated receptor alpha [Source:MGI Symbol;Acc:MGI:104740]	Environmental Information Processing;Human Diseases;Human Diseases;Human Diseases;Organismal Systems;Organismal Systems;Organismal Systems	Signal transduction;Endocrine and metabolic diseases;Infectious diseases;Endocrine and metabolic diseases;Endocrine system;Endocrine system;Endocrine system	ko04024//cAMP signaling pathway;ko04932//Non-alcoholic fatty liver disease (NAFLD);ko05160//Hepatitis C;ko04931//Insulin resistance;ko04922//Glucagon signaling pathway;ko03320//PPAR signaling pathway;ko04920//Adipocytokine signaling pathway	K07294;K07294;K07294;K07294;K07294;K07294;K07294	GO:0005634//nucleus;GO:0005654//nucleoplasm;GO:0090575//RNA polymerase II transcription factor complex	GO:0000976//transcription regulatory region sequence-specific DNA binding;GO:0000977//RNA polymerase II regulatory region sequence-specific DNA binding;GO:0000978//RNA polymerase II core promoter proximal region sequence-specific DNA binding;GO:0000981//RNA polymerase II transcription factor activity, sequence-specific DNA binding;GO:0001103//RNA polymerase II repressing transcription factor bind…	GO:0000122//negative regulation of transcription from RNA polymerase II promoter;GO:0001666//response to hypoxia;GO:0006006//glucose metabolic process;GO:0006355//regulation of transcription, DNA-templated;GO:0006629//lipid metabolic process;GO:0006631//fatty acid metabolic process;GO:0007275//multicellular organism development;GO:0007507//heart development;GO:0008544//epidermis development;GO:00…
ENSMUSG00000073155	885	795	844	1263	2065	2065	30.3	29.3	34.63	55.43	92.57	101.84	31.41	83.28	1.406746126	5.44E-11	3.25E-09	1810058I24Rik	RIKEN cDNA 1810058I24 gene [Source:MGI Symbol;Acc:MGI:1914955]	-	-	-	-	-	-	-
ENSMUSG00000064254	3580	3421	2235	987	404	586	96.29	96.4	63.31	32.36	12.94	20.47	85.33333333	21.92333333	-1.960642235	6.24E-11	3.71E-09	Ethe1	ethylmalonic encephalopathy 1 [Source:MGI Symbol;Acc:MGI:1913321]	Metabolism	Energy metabolism	ko00920//Sulfur metabolism	K17725	GO:0005634//nucleus;GO:0005654//nucleoplasm;GO:0005737//cytoplasm;GO:0005739//mitochondrion;GO:0005759//mitochondrial matrix	GO:0005506//iron ion binding;GO:0016491//oxidoreductase activity;GO:0016788//hydrolase activity, acting on ester bonds;GO:0046872//metal ion binding;GO:0050313//sulfur dioxygenase activity;GO:0051213//dioxygenase activity	GO:0006749//glutathione metabolic process;GO:0055114//oxidation-reduction process;GO:0070813//hydrogen sulfide metabolic process
ENSMUSG00000021273	5168	8715	5644	1194	2523	1970	68.23	120.62	78.03	19.46	40.32	33.69	88.96	31.15666667	-1.513615895	6.37E-11	3.77E-09	Fdft1	farnesyl diphosphate farnesyl transferase 1 [Source:MGI Symbol;Acc:MGI:102706]	Metabolism;Metabolism	Global and overview maps;Lipid metabolism	ko01100//Metabolic pathways;ko00100//Steroid biosynthesis	K00801;K00801	GO:0005783//endoplasmic reticulum;GO:0005789//endoplasmic reticulum membrane;GO:0016020//membrane;GO:0016021//integral component of membrane;GO:0043231//intracellular membrane-bounded organelle	GO:0003824//catalytic activity;GO:0004310//farnesyl-diphosphate farnesyltransferase activity;GO:0016740//transferase activity;GO:0016765//transferase activity, transferring alkyl or aryl (other than methyl) groups;GO:0051996//squalene synthase activity	GO:0006629//lipid metabolic process;GO:0006694//steroid biosynthetic process;GO:0006695//cholesterol biosynthetic process;GO:0006696//ergosterol biosynthetic process;GO:0008152//metabolic process;GO:0008202//steroid metabolic process;GO:0008203//cholesterol metabolic process;GO:0008299//isoprenoid biosynthetic process;GO:0008610//lipid biosynthetic process;GO:0009058//biosynthetic process;GO:0016…
ENSMUSG00000023206	228	166	264	430	647	571	7.04	5.28	6.96	13.44	21.35	19.48	6.426666667	18.09	1.493049857	6.87E-11	4.05E-09	Il15ra	interleukin 15 receptor, alpha chain [Source:MGI Symbol;Acc:MGI:104644]	Human Diseases;Environmental Information Processing;Human Diseases;Environmental Information Processing;Organismal Systems	Cancers;Signaling molecules and interaction;Infectious diseases;Signal transduction;Immune system	ko05200//Pathways in cancer;ko04060//Cytokine-cytokine receptor interaction;ko05166//HTLV-I infection;ko04630//Jak-STAT signaling pathway;ko04672//Intestinal immune network for IgA production	K05074;K05074;K05074;K05074;K05074	GO:0005576//extracellular region;GO:0005615//extracellular space;GO:0005634//nucleus;GO:0005886//plasma membrane;GO:0009986//cell surface;GO:0016020//membrane;GO:0016021//integral component of membrane;GO:0031410//cytoplasmic vesicle;GO:0031965//nuclear membrane	GO:0019901//protein kinase binding;GO:0042010//interleukin-15 receptor activity	GO:0007259//JAK-STAT cascade;GO:0010977//negative regulation of neuron projection development;GO:0032825//positive regulation of natural killer cell differentiation;GO:0035723//interleukin-15-mediated signaling pathway;GO:0050766//positive regulation of phagocytosis
ENSMUSG00000003518	803	581	704	1095	1437	1369	16.15	9.9	14.84	28.66	34.73	40.53	13.63	34.64	1.345653368	8.83E-11	5.18E-09	Dusp3	dual specificity phosphatase 3 (vaccinia virus phosphatase VH1-related) [Source:MGI Symbol;Acc:MGI:1919599]	Environmental Information Processing	Signal transduction	ko04010//MAPK signaling pathway	K17614	GO:0001772//immunological synapse;GO:0005634//nucleus;GO:0005654//nucleoplasm;GO:0005829//cytosol	GO:0004721//phosphoprotein phosphatase activity;GO:0004725//protein tyrosine phosphatase activity;GO:0008092//cytoskeletal protein binding;GO:0008138//protein tyrosine/serine/threonine phosphatase activity;GO:0016787//hydrolase activity;GO:0016791//phosphatase activity;GO:0019901//protein kinase binding;GO:0030971//receptor tyrosine kinase binding;GO:0033549//MAP kinase phosphatase activity;GO:19…	GO:0000188//inactivation of MAPK activity;GO:0001701//in utero embryonic development;GO:0006470//protein dephosphorylation;GO:0016311//dephosphorylation;GO:0030336//negative regulation of cell migration;GO:0035335//peptidyl-tyrosine dephosphorylation;GO:0042059//negative regulation of epidermal growth factor receptor signaling pathway;GO:0043409//negative regulation of MAPK cascade;GO:0045931//po…
ENSMUSG00000037541	1607	1044	942	408	521	493	7.33	4.95	4.45	2.54	2.89	2.84	5.576666667	2.756666667	-1.016478211	9.74E-11	5.68E-09	Shank2	SH3 and multiple ankyrin repeat domains 2 [Source:MGI Symbol;Acc:MGI:2671987]	Organismal Systems	Nervous system	ko04724//Glutamatergic synapse	K15009	GO:0001750//photoreceptor outer segment;GO:0001917//photoreceptor inner segment;GO:0005737//cytoplasm;GO:0005883//neurofilament;GO:0005886//plasma membrane;GO:0008328//ionotropic glutamate receptor complex;GO:0014069//postsynaptic density;GO:0016020//membrane;GO:0016324//apical plasma membrane;GO:0030054//cell junction;GO:0030425//dendrite;GO:0030426//growth cone;GO:0031526//brush border membrane…	GO:0005515//protein binding;GO:0008022//protein C-terminus binding;GO:0017124//SH3 domain binding;GO:0030159//receptor signaling complex scaffold activity;GO:0030160//GKAP/Homer scaffold activity;GO:0035255//ionotropic glutamate receptor binding	GO:0007416//synapse assembly;GO:0007612//learning;GO:0007613//memory;GO:0030534//adult behavior;GO:0035176//social behavior;GO:0035640//exploration behavior;GO:0048854//brain morphogenesis;GO:0050807//regulation of synapse organization;GO:0051124//synaptic growth at neuromuscular junction;GO:0051968//positive regulation of synaptic transmission, glutamatergic;GO:0060291//long-term synaptic potent…
ENSMUSG00000027048	20167	17403	15383	7576	4759	5786	164.44	148.67	132.09	75.29	46.23	61.29	148.4	60.93666667	-1.284108602	1.18E-10	6.82E-09	Abcb11	ATP-binding cassette, sub-family B (MDR/TAP), member 11 [Source:MGI Symbol;Acc:MGI:1351619]	Human Diseases;Organismal Systems;Organismal Systems;Environmental Information Processing	Drug resistance;Digestive system;Digestive system;Membrane transport	ko01522//Endocrine resistance;ko04976//Bile secretion;ko04979//Cholesterol metabolism;ko02010//ABC transporters	K05664;K05664;K05664;K05664	GO:0000139//Golgi membrane;GO:0005794//Golgi apparatus;GO:0005886//plasma membrane;GO:0016020//membrane;GO:0016021//integral component of membrane;GO:0016324//apical plasma membrane;GO:0045177//apical part of cell;GO:0046581//intercellular canaliculus	GO:0000166//nucleotide binding;GO:0005524//ATP binding;GO:0015126//canalicular bile acid transmembrane transporter activity;GO:0015144//carbohydrate transmembrane transporter activity;GO:0016887//ATPase activity;GO:0042626//ATPase activity, coupled to transmembrane movement of substances	GO:0015721//bile acid and bile salt transport;GO:0015722//canalicular bile acid transport;GO:0034219//carbohydrate transmembrane transport;GO:0042493//response to drug;GO:0046618//drug export;GO:0055085//transmembrane transport
ENSMUSG00000027253	479	309	395	664	1643	1263	2.41	1.63	2.09	4.08	9.86	8.26	2.043333333	7.4	1.856600698	1.26E-10	7.25E-09	Lrp4	low density lipoprotein receptor-related protein 4 [Source:MGI Symbol;Acc:MGI:2442252]	-	-	-	-	GO:0005886//plasma membrane;GO:0009986//cell surface;GO:0014069//postsynaptic density;GO:0016020//membrane;GO:0016021//integral component of membrane;GO:0030425//dendrite;GO:0031594//neuromuscular junction;GO:0043025//neuronal cell body;GO:0044853//plasma membrane raft;GO:0097060//synaptic membrane	GO:0005509//calcium ion binding;GO:0005515//protein binding;GO:0030971//receptor tyrosine kinase binding;GO:0034185//apolipoprotein binding;GO:0042803//protein homodimerization activity;GO:0097110//scaffold protein binding	GO:0001822//kidney development;GO:0001932//regulation of protein phosphorylation;GO:0001942//hair follicle development;GO:0006897//endocytosis;GO:0007275//multicellular organism development;GO:0008104//protein localization;GO:0009953//dorsal/ventral pattern formation;GO:0009954//proximal/distal pattern formation;GO:0016055//Wnt signaling pathway;GO:0030154//cell differentiation;GO:0030279//negati…
ENSMUSG00000033066	348	430	246	101	62	98	2.83	4.21	2.3	0.93	0.68	1.19	3.113333333	0.933333333	-1.737995723	1.45E-10	8.25E-09	Gas7	growth arrest specific 7 [Source:MGI Symbol;Acc:MGI:1202388]	-	-	-	-	-	GO:0005515//protein binding	-
ENSMUSG00000042476	3535	3391	3948	7673	6704	6966	36.14	35.58	42.4	96.21	81.67	92.95	38.04	90.27666667	1.246835904	1.45E-10	8.25E-09	Abcb4	ATP-binding cassette, sub-family B (MDR/TAP), member 4 [Source:MGI Symbol;Acc:MGI:97569]	Organismal Systems;Environmental Information Processing	Digestive system;Membrane transport	ko04976//Bile secretion;ko02010//ABC transporters	K05659;K05659	GO:0000139//Golgi membrane;GO:0005654//nucleoplasm;GO:0005737//cytoplasm;GO:0005829//cytosol;GO:0005886//plasma membrane;GO:0005925//focal adhesion;GO:0015629//actin cytoskeleton;GO:0016020//membrane;GO:0016021//integral component of membrane;GO:0016324//apical plasma membrane;GO:0030136//clathrin-coated vesicle;GO:0031410//cytoplasmic vesicle;GO:0045121//membrane raft;GO:0046581//intercellular c…	GO:0000166//nucleotide binding;GO:0005524//ATP binding;GO:0016887//ATPase activity;GO:0042626//ATPase activity, coupled to transmembrane movement of substances;GO:0090554//phosphatidylcholine-translocating ATPase activity;GO:0090555//phosphatidylethanolamine-translocating ATPase activity	GO:0006869//lipid transport;GO:0032376//positive regulation of cholesterol transport;GO:0032782//bile acid secretion;GO:0045332//phospholipid translocation;GO:0055085//transmembrane transport;GO:0055088//lipid homeostasis;GO:0061092//positive regulation of phospholipid translocation;GO:1901557//response to fenofibrate;GO:1903413//cellular response to bile acid;GO:2001140//positive regulation of p…
ENSMUSG00000039934	884	831	622	212	351	340	9.75	9.99	7.78	3.26	4.8	5.19	9.173333333	4.416666667	-1.05448811	1.54E-10	8.70E-09	Gsap	gamma-secretase activating protein [Source:MGI Symbol;Acc:MGI:2442259]	-	-	-	-	GO:0005794//Golgi apparatus;GO:0005802//trans-Golgi network	GO:0001540//beta-amyloid binding	GO:0030162//regulation of proteolysis;GO:1902004//positive regulation of beta-amyloid formation
ENSMUSG00000102252	323	308	200	69	89	106	6.67	6.67	4.35	1.74	2.2	2.84	5.896666667	2.26	-1.38357687	2.01E-10	1.13E-08	Snrpn	small nuclear ribonucleoprotein N [Source:MGI Symbol;Acc:MGI:98347]	-	-	-	-	GO:0005634//nucleus;GO:0005654//nucleoplasm;GO:0005682//U5 snRNP;GO:0005685//U1 snRNP;GO:0005686//U2 snRNP;GO:0005687//U4 snRNP;GO:0005737//cytoplasm;GO:0046540//U4/U6 x U5 tri-snRNP complex;GO:0071004//U2-type prespliceosome;GO:0071013//catalytic step 2 spliceosome	GO:0003723//RNA binding	GO:0000398//mRNA splicing, via spliceosome;GO:0009725//response to hormone
ENSMUSG00000032028	216	227	251	425	544	432	2.78	4.6	3.34	7.88	9.73	7.41	3.573333333	8.34	1.222776884	2.33E-10	1.30E-08	Nxpe2	neurexophilin and PC-esterase domain family, member 2 [Source:MGI Symbol;Acc:MGI:1925502]	-	-	-	-	GO:0016020//membrane;GO:0016021//integral component of membrane	-	-
ENSMUSG00000037406	39	60	82	5	5	5	0.71	1.15	1.58	0.11	0.11	0.12	1.146666667	0.113333333	-3.338801913	2.45E-10	1.37E-08	Htra4	HtrA serine peptidase 4 [Source:MGI Symbol;Acc:MGI:3036260]	-	-	-	-	GO:0005575//cellular_component;GO:0005576//extracellular region	GO:0004175//endopeptidase activity;GO:0004252//serine-type endopeptidase activity;GO:0005515//protein binding;GO:0005520//insulin-like growth factor binding;GO:0008233//peptidase activity;GO:0008236//serine-type peptidase activity;GO:0016787//hydrolase activity	GO:0006508//proteolysis
ENSMUSG00000060961	1809	1499	1402	3485	2716	3136	10.67	9.08	8.84	26.37	20.06	26.15	9.53	24.19333333	1.344061437	2.57E-10	1.42E-08	Slc4a4	solute carrier family 4 (anion exchanger), member 4 [Source:MGI Symbol;Acc:MGI:1927555]	Organismal Systems;Organismal Systems;Organismal Systems	Digestive system;Digestive system;Excretory system	ko04972//Pancreatic secretion;ko04976//Bile secretion;ko04964//Proximal tubule bicarbonate reclamation	K13575;K13575;K13575	GO:0005886//plasma membrane;GO:0005887//integral component of plasma membrane;GO:0016020//membrane;GO:0016021//integral component of membrane;GO:0016323//basolateral plasma membrane	GO:0005452//inorganic anion exchanger activity;GO:0005515//protein binding;GO:0008509//anion transmembrane transporter activity;GO:0008510//sodium:bicarbonate symporter activity;GO:0015293//symporter activity;GO:0042802//identical protein binding	GO:0006811//ion transport;GO:0006814//sodium ion transport;GO:0006820//anion transport;GO:0006885//regulation of pH;GO:0015698//inorganic anion transport;GO:0015701//bicarbonate transport;GO:0051453//regulation of intracellular pH;GO:0055085//transmembrane transport;GO:0098656//anion transmembrane transport
ENSMUSG00000027510	82	68	76	152	198	179	2.07	1.66	1.89	4.79	5.42	6.24	1.873333333	5.483333333	1.549445548	2.86E-10	1.56E-08	Rbm38	RNA binding motif protein 38 [Source:MGI Symbol;Acc:MGI:1889294]	-	-	-	-	GO:0005634//nucleus;GO:0005737//cytoplasm;GO:0005829//cytosol;GO:1990904//ribonucleoprotein complex	GO:0003676//nucleic acid binding;GO:0003723//RNA binding;GO:0003729//mRNA binding;GO:0003730//mRNA 3'-UTR binding	GO:0006397//mRNA processing;GO:0006977//DNA damage response, signal transduction by p53 class mediator resulting in cell cycle arrest;GO:0006978//DNA damage response, signal transduction by p53 class mediator resulting in transcription of p21 class mediator;GO:0007049//cell cycle;GO:0008285//negative regulation of cell proliferation;GO:0008380//RNA splicing;GO:0010830//regulation of myotube diffe…
ENSMUSG00000066072	21372	13857	27743	99012	59221	56736	404.59	274.84	553.14	2284.96	1335.69	1395.24	410.8566667	1671.963333	2.024836127	3.01E-10	1.64E-08	Cyp4a10	cytochrome P450, family 4, subfamily a, polypeptide 10 [Source:MGI Symbol;Acc:MGI:88611]	Metabolism;Organismal Systems;Organismal Systems;Metabolism;Metabolism;Organismal Systems;Metabolism	Global and overview maps;Circulatory system;Sensory system;Metabolism of cofactors and vitamins;Lipid metabolism;Endocrine system;Lipid metabolism	ko01100//Metabolic pathways;ko04270//Vascular smooth muscle contraction;ko04750//Inflammatory mediator regulation of TRP channels;ko00830//Retinol metabolism;ko00590//Arachidonic acid metabolism;ko03320//PPAR signaling pathway;ko00071//Fatty acid degradation	K07425;K07425;K07425;K07425;K07425;K07425;K07425	GO:0005737//cytoplasm;GO:0005783//endoplasmic reticulum;GO:0005789//endoplasmic reticulum membrane;GO:0016020//membrane;GO:0016021//integral component of membrane;GO:0016324//apical plasma membrane;GO:0031090//organelle membrane;GO:0043231//intracellular membrane-bounded organelle	GO:0004497//monooxygenase activity;GO:0005506//iron ion binding;GO:0008391//arachidonic acid monooxygenase activity;GO:0008392//arachidonic acid epoxygenase activity;GO:0016491//oxidoreductase activity;GO:0016705//oxidoreductase activity, acting on paired donors, with incorporation or reduction of molecular oxygen;GO:0018685//alkane 1-monooxygenase activity;GO:0020037//heme binding;GO:0046872//me…	GO:0006631//fatty acid metabolic process;GO:0036101//leukotriene B4 catabolic process;GO:0055114//oxidation-reduction process
ENSMUSG00000003949	597	444	531	795	1184	1045	5.03	3.6	4.85	8.42	11.99	13.57	4.493333333	11.32666667	1.333865356	3.04E-10	1.65E-08	Hlf	hepatic leukemia factor [Source:MGI Symbol;Acc:MGI:96108]	-	-	-	-	GO:0005634//nucleus	GO:0000977//RNA polymerase II regulatory region sequence-specific DNA binding;GO:0001228//transcriptional activator activity, RNA polymerase II transcription regulatory region sequence-specific binding;GO:0003677//DNA binding;GO:0003700//transcription factor activity, sequence-specific DNA binding;GO:0043565//sequence-specific DNA binding	GO:0006355//regulation of transcription, DNA-templated;GO:0006357//regulation of transcription from RNA polymerase II promoter;GO:0035914//skeletal muscle cell differentiation;GO:0045944//positive regulation of transcription from RNA polymerase II promoter;GO:0048511//rhythmic process
ENSMUSG00000027875	58229	57088	82565	174338	144587	154097	767.36	792.09	1166.28	2883.36	2311.41	2706.9	908.5766667	2633.89	1.535514934	3.29E-10	1.77E-08	Hmgcs2	3-hydroxy-3-methylglutaryl-Coenzyme A synthase 2 [Source:MGI Symbol;Acc:MGI:101939]	Metabolism;Organismal Systems;Metabolism;Metabolism;Metabolism;Metabolism	Global and overview maps;Endocrine system;Amino acid metabolism;Carbohydrate metabolism;Metabolism of terpenoids and polyketides;Lipid metabolism	ko01100//Metabolic pathways;ko03320//PPAR signaling pathway;ko00280//Valine, leucine and isoleucine degradation;ko00650//Butanoate metabolism;ko00900//Terpenoid backbone biosynthesis;ko00072//Synthesis and degradation of ketone bodies	K01641;K01641;K01641;K01641;K01641;K01641	GO:0005739//mitochondrion;GO:0005743//mitochondrial inner membrane;GO:0005759//mitochondrial matrix	GO:0003824//catalytic activity;GO:0004421//hydroxymethylglutaryl-CoA synthase activity;GO:0016740//transferase activity	GO:0006084//acetyl-CoA metabolic process;GO:0006629//lipid metabolic process;GO:0006694//steroid biosynthetic process;GO:0006695//cholesterol biosynthetic process;GO:0008202//steroid metabolic process;GO:0008203//cholesterol metabolic process;GO:0008299//isoprenoid biosynthetic process;GO:0010142//farnesyl diphosphate biosynthetic process, mevalonate pathway;GO:0016126//sterol biosynthetic process
ENSMUSG00000042349	842	654	618	146	305	281	11.27	9.78	9.13	2.35	4.77	4.59	10.06	3.903333333	-1.36585173	5.08E-10	2.71E-08	Ikbke	inhibitor of kappaB kinase epsilon [Source:MGI Symbol;Acc:MGI:1929612]	Human Diseases;Human Diseases;Human Diseases;Human Diseases;Organismal Systems;Human Diseases;Human Diseases;Human Diseases;Organismal Systems;Organismal Systems;Organismal Systems;Organismal Systems;Organismal Systems	Infectious diseases;Infectious diseases;Infectious diseases;Infectious diseases;Immune system;Infectious diseases;Infectious diseases;Infectious diseases;Immune system;Immune system;Immune system;Immune system;Immune system	ko05165//Human papillomavirus infection;ko05167//Kaposi sarcoma-associated herpesvirus infection;ko05168//Herpes simplex infection;ko05164//Influenza A;ko04621//NOD-like receptor signaling pathway;ko05161//Hepatitis B;ko05162//Measles;ko05160//Hepatitis C;ko04625//C-type lectin receptor signaling pathway;ko04620//Toll-like receptor signaling pathway;ko04657//IL-17 signaling pathway;ko04622//RIG-I…	K07211;K07211;K07211;K07211;K07211;K07211;K07211;K07211;K07211;K07211;K07211;K07211;K07211	GO:0005634//nucleus;GO:0005737//cytoplasm;GO:0016605//PML body;GO:0031966//mitochondrial membrane	GO:0000166//nucleotide binding;GO:0004672//protein kinase activity;GO:0004674//protein serine/threonine kinase activity;GO:0004704//NF-kappaB-inducing kinase activity;GO:0005515//protein binding;GO:0005524//ATP binding;GO:0008384//IkappaB kinase activity;GO:0016301//kinase activity;GO:0016740//transferase activity;GO:0031625//ubiquitin protein ligase binding;GO:0036435//K48-linked polyubiquitin b…	GO:0006468//protein phosphorylation;GO:0006974//cellular response to DNA damage stimulus;GO:0007252//I-kappaB phosphorylation;GO:0008630//intrinsic apoptotic signaling pathway in response to DNA damage;GO:0010884//positive regulation of lipid storage;GO:0016310//phosphorylation;GO:0018105//peptidyl-serine phosphorylation;GO:0034340//response to type I interferon;GO:0035456//response to interferon…
ENSMUSG00000050947	213	146	173	332	366	383	3.3	1.91	2.05	4.55	4.7	6.52	2.42	5.256666667	1.119141207	5.72E-10	3.00E-08	Amigo1	adhesion molecule with Ig like domain 1 [Source:MGI Symbol;Acc:MGI:2653612]	-	-	-	-	GO:0005886//plasma membrane;GO:0005887//integral component of plasma membrane;GO:0008076//voltage-gated potassium channel complex;GO:0016020//membrane;GO:0016021//integral component of membrane;GO:0030425//dendrite;GO:0032809//neuronal cell body membrane;GO:0042995//cell projection;GO:0043025//neuronal cell body;GO:0043204//perikaryon;GO:1990030//pericellular basket	GO:0005515//protein binding;GO:0015459//potassium channel regulator activity	GO:0007155//cell adhesion;GO:0007156//homophilic cell adhesion via plasma membrane adhesion molecules;GO:0007157//heterophilic cell-cell adhesion via plasma membrane cell adhesion molecules;GO:0007275//multicellular organism development;GO:0007399//nervous system development;GO:0007409//axonogenesis;GO:0007413//axonal fasciculation;GO:0007420//brain development;GO:0010976//positive regulation of …
ENSMUSG00000025745	7782	7389	8699	14050	15267	12902	77.33	76.92	91.03	170.17	180.71	166.51	81.76	172.4633333	1.076822568	5.88E-10	3.07E-08	Hadha	hydroxyacyl-Coenzyme A dehydrogenase/3-ketoacyl-Coenzyme A thiolase/enoyl-Coenzyme A hydratase (trifunctional protein), alpha subunit [Source:MGI Symbol;Acc:MGI:2135593]	Metabolism;Metabolism;Metabolism;Metabolism;Metabolism;Metabolism;Metabolism;Metabolism;Metabolism;Metabolism;Metabolism;Metabolism	Global and overview maps;Global and overview maps;Amino acid metabolism;Amino acid metabolism;Global and overview maps;Lipid metabolism;Amino acid metabolism;Lipid metabolism;Metabolism of other amino acids;Carbohydrate metabolism;Lipid metabolism;Carbohydrate metabolism	ko01100//Metabolic pathways;ko01200//Carbon metabolism;ko00310//Lysine degradation;ko00280//Valine, leucine and isoleucine degradation;ko01212//Fatty acid metabolism;ko00071//Fatty acid degradation;ko00380//Tryptophan metabolism;ko00062//Fatty acid elongation;ko00410//beta-Alanine metabolism;ko00640//Propanoate metabolism;ko01040//Biosynthesis of unsaturated fatty acids;ko00650//Butanoate metabol…	K07515;K07515;K07515;K07515;K07515;K07515;K07515;K07515;K07515;K07515;K07515;K07515	GO:0005739//mitochondrion;GO:0005743//mitochondrial inner membrane;GO:0016020//membrane;GO:0016507//mitochondrial fatty acid beta-oxidation multienzyme complex;GO:0042645//mitochondrial nucleoid	GO:0000062//fatty-acyl-CoA binding;GO:0003824//catalytic activity;GO:0003857//3-hydroxyacyl-CoA dehydrogenase activity;GO:0003988//acetyl-CoA C-acyltransferase activity;GO:0004300//enoyl-CoA hydratase activity;GO:0016491//oxidoreductase activity;GO:0016508//long-chain-enoyl-CoA hydratase activity;GO:0016509//long-chain-3-hydroxyacyl-CoA dehydrogenase activity;GO:0016740//transferase activity;GO:0…	GO:0006629//lipid metabolic process;GO:0006631//fatty acid metabolic process;GO:0006635//fatty acid beta-oxidation;GO:0008152//metabolic process;GO:0032868//response to insulin;GO:0035965//cardiolipin acyl-chain remodeling;GO:0042493//response to drug;GO:0055114//oxidation-reduction process
ENSMUSG00000035247	2100	1598	1802	3495	3575	2850	9.33	7.43	8.43	18.92	18.91	16.44	8.396666667	18.09	1.107303787	6.55E-10	3.40E-08	Hectd1	HECT domain E3 ubiquitin protein ligase 1 [Source:MGI Symbol;Acc:MGI:2384768]	-	-	-	-	-	GO:0004842//ubiquitin-protein transferase activity;GO:0005515//protein binding;GO:0016740//transferase activity;GO:0046872//metal ion binding;GO:0061630//ubiquitin protein ligase activity	GO:0001779//natural killer cell differentiation;GO:0001843//neural tube closure;GO:0001892//embryonic placenta development;GO:0003170//heart valve development;GO:0003281//ventricular septum development;GO:0016567//protein ubiquitination;GO:0035904//aorta development;GO:0051865//protein autoubiquitination;GO:0060707//trophoblast giant cell differentiation;GO:0060708//spongiotrophoblast differentia…
ENSMUSG00000056698	356	265	297	545	560	613	8.18	6.76	8.05	15.49	15.56	19.97	7.663333333	17.00666667	1.150056433	6.79E-10	3.51E-08	Elmod3	ELMO/CED-12 domain containing 3 [Source:MGI Symbol;Acc:MGI:2445168]	-	-	-	-	GO:0005575//cellular_component;GO:0005737//cytoplasm;GO:0005856//cytoskeleton;GO:0005929//cilium;GO:0032420//stereocilium;GO:0042995//cell projection;GO:0060091//kinocilium	GO:0003674//molecular_function;GO:0005096//GTPase activator activity	GO:0008150//biological_process;GO:0043547//positive regulation of GTPase activity
ENSMUSG00000067144	636	1239	873	145	242	317	12.76	26.55	18.45	3.55	6.16	8.26	19.25333333	5.99	-1.684480333	7.02E-10	3.60E-08	Slc22a7	solute carrier family 22 (organic anion transporter), member 7 [Source:MGI Symbol;Acc:MGI:1859559]	Organismal Systems	Digestive system	ko04976//Bile secretion	K08204	GO:0005887//integral component of plasma membrane;GO:0016020//membrane;GO:0016021//integral component of membrane	GO:0008514//organic anion transmembrane transporter activity;GO:0022857//transmembrane transporter activity	GO:0015711//organic anion transport;GO:0055085//transmembrane transport
ENSMUSG00000034853	524	601	353	140	162	203	6.04	6.73	4.77	2.61	1.88	2.78	5.846666667	2.423333333	-1.270621479	7.15E-10	3.65E-08	Acot11	acyl-CoA thioesterase 11 [Source:MGI Symbol;Acc:MGI:1913736]	-	-	-	-	GO:0005737//cytoplasm;GO:0005739//mitochondrion;GO:0005759//mitochondrial matrix;GO:0005829//cytosol	GO:0000062//fatty-acyl-CoA binding;GO:0008289//lipid binding;GO:0016290//palmitoyl-CoA hydrolase activity;GO:0016787//hydrolase activity;GO:0016790//thiolester hydrolase activity;GO:0036042//long-chain fatty acyl-CoA binding;GO:0047617//acyl-CoA hydrolase activity;GO:0052689//carboxylic ester hydrolase activity;GO:0052816//long-chain acyl-CoA hydrolase activity	GO:0006629//lipid metabolic process;GO:0006631//fatty acid metabolic process;GO:0006637//acyl-CoA metabolic process;GO:0009266//response to temperature stimulus;GO:0009409//response to cold;GO:0035556//intracellular signal transduction
ENSMUSG00000029032	242	327	233	82	97	103	4.58	7.11	4.57	1.71	2.63	2.69	5.42	2.343333333	-1.209730663	9.17E-10	4.61E-08	Arhgef16	Rho guanine nucleotide exchange factor (GEF) 16 [Source:MGI Symbol;Acc:MGI:2446219]	-	-	-	-	GO:0005737//cytoplasm	GO:0005085//guanyl-nucleotide exchange factor activity;GO:0005089//Rho guanyl-nucleotide exchange factor activity;GO:0005515//protein binding;GO:0017048//Rho GTPase binding;GO:0030165//PDZ domain binding;GO:0030971//receptor tyrosine kinase binding	GO:0035023//regulation of Rho protein signal transduction;GO:0060326//cell chemotaxis;GO:0090630//activation of GTPase activity;GO:1903078//positive regulation of protein localization to plasma membrane
ENSMUSG00000024132	2854	2778	3341	5083	5509	5522	101.73	103.4	124.72	220.62	233.95	254.86	109.95	236.4766667	1.104850235	9.98E-10	4.98E-08	Eci1	enoyl-Coenzyme A delta isomerase 1 [Source:MGI Symbol;Acc:MGI:94871]	Metabolism	Lipid metabolism	ko00071//Fatty acid degradation	K13238	GO:0005739//mitochondrion;GO:0005743//mitochondrial inner membrane;GO:0005759//mitochondrial matrix	GO:0003824//catalytic activity;GO:0004165//dodecenoyl-CoA delta-isomerase activity;GO:0004300//enoyl-CoA hydratase activity;GO:0016853//isomerase activity;GO:0042802//identical protein binding	GO:0006629//lipid metabolic process;GO:0006631//fatty acid metabolic process;GO:0006635//fatty acid beta-oxidation
ENSMUSG00000025512	1047	1219	948	459	421	506	23.91	30.34	20.6	11.44	11.64	13.36	24.95	12.14666667	-1.038479357	1.03E-09	5.09E-08	Chid1	chitinase domain containing 1 [Source:MGI Symbol;Acc:MGI:1915288]	-	-	-	-	GO:0005576//extracellular region;GO:0005615//extracellular space;GO:0005764//lysosome;GO:0005770//late endosome;GO:0005802//trans-Golgi network	GO:0008061//chitin binding;GO:0070492//oligosaccharide binding	GO:0002376//immune system process;GO:0005975//carbohydrate metabolic process;GO:0045087//innate immune response;GO:1900016//negative regulation of cytokine production involved in inflammatory response
ENSMUSG00000053964	13	22	36	158	136	83	0.43	0.72	1.09	6.23	5.15	3.48	0.746666667	4.953333333	2.729863478	1.06E-09	5.23E-08	Lgals4	lectin, galactose binding, soluble 4 [Source:MGI Symbol;Acc:MGI:107536]	-	-	-	-	GO:0005615//extracellular space	GO:0005515//protein binding;GO:0016936//galactoside binding;GO:0030246//carbohydrate binding	-
ENSMUSG00000052131	77	68	54	12	1	3	2.4	2.22	1.77	0.46	0.04	0.12	2.13	0.206666667	-3.365475811	1.09E-09	5.32E-08	Akr1b7	aldo-keto reductase family 1, member B7 [Source:MGI Symbol;Acc:MGI:101918]	Metabolism;Metabolism;Metabolism;Metabolism;Metabolism;Metabolism	Global and overview maps;Lipid metabolism;Carbohydrate metabolism;Carbohydrate metabolism;Carbohydrate metabolism;Metabolism of cofactors and vitamins	ko01100//Metabolic pathways;ko00561//Glycerolipid metabolism;ko00051//Fructose and mannose metabolism;ko00040//Pentose and glucuronate interconversions;ko00052//Galactose metabolism;ko00790//Folate biosynthesis	K00011;K00011;K00011;K00011;K00011;K00011	GO:0005737//cytoplasm;GO:0005739//mitochondrion;GO:0005829//cytosol	GO:0004032//alditol:NADP+ 1-oxidoreductase activity;GO:0008106//alcohol dehydrogenase (NADP+) activity;GO:0016491//oxidoreductase activity	GO:0044255//cellular lipid metabolic process;GO:0055114//oxidation-reduction process
ENSMUSG00000022853	8408	7407	8937	37256	17883	20113	112.58	103.9	126.03	608.07	285.24	349.78	114.17	414.3633333	1.859712737	1.14E-09	5.53E-08	Ehhadh	enoyl-Coenzyme A, hydratase/3-hydroxyacyl Coenzyme A dehydrogenase [Source:MGI Symbol;Acc:MGI:1277964]	Metabolism;Metabolism;Organismal Systems;Cellular Processes;Metabolism;Metabolism;Metabolism;Metabolism;Metabolism;Metabolism;Metabolism;Metabolism	Global and overview maps;Global and overview maps;Endocrine system;Transport and catabolism;Amino acid metabolism;Amino acid metabolism;Global and overview maps;Lipid metabolism;Amino acid metabolism;Metabolism of other amino acids;Carbohydrate metabolism;Carbohydrate metabolism	ko01100//Metabolic pathways;ko01200//Carbon metabolism;ko03320//PPAR signaling pathway;ko04146//Peroxisome;ko00310//Lysine degradation;ko00280//Valine, leucine and isoleucine degradation;ko01212//Fatty acid metabolism;ko00071//Fatty acid degradation;ko00380//Tryptophan metabolism;ko00410//beta-Alanine metabolism;ko00640//Propanoate metabolism;ko00650//Butanoate metabolism	K07514;K07514;K07514;K07514;K07514;K07514;K07514;K07514;K07514;K07514;K07514;K07514	GO:0005739//mitochondrion;GO:0005777//peroxisome;GO:0005829//cytosol	GO:0003824//catalytic activity;GO:0003857//3-hydroxyacyl-CoA dehydrogenase activity;GO:0004165//dodecenoyl-CoA delta-isomerase activity;GO:0004300//enoyl-CoA hydratase activity;GO:0016491//oxidoreductase activity;GO:0016829//lyase activity;GO:0016853//isomerase activity;GO:0019899//enzyme binding	GO:0006475//internal protein amino acid acetylation;GO:0006629//lipid metabolic process;GO:0006631//fatty acid metabolic process;GO:0006635//fatty acid beta-oxidation;GO:0006637//acyl-CoA metabolic process;GO:0008152//metabolic process;GO:0055114//oxidation-reduction process
ENSMUSG00000051452	310	229	121	57	26	37	9.99	7.73	4.11	2.24	1	1.55	7.276666667	1.596666667	-2.188214569	1.14E-09	5.54E-08	Gm11437	predicted gene 11437 [Source:MGI Symbol;Acc:MGI:3650287]	-	-	-	-	GO:0005575//cellular_component;GO:0016020//membrane;GO:0016021//integral component of membrane	GO:0003674//molecular_function	GO:0008150//biological_process
ENSMUSG00000031298	12	4	12	48	64	56	0.11	0.04	0.15	0.55	1.01	0.62	0.1	0.726666667	2.861293729	1.22E-09	5.89E-08	Adgrg2	adhesion G protein-coupled receptor G2 [Source:MGI Symbol;Acc:MGI:2446854]	-	-	-	-	GO:0005829//cytosol;GO:0005886//plasma membrane;GO:0005887//integral component of plasma membrane;GO:0016020//membrane;GO:0016021//integral component of membrane;GO:0016324//apical plasma membrane	GO:0004888//transmembrane signaling receptor activity;GO:0004930//G-protein coupled receptor activity	GO:0007165//signal transduction;GO:0007166//cell surface receptor signaling pathway;GO:0007186//G-protein coupled receptor signaling pathway;GO:0007189//adenylate cyclase-activating G-protein coupled receptor signaling pathway
ENSMUSG00000038831	218	277	259	63	101	96	1.51	2.11	2.1	0.78	0.96	0.93	1.906666667	0.89	-1.099175405	1.30E-09	6.21E-08	Ralgps1	Ral GEF with PH domain and SH3 binding motif 1 [Source:MGI Symbol;Acc:MGI:1922008]	-	-	-	-	GO:0005575//cellular_component;GO:0005622//intracellular;GO:0005737//cytoplasm;GO:0005886//plasma membrane;GO:0016020//membrane	GO:0005085//guanyl-nucleotide exchange factor activity;GO:0008321//Ral guanyl-nucleotide exchange factor activity	GO:0007264//small GTPase mediated signal transduction;GO:0032485//regulation of Ral protein signal transduction
ENSMUSG00000022129	107	145	151	34	9	17	1.94	2.75	2.88	0.75	0.19	0.4	2.523333333	0.446666667	-2.4980603	1.35E-09	6.39E-08	Dct	dopachrome tautomerase [Source:MGI Symbol;Acc:MGI:102563]	Metabolism;Organismal Systems;Metabolism	Global and overview maps;Endocrine system;Amino acid metabolism	ko01100//Metabolic pathways;ko04916//Melanogenesis;ko00350//Tyrosine metabolism	K01827;K01827;K01827	GO:0005737//cytoplasm;GO:0005829//cytosol;GO:0016020//membrane;GO:0016021//integral component of membrane;GO:0033162//melanosome membrane;GO:0042470//melanosome	GO:0004167//dopachrome isomerase activity;GO:0016491//oxidoreductase activity;GO:0016853//isomerase activity;GO:0046872//metal ion binding	GO:0002052//positive regulation of neuroblast proliferation;GO:0006583//melanin biosynthetic process from tyrosine;GO:0021847//ventricular zone neuroblast division;GO:0042438//melanin biosynthetic process;GO:0043473//pigmentation;GO:0048066//developmental pigmentation;GO:0048468//cell development;GO:0055114//oxidation-reduction process
ENSMUSG00000036019	75	52	81	173	184	172	0.53	0.39	0.6	1.5	1.55	1.58	0.506666667	1.543333333	1.60694087	1.45E-09	6.80E-08	Tmtc2	transmembrane and tetratricopeptide repeat containing 2 [Source:MGI Symbol;Acc:MGI:1914057]	-	-	-	-	GO:0005783//endoplasmic reticulum;GO:0005789//endoplasmic reticulum membrane;GO:0016020//membrane;GO:0016021//integral component of membrane	GO:0000030//mannosyltransferase activity;GO:0004169//dolichyl-phosphate-mannose-protein mannosyltransferase activity;GO:0005515//protein binding;GO:0016740//transferase activity	GO:0006486//protein glycosylation;GO:0035269//protein O-linked mannosylation;GO:0055074//calcium ion homeostasis
ENSMUSG00000032224	65	99	30	1	5	7	0.7	1.12	0.34	0.01	0.06	0.1	0.72	0.056666667	-3.667424661	1.61E-09	7.51E-08	Fam81a	family with sequence similarity 81, member A [Source:MGI Symbol;Acc:MGI:1924136]	-	-	-	-	GO:0005575//cellular_component	GO:0003674//molecular_function	GO:0008150//biological_process
ENSMUSG00000024525	83	53	95	179	218	263	0.66	0.44	0.79	1.72	2.05	2.7	0.63	2.156666667	1.775379478	1.62E-09	7.56E-08	Impa2	inositol (myo)-1(or 4)-monophosphatase 2 [Source:MGI Symbol;Acc:MGI:2149728]	Metabolism;Environmental Information Processing;Metabolism	Global and overview maps;Signal transduction;Carbohydrate metabolism	ko01100//Metabolic pathways;ko04070//Phosphatidylinositol signaling system;ko00562//Inositol phosphate metabolism	K01092;K01092;K01092	GO:0005737//cytoplasm	GO:0008934//inositol monophosphate 1-phosphatase activity;GO:0016787//hydrolase activity;GO:0042803//protein homodimerization activity;GO:0046872//metal ion binding;GO:0052832//inositol monophosphate 3-phosphatase activity;GO:0052833//inositol monophosphate 4-phosphatase activity;GO:0052834//inositol monophosphate phosphatase activity	GO:0006020//inositol metabolic process;GO:0006021//inositol biosynthetic process;GO:0007165//signal transduction;GO:0046854//phosphatidylinositol phosphorylation;GO:0046855//inositol phosphate dephosphorylation
ENSMUSG00000074794	945	424	562	1961	2716	1243	11.7	5.77	7.73	32.64	40.75	22.34	8.4	31.91	1.925547376	1.66E-09	7.69E-08	Arrdc3	arrestin domain containing 3 [Source:MGI Symbol;Acc:MGI:2145242]	-	-	-	-	GO:0005737//cytoplasm;GO:0005764//lysosome;GO:0005768//endosome;GO:0005769//early endosome;GO:0005886//plasma membrane;GO:0016020//membrane	GO:0031699//beta-3 adrenergic receptor binding	GO:0001659//temperature homeostasis;GO:0031651//negative regulation of heat generation;GO:0043588//skin development;GO:0051443//positive regulation of ubiquitin-protein transferase activity;GO:0060613//fat pad development;GO:0071878//negative regulation of adrenergic receptor signaling pathway;GO:0090327//negative regulation of locomotion involved in locomotory behavior
ENSMUSG00000021222	138	160	133	39	43	53	2.74	3.33	2.78	0.94	1.18	1.37	2.95	1.163333333	-1.342450419	1.73E-09	7.98E-08	Dcaf4	DDB1 and CUL4 associated factor 4 [Source:MGI Symbol;Acc:MGI:1921078]	-	-	-	-	GO:0080008//Cul4-RING E3 ubiquitin ligase complex	GO:0005515//protein binding	-
ENSMUSG00000029269	330	350	381	126	178	123	8.46	9.28	10	4.08	5.42	4.32	9.246666667	4.606666667	-1.005210172	1.89E-09	8.67E-08	Sult1b1	sulfotransferase family 1B, member 1 [Source:MGI Symbol;Acc:MGI:2136282]	-	-	-	-	GO:0005737//cytoplasm;GO:0005829//cytosol	GO:0004062//aryl sulfotransferase activity;GO:0008146//sulfotransferase activity;GO:0016740//transferase activity	GO:0006068//ethanol catabolic process;GO:0006629//lipid metabolic process;GO:0006805//xenobiotic metabolic process;GO:0008202//steroid metabolic process;GO:0009812//flavonoid metabolic process;GO:0018958//phenol-containing compound metabolic process;GO:0030855//epithelial cell differentiation;GO:0042403//thyroid hormone metabolic process;GO:0050427//3'-phosphoadenosine 5'-phosphosulfate metabolic…
ENSMUSG00000024084	188	201	222	416	621	367	3.77	4.12	4.61	10.15	14.81	9.51	4.166666667	11.49	1.463413204	1.98E-09	9.00E-08	Qpct	glutaminyl-peptide cyclotransferase (glutaminyl cyclase) [Source:MGI Symbol;Acc:MGI:1917786]	-	-	-	-	-	GO:0008270//zinc ion binding;GO:0016603//glutaminyl-peptide cyclotransferase activity	GO:0017186//peptidyl-pyroglutamic acid biosynthetic process, using glutaminyl-peptide cyclotransferase
ENSMUSG00000079507	228	346	266	92	51	35	4.6	7.29	5.63	2.26	1.21	0.92	5.84	1.463333333	-1.99670993	2.21E-09	9.98E-08	H2-Q1	histocompatibility 2, Q region locus 1 [Source:MGI Symbol;Acc:MGI:95928]	Human Diseases;Human Diseases;Cellular Processes;Human Diseases;Human Diseases;Human Diseases;Human Diseases;Human Diseases;Cellular Processes;Cellular Processes;Environmental Information Processing;Organismal Systems;Organismal Systems;Human Diseases;Human Diseases;Human Diseases;Human Diseases;Human Diseases	Infectious diseases;Infectious diseases;Transport and catabolism;Infectious diseases;Cancers;Infectious diseases;Infectious diseases;Infectious diseases;Cell growth and death;Transport and catabolism;Signaling molecules and interaction;Immune system;Immune system;Cardiovascular diseases;Immune diseases;Endocrine and metabolic diseases;Immune diseases;Immune diseases	ko05165//Human papillomavirus infection;ko05166//HTLV-I infection;ko04144//Endocytosis;ko05163//Human cytomegalovirus infection;ko05203//Viral carcinogenesis;ko05167//Kaposi sarcoma-associated herpesvirus infection;ko05169//Epstein-Barr virus infection;ko05168//Herpes simplex infection;ko04218//Cellular senescence;ko04145//Phagosome;ko04514//Cell adhesion molecules (CAMs);ko04650//Natural killer …	K06751;K06751;K06751;K06751;K06751;K06751;K06751;K06751;K06751;K06751;K06751;K06751;K06751;K06751;K06751;K06751;K06751;K06751	GO:0005615//extracellular space;GO:0005783//endoplasmic reticulum;GO:0005794//Golgi apparatus;GO:0005797//Golgi medial cisterna;GO:0005886//plasma membrane;GO:0009897//external side of plasma membrane;GO:0009986//cell surface;GO:0016020//membrane;GO:0016021//integral component of membrane;GO:0042612//MHC class I protein complex;GO:0042824//MHC class I peptide loading complex;GO:0070971//endoplasm…	GO:0005102//receptor binding;GO:0030881//beta-2-microglobulin binding;GO:0042277//peptide binding;GO:0042605//peptide antigen binding;GO:0042608//T cell receptor binding;GO:0042610//CD8 receptor binding;GO:0046977//TAP binding;GO:0046982//protein heterodimerization activity	GO:0001916//positive regulation of T cell mediated cytotoxicity;GO:0002376//immune system process;GO:0002474//antigen processing and presentation of peptide antigen via MHC class I;GO:0002476//antigen processing and presentation of endogenous peptide antigen via MHC class Ib;GO:0002486//antigen processing and presentation of endogenous peptide antigen via MHC class I via ER pathway, TAP-independe…
ENSMUSG00000038751	71	72	42	11	7	8	0.77	0.82	0.48	0.15	0.09	0.11	0.69	0.116666667	-2.564203941	2.30E-09	1.04E-07	Ptk6	PTK6 protein tyrosine kinase 6 [Source:MGI Symbol;Acc:MGI:99683]	-	-	-	-	GO:0001726//ruffle;GO:0005634//nucleus;GO:0005654//nucleoplasm;GO:0005737//cytoplasm;GO:0005829//cytosol;GO:0005886//plasma membrane;GO:0016020//membrane;GO:0016604//nuclear body;GO:0031234//extrinsic component of cytoplasmic side of plasma membrane;GO:0042995//cell projection	GO:0000166//nucleotide binding;GO:0004672//protein kinase activity;GO:0004713//protein tyrosine kinase activity;GO:0004715//non-membrane spanning protein tyrosine kinase activity;GO:0005102//receptor binding;GO:0005515//protein binding;GO:0005524//ATP binding;GO:0016301//kinase activity;GO:0016740//transferase activity;GO:0042802//identical protein binding	GO:0006468//protein phosphorylation;GO:0007169//transmembrane receptor protein tyrosine kinase signaling pathway;GO:0007260//tyrosine phosphorylation of STAT protein;GO:0010976//positive regulation of neuron projection development;GO:0016310//phosphorylation;GO:0016477//cell migration;GO:0030154//cell differentiation;GO:0038083//peptidyl-tyrosine autophosphorylation;GO:0042127//regulation of cell…
ENSMUSG00000022562	3401	3164	3675	6622	6474	5421	38.75	36.81	43.58	91.2	87.17	80.07	39.71333333	86.14666667	1.117171516	2.74E-09	1.23E-07	Oplah	5-oxoprolinase (ATP-hydrolysing) [Source:MGI Symbol;Acc:MGI:1922725]	Metabolism;Metabolism	Global and overview maps;Metabolism of other amino acids	ko01100//Metabolic pathways;ko00480//Glutathione metabolism	K01469;K01469	GO:0005829//cytosol	GO:0000166//nucleotide binding;GO:0003824//catalytic activity;GO:0005524//ATP binding;GO:0016787//hydrolase activity;GO:0017168//5-oxoprolinase (ATP-hydrolyzing) activity	GO:0006749//glutathione metabolic process
ENSMUSG00000021573	173	137	190	298	714	431	1.36	1.13	1.57	2.85	6.67	4.39	1.353333333	4.636666667	1.776570787	2.82E-09	1.26E-07	Tppp	tubulin polymerization promoting protein [Source:MGI Symbol;Acc:MGI:1920198]	-	-	-	-	GO:0005634//nucleus;GO:0005737//cytoplasm;GO:0005739//mitochondrion;GO:0005829//cytosol;GO:0005856//cytoskeleton;GO:0005874//microtubule;GO:0043209//myelin sheath;GO:0048471//perinuclear region of cytoplasm;GO:0097427//microtubule bundle	GO:0008017//microtubule binding;GO:0015631//tubulin binding	GO:0001578//microtubule bundle formation;GO:0031334//positive regulation of protein complex assembly;GO:0032273//positive regulation of protein polymerization;GO:0046785//microtubule polymerization
ENSMUSG00000026003	2888	2683	3414	4789	6705	5224	60.17	58.55	74.9	121.61	166.4	141.35	64.54	143.12	1.14895981	3.18E-09	1.41E-07	Acadl	acyl-Coenzyme A dehydrogenase, long-chain [Source:MGI Symbol;Acc:MGI:87866]	Metabolism;Organismal Systems;Metabolism;Metabolism	Global and overview maps;Endocrine system;Global and overview maps;Lipid metabolism	ko01100//Metabolic pathways;ko03320//PPAR signaling pathway;ko01212//Fatty acid metabolism;ko00071//Fatty acid degradation	K00255;K00255;K00255;K00255	GO:0005739//mitochondrion;GO:0005759//mitochondrial matrix;GO:0031966//mitochondrial membrane	GO:0000062//fatty-acyl-CoA binding;GO:0003995//acyl-CoA dehydrogenase activity;GO:0004466//long-chain-acyl-CoA dehydrogenase activity;GO:0016491//oxidoreductase activity;GO:0016627//oxidoreductase activity, acting on the CH-CH group of donors;GO:0050660//flavin adenine dinucleotide binding	GO:0033539//fatty acid beta-oxidation using acyl-CoA dehydrogenase;GO:0042758//long-chain fatty acid catabolic process;GO:0051289//protein homotetramerization;GO:0055114//oxidation-reduction process
ENSMUSG00000022994	429	451	551	755	1247	1206	4.82	5.22	5.35	9.12	13.92	15.38	5.13	12.80666667	1.319864287	3.19E-09	1.41E-07	Adcy6	adenylate cyclase 6 [Source:MGI Symbol;Acc:MGI:87917]	Human Diseases;Human Diseases;Human Diseases;Organismal Systems;Environmental Information Processing;Environmental Information Processing;Organismal Systems;Metabolism;Environmental Information Processing;Human Diseases;Organismal Systems;Environmental Information Processing;Organismal Systems;Organismal Systems;Environmental Information Processing;Organismal Systems;Organismal Systems;Organismal…	Cancers;Infectious diseases;Infectious diseases;Environmental adaptation;Signal transduction;Signal transduction;Immune system;Nucleotide metabolism;Signal transduction;Endocrine and metabolic diseases;Endocrine system;Signal transduction;Nervous system;Circulatory system;Signal transduction;Endocrine system;Endocrine system;Circulatory system;Sensory system;Immune system;Cell growth and death;Ne…	ko05200//Pathways in cancer;ko05166//HTLV-I infection;ko05163//Human cytomegalovirus infection;ko04714//Thermogenesis;ko04015//Rap1 signaling pathway;ko04024//cAMP signaling pathway;ko04062//Chemokine signaling pathway;ko00230//Purine metabolism;ko04022//cGMP - PKG signaling pathway;ko04934//Cushing syndrome;ko04921//Oxytocin signaling pathway;ko04072//Phospholipase D signaling pathway;ko04723//R…	K08046;K08046;K08046;K08046;K08046;K08046;K08046;K08046;K08046;K08046;K08046;K08046;K08046;K08046;K08046;K08046;K08046;K08046;K08046;K08046;K08046;K08046;K08046;K08046;K08046;K08046;K08046;K08046;K08046;K08046;K08046;K08046;K08046;K08046;K08046;K08046;K08046;K08046;K08046;K08046;K08046;K08046;K08046;K08046;K08046;K08046;K08046;K08046;K08046	GO:0005886//plasma membrane;GO:0016020//membrane;GO:0016021//integral component of membrane	GO:0000166//nucleotide binding;GO:0004016//adenylate cyclase activity;GO:0005080//protein kinase C binding;GO:0005524//ATP binding;GO:0016829//lyase activity;GO:0016849//phosphorus-oxygen lyase activity;GO:0046872//metal ion binding	GO:0006171//cAMP biosynthetic process;GO:0007189//adenylate cyclase-activating G-protein coupled receptor signaling pathway;GO:0007212//dopamine receptor signaling pathway;GO:0009190//cyclic nucleotide biosynthetic process;GO:0035556//intracellular signal transduction;GO:0071380//cellular response to prostaglandin E stimulus;GO:0071870//cellular response to catecholamine stimulus;GO:1904322//cell…
ENSMUSG00000010651	15601	15754	26006	39623	51230	51511	368.69	390.02	647.25	1141.4	1442.23	1581.08	468.6533333	1388.236667	1.56666049	3.40E-09	1.50E-07	Acaa1b	acetyl-Coenzyme A acyltransferase 1B [Source:MGI Symbol;Acc:MGI:3605455]	Metabolism;Organismal Systems;Cellular Processes;Metabolism;Metabolism;Metabolism;Metabolism;Metabolism	Global and overview maps;Endocrine system;Transport and catabolism;Amino acid metabolism;Global and overview maps;Lipid metabolism;Lipid metabolism;Lipid metabolism	ko01100//Metabolic pathways;ko03320//PPAR signaling pathway;ko04146//Peroxisome;ko00280//Valine, leucine and isoleucine degradation;ko01212//Fatty acid metabolism;ko00071//Fatty acid degradation;ko01040//Biosynthesis of unsaturated fatty acids;ko00592//alpha-Linolenic acid metabolism	K07513;K07513;K07513;K07513;K07513;K07513;K07513;K07513	GO:0005739//mitochondrion;GO:0005777//peroxisome	GO:0003824//catalytic activity;GO:0003985//acetyl-CoA C-acetyltransferase activity;GO:0003988//acetyl-CoA C-acyltransferase activity;GO:0016740//transferase activity;GO:0016746//transferase activity, transferring acyl groups;GO:0016747//transferase activity, transferring acyl groups other than amino-acyl groups;GO:0050633//acetyl-CoA C-myristoyltransferase activity	GO:0006629//lipid metabolic process;GO:0006631//fatty acid metabolic process;GO:0006635//fatty acid beta-oxidation;GO:0010124//phenylacetate catabolic process
ENSMUSG00000002233	192	158	228	325	545	499	7.03	5.9	8.59	15.04	24.01	23.85	7.173333333	20.96666667	1.547381939	3.54E-09	1.55E-07	Rhoc	ras homolog family member C [Source:MGI Symbol;Acc:MGI:106028]	-	-	-	-	GO:0005622//intracellular;GO:0005634//nucleus;GO:0005737//cytoplasm;GO:0005829//cytosol;GO:0005886//plasma membrane;GO:0005938//cell cortex;GO:0016020//membrane;GO:0032153//cell division site;GO:0032154//cleavage furrow;GO:0032420//stereocilium;GO:0043231//intracellular membrane-bounded organelle	GO:0000166//nucleotide binding;GO:0003924//GTPase activity;GO:0005515//protein binding;GO:0005525//GTP binding;GO:0019901//protein kinase binding	GO:0000281//mitotic cytokinesis;GO:0007015//actin filament organization;GO:0007264//small GTPase mediated signal transduction;GO:0007266//Rho protein signal transduction;GO:0008360//regulation of cell shape;GO:0016477//cell migration;GO:0030334//regulation of cell migration;GO:0030335//positive regulation of cell migration;GO:0030950//establishment or maintenance of actin cytoskeleton polarity;GO…
ENSMUSG00000029591	63	49	63	105	315	230	2.1	1.22	1.26	3.74	8.26	8.2	1.526666667	6.733333333	2.14093579	3.57E-09	1.56E-07	Ung	uracil DNA glycosylase [Source:MGI Symbol;Acc:MGI:109352]	Human Diseases;Genetic Information Processing	Immune diseases;Replication and repair	ko05340//Primary immunodeficiency;ko03410//Base excision repair	K03648;K03648	GO:0005634//nucleus;GO:0005654//nucleoplasm;GO:0005739//mitochondrion	GO:0003684//damaged DNA binding;GO:0004844//uracil DNA N-glycosylase activity;GO:0016787//hydrolase activity;GO:0016799//hydrolase activity, hydrolyzing N-glycosyl compounds;GO:0043024//ribosomal small subunit binding	GO:0006281//DNA repair;GO:0006284//base-excision repair;GO:0006974//cellular response to DNA damage stimulus;GO:0016446//somatic hypermutation of immunoglobulin genes;GO:0016447//somatic recombination of immunoglobulin gene segments;GO:0043066//negative regulation of apoptotic process;GO:0045190//isotype switching;GO:0097510//base-excision repair, AP site formation via deaminated base removal
ENSMUSG00000000739	233	173	162	51	85	64	9.6	7.67	7.14	2.68	4.33	3.7	8.136666667	3.57	-1.188513815	3.77E-09	1.62E-07	Sult5a1	sulfotransferase family 5A, member 1 [Source:MGI Symbol;Acc:MGI:1931463]	-	-	-	-	GO:0005575//cellular_component	GO:0003674//molecular_function;GO:0008146//sulfotransferase activity;GO:0016740//transferase activity	GO:0008150//biological_process
ENSMUSG00000028327	7070	5950	5278	2852	1825	2201	78.18	68.87	61.42	38.42	24.03	31.63	69.49	31.36	-1.147879821	4.32E-09	1.85E-07	Stra6l	STRA6-like [Source:MGI Symbol;Acc:MGI:1921402]	-	-	-	-	GO:0005886//plasma membrane;GO:0016020//membrane;GO:0016021//integral component of membrane	GO:0005515//protein binding	GO:0034633//retinol transport;GO:0071939//vitamin A import
ENSMUSG00000079470	135	240	138	45	51	35	0.95	1.71	1	0.38	0.39	0.37	1.22	0.38	-1.682809824	4.38E-09	1.87E-07	Utp14b	UTP14B small subunit processome component [Source:MGI Symbol;Acc:MGI:2445092]	Genetic Information Processing	Translation	ko03008//Ribosome biogenesis in eukaryotes	K14567	GO:0032040//small-subunit processome	-	GO:0006364//rRNA processing
ENSMUSG00000070661	176	148	181	264	531	433	5.62	4.95	6.09	10.28	20.21	17.97	5.553333333	16.15333333	1.540406004	4.39E-09	1.87E-07	Rnf186	ring finger protein 186 [Source:MGI Symbol;Acc:MGI:1914075]	-	-	-	-	GO:0005789//endoplasmic reticulum membrane;GO:0016020//membrane;GO:0016021//integral component of membrane	GO:0004842//ubiquitin-protein transferase activity;GO:0061630//ubiquitin protein ligase activity	GO:0035519//protein K29-linked ubiquitination;GO:0043161//proteasome-mediated ubiquitin-dependent protein catabolic process;GO:0051865//protein autoubiquitination;GO:0070059//intrinsic apoptotic signaling pathway in response to endoplasmic reticulum stress;GO:0070534//protein K63-linked ubiquitination;GO:0070585//protein localization to mitochondrion
ENSMUSG00000036078	7258	7183	5828	3092	1923	2491	176.66	183.15	149.44	91.73	55.77	78.75	169.75	75.41666667	-1.170456283	4.93E-09	2.09E-07	Sigmar1	sigma non-opioid intracellular receptor 1 [Source:MGI Symbol;Acc:MGI:1195268]	-	-	-	-	GO:0005634//nucleus;GO:0005635//nuclear envelope;GO:0005637//nuclear inner membrane;GO:0005640//nuclear outer membrane;GO:0005783//endoplasmic reticulum;GO:0005789//endoplasmic reticulum membrane;GO:0005811//lipid particle;GO:0005886//plasma membrane;GO:0014069//postsynaptic density;GO:0016020//membrane;GO:0016021//integral component of membrane;GO:0030054//cell junction;GO:0030426//growth cone;G…	GO:0004985//opioid receptor activity;GO:0005515//protein binding;GO:0038023//signaling receptor activity;GO:0042802//identical protein binding	GO:0006869//lipid transport;GO:0007399//nervous system development;GO:0036474//cell death in response to hydrogen peroxide;GO:0038003//opioid receptor signaling pathway;GO:0043523//regulation of neuron apoptotic process;GO:0070207//protein homotrimerization
ENSMUSG00000020644	1971	1129	1004	2638	3112	2862	64.86	38.63	34.5	111.91	122.04	129.61	45.99666667	121.1866667	1.397629758	6.01E-09	2.52E-07	Id2	inhibitor of DNA binding 2 [Source:MGI Symbol;Acc:MGI:96397]	Human Diseases;Environmental Information Processing;Cellular Processes;Environmental Information Processing	Cancers;Signal transduction;Cellular community - eukaryotes;Signal transduction	ko05202//Transcriptional misregulation in cancers;ko04390//Hippo signaling pathway;ko04550//Signaling pathways regulating pluripotency of stem cells;ko04350//TGF-beta signaling pathway	K17693;K17693;K17693;K17693	GO:0000785//chromatin;GO:0005634//nucleus;GO:0005737//cytoplasm;GO:0005829//cytosol;GO:0032991//macromolecular complex	GO:0001085//RNA polymerase II transcription factor binding;GO:0003700//transcription factor activity, sequence-specific DNA binding;GO:0005515//protein binding;GO:0008134//transcription factor binding;GO:0044325//ion channel binding;GO:0046983//protein dimerization activity	GO:0000122//negative regulation of transcription from RNA polymerase II promoter;GO:0001656//metanephros development;GO:0001779//natural killer cell differentiation;GO:0001966//thigmotaxis;GO:0002521//leukocyte differentiation;GO:0003149//membranous septum morphogenesis;GO:0003166//bundle of His development;GO:0007275//multicellular organism development;GO:0007507//heart development;GO:0007623//c…
ENSMUSG00000040596	135	114	106	194	297	237	1.11	1.01	0.97	2.25	2.83	2.69	1.03	2.59	1.330307761	7.26E-09	3.02E-07	Pogk	pogo transposable element with KRAB domain [Source:MGI Symbol;Acc:MGI:1918842]	-	-	-	-	GO:0005622//intracellular	GO:0003676//nucleic acid binding;GO:0003677//DNA binding	GO:0006355//regulation of transcription, DNA-templated
ENSMUSG00000058997	4472	4214	5401	7281	9562	8630	31.28	29.97	38.62	65.13	79.84	77.58	33.29	74.18333333	1.156006224	7.57E-09	3.12E-07	Vwa8	von Willebrand factor A domain containing 8 [Source:MGI Symbol;Acc:MGI:1919008]	-	-	-	-	GO:0005739//mitochondrion;GO:0005777//peroxisome	GO:0000166//nucleotide binding;GO:0005524//ATP binding;GO:0016887//ATPase activity	GO:0008150//biological_process
ENSMUSG00000003948	2533	2411	2925	4400	4750	4389	38.6	38.73	48.1	84.23	86.68	91.25	41.81	87.38666667	1.063565129	7.57E-09	3.12E-07	Mmd	monocyte to macrophage differentiation-associated [Source:MGI Symbol;Acc:MGI:1914718]	-	-	-	-	GO:0005764//lysosome;GO:0005765//lysosomal membrane;GO:0005768//endosome;GO:0005794//Golgi apparatus;GO:0016020//membrane;GO:0016021//integral component of membrane;GO:0031902//late endosome membrane	GO:0004672//protein kinase activity	GO:0006468//protein phosphorylation;GO:0019835//cytolysis;GO:0032880//regulation of protein localization;GO:0045666//positive regulation of neuron differentiation;GO:0045860//positive regulation of protein kinase activity
ENSMUSG00000030483	2491	1572	1867	97	9	28	51.89	34.31	40.96	2.46	0.22	0.76	42.38666667	1.146666667	-5.208092546	7.81E-09	3.21E-07	Cyp2b10	cytochrome P450, family 2, subfamily b, polypeptide 10 [Source:MGI Symbol;Acc:MGI:88598]	Metabolism;Human Diseases;Metabolism;Metabolism;Metabolism	Global and overview maps;Cancers;Metabolism of cofactors and vitamins;Lipid metabolism;Lipid metabolism	ko01100//Metabolic pathways;ko05204//Chemical carcinogenesis;ko00830//Retinol metabolism;ko00590//Arachidonic acid metabolism;ko00140//Steroid hormone biosynthesis	K07412;K07412;K07412;K07412;K07412	-	GO:0004497//monooxygenase activity;GO:0005506//iron ion binding;GO:0016491//oxidoreductase activity;GO:0016705//oxidoreductase activity, acting on paired donors, with incorporation or reduction of molecular oxygen;GO:0016712//oxidoreductase activity, acting on paired donors, with incorporation or reduction of molecular oxygen, reduced flavin or flavoprotein as one donor, and incorporation of one …	GO:0055114//oxidation-reduction process
ENSMUSG00000027381	78	120	90	213	226	270	0.99	1.35	0.97	2.51	3.52	3.71	1.103333333	3.246666667	1.557090555	7.92E-09	3.25E-07	Bcl2l11	BCL2-like 11 (apoptosis facilitator) [Source:MGI Symbol;Acc:MGI:1197519]	Human Diseases;Environmental Information Processing;Human Diseases;Human Diseases;Cellular Processes;Environmental Information Processing;Human Diseases;Human Diseases;Cellular Processes	Cancers;Signal transduction;Endocrine and metabolic diseases;Cancers;Cell growth and death;Signal transduction;Cancers;Drug resistance;Cell growth and death	ko05200//Pathways in cancer;ko04151//PI3K-Akt signaling pathway;ko04932//Non-alcoholic fatty liver disease (NAFLD);ko05206//MicroRNAs in cancer;ko04210//Apoptosis;ko04068//FoxO signaling pathway;ko05210//Colorectal cancer;ko01521//EGFR tyrosine kinase inhibitor resistance;ko04215//Apoptosis - multiple species	K16341;K16341;K16341;K16341;K16341;K16341;K16341;K16341;K16341	GO:0005737//cytoplasm;GO:0005739//mitochondrion;GO:0005829//cytosol;GO:0005874//microtubule;GO:0016020//membrane;GO:0019898//extrinsic component of membrane;GO:0043231//intracellular membrane-bounded organelle;GO:0097136//Bcl-2 family protein complex;GO:0097140//BIM-BCL-xl complex;GO:0097141//BIM-BCL-2 complex	GO:0005515//protein binding;GO:0008017//microtubule binding;GO:0019901//protein kinase binding;GO:0046982//protein heterodimerization activity	GO:0001701//in utero embryonic development;GO:0001776//leukocyte homeostasis;GO:0001782//B cell homeostasis;GO:0001783//B cell apoptotic process;GO:0001822//kidney development;GO:0002260//lymphocyte homeostasis;GO:0002262//myeloid cell homeostasis;GO:0006915//apoptotic process;GO:0006919//activation of cysteine-type endopeptidase activity involved in apoptotic process;GO:0007160//cell-matrix adhe…
ENSMUSG00000040026	29	26	15	42	319	167	2.05	1.96	1.14	3.68	27.29	15.56	1.716666667	15.51	3.17551685	9.30E-09	3.77E-07	Saa3	serum amyloid A 3 [Source:MGI Symbol;Acc:MGI:98223]	-	-	-	-	GO:0005576//extracellular region;GO:0005615//extracellular space;GO:0034364//high-density lipoprotein particle	GO:0035662//Toll-like receptor 4 binding;GO:0042056//chemoattractant activity	GO:0006953//acute-phase response;GO:0007252//I-kappaB phosphorylation;GO:0009617//response to bacterium;GO:0035634//response to stilbenoid;GO:0050918//positive chemotaxis;GO:0060326//cell chemotaxis;GO:0071347//cellular response to interleukin-1
ENSMUSG00000033717	1	1	1	136	17	34	0.01	0.01	0.01	1.76	0.23	0.47	0.01	0.82	6.357552005	9.86E-09	3.98E-07	Adra2a	adrenergic receptor, alpha 2a [Source:MGI Symbol;Acc:MGI:87934]	Environmental Information Processing;Environmental Information Processing	Signaling molecules and interaction;Signal transduction	ko04080//Neuroactive ligand-receptor interaction;ko04022//cGMP - PKG signaling pathway	K04138;K04138	GO:0005737//cytoplasm;GO:0005886//plasma membrane;GO:0005887//integral component of plasma membrane;GO:0016020//membrane;GO:0016021//integral component of membrane;GO:0043235//receptor complex	GO:0004930//G-protein coupled receptor activity;GO:0004935//adrenergic receptor activity;GO:0004938//alpha2-adrenergic receptor activity;GO:0019901//protein kinase binding;GO:0031696//alpha-2C adrenergic receptor binding;GO:0031996//thioesterase binding;GO:0032795//heterotrimeric G-protein binding;GO:0042802//identical protein binding;GO:0042803//protein homodimerization activity;GO:0046982//prot…	GO:0001819//positive regulation of cytokine production;GO:0006940//regulation of smooth muscle contraction;GO:0007165//signal transduction;GO:0007186//G-protein coupled receptor signaling pathway;GO:0019229//regulation of vasoconstriction;GO:0030168//platelet activation;GO:0030335//positive regulation of cell migration;GO:0032147//activation of protein kinase activity;GO:0032148//activation of pr…
ENSMUSG00000093930	7761	15459	7892	1876	1226	1055	96.21	202.74	102.02	28.78	19.49	17.75	133.6566667	22.00666667	-2.602519257	1.41E-08	5.65E-07	Hmgcs1	3-hydroxy-3-methylglutaryl-Coenzyme A synthase 1 [Source:MGI Symbol;Acc:MGI:107592]	Metabolism;Metabolism;Metabolism;Metabolism;Metabolism	Global and overview maps;Amino acid metabolism;Carbohydrate metabolism;Metabolism of terpenoids and polyketides;Lipid metabolism	ko01100//Metabolic pathways;ko00280//Valine, leucine and isoleucine degradation;ko00650//Butanoate metabolism;ko00900//Terpenoid backbone biosynthesis;ko00072//Synthesis and degradation of ketone bodies	K01641;K01641;K01641;K01641;K01641	GO:0005737//cytoplasm;GO:0005829//cytosol	GO:0003824//catalytic activity;GO:0004421//hydroxymethylglutaryl-CoA synthase activity;GO:0008144//drug binding;GO:0016740//transferase activity;GO:0016853//isomerase activity;GO:0042803//protein homodimerization activity;GO:0043177//organic acid binding	GO:0001889//liver development;GO:0006084//acetyl-CoA metabolic process;GO:0006629//lipid metabolic process;GO:0006694//steroid biosynthetic process;GO:0006695//cholesterol biosynthetic process;GO:0007420//brain development;GO:0008202//steroid metabolic process;GO:0008203//cholesterol metabolic process;GO:0008299//isoprenoid biosynthetic process;GO:0008584//male gonad development;GO:0009645//respo…
ENSMUSG00000116461	38	36	48	129	117	101	0.35	0.35	0.47	1.46	1.3	1.21	0.39	1.323333333	1.762630478	1.45E-08	5.75E-07	Gm44502	predicted readthrough transcript (NMD candidate), 44502 [Source:MGI Symbol;Acc:MGI:3846135]	-	-	-	-	-	GO:0016301//kinase activity	GO:0016310//phosphorylation;GO:0046474//glycerophospholipid biosynthetic process
ENSMUSG00000030670	122	110	113	31	45	38	3.03	3.07	3.05	1.22	1.63	1.29	3.05	1.38	-1.144140976	1.45E-08	5.75E-07	Cyp2r1	cytochrome P450, family 2, subfamily r, polypeptide 1 [Source:MGI Symbol;Acc:MGI:2449771]	Metabolism;Metabolism	Global and overview maps;Lipid metabolism	ko01100//Metabolic pathways;ko00100//Steroid biosynthesis	K07419;K07419	GO:0005737//cytoplasm;GO:0005783//endoplasmic reticulum;GO:0005789//endoplasmic reticulum membrane;GO:0016020//membrane;GO:0016021//integral component of membrane;GO:0031090//organelle membrane;GO:0043231//intracellular membrane-bounded organelle	GO:0004497//monooxygenase activity;GO:0005506//iron ion binding;GO:0008395//steroid hydroxylase activity;GO:0016491//oxidoreductase activity;GO:0016705//oxidoreductase activity, acting on paired donors, with incorporation or reduction of molecular oxygen;GO:0016712//oxidoreductase activity, acting on paired donors, with incorporation or reduction of molecular oxygen, reduced flavin or flavoprotei…	GO:0006082//organic acid metabolic process;GO:0006805//xenobiotic metabolic process;GO:0010038//response to metal ion;GO:0010164//response to cesium ion;GO:0010212//response to ionizing radiation;GO:0036378//calcitriol biosynthetic process from calciol;GO:0042359//vitamin D metabolic process;GO:0042368//vitamin D biosynthetic process;GO:0042738//exogenous drug catabolic process;GO:0055114//oxidat…
ENSMUSG00000008035	2991	2244	1240	499	844	785	75.36	58.94	31.1	13.87	23.37	27.68	55.13333333	21.64	-1.34922433	1.48E-08	5.85E-07	Mid1ip1	Mid1 interacting protein 1 (gastrulation specific G12-like (zebrafish)) [Source:MGI Symbol;Acc:MGI:1915291]	-	-	-	-	GO:0005634//nucleus;GO:0005737//cytoplasm;GO:0005829//cytosol;GO:0005856//cytoskeleton;GO:0005874//microtubule;GO:0015630//microtubule cytoskeleton	GO:0005515//protein binding;GO:0008022//protein C-terminus binding;GO:0042802//identical protein binding	GO:0006629//lipid metabolic process;GO:0007026//negative regulation of microtubule depolymerization;GO:0045723//positive regulation of fatty acid biosynthetic process;GO:0046890//regulation of lipid biosynthetic process;GO:0051258//protein polymerization;GO:0051351//positive regulation of ligase activity
ENSMUSG00000018740	89	64	40	9	12	11	1.78	1.34	0.85	0.2	0.28	0.23	1.323333333	0.236666667	-2.483248078	1.58E-08	6.20E-07	Slc25a35	solute carrier family 25, member 35 [Source:MGI Symbol;Acc:MGI:1919248]	-	-	-	-	GO:0005739//mitochondrion;GO:0005743//mitochondrial inner membrane;GO:0016020//membrane;GO:0016021//integral component of membrane	-	-
ENSMUSG00000031561	839	742	826	1073	1627	1486	4.3	3.94	4.46	7.25	10.85	11.64	4.233333333	9.913333333	1.22757615	1.92E-08	7.48E-07	Tenm3	teneurin transmembrane protein 3 [Source:MGI Symbol;Acc:MGI:1345183]	-	-	-	-	GO:0005887//integral component of plasma membrane;GO:0016020//membrane;GO:0016021//integral component of membrane	-	GO:0007165//signal transduction;GO:0048593//camera-type eye morphogenesis
ENSMUSG00000060579	79	82	102	22	26	20	4.18	3.96	4.94	1.23	1.44	1.19	4.36	1.286666667	-1.760689788	2.12E-08	8.23E-07	Fhit	fragile histidine triad gene [Source:MGI Symbol;Acc:MGI:1277947]	Metabolism;Human Diseases;Human Diseases	Nucleotide metabolism;Cancers;Cancers	ko00230//Purine metabolism;ko05222//Small cell lung cancer;ko05223//Non-small cell lung cancer	K01522;K01522;K01522	GO:0001650//fibrillar center;GO:0005634//nucleus;GO:0005737//cytoplasm;GO:0005829//cytosol;GO:0005886//plasma membrane	GO:0000166//nucleotide binding;GO:0003824//catalytic activity;GO:0016151//nickel cation binding;GO:0016787//hydrolase activity;GO:0031625//ubiquitin protein ligase binding;GO:0042802//identical protein binding;GO:0047710//bis(5'-adenosyl)-triphosphatase activity	GO:0006163//purine nucleotide metabolic process;GO:0006260//DNA replication;GO:0006915//apoptotic process;GO:0009117//nucleotide metabolic process;GO:0015964//diadenosine triphosphate catabolic process;GO:0032435//negative regulation of proteasomal ubiquitin-dependent protein catabolic process;GO:0072332//intrinsic apoptotic signaling pathway by p53 class mediator
ENSMUSG00000025780	519	299	289	141	140	103	2.62	1.58	1.54	0.87	0.84	0.68	1.913333333	0.796666667	-1.264040119	2.26E-08	8.74E-07	Itih5	inter-alpha (globulin) inhibitor H5 [Source:MGI Symbol;Acc:MGI:1925751]	-	-	-	-	GO:0005576//extracellular region	GO:0003674//molecular_function;GO:0004867//serine-type endopeptidase inhibitor activity;GO:0030414//peptidase inhibitor activity	GO:0008150//biological_process;GO:0010466//negative regulation of peptidase activity;GO:0010951//negative regulation of endopeptidase activity;GO:0030212//hyaluronan metabolic process
ENSMUSG00000041698	377	481	499	111	231	129	4.32	5.9	6.16	1.59	3.22	1.96	5.46	2.256666667	-1.274707618	2.51E-08	9.63E-07	Slco1a1	solute carrier organic anion transporter family, member 1a1 [Source:MGI Symbol;Acc:MGI:1351891]	Organismal Systems	Digestive system	ko04976//Bile secretion	K03460	GO:0005886//plasma membrane;GO:0005887//integral component of plasma membrane;GO:0016020//membrane;GO:0016021//integral component of membrane;GO:0016323//basolateral plasma membrane	GO:0005215//transporter activity;GO:0005515//protein binding;GO:0008514//organic anion transmembrane transporter activity;GO:0015125//bile acid transmembrane transporter activity;GO:0015347//sodium-independent organic anion transmembrane transporter activity	GO:0006811//ion transport;GO:0015711//organic anion transport;GO:0015721//bile acid and bile salt transport;GO:0033574//response to testosterone;GO:0035634//response to stilbenoid;GO:0043252//sodium-independent organic anion transport;GO:0055085//transmembrane transport
ENSMUSG00000019232	3348	2690	2865	1248	527	781	60.67	50.57	52.46	27.54	11.34	18.72	54.56666667	19.2	-1.506913605	2.65E-08	1.01E-06	Etnppl	ethanolamine phosphate phospholyase [Source:MGI Symbol;Acc:MGI:1919010]	Metabolism;Metabolism	Global and overview maps;Lipid metabolism	ko01100//Metabolic pathways;ko00564//Glycerophospholipid metabolism	K14286;K14286	GO:0005739//mitochondrion	GO:0003824//catalytic activity;GO:0008483//transaminase activity;GO:0016829//lyase activity;GO:0030170//pyridoxal phosphate binding;GO:0050459//ethanolamine-phosphate phospho-lyase activity	GO:0008150//biological_process
ENSMUSG00000041272	154	153	159	299	284	304	1.55	1.62	1.69	3.67	3.41	3.98	1.62	3.686666667	1.186323167	2.72E-08	1.03E-06	Tox	thymocyte selection-associated high mobility group box [Source:MGI Symbol;Acc:MGI:2181659]	-	-	-	-	GO:0005634//nucleus	GO:0003677//DNA binding	GO:0030098//lymphocyte differentiation;GO:0032825//positive regulation of natural killer cell differentiation;GO:0048535//lymph node development;GO:0048541//Peyer's patch development
ENSMUSG00000067071	2480	1719	1490	452	988	711	74.15	53.84	46.92	16.47	35.19	27.61	58.30333333	26.42333333	-1.141765892	3.13E-08	1.19E-06	Hes6	hairy and enhancer of split 6 [Source:MGI Symbol;Acc:MGI:1859852]	Human Diseases	Infectious diseases	ko05165//Human papillomavirus infection	K09087	GO:0005634//nucleus;GO:0005667//transcription factor complex	GO:0000977//RNA polymerase II regulatory region sequence-specific DNA binding;GO:0001227//transcriptional repressor activity, RNA polymerase II transcription regulatory region sequence-specific binding;GO:0003677//DNA binding;GO:0003700//transcription factor activity, sequence-specific DNA binding;GO:0003712//transcription cofactor activity;GO:0008134//transcription factor binding;GO:0042803//pro…	GO:0000122//negative regulation of transcription from RNA polymerase II promoter;GO:0006355//regulation of transcription, DNA-templated;GO:0006357//regulation of transcription from RNA polymerase II promoter;GO:0007275//multicellular organism development;GO:0007399//nervous system development;GO:0009952//anterior/posterior pattern specification;GO:0030154//cell differentiation;GO:0050767//regulat…
ENSMUSG00000032883	551	760	387	144	222	224	7.22	10.33	5.06	2.13	3.28	3.64	7.536666667	3.016666667	-1.320971295	3.15E-08	1.19E-06	Acsl3	acyl-CoA synthetase long-chain family member 3 [Source:MGI Symbol;Acc:MGI:1921455]	Metabolism;Organismal Systems;Organismal Systems;Cellular Processes;Organismal Systems;Metabolism;Metabolism;Cellular Processes;Metabolism	Global and overview maps;Environmental adaptation;Endocrine system;Transport and catabolism;Endocrine system;Global and overview maps;Lipid metabolism;Cell growth and death;Lipid metabolism	ko01100//Metabolic pathways;ko04714//Thermogenesis;ko03320//PPAR signaling pathway;ko04146//Peroxisome;ko04920//Adipocytokine signaling pathway;ko01212//Fatty acid metabolism;ko00071//Fatty acid degradation;ko04216//Ferroptosis;ko00061//Fatty acid biosynthesis	K01897;K01897;K01897;K01897;K01897;K01897;K01897;K01897;K01897	GO:0005739//mitochondrion;GO:0005741//mitochondrial outer membrane;GO:0005777//peroxisome;GO:0005778//peroxisomal membrane;GO:0005783//endoplasmic reticulum;GO:0005789//endoplasmic reticulum membrane;GO:0005794//Golgi apparatus;GO:0005811//lipid particle;GO:0016020//membrane;GO:0016021//integral component of membrane;GO:0031090//organelle membrane;GO:0043231//intracellular membrane-bounded organe…	GO:0000166//nucleotide binding;GO:0003824//catalytic activity;GO:0003996//acyl-CoA ligase activity;GO:0004467//long-chain fatty acid-CoA ligase activity;GO:0005524//ATP binding;GO:0016874//ligase activity;GO:0019901//protein kinase binding;GO:0019904//protein domain specific binding;GO:0047676//arachidonate-CoA ligase activity	GO:0001676//long-chain fatty acid metabolic process;GO:0006629//lipid metabolic process;GO:0006631//fatty acid metabolic process;GO:0006633//fatty acid biosynthetic process;GO:0007420//brain development;GO:0007584//response to nutrient;GO:0014070//response to organic cyclic compound;GO:0034379//very-low-density lipoprotein particle assembly;GO:0042998//positive regulation of Golgi to plasma membr…
ENSMUSG00000024900	6097	7467	10906	16150	21119	19993	57.06	73.17	109.51	184.94	239.78	248	79.91333333	224.24	1.488535511	3.22E-08	1.21E-06	Cpt1a	carnitine palmitoyltransferase 1a, liver [Source:MGI Symbol;Acc:MGI:1098296]	Organismal Systems;Environmental Information Processing;Human Diseases;Organismal Systems;Organismal Systems;Organismal Systems;Metabolism;Metabolism	Environmental adaptation;Signal transduction;Endocrine and metabolic diseases;Endocrine system;Endocrine system;Endocrine system;Global and overview maps;Lipid metabolism	ko04714//Thermogenesis;ko04152//AMPK signaling pathway;ko04931//Insulin resistance;ko04922//Glucagon signaling pathway;ko03320//PPAR signaling pathway;ko04920//Adipocytokine signaling pathway;ko01212//Fatty acid metabolism;ko00071//Fatty acid degradation	K08765;K08765;K08765;K08765;K08765;K08765;K08765;K08765	GO:0005739//mitochondrion;GO:0005741//mitochondrial outer membrane;GO:0005743//mitochondrial inner membrane;GO:0016020//membrane;GO:0016021//integral component of membrane;GO:0031307//integral component of mitochondrial outer membrane;GO:0043231//intracellular membrane-bounded organelle	GO:0004095//carnitine O-palmitoyltransferase activity;GO:0005515//protein binding;GO:0016740//transferase activity;GO:0016746//transferase activity, transferring acyl groups;GO:0042802//identical protein binding;GO:1990698//palmitoleoyltransferase activity	GO:0001676//long-chain fatty acid metabolic process;GO:0006006//glucose metabolic process;GO:0006629//lipid metabolic process;GO:0006631//fatty acid metabolic process;GO:0006635//fatty acid beta-oxidation;GO:0006641//triglyceride metabolic process;GO:0009437//carnitine metabolic process;GO:0014070//response to organic cyclic compound;GO:0030855//epithelial cell differentiation;GO:0032000//positiv…
ENSMUSG00000048218	173	154	125	233	362	286	2.45	2.29	1.86	4	6.12	5.26	2.2	5.126666667	1.220517574	3.41E-08	1.28E-06	Amigo2	adhesion molecule with Ig like domain 2 [Source:MGI Symbol;Acc:MGI:2145995]	-	-	-	-	GO:0005634//nucleus;GO:0005886//plasma membrane;GO:0016020//membrane;GO:0016021//integral component of membrane	GO:0003674//molecular_function;GO:0005515//protein binding	GO:0007155//cell adhesion;GO:0007156//homophilic cell adhesion via plasma membrane adhesion molecules;GO:0007157//heterophilic cell-cell adhesion via plasma membrane cell adhesion molecules;GO:0007420//brain development;GO:0043066//negative regulation of apoptotic process;GO:0043069//negative regulation of programmed cell death;GO:0043524//negative regulation of neuron apoptotic process;GO:005196…
ENSMUSG00000052609	654	726	852	1209	1592	1318	5.5	6.5	7.57	12.37	15.88	14.41	6.523333333	14.22	1.12424021	3.58E-08	1.33E-06	Plekhg3	pleckstrin homology domain containing, family G (with RhoGef domain) member 3 [Source:MGI Symbol;Acc:MGI:2388284]	-	-	-	-	GO:0005575//cellular_component	GO:0003674//molecular_function;GO:0005089//Rho guanyl-nucleotide exchange factor activity	GO:0008150//biological_process;GO:0035023//regulation of Rho protein signal transduction
ENSMUSG00000057722	80	85	178	287	419	392	0.81	0.92	1.73	3.49	4.45	4.71	1.153333333	4.216666667	1.870293442	3.73E-08	1.38E-06	Lepr	leptin receptor [Source:MGI Symbol;Acc:MGI:104993]	Environmental Information Processing;Environmental Information Processing;Environmental Information Processing;Human Diseases;Environmental Information Processing;Organismal Systems	Signaling molecules and interaction;Signaling molecules and interaction;Signal transduction;Endocrine and metabolic diseases;Signal transduction;Endocrine system	ko04080//Neuroactive ligand-receptor interaction;ko04060//Cytokine-cytokine receptor interaction;ko04630//Jak-STAT signaling pathway;ko04932//Non-alcoholic fatty liver disease (NAFLD);ko04152//AMPK signaling pathway;ko04920//Adipocytokine signaling pathway	K05062;K05062;K05062;K05062;K05062;K05062	GO:0005576//extracellular region;GO:0005615//extracellular space;GO:0005886//plasma membrane;GO:0005887//integral component of plasma membrane;GO:0009897//external side of plasma membrane;GO:0016020//membrane;GO:0016021//integral component of membrane;GO:0016323//basolateral plasma membrane;GO:0043235//receptor complex	GO:0004888//transmembrane signaling receptor activity;GO:0004896//cytokine receptor activity;GO:0005515//protein binding;GO:0016500//protein-hormone receptor activity;GO:0017046//peptide hormone binding;GO:0019955//cytokine binding;GO:0038021//leptin receptor activity;GO:0042802//identical protein binding	GO:0001525//angiogenesis;GO:0005977//glycogen metabolic process;GO:0006909//phagocytosis;GO:0007165//signal transduction;GO:0008203//cholesterol metabolic process;GO:0010507//negative regulation of autophagy;GO:0014009//glial cell proliferation;GO:0019221//cytokine-mediated signaling pathway;GO:0019222//regulation of metabolic process;GO:0019953//sexual reproduction;GO:0030217//T cell differentia…
ENSMUSG00000022474	98	44	84	179	209	203	3.01	1.42	2.72	6.7	7.64	8.1	2.383333333	7.48	1.650057529	4.22E-08	1.55E-06	Pmm1	phosphomannomutase 1 [Source:MGI Symbol;Acc:MGI:1353418]	Metabolism;Metabolism;Metabolism	Global and overview maps;Carbohydrate metabolism;Carbohydrate metabolism	ko01100//Metabolic pathways;ko00520//Amino sugar and nucleotide sugar metabolism;ko00051//Fructose and mannose metabolism	K17497;K17497;K17497	GO:0005737//cytoplasm;GO:0005829//cytosol;GO:0043025//neuronal cell body	GO:0004615//phosphomannomutase activity;GO:0016853//isomerase activity;GO:0046872//metal ion binding	GO:0006013//mannose metabolic process;GO:0006487//protein N-linked glycosylation;GO:0009298//GDP-mannose biosynthetic process;GO:0045047//protein targeting to ER;GO:1990830//cellular response to leukemia inhibitory factor
ENSMUSG00000056148	1988	1960	2229	3395	6819	3584	31.47	32.43	37.74	68.51	131.89	76.38	33.88	92.26	1.445271418	4.42E-08	1.61E-06	Rdh9	retinol dehydrogenase 9 [Source:MGI Symbol;Acc:MGI:2143528]	Metabolism;Metabolism	Global and overview maps;Metabolism of cofactors and vitamins	ko01100//Metabolic pathways;ko00830//Retinol metabolism	K11154;K11154	GO:0005789//endoplasmic reticulum membrane;GO:0031301//integral component of organelle membrane;GO:0043231//intracellular membrane-bounded organelle	GO:0004745//retinol dehydrogenase activity;GO:0016491//oxidoreductase activity;GO:0047023//androsterone dehydrogenase activity;GO:0047044//androstan-3-alpha,17-beta-diol dehydrogenase activity	GO:0042904//9-cis-retinoic acid biosynthetic process;GO:0055114//oxidation-reduction process
ENSMUSG00000027602	717	683	773	1336	1256	1160	25.74	25.68	29.22	58.45	53.71	54.08	26.88	55.41333333	1.043700015	4.54E-08	1.65E-06	Map1lc3a	microtubule-associated protein 1 light chain 3 alpha [Source:MGI Symbol;Acc:MGI:1915661]	Cellular Processes	Cell growth and death	ko04216//Ferroptosis	K10435	GO:0000421//autophagosome membrane;GO:0005737//cytoplasm;GO:0005770//late endosome;GO:0005776//autophagosome;GO:0005829//cytosol;GO:0005856//cytoskeleton;GO:0005874//microtubule;GO:0012505//endomembrane system;GO:0015630//microtubule cytoskeleton;GO:0016020//membrane;GO:0031090//organelle membrane;GO:0031410//cytoplasmic vesicle;GO:0044754//autolysosome;GO:0045202//synapse	GO:0005515//protein binding;GO:0005543//phospholipid binding;GO:0008017//microtubule binding;GO:0008429//phosphatidylethanolamine binding;GO:0031625//ubiquitin protein ligase binding	GO:0000045//autophagosome assembly;GO:0000422//mitophagy;GO:0006914//autophagy;GO:0006995//cellular response to nitrogen starvation;GO:0009267//cellular response to starvation;GO:0010040//response to iron(II) ion;GO:0010288//response to lead ion;GO:0016236//macroautophagy;GO:0031667//response to nutrient levels;GO:0034198//cellular response to amino acid starvation;GO:0043278//response to morphin…
ENSMUSG00000031808	295	240	347	856	590	610	5.38	6.39	6.55	17.51	12.25	13.21	6.106666667	14.32333333	1.229910274	4.60E-08	1.66E-06	Slc27a1	solute carrier family 27 (fatty acid transporter), member 1 [Source:MGI Symbol;Acc:MGI:1347098]	Human Diseases;Organismal Systems	Endocrine and metabolic diseases;Endocrine system	ko04931//Insulin resistance;ko03320//PPAR signaling pathway	K08745;K08745	GO:0005737//cytoplasm;GO:0005739//mitochondrion;GO:0005743//mitochondrial inner membrane;GO:0005783//endoplasmic reticulum;GO:0005829//cytosol;GO:0005886//plasma membrane;GO:0005887//integral component of plasma membrane;GO:0005901//caveola;GO:0012505//endomembrane system;GO:0016020//membrane;GO:0016021//integral component of membrane;GO:0031410//cytoplasmic vesicle;GO:0043231//intracellular memb…	GO:0000166//nucleotide binding;GO:0003824//catalytic activity;GO:0004467//long-chain fatty acid-CoA ligase activity;GO:0005324//long-chain fatty acid transporter activity;GO:0005515//protein binding;GO:0015245//fatty acid transporter activity;GO:0016874//ligase activity;GO:0031957//very long-chain fatty acid-CoA ligase activity;GO:0042803//protein homodimerization activity	GO:0001579//medium-chain fatty acid transport;GO:0001676//long-chain fatty acid metabolic process;GO:0006629//lipid metabolic process;GO:0006631//fatty acid metabolic process;GO:0006646//phosphatidylethanolamine biosynthetic process;GO:0006654//phosphatidic acid biosynthetic process;GO:0006655//phosphatidylglycerol biosynthetic process;GO:0006656//phosphatidylcholine biosynthetic process;GO:00066…
ENSMUSG00000043091	7748	4837	3316	2089	1591	1737	156.04	102.04	70.33	51.29	38.16	45.44	109.47	44.96333333	-1.283714659	4.81E-08	1.74E-06	Tuba1c	tubulin, alpha 1C [Source:MGI Symbol;Acc:MGI:1095409]	Cellular Processes;Cellular Processes;Cellular Processes;Cellular Processes	Transport and catabolism;Cellular community - eukaryotes;Cell growth and death;Cellular community - eukaryotes	ko04145//Phagosome;ko04530//Tight junction;ko04210//Apoptosis;ko04540//Gap junction	K07374;K07374;K07374;K07374	GO:0005634//nucleus;GO:0005737//cytoplasm;GO:0005856//cytoskeleton;GO:0005874//microtubule;GO:0005881//cytoplasmic microtubule;GO:0015630//microtubule cytoskeleton;GO:0045121//membrane raft	GO:0000166//nucleotide binding;GO:0003924//GTPase activity;GO:0005200//structural constituent of cytoskeleton;GO:0005525//GTP binding	GO:0000226//microtubule cytoskeleton organization;GO:0000278//mitotic cell cycle;GO:0007010//cytoskeleton organization;GO:0007017//microtubule-based process
ENSMUSG00000028223	2479	2277	2965	4056	5157	4244	33.44	32.18	42.12	66.69	82.87	74.36	35.91333333	74.64	1.055429422	5.13E-08	1.85E-06	Decr1	2,4-dienoyl CoA reductase 1, mitochondrial [Source:MGI Symbol;Acc:MGI:1914710]	-	-	-	-	GO:0005654//nucleoplasm;GO:0005739//mitochondrion;GO:0005829//cytosol	GO:0008670//2,4-dienoyl-CoA reductase (NADPH) activity;GO:0016491//oxidoreductase activity;GO:0070402//NADPH binding	GO:0006629//lipid metabolic process;GO:0006631//fatty acid metabolic process;GO:0006635//fatty acid beta-oxidation;GO:0051289//protein homotetramerization;GO:0055114//oxidation-reduction process
ENSMUSG00000020017	27706	22487	19562	9840	3923	5770	309.65	263.84	240.4	141.87	53.3	88.08	271.2966667	94.41666667	-1.522757866	5.57E-08	2.00E-06	Hal	histidine ammonia lyase [Source:MGI Symbol;Acc:MGI:96010]	Metabolism;Metabolism	Global and overview maps;Amino acid metabolism	ko01100//Metabolic pathways;ko00340//Histidine metabolism	K01745;K01745	GO:0005737//cytoplasm	GO:0003824//catalytic activity;GO:0004397//histidine ammonia-lyase activity;GO:0016829//lyase activity;GO:0016841//ammonia-lyase activity	GO:0006547//histidine metabolic process;GO:0006548//histidine catabolic process;GO:0019556//histidine catabolic process to glutamate and formamide;GO:0019557//histidine catabolic process to glutamate and formate
ENSMUSG00000040127	416	320	287	562	585	575	5.79	4.67	4.21	9.53	9.7	10.39	4.89	9.873333333	1.01370277	5.63E-08	2.01E-06	Sdr9c7	4short chain dehydrogenase/reductase family 9C, member 7 [Source:MGI Symbol;Acc:MGI:1917311]	-	-	-	-	GO:0005730//nucleolus;GO:0005737//cytoplasm;GO:0005829//cytosol	GO:0004745//retinol dehydrogenase activity;GO:0016491//oxidoreductase activity	GO:0055114//oxidation-reduction process
ENSMUSG00000068877	387	620	445	195	130	92	10.26	15.93	12.41	8.22	5.34	3.82	12.86666667	5.793333333	-1.151172765	6.07E-08	2.16E-06	Selenbp2	selenium binding protein 2 [Source:MGI Symbol;Acc:MGI:104859]	-	-	-	-	-	GO:0008430//selenium binding	-
ENSMUSG00000045282	2051	2028	1799	984	626	580	68.54	71.59	64.8	40.04	24.88	24.71	68.31	29.87666667	-1.193077596	6.25E-08	2.21E-06	Tmem86b	transmembrane protein 86B [Source:MGI Symbol;Acc:MGI:1915505]	Metabolism	Lipid metabolism	ko00565//Ether lipid metabolism	K18575	GO:0005737//cytoplasm;GO:0016020//membrane;GO:0016021//integral component of membrane	GO:0016787//hydrolase activity;GO:0047408//alkenylglycerophosphocholine hydrolase activity;GO:0047409//alkenylglycerophosphoethanolamine hydrolase activity	GO:0046485//ether lipid metabolic process
ENSMUSG00000036292	357	242	246	120	104	117	5.86	3.99	4.23	2.21	1.94	2.25	4.693333333	2.133333333	-1.137503524	6.88E-08	2.41E-06	Gramd1c	GRAM domain containing 1C [Source:MGI Symbol;Acc:MGI:2443024]	-	-	-	-	GO:0005783//endoplasmic reticulum;GO:0005789//endoplasmic reticulum membrane;GO:0005886//plasma membrane;GO:0016020//membrane;GO:0016021//integral component of membrane	GO:0008289//lipid binding;GO:0015485//cholesterol binding	GO:0006869//lipid transport;GO:0015918//sterol transport;GO:0071397//cellular response to cholesterol
ENSMUSG00000021417	2392	2263	3361	4491	6784	5196	75.87	74.25	110.62	171.34	257.5	213.39	86.91333333	214.0766667	1.300478135	7.41E-08	2.58E-06	Eci2	enoyl-Coenzyme A delta isomerase 2 [Source:MGI Symbol;Acc:MGI:1346064]	Cellular Processes;Metabolism	Transport and catabolism;Lipid metabolism	ko04146//Peroxisome;ko00071//Fatty acid degradation	K13239;K13239	GO:0005654//nucleoplasm;GO:0005739//mitochondrion;GO:0005777//peroxisome;GO:0005782//peroxisomal matrix;GO:0043231//intracellular membrane-bounded organelle	GO:0000062//fatty-acyl-CoA binding;GO:0003824//catalytic activity;GO:0004165//dodecenoyl-CoA delta-isomerase activity;GO:0016853//isomerase activity;GO:0016863//intramolecular oxidoreductase activity, transposing C=C bonds	GO:0006635//fatty acid beta-oxidation;GO:0009062//fatty acid catabolic process
ENSMUSG00000030109	3331	3878	3948	1883	1378	1407	57.13	69.19	68.82	37.99	27.53	30.08	65.04666667	31.86666667	-1.02942701	7.94E-08	2.76E-06	Slc6a12	solute carrier family 6 (neurotransmitter transporter, betaine/GABA), member 12 [Source:MGI Symbol;Acc:MGI:95628]	-	-	-	-	GO:0005887//integral component of plasma membrane;GO:0016020//membrane;GO:0016021//integral component of membrane	GO:0005328//neurotransmitter:sodium symporter activity;GO:0005332//gamma-aminobutyric acid:sodium symporter activity;GO:0015293//symporter activity	GO:0006836//neurotransmitter transport;GO:0015812//gamma-aminobutyric acid transport;GO:0055085//transmembrane transport
ENSMUSG00000023905	124	58	86	173	274	220	5.03	2.46	3.74	8.55	13.24	11.59	3.743333333	11.12666667	1.571626027	8.02E-08	2.78E-06	Tnfrsf12a	tumor necrosis factor receptor superfamily, member 12a [Source:MGI Symbol;Acc:MGI:1351484]	Environmental Information Processing	Signaling molecules and interaction	ko04060//Cytokine-cytokine receptor interaction	K05149	GO:0001726//ruffle;GO:0005886//plasma membrane;GO:0009986//cell surface;GO:0016020//membrane;GO:0016021//integral component of membrane	GO:0005515//protein binding	GO:0001525//angiogenesis;GO:0006915//apoptotic process;GO:0006931//substrate-dependent cell migration, cell attachment to substrate;GO:0007155//cell adhesion;GO:0007275//multicellular organism development;GO:0030154//cell differentiation;GO:0043065//positive regulation of apoptotic process;GO:0045765//regulation of angiogenesis;GO:0045773//positive regulation of axon extension;GO:0061041//regulat…
ENSMUSG00000079243	58	32	23	2	0	2	0.42	0.23	0.17	0.02	0	0.02	0.273333333	0.013333333	-4.357552005	9.37E-08	3.19E-06	Xirp1	xin actin-binding repeat containing 1 [Source:MGI Symbol;Acc:MGI:1333878]	-	-	-	-	GO:0030054//cell junction	GO:0003779//actin binding	GO:0007507//heart development;GO:0030036//actin cytoskeleton organization
ENSMUSG00000074240	53	35	27	3	0	0	3.61	2.5	1.93	0.25	0	0	2.68	0.083333333	-5.007195501	9.39E-08	3.19E-06	Cib3	calcium and integrin binding family member 3 [Source:MGI Symbol;Acc:MGI:2685953]	-	-	-	-	GO:0005575//cellular_component	GO:0000287//magnesium ion binding;GO:0005509//calcium ion binding;GO:0046872//metal ion binding	GO:0008150//biological_process
ENSMUSG00000004768	178	191	135	62	34	55	1.66	1.85	1.31	0.7	0.37	0.66	1.606666667	0.576666667	-1.478261109	9.53E-08	3.23E-06	Rab23	RAB23, member RAS oncogene family [Source:MGI Symbol;Acc:MGI:99833]	-	-	-	-	GO:0005737//cytoplasm;GO:0005776//autophagosome;GO:0005813//centrosome;GO:0005829//cytosol;GO:0005886//plasma membrane;GO:0016020//membrane;GO:0030054//cell junction;GO:0045335//phagocytic vesicle	GO:0000166//nucleotide binding;GO:0003924//GTPase activity;GO:0005525//GTP binding	GO:0000045//autophagosome assembly;GO:0006968//cellular defense response;GO:0007165//signal transduction;GO:0042308//negative regulation of protein import into nucleus;GO:0046039//GTP metabolic process;GO:0060271//cilium morphogenesis;GO:0097094//craniofacial suture morphogenesis
ENSMUSG00000034258	144	198	136	262	372	441	1.67	2.41	1.66	3.71	5.15	6.66	1.913333333	5.173333333	1.435005916	1.14E-07	3.82E-06	Flvcr2	feline leukemia virus subgroup C cellular receptor 2 [Source:MGI Symbol;Acc:MGI:2384974]	-	-	-	-	GO:0005887//integral component of plasma membrane;GO:0016020//membrane;GO:0016021//integral component of membrane	GO:0015232//heme transporter activity;GO:0020037//heme binding	GO:0015886//heme transport;GO:0055085//transmembrane transport
ENSMUSG00000042632	742	671	850	1008	2443	2034	10.43	10.13	13.02	18.18	46.34	42.46	11.19333333	35.66	1.671666973	1.17E-07	3.89E-06	Pla2g6	phospholipase A2, group VI [Source:MGI Symbol;Acc:MGI:1859152]	Metabolism;Environmental Information Processing;Organismal Systems;Organismal Systems;Metabolism;Metabolism;Organismal Systems;Metabolism;Metabolism;Metabolism	Global and overview maps;Signal transduction;Circulatory system;Sensory system;Lipid metabolism;Lipid metabolism;Immune system;Lipid metabolism;Lipid metabolism;Lipid metabolism	ko01100//Metabolic pathways;ko04014//Ras signaling pathway;ko04270//Vascular smooth muscle contraction;ko04750//Inflammatory mediator regulation of TRP channels;ko00564//Glycerophospholipid metabolism;ko00590//Arachidonic acid metabolism;ko04666//Fc gamma R-mediated phagocytosis;ko00591//Linoleic acid metabolism;ko00565//Ether lipid metabolism;ko00592//alpha-Linolenic acid metabolism	K16343;K16343;K16343;K16343;K16343;K16343;K16343;K16343;K16343;K16343	GO:0005615//extracellular space;GO:0005737//cytoplasm;GO:0005739//mitochondrion;GO:0005815//microtubule organizing center;GO:0005829//cytosol;GO:0016020//membrane	GO:0004623//phospholipase A2 activity;GO:0005515//protein binding;GO:0005516//calmodulin binding;GO:0016787//hydrolase activity;GO:0017171//serine hydrolase activity;GO:0019901//protein kinase binding;GO:0043008//ATP-dependent protein binding;GO:0047499//calcium-independent phospholipase A2 activity	GO:0001934//positive regulation of protein phosphorylation;GO:0006629//lipid metabolic process;GO:0006935//chemotaxis;GO:0007204//positive regulation of cytosolic calcium ion concentration;GO:0007613//memory;GO:0014832//urinary bladder smooth muscle contraction;GO:0016042//lipid catabolic process;GO:0019731//antibacterial humoral response;GO:0032049//cardiolipin biosynthetic process;GO:0034976//r…
ENSMUSG00000027359	22390	23071	35940	54876	57702	59942	358.58	383.06	558.4	926.52	975.03	1077.39	433.3466667	992.98	1.196243053	1.40E-07	4.61E-06	Slc27a2	solute carrier family 27 (fatty acid transporter), member 2 [Source:MGI Symbol;Acc:MGI:1347099]	Human Diseases;Organismal Systems;Cellular Processes	Endocrine and metabolic diseases;Endocrine system;Transport and catabolism	ko04931//Insulin resistance;ko03320//PPAR signaling pathway;ko04146//Peroxisome	K08746;K08746;K08746	GO:0005739//mitochondrion;GO:0005777//peroxisome;GO:0005778//peroxisomal membrane;GO:0005779//integral component of peroxisomal membrane;GO:0005783//endoplasmic reticulum;GO:0005788//endoplasmic reticulum lumen;GO:0005789//endoplasmic reticulum membrane;GO:0005886//plasma membrane;GO:0016020//membrane;GO:0016021//integral component of membrane;GO:0030176//integral component of endoplasmic reticul…	GO:0000166//nucleotide binding;GO:0003824//catalytic activity;GO:0003996//acyl-CoA ligase activity;GO:0004467//long-chain fatty acid-CoA ligase activity;GO:0005324//long-chain fatty acid transporter activity;GO:0005524//ATP binding;GO:0015245//fatty acid transporter activity;GO:0016874//ligase activity;GO:0019899//enzyme binding;GO:0031957//very long-chain fatty acid-CoA ligase activity;GO:004767…	GO:0000038//very long-chain fatty acid metabolic process;GO:0001561//fatty acid alpha-oxidation;GO:0001676//long-chain fatty acid metabolic process;GO:0006629//lipid metabolic process;GO:0006631//fatty acid metabolic process;GO:0006635//fatty acid beta-oxidation;GO:0006699//bile acid biosynthetic process;GO:0015908//fatty acid transport;GO:0042760//very long-chain fatty acid catabolic process;GO:…
ENSMUSG00000026202	10605	6393	5781	3469	3275	3114	206.23	136.43	117.37	77.42	74.07	76.84	153.3433333	76.11	-1.010607521	1.41E-07	4.63E-06	Tuba4a	tubulin, alpha 4A [Source:MGI Symbol;Acc:MGI:1095410]	Cellular Processes;Cellular Processes;Cellular Processes;Cellular Processes	Transport and catabolism;Cellular community - eukaryotes;Cell growth and death;Cellular community - eukaryotes	ko04145//Phagosome;ko04530//Tight junction;ko04210//Apoptosis;ko04540//Gap junction	K07374;K07374;K07374;K07374	GO:0005737//cytoplasm;GO:0005856//cytoskeleton;GO:0005874//microtubule;GO:0015630//microtubule cytoskeleton	GO:0000166//nucleotide binding;GO:0003924//GTPase activity;GO:0005200//structural constituent of cytoskeleton;GO:0005515//protein binding;GO:0005525//GTP binding;GO:0019899//enzyme binding;GO:0019901//protein kinase binding	GO:0000226//microtubule cytoskeleton organization;GO:0000278//mitotic cell cycle;GO:0007010//cytoskeleton organization;GO:0007017//microtubule-based process
ENSMUSG00000072964	10	19	24	54	76	82	0.14	0.41	0.36	1.47	1.94	1.75	0.303333333	1.72	2.503432615	1.45E-07	4.72E-06	Bhlhb9	basic helix-loop-helix domain containing, class B9 [Source:MGI Symbol;Acc:MGI:1917487]	-	-	-	-	GO:0005634//nucleus;GO:0005654//nucleoplasm;GO:0005737//cytoplasm;GO:0005829//cytosol	GO:0042803//protein homodimerization activity	GO:0007611//learning or memory;GO:0043524//negative regulation of neuron apoptotic process;GO:0050769//positive regulation of neurogenesis;GO:0051965//positive regulation of synapse assembly;GO:0061003//positive regulation of dendritic spine morphogenesis
ENSMUSG00000041119	967	740	569	237	202	368	20.56	15.37	13.73	6.13	4.81	10.92	16.55333333	7.286666667	-1.183790861	1.51E-07	4.90E-06	Pde9a	phosphodiesterase 9A [Source:MGI Symbol;Acc:MGI:1277179]	Metabolism	Nucleotide metabolism	ko00230//Purine metabolism	K13761	GO:0005737//cytoplasm;GO:0005783//endoplasmic reticulum;GO:0005794//Golgi apparatus;GO:0005886//plasma membrane;GO:0016020//membrane;GO:0032587//ruffle membrane;GO:0042383//sarcolemma;GO:0042995//cell projection;GO:0043204//perikaryon;GO:0048471//perinuclear region of cytoplasm	GO:0004114//3',5'-cyclic-nucleotide phosphodiesterase activity;GO:0008081//phosphoric diester hydrolase activity;GO:0016787//hydrolase activity;GO:0042802//identical protein binding;GO:0046872//metal ion binding;GO:0047555//3',5'-cyclic-GMP phosphodiesterase activity	GO:0007165//signal transduction;GO:0010613//positive regulation of cardiac muscle hypertrophy;GO:0019934//cGMP-mediated signaling;GO:0046068//cGMP metabolic process;GO:0046069//cGMP catabolic process
ENSMUSG00000040447	1221	1020	680	413	325	431	15.04	13.16	8.82	6.2	4.77	6.89	12.34	5.953333333	-1.051572815	1.76E-07	5.67E-06	Spns2	spinster homolog 2 [Source:MGI Symbol;Acc:MGI:2384936]	-	-	-	-	GO:0005768//endosome;GO:0005886//plasma membrane;GO:0005887//integral component of plasma membrane;GO:0010008//endosome membrane;GO:0016020//membrane;GO:0016021//integral component of membrane	GO:0046624//sphingolipid transporter activity	GO:0001782//B cell homeostasis;GO:0002260//lymphocyte homeostasis;GO:0002920//regulation of humoral immune response;GO:0003376//sphingosine-1-phosphate signaling pathway;GO:0006665//sphingolipid metabolic process;GO:0006869//lipid transport;GO:0043029//T cell homeostasis;GO:0048073//regulation of eye pigmentation;GO:0048535//lymph node development;GO:0055085//transmembrane transport;GO:0060348//b…
ENSMUSG00000058351	48	45	58	119	118	120	2.84	3.09	3.49	7.55	9.79	7.73	3.14	8.356666667	1.412163031	1.93E-07	6.18E-06	Smim4	small integral membrane protein 4 [Source:MGI Symbol;Acc:MGI:1913737]	-	-	-	-	GO:0005739//mitochondrion;GO:0016020//membrane;GO:0016021//integral component of membrane	GO:0003674//molecular_function	GO:0008150//biological_process
ENSMUSG00000017754	2686	5041	4657	1663	1248	1410	60.59	118.73	112.64	49.34	33.88	43.32	97.32	42.18	-1.206177225	2.02E-07	6.44E-06	Pltp	phospholipid transfer protein [Source:MGI Symbol;Acc:MGI:103151]	Organismal Systems;Organismal Systems	Endocrine system;Digestive system	ko03320//PPAR signaling pathway;ko04979//Cholesterol metabolism	K08761;K08761	GO:0005576//extracellular region;GO:0005615//extracellular space;GO:0034364//high-density lipoprotein particle	GO:0005319//lipid transporter activity;GO:0005548//phospholipid transporter activity;GO:0008289//lipid binding;GO:0008429//phosphatidylethanolamine binding;GO:0008525//phosphatidylcholine transporter activity;GO:0019992//diacylglycerol binding;GO:0031210//phosphatidylcholine binding;GO:0070300//phosphatidic acid binding;GO:0097001//ceramide binding;GO:1901611//phosphatidylglycerol binding;GO:1904…	GO:0006629//lipid metabolic process;GO:0006869//lipid transport;GO:0010189//vitamin E biosynthetic process;GO:0010875//positive regulation of cholesterol efflux;GO:0015914//phospholipid transport;GO:0030317//sperm motility;GO:0034375//high-density lipoprotein particle remodeling;GO:0035627//ceramide transport
ENSMUSG00000032080	11672	7449	5777	25483	17417	14940	256.69	171.62	133.8	683.11	456.28	426.73	187.37	522.04	1.478270374	2.31E-07	7.34E-06	Apoa4	apolipoprotein A-IV [Source:MGI Symbol;Acc:MGI:88051]	Organismal Systems;Organismal Systems;Organismal Systems	Digestive system;Digestive system;Digestive system	ko04979//Cholesterol metabolism;ko04975//Fat digestion and absorption;ko04977//Vitamin digestion and absorption	K08760;K08760;K08760	GO:0005576//extracellular region;GO:0005615//extracellular space;GO:0005829//cytosol;GO:0009986//cell surface;GO:0034361//very-low-density lipoprotein particle;GO:0034364//high-density lipoprotein particle;GO:0042627//chylomicron;GO:0045202//synapse	GO:0005507//copper ion binding;GO:0005543//phospholipid binding;GO:0008289//lipid binding;GO:0015485//cholesterol binding;GO:0016209//antioxidant activity;GO:0031210//phosphatidylcholine binding;GO:0042802//identical protein binding;GO:0042803//protein homodimerization activity;GO:0060228//phosphatidylcholine-sterol O-acyltransferase activator activity	GO:0002227//innate immune response in mucosa;GO:0006695//cholesterol biosynthetic process;GO:0006869//lipid transport;GO:0006982//response to lipid hydroperoxide;GO:0007159//leukocyte cell-cell adhesion;GO:0008203//cholesterol metabolic process;GO:0010873//positive regulation of cholesterol esterification;GO:0010898//positive regulation of triglyceride catabolic process;GO:0016042//lipid cataboli…
ENSMUSG00000038776	4619	4315	4551	5905	8112	9627	105.91	103.65	110.09	165.06	221.61	286.94	106.55	224.5366667	1.075420462	2.37E-07	7.52E-06	Ephx1	epoxide hydrolase 1, microsomal [Source:MGI Symbol;Acc:MGI:95405]	Human Diseases;Organismal Systems;Metabolism	Cancers;Digestive system;Xenobiotics biodegradation and metabolism	ko05204//Chemical carcinogenesis;ko04976//Bile secretion;ko00980//Metabolism of xenobiotics by cytochrome P450	K01253;K01253;K01253	GO:0005783//endoplasmic reticulum;GO:0005789//endoplasmic reticulum membrane;GO:0005886//plasma membrane;GO:0016020//membrane;GO:0016021//integral component of membrane;GO:0031090//organelle membrane;GO:0043231//intracellular membrane-bounded organelle	GO:0003824//catalytic activity;GO:0004301//epoxide hydrolase activity;GO:0016787//hydrolase activity;GO:0019899//enzyme binding;GO:0033961//cis-stilbene-oxide hydrolase activity	GO:0006725//cellular aromatic compound metabolic process;GO:0009636//response to toxic substance;GO:0014070//response to organic cyclic compound;GO:0019439//aromatic compound catabolic process;GO:0034312//diol biosynthetic process;GO:0097176//epoxide metabolic process
ENSMUSG00000025479	115222	117831	153591	193138	290219	229833	2509.93	2688.78	3523.28	5128.2	7530.58	6501.43	2907.33	6386.736667	1.135384132	2.62E-07	8.29E-06	Cyp2e1	cytochrome P450, family 2, subfamily e, polypeptide 1 [Source:MGI Symbol;Acc:MGI:88607]	Metabolism;Human Diseases;Human Diseases;Metabolism;Metabolism;Metabolism;Metabolism;Metabolism;Metabolism	Global and overview maps;Endocrine and metabolic diseases;Cancers;Lipid metabolism;Lipid metabolism;Xenobiotics biodegradation and metabolism;Xenobiotics biodegradation and metabolism;Xenobiotics biodegradation and metabolism;Lipid metabolism	ko01100//Metabolic pathways;ko04932//Non-alcoholic fatty liver disease (NAFLD);ko05204//Chemical carcinogenesis;ko00590//Arachidonic acid metabolism;ko00140//Steroid hormone biosynthesis;ko00983//Drug metabolism - other enzymes;ko00982//Drug metabolism - cytochrome P450;ko00980//Metabolism of xenobiotics by cytochrome P450;ko00591//Linoleic acid metabolism	K07415;K07415;K07415;K07415;K07415;K07415;K07415;K07415;K07415	GO:0000139//Golgi membrane;GO:0005737//cytoplasm;GO:0005739//mitochondrion;GO:0005743//mitochondrial inner membrane;GO:0005783//endoplasmic reticulum;GO:0005789//endoplasmic reticulum membrane;GO:0016020//membrane;GO:0031090//organelle membrane;GO:0031227//intrinsic component of endoplasmic reticulum membrane;GO:0043231//intracellular membrane-bounded organelle	GO:0004497//monooxygenase activity;GO:0005506//iron ion binding;GO:0008392//arachidonic acid epoxygenase activity;GO:0008395//steroid hydroxylase activity;GO:0016491//oxidoreductase activity;GO:0016705//oxidoreductase activity, acting on paired donors, with incorporation or reduction of molecular oxygen;GO:0016712//oxidoreductase activity, acting on paired donors, with incorporation or reduction …	GO:0002933//lipid hydroxylation;GO:0006082//organic acid metabolic process;GO:0006629//lipid metabolic process;GO:0006631//fatty acid metabolic process;GO:0006641//triglyceride metabolic process;GO:0006805//xenobiotic metabolic process;GO:0008202//steroid metabolic process;GO:0009617//response to bacterium;GO:0010193//response to ozone;GO:0010243//response to organonitrogen compound;GO:0016098//m…
ENSMUSG00000022040	13544	10777	14379	25451	21529	21700	265.67	221.47	297.04	608.52	503.06	552.82	261.3933333	554.8	1.085745441	2.89E-07	9.09E-06	Ephx2	epoxide hydrolase 2, cytoplasmic [Source:MGI Symbol;Acc:MGI:99500]	Metabolism;Metabolism;Cellular Processes	Global and overview maps;Lipid metabolism;Transport and catabolism	ko01100//Metabolic pathways;ko00590//Arachidonic acid metabolism;ko04146//Peroxisome	K08726;K08726;K08726	GO:0005737//cytoplasm;GO:0005777//peroxisome;GO:0005829//cytosol	GO:0000287//magnesium ion binding;GO:0003824//catalytic activity;GO:0004301//epoxide hydrolase activity;GO:0015643//toxic substance binding;GO:0016787//hydrolase activity;GO:0016791//phosphatase activity;GO:0033885//10-hydroxy-9-(phosphonooxy)octadecanoate phosphatase activity;GO:0042577//lipid phosphatase activity;GO:0042803//protein homodimerization activity;GO:0046872//metal ion binding	GO:0002539//prostaglandin production involved in inflammatory response;GO:0006629//lipid metabolic process;GO:0006954//inflammatory response;GO:0008152//metabolic process;GO:0009636//response to toxic substance;GO:0010628//positive regulation of gene expression;GO:0016311//dephosphorylation;GO:0019233//sensory perception of pain;GO:0019439//aromatic compound catabolic process;GO:0042632//choleste…
ENSMUSG00000026390	225	252	128	288	729	796	5.24	5.47	2.8	7.28	20.4	22.69	4.503333333	16.79	1.898537056	2.92E-07	9.17E-06	Marco	macrophage receptor with collagenous structure [Source:MGI Symbol;Acc:MGI:1309998]	Cellular Processes	Transport and catabolism	ko04145//Phagosome	K13884	GO:0005581//collagen trimer;GO:0005592//collagen type XI trimer;GO:0005737//cytoplasm;GO:0005886//plasma membrane;GO:0016020//membrane;GO:0016021//integral component of membrane	GO:0001540//beta-amyloid binding;GO:0001664//G-protein coupled receptor binding;GO:0005044//scavenger receptor activity;GO:0038024//cargo receptor activity	GO:0001934//positive regulation of protein phosphorylation;GO:0002376//immune system process;GO:0006897//endocytosis;GO:0006898//receptor-mediated endocytosis;GO:0006911//phagocytosis, engulfment;GO:0007193//adenylate cyclase-inhibiting G-protein coupled receptor signaling pathway;GO:0043277//apoptotic cell clearance;GO:0045087//innate immune response;GO:0070374//positive regulation of ERK1 and E…
ENSMUSG00000026796	368	578	528	172	235	198	3.96	6.51	5.98	2.25	3.01	2.76	5.483333333	2.673333333	-1.036413442	2.93E-07	9.18E-06	Fam129b	family with sequence similarity 129, member B [Source:MGI Symbol;Acc:MGI:2442910]	-	-	-	-	GO:0005654//nucleoplasm;GO:0005737//cytoplasm;GO:0005829//cytosol;GO:0005886//plasma membrane;GO:0005912//adherens junction;GO:0016020//membrane;GO:0030054//cell junction	GO:0003713//transcription coactivator activity	GO:0008285//negative regulation of cell proliferation;GO:0032274//gonadotropin secretion;GO:0043066//negative regulation of apoptotic process;GO:0045892//negative regulation of transcription, DNA-templated;GO:0045893//positive regulation of transcription, DNA-templated;GO:2000279//negative regulation of DNA biosynthetic process;GO:2000679//positive regulation of transcription regulatory region DN…
ENSMUSG00000026848	485	405	466	618	1058	755	6.9	6.26	7.26	10.92	18.38	14.95	6.806666667	14.75	1.115694589	3.18E-07	9.91E-06	Tor1b	torsin family 1, member B [Source:MGI Symbol;Acc:MGI:1353605]	-	-	-	-	GO:0005634//nucleus;GO:0005635//nuclear envelope;GO:0005737//cytoplasm;GO:0005783//endoplasmic reticulum;GO:0005788//endoplasmic reticulum lumen;GO:0016020//membrane;GO:0031965//nuclear membrane	GO:0000166//nucleotide binding;GO:0005515//protein binding;GO:0005524//ATP binding;GO:0016787//hydrolase activity;GO:0016887//ATPase activity;GO:0019894//kinesin binding;GO:0042802//identical protein binding	GO:0007029//endoplasmic reticulum organization;GO:0034504//protein localization to nucleus;GO:0051085//chaperone mediated protein folding requiring cofactor;GO:0071763//nuclear membrane organization
ENSMUSG00000004562	310	216	212	348	498	504	3.2	2.13	2.07	4.45	5.79	6.57	2.466666667	5.603333333	1.183722549	3.27E-07	1.02E-05	Arhgef40	Rho guanine nucleotide exchange factor (GEF) 40 [Source:MGI Symbol;Acc:MGI:2685515]	-	-	-	-	GO:0005575//cellular_component;GO:0005737//cytoplasm	GO:0003674//molecular_function;GO:0005085//guanyl-nucleotide exchange factor activity;GO:0005089//Rho guanyl-nucleotide exchange factor activity	GO:0008150//biological_process;GO:0035023//regulation of Rho protein signal transduction
ENSMUSG00000006362	93	77	100	193	237	152	0.83	0.78	1.01	2.25	2.77	1.86	0.873333333	2.293333333	1.392841753	3.46E-07	1.07E-05	Cbfa2t3	CBFA2/RUNX1 translocation partner 3 [Source:MGI Symbol;Acc:MGI:1338013]	-	-	-	-	GO:0000139//Golgi membrane;GO:0005634//nucleus;GO:0005654//nucleoplasm;GO:0005730//nucleolus;GO:0005794//Golgi apparatus;GO:0016020//membrane	GO:0003682//chromatin binding;GO:0003700//transcription factor activity, sequence-specific DNA binding;GO:0003714//transcription corepressor activity;GO:0005515//protein binding;GO:0046872//metal ion binding	GO:0000122//negative regulation of transcription from RNA polymerase II promoter;GO:0001666//response to hypoxia;GO:0006355//regulation of transcription, DNA-templated;GO:0008285//negative regulation of cell proliferation;GO:0030154//cell differentiation;GO:0030851//granulocyte differentiation;GO:0032436//positive regulation of proteasomal ubiquitin-dependent protein catabolic process;GO:0045820/…
ENSMUSG00000005233	23	5	16	45	87	71	0.6	0.15	0.46	1.49	2.78	2.58	0.403333333	2.283333333	2.501096941	3.53E-07	1.09E-05	Spc25	SPC25, NDC80 kinetochore complex component, homolog (S. cerevisiae) [Source:MGI Symbol;Acc:MGI:1913692]	-	-	-	-	GO:0000775//chromosome, centromeric region;GO:0000776//kinetochore;GO:0000777//condensed chromosome kinetochore;GO:0005634//nucleus;GO:0005694//chromosome;GO:0005829//cytosol;GO:0031262//Ndc80 complex	GO:0003674//molecular_function	GO:0007049//cell cycle;GO:0007052//mitotic spindle organization;GO:0007059//chromosome segregation;GO:0051301//cell division
ENSMUSG00000030643	79	99	251	519	503	501	1.74	2.63	6.81	16.28	15.21	16.56	3.726666667	16.01666667	2.103616243	3.75E-07	1.15E-05	Rab30	RAB30, member RAS oncogene family [Source:MGI Symbol;Acc:MGI:1923235]	-	-	-	-	GO:0005737//cytoplasm;GO:0005794//Golgi apparatus;GO:0005801//cis-Golgi network;GO:0005802//trans-Golgi network;GO:0016020//membrane;GO:0031985//Golgi cisterna;GO:0043231//intracellular membrane-bounded organelle	GO:0000166//nucleotide binding;GO:0003924//GTPase activity;GO:0005525//GTP binding	GO:0006886//intracellular protein transport;GO:0007030//Golgi organization;GO:0032482//Rab protein signal transduction
ENSMUSG00000022637	93	89	165	278	281	313	0.79	0.79	1.58	3	2.75	3.68	1.053333333	3.143333333	1.577333212	4.16E-07	1.27E-05	Cblb	Casitas B-lineage lymphoma b [Source:MGI Symbol;Acc:MGI:2146430]	Cellular Processes;Organismal Systems;Genetic Information Processing;Human Diseases;Organismal Systems;Organismal Systems;Environmental Information Processing	Transport and catabolism;Endocrine system;Folding, sorting and degradation;Infectious diseases;Immune system;Immune system;Signal transduction	ko04144//Endocytosis;ko04910//Insulin signaling pathway;ko04120//Ubiquitin mediated proteolysis;ko05162//Measles;ko04625//C-type lectin receptor signaling pathway;ko04660//T cell receptor signaling pathway;ko04012//ErbB signaling pathway	K22517;K22517;K22517;K22517;K22517;K22517;K22517	GO:0005654//nucleoplasm;GO:0005737//cytoplasm;GO:0005829//cytosol;GO:0005886//plasma membrane;GO:0045121//membrane raft	GO:0001784//phosphotyrosine binding;GO:0004842//ubiquitin-protein transferase activity;GO:0005509//calcium ion binding;GO:0005515//protein binding;GO:0016740//transferase activity;GO:0017124//SH3 domain binding;GO:0019901//protein kinase binding;GO:0030971//receptor tyrosine kinase binding;GO:0046872//metal ion binding;GO:0061630//ubiquitin protein ligase activity	GO:0002669//positive regulation of T cell anergy;GO:0006955//immune response;GO:0007165//signal transduction;GO:0007166//cell surface receptor signaling pathway;GO:0007175//negative regulation of epidermal growth factor-activated receptor activity;GO:0016567//protein ubiquitination;GO:0018193//peptidyl-amino acid modification;GO:0023051//regulation of signaling;GO:0030155//regulation of cell adhe…
ENSMUSG00000006850	156	243	210	68	86	76	3.47	5.64	5.04	1.91	2.4	2.19	4.716666667	2.166666667	-1.12229043	4.60E-07	1.40E-05	Tmco6	transmembrane and coiled-coil domains 6 [Source:MGI Symbol;Acc:MGI:1919233]	-	-	-	-	GO:0005575//cellular_component;GO:0005623//cell;GO:0016020//membrane;GO:0016021//integral component of membrane	GO:0005515//protein binding;GO:0061608//nuclear import signal receptor activity	GO:0006606//protein import into nucleus;GO:0008150//biological_process
ENSMUSG00000085795	171	146	130	229	268	278	2.65	1.94	1.87	4.46	4.55	4.74	2.153333333	4.583333333	1.089825549	4.99E-07	1.50E-05	Zfp703	zinc finger protein 703 [Source:MGI Symbol;Acc:MGI:2662729]	-	-	-	-	GO:0005634//nucleus;GO:0005737//cytoplasm;GO:0016363//nuclear matrix;GO:0032991//macromolecular complex	GO:0003676//nucleic acid binding;GO:0046872//metal ion binding;GO:0070491//repressing transcription factor binding	GO:0006355//regulation of transcription, DNA-templated;GO:0008284//positive regulation of cell proliferation;GO:0010718//positive regulation of epithelial to mesenchymal transition;GO:0017015//regulation of transforming growth factor beta receptor signaling pathway;GO:0030335//positive regulation of cell migration;GO:0033601//positive regulation of mammary gland epithelial cell proliferation;GO:0…
ENSMUSG00000058794	105	235	49	1	2	8	2.7	6.34	1.36	0.03	0.12	0.29	3.466666667	0.146666667	-4.562936194	5.44E-07	1.63E-05	Nfe2	nuclear factor, erythroid derived 2 [Source:MGI Symbol;Acc:MGI:97308]	-	-	-	-	GO:0005634//nucleus;GO:0032993//protein-DNA complex	GO:0000987//core promoter proximal region sequence-specific DNA binding;GO:0003677//DNA binding;GO:0003700//transcription factor activity, sequence-specific DNA binding;GO:0047485//protein N-terminus binding;GO:0050699//WW domain binding	GO:0006355//regulation of transcription, DNA-templated;GO:0006357//regulation of transcription from RNA polymerase II promoter
ENSMUSG00000032602	1877	1564	2284	3547	3435	3258	42.02	36.68	53.85	96.79	91.6	94.73	44.18333333	94.37333333	1.094876997	6.54E-07	1.93E-05	Slc25a20	solute carrier family 25 (mitochondrial carnitine/acylcarnitine translocase), member 20 [Source:MGI Symbol;Acc:MGI:1928738]	Organismal Systems	Environmental adaptation	ko04714//Thermogenesis	K15109	GO:0005739//mitochondrion;GO:0005743//mitochondrial inner membrane;GO:0005829//cytosol;GO:0016020//membrane;GO:0016021//integral component of membrane	GO:0015227//acyl carnitine transmembrane transporter activity	GO:0001701//in utero embryonic development;GO:1902603//carnitine transmembrane transport;GO:1902616//acyl carnitine transmembrane transport
ENSMUSG00000063232	982	1319	1280	1898	2510	1953	26.86	38.21	36.93	63.82	82.23	69.57	34	71.87333333	1.07992185	6.81E-07	2.01E-05	Serpina11	serine (or cysteine) peptidase inhibitor, clade A (alpha-1 antiproteinase, antitrypsin), member 11 [Source:MGI Symbol;Acc:MGI:2685741]	-	-	-	-	GO:0005615//extracellular space	-	-
ENSMUSG00000038393	1691	1347	2659	4036	6417	3511	23.97	20.03	39.73	69.8	108.45	64.66	27.91	80.97	1.536605353	7.45E-07	2.18E-05	Txnip	thioredoxin interacting protein [Source:MGI Symbol;Acc:MGI:1889549]	Organismal Systems	Immune system	ko04621//NOD-like receptor signaling pathway	K20910	GO:0005634//nucleus;GO:0005737//cytoplasm;GO:0005758//mitochondrial intermembrane space;GO:0005829//cytosol	GO:0004857//enzyme inhibitor activity;GO:0005515//protein binding;GO:0031625//ubiquitin protein ligase binding	GO:0000122//negative regulation of transcription from RNA polymerase II promoter;GO:0006606//protein import into nucleus;GO:0006979//response to oxidative stress;GO:0007049//cell cycle;GO:0009612//response to mechanical stimulus;GO:0009749//response to glucose;GO:0030216//keratinocyte differentiation;GO:0032355//response to estradiol;GO:0032570//response to progesterone;GO:0042127//regulation of …
ENSMUSG00000069601	423	678	468	196	259	220	4.13	7.09	4.86	1.82	2.8	2.42	5.36	2.346666667	-1.191620073	7.71E-07	2.25E-05	Ank3	ankyrin 3, epithelial [Source:MGI Symbol;Acc:MGI:88026]	Human Diseases	Cancers	ko05205//Proteoglycans in cancer	K10380	GO:0005737//cytoplasm;GO:0005764//lysosome;GO:0005856//cytoskeleton;GO:0005886//plasma membrane;GO:0005923//bicellular tight junction;GO:0009925//basal plasma membrane;GO:0009986//cell surface;GO:0014704//intercalated disc;GO:0014731//spectrin-associated cytoskeleton;GO:0016020//membrane;GO:0016323//basolateral plasma membrane;GO:0016328//lateral plasma membrane;GO:0016529//sarcoplasmic reticulum…	GO:0005200//structural constituent of cytoskeleton;GO:0005515//protein binding;GO:0008092//cytoskeletal protein binding;GO:0030507//spectrin binding;GO:0030674//protein binding, bridging;GO:0044325//ion channel binding;GO:0045296//cadherin binding	GO:0000281//mitotic cytokinesis;GO:0007009//plasma membrane organization;GO:0007010//cytoskeleton organization;GO:0007165//signal transduction;GO:0007409//axonogenesis;GO:0007411//axon guidance;GO:0007528//neuromuscular junction development;GO:0010628//positive regulation of gene expression;GO:0010650//positive regulation of cell communication by electrical coupling;GO:0010765//positive regulatio…
ENSMUSG00000021611	176	246	133	53	52	78	1.8	2.58	1.36	0.64	0.6	0.94	1.913333333	0.726666667	-1.396722602	8.42E-07	2.44E-05	Tert	telomerase reverse transcriptase [Source:MGI Symbol;Acc:MGI:1202709]	Human Diseases;Human Diseases;Human Diseases;Human Diseases;Human Diseases	Cancers;Infectious diseases;Infectious diseases;Cancers;Cancers	ko05200//Pathways in cancer;ko05165//Human papillomavirus infection;ko05166//HTLV-I infection;ko05225//Hepatocellular carcinoma;ko05226//Gastric cancer	K11126;K11126;K11126;K11126;K11126	GO:0000333//telomerase catalytic core complex;GO:0000781//chromosome, telomeric region;GO:0000784//nuclear chromosome, telomeric region;GO:0005634//nucleus;GO:0005654//nucleoplasm;GO:0005694//chromosome;GO:0005697//telomerase holoenzyme complex;GO:0005730//nucleolus;GO:0005737//cytoplasm;GO:0005739//mitochondrion;GO:0005829//cytosol;GO:0005886//plasma membrane;GO:0016605//PML body;GO:0016607//nuc…	GO:0000049//tRNA binding;GO:0001223//transcription coactivator binding;GO:0003677//DNA binding;GO:0003720//telomerase activity;GO:0003721//telomerase RNA reverse transcriptase activity;GO:0003723//RNA binding;GO:0003964//RNA-directed DNA polymerase activity;GO:0003968//RNA-directed RNA polymerase activity;GO:0005515//protein binding;GO:0008022//protein C-terminus binding;GO:0016740//transferase a…	GO:0001172//transcription, RNA-templated;GO:0006278//RNA-dependent DNA replication;GO:0007004//telomere maintenance via telomerase;GO:0007005//mitochondrion organization;GO:0010629//negative regulation of gene expression;GO:0022616//DNA strand elongation;GO:0030177//positive regulation of Wnt signaling pathway;GO:0030422//production of siRNA involved in RNA interference;GO:0031647//regulation of …
ENSMUSG00000015093	30	26	27	1	1	3	1.48	1.35	1.4	0.06	0.06	0.19	1.41	0.103333333	-3.770317543	9.11E-07	2.62E-05	Clic3	chloride intracellular channel 3 [Source:MGI Symbol;Acc:MGI:1916704]	-	-	-	-	GO:0005634//nucleus;GO:0005737//cytoplasm;GO:0016020//membrane;GO:0016021//integral component of membrane;GO:0016604//nuclear body;GO:0034707//chloride channel complex	GO:0005244//voltage-gated ion channel activity;GO:0005254//chloride channel activity;GO:0005515//protein binding	GO:0006811//ion transport;GO:0006821//chloride transport;GO:0034220//ion transmembrane transport;GO:0034765//regulation of ion transmembrane transport;GO:1902476//chloride transmembrane transport
ENSMUSG00000005553	34	32	21	2	0	3	0.39	0.38	0.5	0.03	0	0.04	0.423333333	0.023333333	-4.181329765	9.71E-07	2.78E-05	Atp4a	ATPase, H+/K+ exchanging, gastric, alpha polypeptide [Source:MGI Symbol;Acc:MGI:88113]	Metabolism;Organismal Systems;Organismal Systems	Energy metabolism;Digestive system;Excretory system	ko00190//Oxidative phosphorylation;ko04971//Gastric acid secretion;ko04966//Collecting duct acid secretion	K01542;K01542;K01542	GO:0016020//membrane;GO:0016021//integral component of membrane	GO:0000166//nucleotide binding;GO:0000287//magnesium ion binding;GO:0005524//ATP binding;GO:0008556//potassium-transporting ATPase activity;GO:0008900//hydrogen:potassium-exchanging ATPase activity;GO:0046872//metal ion binding	GO:0006811//ion transport;GO:0006813//potassium ion transport;GO:0071805//potassium ion transmembrane transport;GO:1902600//hydrogen ion transmembrane transport
ENSMUSG00000028132	1394	1130	1626	2391	2549	2197	11.08	8.91	12.88	23.25	24.95	21.87	10.95666667	23.35666667	1.09202544	1.04E-06	2.98E-05	Tmem56	transmembrane protein 56 [Source:MGI Symbol;Acc:MGI:1923195]	-	-	-	-	GO:0005575//cellular_component;GO:0016020//membrane;GO:0016021//integral component of membrane	GO:0003674//molecular_function	GO:0008150//biological_process
ENSMUSG00000038092	18	65	54	3	8	2	0.46	1.75	1.47	0.09	0.25	0.07	1.226666667	0.136666667	-3.166009951	1.14E-06	3.24E-05	Hsd3b5	hydroxy-delta-5-steroid dehydrogenase, 3 beta- and steroid delta-isomerase 5 [Source:MGI Symbol;Acc:MGI:104645]	Metabolism;Human Diseases;Organismal Systems;Metabolism;Organismal Systems;Organismal Systems	Global and overview maps;Endocrine and metabolic diseases;Endocrine system;Lipid metabolism;Endocrine system;Endocrine system	ko01100//Metabolic pathways;ko04934//Cushing syndrome;ko04925//Aldosterone synthesis and secretion;ko00140//Steroid hormone biosynthesis;ko04927//Cortisol synthesis and secretion;ko04913//Ovarian Steroidogenesis	K00070;K00070;K00070;K00070;K00070;K00070	GO:0005739//mitochondrion;GO:0005743//mitochondrial inner membrane;GO:0005783//endoplasmic reticulum;GO:0005789//endoplasmic reticulum membrane;GO:0016020//membrane;GO:0016021//integral component of membrane;GO:0031966//mitochondrial membrane;GO:0043231//intracellular membrane-bounded organelle	GO:0000253//3-keto sterol reductase activity;GO:0003854//3-beta-hydroxy-delta5-steroid dehydrogenase activity;GO:0005496//steroid binding;GO:0016491//oxidoreductase activity;GO:0016616//oxidoreductase activity, acting on the CH-OH group of donors, NAD or NADP as acceptor;GO:0047024//5alpha-androstane-3beta,17beta-diol dehydrogenase activity	GO:0006629//lipid metabolic process;GO:0006694//steroid biosynthetic process;GO:0008202//steroid metabolic process;GO:0008207//C21-steroid hormone metabolic process;GO:0021766//hippocampus development;GO:0035634//response to stilbenoid;GO:0051412//response to corticosterone;GO:0055114//oxidation-reduction process
ENSMUSG00000020131	46	35	50	59	212	225	0.77	0.61	0.86	1.2	4.24	4.89	0.746666667	3.443333333	2.205269617	1.25E-06	3.51E-05	Pcsk4	proprotein convertase subtilisin/kexin type 4 [Source:MGI Symbol;Acc:MGI:97514]	-	-	-	-	GO:0001669//acrosomal vesicle;GO:0002080//acrosomal membrane;GO:0005788//endoplasmic reticulum lumen;GO:0005802//trans-Golgi network;GO:0016020//membrane;GO:0030173//integral component of Golgi membrane;GO:0031410//cytoplasmic vesicle	GO:0004252//serine-type endopeptidase activity;GO:0008233//peptidase activity;GO:0008236//serine-type peptidase activity;GO:0016787//hydrolase activity	GO:0006508//proteolysis;GO:0007339//binding of sperm to zona pellucida;GO:0007340//acrosome reaction;GO:0009566//fertilization;GO:0016485//protein processing;GO:0016486//peptide hormone processing;GO:0022414//reproductive process;GO:0048240//sperm capacitation
ENSMUSG00000037638	102	85	79	127	214	208	1.39	1.03	0.95	2.42	3.65	5.04	1.123333333	3.703333333	1.72103832	1.25E-06	3.51E-05	Zbtb42	zinc finger and BTB domain containing 42 [Source:MGI Symbol;Acc:MGI:3644133]	-	-	-	-	GO:0005634//nucleus;GO:0005654//nucleoplasm;GO:0005737//cytoplasm;GO:0005886//plasma membrane	GO:0003676//nucleic acid binding;GO:0003677//DNA binding;GO:0005515//protein binding;GO:0046872//metal ion binding	GO:0000122//negative regulation of transcription from RNA polymerase II promoter;GO:0006974//cellular response to DNA damage stimulus;GO:0007517//muscle organ development
ENSMUSG00000073460	4	5	13	20	48	137	0.31	0.11	0.29	0.56	1.9	4.8	0.236666667	2.42	3.354078618	1.48E-06	4.10E-05	Pnldc1	poly(A)-specific ribonuclease (PARN)-like domain containing 1 [Source:MGI Symbol;Acc:MGI:2685159]	Genetic Information Processing	Folding, sorting and degradation	ko03018//RNA degradation	K01148	GO:0005737//cytoplasm;GO:0005783//endoplasmic reticulum;GO:0005789//endoplasmic reticulum membrane;GO:0016020//membrane;GO:0016021//integral component of membrane	GO:0000175//3'-5'-exoribonuclease activity;GO:0003676//nucleic acid binding;GO:0003723//RNA binding;GO:0004518//nuclease activity;GO:0004527//exonuclease activity;GO:0004535//poly(A)-specific ribonuclease activity;GO:0016787//hydrolase activity;GO:0046872//metal ion binding	GO:0000184//nuclear-transcribed mRNA catabolic process, nonsense-mediated decay;GO:0000289//nuclear-transcribed mRNA poly(A) tail shortening;GO:0001825//blastocyst formation;GO:0090305//nucleic acid phosphodiester bond hydrolysis;GO:0090503//RNA phosphodiester bond hydrolysis, exonucleolytic
ENSMUSG00000019590	167	175	150	78	69	53	2.91	2.96	2.7	1.48	1.54	1.19	2.856666667	1.403333333	-1.025474971	1.63E-06	4.50E-05	Cyb561	cytochrome b-561 [Source:MGI Symbol;Acc:MGI:103253]	-	-	-	-	GO:0005765//lysosomal membrane;GO:0016020//membrane;GO:0016021//integral component of membrane;GO:0030658//transport vesicle membrane;GO:0031410//cytoplasmic vesicle	GO:0000293//ferric-chelate reductase activity;GO:0016491//oxidoreductase activity;GO:0046872//metal ion binding	GO:0022900//electron transport chain;GO:0055114//oxidation-reduction process
ENSMUSG00000027068	78	85	73	27	20	27	0.73	0.83	0.72	0.31	0.22	0.33	0.76	0.286666667	-1.406625259	1.93E-06	5.32E-05	Dhrs9	dehydrogenase/reductase (SDR family) member 9 [Source:MGI Symbol;Acc:MGI:2442798]	Metabolism;Metabolism	Global and overview maps;Metabolism of cofactors and vitamins	ko01100//Metabolic pathways;ko00830//Retinol metabolism	K11149;K11149	GO:0005783//endoplasmic reticulum;GO:0005789//endoplasmic reticulum membrane;GO:0016020//membrane;GO:0030176//integral component of endoplasmic reticulum membrane;GO:0031090//organelle membrane;GO:0043231//intracellular membrane-bounded organelle	GO:0004022//alcohol dehydrogenase (NAD) activity;GO:0004745//retinol dehydrogenase activity;GO:0016491//oxidoreductase activity;GO:0047023//androsterone dehydrogenase activity;GO:0047035//testosterone dehydrogenase (NAD+) activity;GO:0047044//androstan-3-alpha,17-beta-diol dehydrogenase activity	GO:0002138//retinoic acid biosynthetic process;GO:0006629//lipid metabolic process;GO:0008202//steroid metabolic process;GO:0008209//androgen metabolic process;GO:0042448//progesterone metabolic process;GO:0042904//9-cis-retinoic acid biosynthetic process;GO:0055114//oxidation-reduction process
ENSMUSG00000034731	22	9	12	47	78	41	0.06	0.05	0.11	0.16	0.33	0.14	0.073333333	0.21	1.517848305	1.96E-06	5.37E-05	Dgkh	diacylglycerol kinase, eta [Source:MGI Symbol;Acc:MGI:2444188]	Metabolism;Environmental Information Processing;Human Diseases;Environmental Information Processing;Metabolism;Metabolism	Global and overview maps;Signal transduction;Cancers;Signal transduction;Lipid metabolism;Lipid metabolism	ko01100//Metabolic pathways;ko04072//Phospholipase D signaling pathway;ko05231//Choline metabolism in cancer;ko04070//Phosphatidylinositol signaling system;ko00564//Glycerophospholipid metabolism;ko00561//Glycerolipid metabolism	K00901;K00901;K00901;K00901;K00901;K00901	GO:0005737//cytoplasm;GO:0005768//endosome	GO:0000166//nucleotide binding;GO:0003951//NAD+ kinase activity;GO:0004143//diacylglycerol kinase activity;GO:0005515//protein binding;GO:0005524//ATP binding;GO:0016301//kinase activity;GO:0016740//transferase activity;GO:0042803//protein homodimerization activity	GO:0007165//signal transduction;GO:0007205//protein kinase C-activating G-protein coupled receptor signaling pathway;GO:0016310//phosphorylation;GO:0035556//intracellular signal transduction;GO:0046339//diacylglycerol metabolic process;GO:0046473//phosphatidic acid metabolic process;GO:0046486//glycerolipid metabolic process;GO:0046834//lipid phosphorylation;GO:0051259//protein oligomerization
ENSMUSG00000036854	136	156	129	244	273	220	3.98	4.79	3.98	8.71	9.52	8.37	4.25	8.866666667	1.060928999	2.02E-06	5.53E-05	Hspb6	heat shock protein, alpha-crystallin-related, B6 [Source:MGI Symbol;Acc:MGI:2685325]	-	-	-	-	GO:0005576//extracellular region;GO:0005634//nucleus;GO:0005737//cytoplasm	GO:0005212//structural constituent of eye lens;GO:0042803//protein homodimerization activity;GO:0051082//unfolded protein binding;GO:0051087//chaperone binding	GO:0006937//regulation of muscle contraction;GO:0010667//negative regulation of cardiac muscle cell apoptotic process;GO:0045766//positive regulation of angiogenesis;GO:0061077//chaperone-mediated protein folding
ENSMUSG00000063406	248	182	366	607	573	570	11.5	8.55	20.45	45.24	38.96	42.8	13.5	42.33333333	1.648834684	2.27E-06	6.12E-05	Tmed5	transmembrane p24 trafficking protein 5 [Source:MGI Symbol;Acc:MGI:1921586]	-	-	-	-	GO:0005783//endoplasmic reticulum;GO:0005789//endoplasmic reticulum membrane;GO:0005793//endoplasmic reticulum-Golgi intermediate compartment;GO:0005794//Golgi apparatus;GO:0005801//cis-Golgi network;GO:0016020//membrane;GO:0016021//integral component of membrane;GO:0030134//ER to Golgi transport vesicle;GO:0033116//endoplasmic reticulum-Golgi intermediate compartment membrane;GO:0070971//endopla…	GO:0003674//molecular_function	GO:0006886//intracellular protein transport;GO:0006888//ER to Golgi vesicle-mediated transport;GO:0007030//Golgi organization;GO:0015031//protein transport;GO:0090161//Golgi ribbon formation
ENSMUSG00000017723	100	141	129	178	316	322	4.74	6.94	6.6	10.33	18.24	20.35	6.093333333	16.30666667	1.420158333	2.71E-06	7.19E-05	Wfdc2	WAP four-disulfide core domain 2 [Source:MGI Symbol;Acc:MGI:1914951]	-	-	-	-	GO:0005576//extracellular region	GO:0004867//serine-type endopeptidase inhibitor activity;GO:0004869//cysteine-type endopeptidase inhibitor activity;GO:0019828//aspartic-type endopeptidase inhibitor activity;GO:0030414//peptidase inhibitor activity	GO:0010466//negative regulation of peptidase activity;GO:0010951//negative regulation of endopeptidase activity
ENSMUSG00000052316	3	3	2	16	24	37	0.02	0.02	0.02	0.15	0.21	0.36	0.02	0.24	3.584962501	2.93E-06	7.74E-05	Lrrc15	leucine rich repeat containing 15 [Source:MGI Symbol;Acc:MGI:1921738]	-	-	-	-	GO:0005615//extracellular space;GO:0009986//cell surface;GO:0016020//membrane;GO:0016021//integral component of membrane;GO:0031012//extracellular matrix	GO:0001968//fibronectin binding;GO:0005515//protein binding;GO:0005518//collagen binding;GO:0043236//laminin binding	GO:0030335//positive regulation of cell migration;GO:0046813//receptor-mediated virion attachment to host cell;GO:1903077//negative regulation of protein localization to plasma membrane
ENSMUSG00000020911	92	60	84	22	21	29	2.33	1.59	2.24	0.68	0.63	0.95	2.053333333	0.753333333	-1.446607578	2.99E-06	7.85E-05	Krt19	keratin 19 [Source:MGI Symbol;Acc:MGI:96693]	Organismal Systems	Endocrine system	ko04915//Estrogen signaling pathway	K07604	GO:0005882//intermediate filament;GO:0005886//plasma membrane;GO:0016010//dystrophin-associated glycoprotein complex;GO:0016327//apicolateral plasma membrane;GO:0030018//Z disc;GO:0042383//sarcolemma;GO:0043034//costamere;GO:0071944//cell periphery;GO:1990357//terminal web	GO:0005198//structural molecule activity;GO:0005515//protein binding;GO:0008307//structural constituent of muscle;GO:0044877//macromolecular complex binding	GO:0007219//Notch signaling pathway;GO:0043627//response to estrogen;GO:0045214//sarcomere organization;GO:0060706//cell differentiation involved in embryonic placenta development
ENSMUSG00000032773	50	45	36	9	3	11	0.48	0.45	0.36	0.11	0.03	0.14	0.43	0.093333333	-2.203872333	3.06E-06	8.01E-05	Chrm1	cholinergic receptor, muscarinic 1, CNS [Source:MGI Symbol;Acc:MGI:88396]	Environmental Information Processing;Environmental Information Processing;Cellular Processes;Environmental Information Processing;Environmental Information Processing;Organismal Systems	Signal transduction;Signaling molecules and interaction;Cell motility;Signal transduction;Signal transduction;Nervous system	ko04151//PI3K-Akt signaling pathway;ko04080//Neuroactive ligand-receptor interaction;ko04810//Regulation of actin cytoskeleton;ko04024//cAMP signaling pathway;ko04020//Calcium signaling pathway;ko04725//Cholinergic synapse	K04129;K04129;K04129;K04129;K04129;K04129	GO:0005886//plasma membrane;GO:0005887//integral component of plasma membrane;GO:0014069//postsynaptic density;GO:0016020//membrane;GO:0016021//integral component of membrane;GO:0030054//cell junction;GO:0030425//dendrite;GO:0032279//asymmetric synapse;GO:0043679//axon terminus;GO:0045202//synapse;GO:0045211//postsynaptic membrane	GO:0004930//G-protein coupled receptor activity;GO:0004993//G-protein coupled serotonin receptor activity;GO:0016907//G-protein coupled acetylcholine receptor activity;GO:0030594//neurotransmitter receptor activity;GO:0099529//neurotransmitter receptor activity involved in regulation of postsynaptic membrane potential	GO:0007165//signal transduction;GO:0007186//G-protein coupled receptor signaling pathway;GO:0007187//G-protein coupled receptor signaling pathway, coupled to cyclic nucleotide second messenger;GO:0007197//adenylate cyclase-inhibiting G-protein coupled acetylcholine receptor signaling pathway;GO:0007213//G-protein coupled acetylcholine receptor signaling pathway;GO:0007268//synaptic transmission;G…
ENSMUSG00000026471	113	146	91	43	36	44	1.9	2.51	1.48	0.92	0.65	0.98	1.963333333	0.85	-1.207770387	3.17E-06	8.20E-05	Mr1	major histocompatibility complex, class I-related [Source:MGI Symbol;Acc:MGI:1195463]	-	-	-	-	GO:0005615//extracellular space;GO:0005783//endoplasmic reticulum;GO:0005886//plasma membrane;GO:0009897//external side of plasma membrane;GO:0016020//membrane;GO:0016021//integral component of membrane;GO:0042612//MHC class I protein complex	-	GO:0002367//cytokine production involved in immune response;GO:0002376//immune system process;GO:0002474//antigen processing and presentation of peptide antigen via MHC class I;GO:0006955//immune response;GO:0032611//interleukin-1 beta production;GO:0032620//interleukin-17 production;GO:0045087//innate immune response;GO:0050829//defense response to Gram-negative bacterium
ENSMUSG00000039485	118	108	44	21	25	23	1.21	1.16	0.48	0.26	0.31	0.31	0.95	0.293333333	-1.69538649	3.26E-06	8.39E-05	Tspyl4	TSPY-like 4 [Source:MGI Symbol;Acc:MGI:106393]	-	-	-	-	GO:0005575//cellular_component;GO:0005634//nucleus	GO:0003674//molecular_function	GO:0006334//nucleosome assembly;GO:0008150//biological_process
ENSMUSG00000029657	694	529	760	2071	2221	808	9.2	9.85	9.66	38.27	31.05	16.37	9.57	28.56333333	1.577573521	3.26E-06	8.39E-05	Hsph1	heat shock 105kDa/110kDa protein 1 [Source:MGI Symbol;Acc:MGI:105053]	Genetic Information Processing	Folding, sorting and degradation	ko04141//Protein processing in endoplasmic reticulum	K09485	GO:0005576//extracellular region;GO:0005634//nucleus;GO:0005654//nucleoplasm;GO:0005737//cytoplasm;GO:0005829//cytosol;GO:0005874//microtubule;GO:0032991//macromolecular complex	GO:0000166//nucleotide binding;GO:0000774//adenyl-nucleotide exchange factor activity;GO:0005515//protein binding;GO:0005524//ATP binding;GO:0043014//alpha-tubulin binding	GO:0006986//response to unfolded protein;GO:0043524//negative regulation of neuron apoptotic process;GO:0045345//positive regulation of MHC class I biosynthetic process;GO:0050790//regulation of catalytic activity;GO:0051085//chaperone mediated protein folding requiring cofactor;GO:0051135//positive regulation of NK T cell activation;GO:0070507//regulation of microtubule cytoskeleton organization
ENSMUSG00000028982	128	149	244	394	426	354	2.71	3.3	5.44	10.16	10.73	9.73	3.816666667	10.20666667	1.419126685	3.66E-06	9.32E-05	Slc25a33	solute carrier family 25, member 33 [Source:MGI Symbol;Acc:MGI:1917806]	-	-	-	-	GO:0005739//mitochondrion;GO:0005743//mitochondrial inner membrane;GO:0016020//membrane;GO:0016021//integral component of membrane;GO:0031966//mitochondrial membrane	GO:0015218//pyrimidine nucleotide transmembrane transporter activity	GO:0000002//mitochondrial genome maintenance;GO:0002082//regulation of oxidative phosphorylation;GO:0006390//transcription from mitochondrial promoter;GO:0006864//pyrimidine nucleotide transport;GO:0007005//mitochondrion organization;GO:0008284//positive regulation of cell proliferation;GO:0030307//positive regulation of cell growth;GO:0031930//mitochondria-nucleus signaling pathway;GO:0032869//c…
ENSMUSG00000037095	8765	10454	9251	19217	15073	14413	248.48	310.47	276.2	664.05	509.02	530.68	278.3833333	567.9166667	1.028606411	4.02E-06	0.000100763	Lrg1	leucine-rich alpha-2-glycoprotein 1 [Source:MGI Symbol;Acc:MGI:1924155]	-	-	-	-	GO:0005615//extracellular space;GO:0043231//intracellular membrane-bounded organelle	GO:0005160//transforming growth factor beta receptor binding;GO:0005515//protein binding	GO:0001938//positive regulation of endothelial cell proliferation;GO:0009617//response to bacterium;GO:0030511//positive regulation of transforming growth factor beta receptor signaling pathway;GO:0045766//positive regulation of angiogenesis;GO:0050873//brown fat cell differentiation
ENSMUSG00000026571	482	570	559	711	988	887	5.73	5.8	6.52	9.69	14.13	13.08	6.016666667	12.3	1.031621979	4.39E-06	0.00010878	Dcaf6	DDB1 and CUL4 associated factor 6 [Source:MGI Symbol;Acc:MGI:1921356]	-	-	-	-	GO:0005634//nucleus;GO:0005829//cytosol;GO:0005925//focal adhesion;GO:0080008//Cul4-RING E3 ubiquitin ligase complex	GO:0005515//protein binding;GO:0030374//ligand-dependent nuclear receptor transcription coactivator activity	GO:0016567//protein ubiquitination;GO:0045944//positive regulation of transcription from RNA polymerase II promoter
ENSMUSG00000078607	77	86	59	23	22	26	1.83	2.14	1.48	0.83	0.75	0.8	1.816666667	0.793333333	-1.195294656	4.47E-06	0.000110272	1810010H24Rik	RIKEN cDNA 1810010H24 gene [Source:MGI Symbol;Acc:MGI:1916316]	-	-	-	-	GO:0005576//extracellular region	GO:0005515//protein binding	-
ENSMUSG00000028072	11	6	8	25	69	32	0.17	0.1	0.13	0.47	1.27	0.64	0.133333333	0.793333333	2.572889668	4.68E-06	0.000114818	Ntrk1	neurotrophic tyrosine kinase, receptor, type 1 [Source:MGI Symbol;Acc:MGI:97383]	Human Diseases;Environmental Information Processing;Environmental Information Processing;Environmental Information Processing;Human Diseases;Cellular Processes;Organismal Systems;Organismal Systems;Human Diseases;Human Diseases	Cancers;Signal transduction;Signal transduction;Signal transduction;Cancers;Cell growth and death;Sensory system;Nervous system;Cancers;Cancers	ko05200//Pathways in cancer;ko04151//PI3K-Akt signaling pathway;ko04010//MAPK signaling pathway;ko04014//Ras signaling pathway;ko05202//Transcriptional misregulation in cancers;ko04210//Apoptosis;ko04750//Inflammatory mediator regulation of TRP channels;ko04722//Neurotrophin signaling pathway;ko05230//Central carbon metabolism in cancer;ko05216//Thyroid cancer	K03176;K03176;K03176;K03176;K03176;K03176;K03176;K03176;K03176;K03176	GO:0005737//cytoplasm;GO:0005768//endosome;GO:0005769//early endosome;GO:0005770//late endosome;GO:0005886//plasma membrane;GO:0005887//integral component of plasma membrane;GO:0009986//cell surface;GO:0016020//membrane;GO:0016021//integral component of membrane;GO:0030424//axon;GO:0030425//dendrite;GO:0031410//cytoplasmic vesicle;GO:0031901//early endosome membrane;GO:0031902//late endosome memb…	GO:0000166//nucleotide binding;GO:0004672//protein kinase activity;GO:0004713//protein tyrosine kinase activity;GO:0004714//transmembrane receptor protein tyrosine kinase activity;GO:0005004//GPI-linked ephrin receptor activity;GO:0005030//neurotrophin receptor activity;GO:0005166//neurotrophin p75 receptor binding;GO:0005515//protein binding;GO:0005524//ATP binding;GO:0010465//nerve growth facto…	GO:0001934//positive regulation of protein phosphorylation;GO:0006468//protein phosphorylation;GO:0007169//transmembrane receptor protein tyrosine kinase signaling pathway;GO:0007275//multicellular organism development;GO:0007399//nervous system development;GO:0007411//axon guidance;GO:0007568//aging;GO:0007611//learning or memory;GO:0007623//circadian rhythm;GO:0008285//negative regulation of ce…
ENSMUSG00000069539	430	351	419	722	810	527	4.46	3.82	4.51	9.18	9.79	6.91	4.263333333	8.626666667	1.016821353	4.70E-06	0.000115001	Scyl2	SCY1-like 2 (S. cerevisiae) [Source:MGI Symbol;Acc:MGI:1289172]	-	-	-	-	GO:0005737//cytoplasm;GO:0005768//endosome;GO:0005794//Golgi apparatus;GO:0010008//endosome membrane;GO:0016020//membrane;GO:0030136//clathrin-coated vesicle;GO:0031410//cytoplasmic vesicle;GO:0048471//perinuclear region of cytoplasm	GO:0004672//protein kinase activity;GO:0005102//receptor binding;GO:0005515//protein binding;GO:0005524//ATP binding	GO:0002092//positive regulation of receptor internalization;GO:0006468//protein phosphorylation;GO:0008333//endosome to lysosome transport;GO:0090090//negative regulation of canonical Wnt signaling pathway;GO:2000286//receptor internalization involved in canonical Wnt signaling pathway;GO:2000370//positive regulation of clathrin-mediated endocytosis
ENSMUSG00000036027	120	190	98	49	35	46	3.77	6.25	3.24	1.88	1.31	1.88	4.42	1.69	-1.387023123	4.73E-06	0.000115587	1810046K07Rik	RIKEN cDNA 1810046K07 gene [Source:MGI Symbol;Acc:MGI:1917059]	-	-	-	-	GO:0005575//cellular_component	GO:0003674//molecular_function	GO:0008150//biological_process
ENSMUSG00000034785	2262	2637	3108	3903	5161	4299	65.48	81.77	113.3	173.42	228.67	214.73	86.85	205.6066667	1.24328929	5.62E-06	0.000135604	Dio1	deiodinase, iodothyronine, type I [Source:MGI Symbol;Acc:MGI:94896]	Organismal Systems	Endocrine system	ko04919//Thyroid hormone signaling pathway	K01562	-	GO:0004800//thyroxine 5'-deiodinase activity;GO:0016491//oxidoreductase activity	GO:0042446//hormone biosynthetic process;GO:0055114//oxidation-reduction process
ENSMUSG00000031767	2720	2863	3330	642	1686	1338	81.29	79.65	95.63	20.72	55.37	46.89	85.52333333	40.99333333	-1.060928778	5.71E-06	0.000137492	Nudt7	nudix (nucleoside diphosphate linked moiety X)-type motif 7 [Source:MGI Symbol;Acc:MGI:1914778]	Cellular Processes	Transport and catabolism	ko04146//Peroxisome	K17879	GO:0005777//peroxisome	GO:0000287//magnesium ion binding;GO:0003723//RNA binding;GO:0003986//acetyl-CoA hydrolase activity;GO:0016787//hydrolase activity;GO:0016818//hydrolase activity, acting on acid anhydrides, in phosphorus-containing anhydrides;GO:0030145//manganese ion binding;GO:0030515//snoRNA binding;GO:0046872//metal ion binding	GO:0009132//nucleoside diphosphate metabolic process;GO:0015938//coenzyme A catabolic process;GO:0046356//acetyl-CoA catabolic process;GO:0050873//brown fat cell differentiation
ENSMUSG00000048911	135	86	112	150	396	250	0.92	0.6	0.91	1.29	3.2	2.17	0.81	2.22	1.454565863	6.43E-06	0.000153756	Rnf24	ring finger protein 24 [Source:MGI Symbol;Acc:MGI:1261771]	-	-	-	-	GO:0000139//Golgi membrane;GO:0005794//Golgi apparatus;GO:0012505//endomembrane system;GO:0016020//membrane;GO:0016021//integral component of membrane	GO:0008270//zinc ion binding;GO:0046872//metal ion binding;GO:0061630//ubiquitin protein ligase activity	GO:0016567//protein ubiquitination
ENSMUSG00000074063	3631	1760	2127	3524	7409	4780	72.41	36.92	44.7	85.56	175.76	123.66	51.34333333	128.3266667	1.321572131	6.77E-06	0.000160434	Osgin1	oxidative stress induced growth inhibitor 1 [Source:MGI Symbol;Acc:MGI:1919089]	-	-	-	-	GO:0005575//cellular_component	GO:0008083//growth factor activity	GO:0007165//signal transduction;GO:0030154//cell differentiation;GO:0030308//negative regulation of cell growth;GO:0030334//regulation of cell migration;GO:0040008//regulation of growth;GO:0042127//regulation of cell proliferation;GO:0042981//regulation of apoptotic process;GO:0043065//positive regulation of apoptotic process
ENSMUSG00000045094	504	686	821	333	197	201	5.75	9.2	7.84	5.57	1.9	3.49	7.596666667	3.653333333	-1.056153126	6.91E-06	0.00016331	Arhgef37	Rho guanine nucleotide exchange factor (GEF) 37 [Source:MGI Symbol;Acc:MGI:3045339]	-	-	-	-	GO:0005575//cellular_component;GO:0005737//cytoplasm	GO:0005085//guanyl-nucleotide exchange factor activity;GO:0005089//Rho guanyl-nucleotide exchange factor activity;GO:0005515//protein binding	GO:0035023//regulation of Rho protein signal transduction
ENSMUSG00000026981	67	62	106	115	255	262	2.15	1.74	3.85	4.04	10.13	12.22	2.58	8.796666667	1.769585879	7.22E-06	0.000169694	Il1rn	interleukin 1 receptor antagonist [Source:MGI Symbol;Acc:MGI:96547]	Environmental Information Processing	Signaling molecules and interaction	ko04060//Cytokine-cytokine receptor interaction	K05481	GO:0005576//extracellular region;GO:0005615//extracellular space;GO:0005737//cytoplasm;GO:0031982//vesicle	GO:0005125//cytokine activity;GO:0005149//interleukin-1 receptor binding;GO:0005150//interleukin-1, Type I receptor binding;GO:0005151//interleukin-1, Type II receptor binding;GO:0005152//interleukin-1 receptor antagonist activity;GO:0045352//interleukin-1 Type I receptor antagonist activity;GO:0045353//interleukin-1 Type II receptor antagonist activity	GO:0001660//fever generation;GO:0006629//lipid metabolic process;GO:0006953//acute-phase response;GO:0006954//inflammatory response;GO:0006955//immune response;GO:0007165//signal transduction;GO:0007613//memory;GO:0014050//negative regulation of glutamate secretion;GO:0019221//cytokine-mediated signaling pathway;GO:0019233//sensory perception of pain;GO:0030073//insulin secretion;GO:0030336//nega…
ENSMUSG00000078719	12	6	7	43	28	37	0.66	0.35	0.41	2.84	1.77	2.55	0.473333333	2.386666667	2.334068658	8.35E-06	0.000194323	Msmp	microseminoprotein, prostate associated [Source:MGI Symbol;Acc:MGI:3652339]	-	-	-	-	GO:0005576//extracellular region;GO:0005615//extracellular space;GO:0005737//cytoplasm	GO:0003674//molecular_function	GO:0008150//biological_process
ENSMUSG00000039976	802	561	707	809	1553	1467	5.58	3.85	5.05	7.41	13.38	13.56	4.826666667	11.45	1.246248497	9.33E-06	0.000214367	Tbc1d16	TBC1 domain family, member 16 [Source:MGI Symbol;Acc:MGI:2652878]	-	-	-	-	GO:0005769//early endosome;GO:0005829//cytosol	GO:0005096//GTPase activator activity;GO:0017137//Rab GTPase binding	GO:0001919//regulation of receptor recycling;GO:0006886//intracellular protein transport;GO:0090630//activation of GTPase activity
ENSMUSG00000039145	2061	2089	1828	1109	528	640	18.57	20.24	18.11	11.11	5.03	7.9	18.97333333	8.013333333	-1.243498766	9.96E-06	0.000228083	Camk1d	calcium/calmodulin-dependent protein kinase ID [Source:MGI Symbol;Acc:MGI:2442190]	Organismal Systems;Organismal Systems	Endocrine system;Endocrine system	ko04921//Oxytocin signaling pathway;ko04925//Aldosterone synthesis and secretion	K08794;K08794	GO:0005634//nucleus;GO:0005737//cytoplasm	GO:0000166//nucleotide binding;GO:0003824//catalytic activity;GO:0004672//protein kinase activity;GO:0004674//protein serine/threonine kinase activity;GO:0004683//calmodulin-dependent protein kinase activity;GO:0005516//calmodulin binding;GO:0005524//ATP binding;GO:0016301//kinase activity;GO:0016740//transferase activity	GO:0006468//protein phosphorylation;GO:0006954//inflammatory response;GO:0007399//nervous system development;GO:0008152//metabolic process;GO:0010976//positive regulation of neuron projection development;GO:0016310//phosphorylation;GO:0032793//positive regulation of CREB transcription factor activity;GO:0043065//positive regulation of apoptotic process;GO:0043066//negative regulation of apoptotic…
ENSMUSG00000008153	123	127	79	149	267	400	2.58	1.87	1.8	4.61	8.92	14.88	2.083333333	9.47	2.184470737	1.06E-05	0.000240726	Clstn3	calsyntenin 3 [Source:MGI Symbol;Acc:MGI:2178323]	-	-	-	-	GO:0000139//Golgi membrane;GO:0005783//endoplasmic reticulum;GO:0005789//endoplasmic reticulum membrane;GO:0005794//Golgi apparatus;GO:0005886//plasma membrane;GO:0009986//cell surface;GO:0014069//postsynaptic density;GO:0016020//membrane;GO:0016021//integral component of membrane;GO:0032991//macromolecular complex;GO:0045211//postsynaptic membrane	GO:0005509//calcium ion binding;GO:0005515//protein binding	GO:0001558//regulation of cell growth;GO:0007155//cell adhesion;GO:0007156//homophilic cell adhesion via plasma membrane adhesion molecules;GO:0007416//synapse assembly;GO:0035249//synaptic transmission, glutamatergic;GO:0050806//positive regulation of synaptic transmission;GO:0051932//synaptic transmission, GABAergic;GO:0051965//positive regulation of synapse assembly;GO:1902474//positive regula…
ENSMUSG00000102049	72	50	33	126	138	92	0.57	0.42	0.28	1.22	1.31	0.95	0.423333333	1.16	1.454258809	1.09E-05	0.000247785	Zbed6	zinc finger, BED type containing 6 [Source:MGI Symbol;Acc:MGI:3828086]	-	-	-	-	GO:0005634//nucleus;GO:0005730//nucleolus	GO:0003674//molecular_function;GO:0003677//DNA binding;GO:0046872//metal ion binding;GO:0046983//protein dimerization activity	GO:0000122//negative regulation of transcription from RNA polymerase II promoter;GO:0001835//blastocyst hatching;GO:0045892//negative regulation of transcription, DNA-templated
ENSMUSG00000036585	2023	1796	1791	3066	3468	2237	32.44	29.95	32.54	68.42	73.86	49.31	31.64333333	63.86333333	1.013086274	1.10E-05	0.000248342	Fgf1	fibroblast growth factor 1 [Source:MGI Symbol;Acc:MGI:95515]	Human Diseases;Environmental Information Processing;Environmental Information Processing;Environmental Information Processing;Cellular Processes;Environmental Information Processing;Environmental Information Processing;Human Diseases;Human Diseases;Human Diseases	Cancers;Signal transduction;Signal transduction;Signal transduction;Cell motility;Signal transduction;Signal transduction;Cancers;Cancers;Cancers	ko05200//Pathways in cancer;ko04151//PI3K-Akt signaling pathway;ko04010//MAPK signaling pathway;ko04014//Ras signaling pathway;ko04810//Regulation of actin cytoskeleton;ko04015//Rap1 signaling pathway;ko04390//Hippo signaling pathway;ko05226//Gastric cancer;ko05224//Breast cancer;ko05218//Melanoma	K18496;K18496;K18496;K18496;K18496;K18496;K18496;K18496;K18496;K18496	GO:0005576//extracellular region;GO:0005615//extracellular space;GO:0005634//nucleus;GO:0005730//nucleolus;GO:0005737//cytoplasm;GO:0005829//cytosol;GO:0005938//cell cortex;GO:0031012//extracellular matrix	GO:0005104//fibroblast growth factor receptor binding;GO:0005178//integrin binding;GO:0005515//protein binding;GO:0008083//growth factor activity;GO:0008201//heparin binding;GO:0030544//Hsp70 protein binding;GO:0044548//S100 protein binding	GO:0000187//activation of MAPK activity;GO:0001525//angiogenesis;GO:0001759//organ induction;GO:0001934//positive regulation of protein phosphorylation;GO:0007275//multicellular organism development;GO:0008283//cell proliferation;GO:0008284//positive regulation of cell proliferation;GO:0008543//fibroblast growth factor receptor signaling pathway;GO:0010595//positive regulation of endothelial cell…
ENSMUSG00000032724	943	1164	566	440	234	224	8.26	10.68	5.22	4.7	2.44	2.55	8.053333333	3.23	-1.318051884	1.10E-05	0.000248342	Abtb2	ankyrin repeat and BTB (POZ) domain containing 2 [Source:MGI Symbol;Acc:MGI:2139365]	-	-	-	-	GO:0005634//nucleus;GO:0005654//nucleoplasm	GO:0005515//protein binding;GO:0046982//protein heterodimerization activity	GO:0097237//cellular response to toxic substance
ENSMUSG00000072214	46	64	42	13	17	6	0.92	1.32	0.86	0.29	0.33	0.14	1.033333333	0.253333333	-2.028196892	1.35E-05	0.000302132	5-Sep	septin 5 [Source:MGI Symbol;Acc:MGI:1195461]	Human Diseases	Neurodegenerative diseases	ko05012//Parkinson disease	K04557	GO:0001725//stress fiber;GO:0005737//cytoplasm;GO:0005856//cytoskeleton;GO:0005886//plasma membrane;GO:0005938//cell cortex;GO:0005940//septin ring;GO:0008021//synaptic vesicle;GO:0015630//microtubule cytoskeleton;GO:0031105//septin complex;GO:0032154//cleavage furrow;GO:0043195//terminal bouton;GO:0043679//axon terminus;GO:0044305//calyx of Held;GO:0045202//synapse;GO:0098793//presynapse	GO:0000166//nucleotide binding;GO:0003924//GTPase activity;GO:0005515//protein binding;GO:0005525//GTP binding;GO:0019003//GDP binding;GO:0019905//syntaxin binding;GO:0035091//phosphatidylinositol binding;GO:0042802//identical protein binding;GO:0042803//protein homodimerization activity	GO:0007049//cell cycle;GO:0017157//regulation of exocytosis;GO:0030534//adult behavior;GO:0035176//social behavior;GO:0045921//positive regulation of exocytosis;GO:0051301//cell division;GO:0061640//cytoskeleton-dependent cytokinesis
ENSMUSG00000034936	1231	1820	1920	863	424	440	35.55	55.07	58.4	30.38	14.59	16.51	49.67333333	20.49333333	-1.277316898	1.39E-05	0.000307797	Arl4d	ADP-ribosylation factor-like 4D [Source:MGI Symbol;Acc:MGI:1933155]	-	-	-	-	GO:0005634//nucleus;GO:0005730//nucleolus;GO:0005737//cytoplasm;GO:0005886//plasma membrane;GO:0016020//membrane	GO:0000166//nucleotide binding;GO:0005525//GTP binding	GO:0006886//intracellular protein transport;GO:0016192//vesicle-mediated transport
ENSMUSG00000045441	139	186	186	356	343	261	0.67	0.93	0.94	2.08	1.96	1.62	0.846666667	1.886666667	1.155973556	1.43E-05	0.000315699	Gprin3	GPRIN family member 3 [Source:MGI Symbol;Acc:MGI:1924785]	-	-	-	-	GO:0005575//cellular_component	GO:0003674//molecular_function	GO:0008150//biological_process
ENSMUSG00000020941	94	89	77	113	199	205	0.88	0.88	0.76	1.29	2.23	2.5	0.84	2.006666667	1.256339753	1.50E-05	0.000328056	Map3k14	mitogen-activated protein kinase kinase kinase 14 [Source:MGI Symbol;Acc:MGI:1858204]	Environmental Information Processing;Human Diseases;Human Diseases;Cellular Processes;Organismal Systems;Organismal Systems;Environmental Information Processing;Organismal Systems;Environmental Information Processing;Organismal Systems	Signal transduction;Infectious diseases;Infectious diseases;Cell growth and death;Development;Immune system;Signal transduction;Immune system;Signal transduction;Immune system	ko04010//MAPK signaling pathway;ko05166//HTLV-I infection;ko05169//Epstein-Barr virus infection;ko04210//Apoptosis;ko04380//Osteoclast differentiation;ko04625//C-type lectin receptor signaling pathway;ko04668//TNF signaling pathway;ko04660//T cell receptor signaling pathway;ko04064//NF-kappa B signaling pathway;ko04672//Intestinal immune network for IgA production	K04466;K04466;K04466;K04466;K04466;K04466;K04466;K04466;K04466;K04466	GO:0001650//fibrillar center;GO:0005634//nucleus;GO:0005737//cytoplasm;GO:0005829//cytosol;GO:0043231//intracellular membrane-bounded organelle	GO:0000166//nucleotide binding;GO:0004672//protein kinase activity;GO:0004674//protein serine/threonine kinase activity;GO:0004704//NF-kappaB-inducing kinase activity;GO:0004709//MAP kinase kinase kinase activity;GO:0005515//protein binding;GO:0005524//ATP binding;GO:0016301//kinase activity;GO:0016740//transferase activity	GO:0000165//MAPK cascade;GO:0000186//activation of MAPKK activity;GO:0006468//protein phosphorylation;GO:0006955//immune response;GO:0007249//I-kappaB kinase/NF-kappaB signaling;GO:0016310//phosphorylation;GO:0023014//signal transduction by protein phosphorylation;GO:0032147//activation of protein kinase activity;GO:0038061//NIK/NF-kappaB signaling;GO:0043123//positive regulation of I-kappaB kina…
ENSMUSG00000063952	500	529	685	935	982	933	4.98	6.23	6.5	11.97	11.35	12.57	5.903333333	11.96333333	1.019017711	1.50E-05	0.000328056	Brpf3	bromodomain and PHD finger containing, 3 [Source:MGI Symbol;Acc:MGI:2146836]	-	-	-	-	GO:0070776//MOZ/MORF histone acetyltransferase complex	GO:0003674//molecular_function;GO:0005515//protein binding;GO:0046872//metal ion binding	GO:0043966//histone H3 acetylation
ENSMUSG00000060227	32	28	40	60	100	81	0.46	0.43	0.43	0.71	1.59	1.21	0.44	1.17	1.410933101	1.56E-05	0.000339445	Casc4	cancer susceptibility candidate 4 [Source:MGI Symbol;Acc:MGI:2443129]	-	-	-	-	GO:0005794//Golgi apparatus;GO:0016020//membrane;GO:0016021//integral component of membrane	GO:0003674//molecular_function	GO:0008150//biological_process
ENSMUSG00000035878	1018	1050	1549	1932	2233	2249	7.95	8.59	12.74	18.4	20.78	22.82	9.76	20.66666667	1.082352662	1.57E-05	0.000341304	Hykk	hydroxylysine kinase 1 [Source:MGI Symbol;Acc:MGI:2443139]	Metabolism;Metabolism	Global and overview maps;Amino acid metabolism	ko01100//Metabolic pathways;ko00310//Lysine degradation	K18201;K18201	GO:0005575//cellular_component;GO:0005737//cytoplasm	GO:0016301//kinase activity;GO:0016740//transferase activity;GO:0047992//hydroxylysine kinase activity	GO:0016310//phosphorylation
ENSMUSG00000028464	192	122	211	229	454	499	6.49	4.29	7.53	9.49	18.38	21.94	6.103333333	16.60333333	1.44380362	1.59E-05	0.000345207	Tpm2	tropomyosin 2, beta [Source:MGI Symbol;Acc:MGI:98810]	Organismal Systems;Human Diseases;Human Diseases;Organismal Systems	Circulatory system;Cardiovascular diseases;Cardiovascular diseases;Circulatory system	ko04261//Adrenergic signaling in cardiomyocytes;ko05414//Dilated cardiomyopathy (DCM);ko05410//Hypertrophic cardiomyopathy (HCM);ko04260//Cardiac muscle contraction	K10374;K10374;K10374;K10374	GO:0005737//cytoplasm;GO:0005856//cytoskeleton;GO:0005862//muscle thin filament tropomyosin;GO:0005884//actin filament;GO:0015629//actin cytoskeleton	GO:0003779//actin binding;GO:0005200//structural constituent of cytoskeleton;GO:0005515//protein binding;GO:0042802//identical protein binding;GO:0042803//protein homodimerization activity;GO:0046982//protein heterodimerization activity;GO:0051015//actin filament binding	GO:0006936//muscle contraction;GO:0007015//actin filament organization;GO:0043462//regulation of ATPase activity
ENSMUSG00000044005	19276	18914	16087	10034	4202	5609	300.16	308.39	263.4	190.09	77.68	113.44	290.65	127.07	-1.193659444	1.60E-05	0.000347001	Gls2	glutaminase 2 (liver, mitochondrial) [Source:MGI Symbol;Acc:MGI:2143539]	Metabolism;Human Diseases;Organismal Systems;Organismal Systems;Human Diseases;Metabolism;Organismal Systems;Metabolism;Metabolism	Global and overview maps;Cancers;Nervous system;Nervous system;Cancers;Amino acid metabolism;Excretory system;Amino acid metabolism;Metabolism of other amino acids	ko01100//Metabolic pathways;ko05206//MicroRNAs in cancer;ko04724//Glutamatergic synapse;ko04727//GABAergic synapse;ko05230//Central carbon metabolism in cancer;ko00250//Alanine, aspartate and glutamate metabolism;ko04964//Proximal tubule bicarbonate reclamation;ko00220//Arginine biosynthesis;ko00471//D-Glutamine and D-glutamate metabolism	K01425;K01425;K01425;K01425;K01425;K01425;K01425;K01425;K01425	GO:0005739//mitochondrion	GO:0004359//glutaminase activity;GO:0005515//protein binding;GO:0016787//hydrolase activity	GO:0006537//glutamate biosynthetic process;GO:0006541//glutamine metabolic process;GO:0006543//glutamine catabolic process;GO:0042981//regulation of apoptotic process;GO:0072593//reactive oxygen species metabolic process
ENSMUSG00000020653	154	167	251	457	343	382	1.5	1.71	2.58	5.98	4.06	5.7	1.93	5.246666667	1.442800288	1.65E-05	0.000355498	Klf11	Kruppel-like factor 11 [Source:MGI Symbol;Acc:MGI:2653368]	-	-	-	-	GO:0005634//nucleus;GO:0005654//nucleoplasm;GO:0005829//cytosol;GO:0005925//focal adhesion;GO:0016604//nuclear body	GO:0000981//RNA polymerase II transcription factor activity, sequence-specific DNA binding;GO:0003676//nucleic acid binding;GO:0003677//DNA binding;GO:0003700//transcription factor activity, sequence-specific DNA binding;GO:0044212//transcription regulatory region DNA binding;GO:0046872//metal ion binding	GO:0000083//regulation of transcription involved in G1/S transition of mitotic cell cycle;GO:0000122//negative regulation of transcription from RNA polymerase II promoter;GO:0006357//regulation of transcription from RNA polymerase II promoter;GO:0006915//apoptotic process;GO:0008285//negative regulation of cell proliferation;GO:0043065//positive regulation of apoptotic process;GO:0045892//negativ…
ENSMUSG00000045934	109	108	42	25	28	15	1.57	1.63	0.64	0.44	0.48	0.28	1.28	0.4	-1.678071905	1.67E-05	0.000359058	Mtmr11	myotubularin related protein 11 [Source:MGI Symbol;Acc:MGI:2652817]	-	-	-	-	GO:0005737//cytoplasm	GO:0003674//molecular_function	GO:0008150//biological_process
ENSMUSG00000029151	12	7	10	24	52	38	0.24	0.23	0.42	0.56	1.18	0.95	0.296666667	0.896666667	1.595728932	1.72E-05	0.000367106	Slc30a3	solute carrier family 30 (zinc transporter), member 3 [Source:MGI Symbol;Acc:MGI:1345280]	-	-	-	-	GO:0005737//cytoplasm;GO:0005764//lysosome;GO:0005765//lysosomal membrane;GO:0005768//endosome;GO:0005770//late endosome;GO:0005886//plasma membrane;GO:0008021//synaptic vesicle;GO:0016020//membrane;GO:0016021//integral component of membrane;GO:0030054//cell junction;GO:0030285//integral component of synaptic vesicle membrane;GO:0030672//synaptic vesicle membrane;GO:0031410//cytoplasmic vesicle;G…	GO:0005385//zinc ion transmembrane transporter activity;GO:0008324//cation transmembrane transporter activity	GO:0006811//ion transport;GO:0006812//cation transport;GO:0006829//zinc II ion transport;GO:0010043//response to zinc ion;GO:0010312//detoxification of zinc ion;GO:0032119//sequestering of zinc ion;GO:0051050//positive regulation of transport;GO:0055085//transmembrane transport;GO:0061088//regulation of sequestering of zinc ion;GO:0071577//zinc II ion transmembrane transport;GO:0098655//cation tr…
ENSMUSG00000038370	630	510	575	852	1790	797	15.95	13.52	15.33	26.29	53.97	26.2	14.93333333	35.48666667	1.248740834	1.73E-05	0.000369733	Pcp4l1	Purkinje cell protein 4-like 1 [Source:MGI Symbol;Acc:MGI:1913675]	-	-	-	-	GO:0005575//cellular_component	GO:0003674//molecular_function;GO:0005515//protein binding	GO:0008150//biological_process
ENSMUSG00000078612	123	69	63	16	21	36	1.6	0.93	0.86	0.25	0.32	0.61	1.13	0.393333333	-1.522498414	1.83E-05	0.000388467	Fyb2	FYN binding protein 2 [Source:MGI Symbol;Acc:MGI:2685466]	-	-	-	-	GO:0001772//immunological synapse;GO:0005886//plasma membrane;GO:0016020//membrane;GO:0045121//membrane raft	GO:0003674//molecular_function;GO:0005515//protein binding	GO:0007229//integrin-mediated signaling pathway;GO:0033627//cell adhesion mediated by integrin;GO:0050852//T cell receptor signaling pathway;GO:0072659//protein localization to plasma membrane
ENSMUSG00000023259	126	99	48	21	33	28	2.24	2.47	1.55	0.43	0.83	0.69	2.086666667	0.65	-1.682688533	1.93E-05	0.000407532	Slc26a6	solute carrier family 26, member 6 [Source:MGI Symbol;Acc:MGI:2159728]	Organismal Systems	Digestive system	ko04978//Mineral absorption	K14704	GO:0005887//integral component of plasma membrane;GO:0016020//membrane;GO:0016021//integral component of membrane;GO:0016323//basolateral plasma membrane;GO:0016324//apical plasma membrane;GO:0031526//brush border membrane	GO:0008271//secondary active sulfate transmembrane transporter activity;GO:0008509//anion transmembrane transporter activity;GO:0015106//bicarbonate transmembrane transporter activity;GO:0015108//chloride transmembrane transporter activity;GO:0015116//sulfate transmembrane transporter activity;GO:0015301//anion:anion antiporter activity;GO:0019531//oxalate transmembrane transporter activity	GO:0006820//anion transport;GO:0006821//chloride transport;GO:0008272//sulfate transport;GO:0015701//bicarbonate transport;GO:0019532//oxalate transport;GO:0030321//transepithelial chloride transport;GO:0051453//regulation of intracellular pH;GO:0051454//intracellular pH elevation;GO:0055085//transmembrane transport;GO:0071346//cellular response to interferon-gamma;GO:0098656//anion transmembrane…
ENSMUSG00000034173	13	10	26	47	48	89	0.46	0.33	0.94	1.48	1.8	3.37	0.576666667	2.216666667	1.942582303	1.94E-05	0.00040891	Zbed5	zinc finger, BED type containing 5 [Source:MGI Symbol;Acc:MGI:1919220]	-	-	-	-	GO:0005654//nucleoplasm;GO:0005739//mitochondrion	-	GO:0008150//biological_process
ENSMUSG00000044186	26	17	21	2	0	2	0.92	0.63	0.78	0.09	0	0.09	0.776666667	0.06	-3.694261143	2.08E-05	0.00043443	Nkx2-6	NK2 homeobox 6 [Source:MGI Symbol;Acc:MGI:97351]	-	-	-	-	GO:0005634//nucleus	GO:0000977//RNA polymerase II regulatory region sequence-specific DNA binding;GO:0000978//RNA polymerase II core promoter proximal region sequence-specific DNA binding;GO:0001228//transcriptional activator activity, RNA polymerase II transcription regulatory region sequence-specific binding;GO:0003677//DNA binding;GO:0003700//transcription factor activity, sequence-specific DNA binding;GO:0043565…	GO:0006355//regulation of transcription, DNA-templated;GO:0007275//multicellular organism development;GO:0007507//heart development;GO:0008284//positive regulation of cell proliferation;GO:0021854//hypothalamus development;GO:0030154//cell differentiation;GO:0035050//embryonic heart tube development;GO:0043066//negative regulation of apoptotic process;GO:0043586//tongue development;GO:0045944//po…
ENSMUSG00000032997	110	76	78	144	166	152	1.57	1.09	1.12	2.39	2.72	2.72	1.26	2.61	1.050626073	2.11E-05	0.000438363	Chpf	chondroitin polymerizing factor [Source:MGI Symbol;Acc:MGI:106576]	Metabolism;Metabolism	Global and overview maps;Glycan biosynthesis and metabolism	ko01100//Metabolic pathways;ko00532//Glycosaminoglycan biosynthesis - chondroitin sulfate / dermatan sulfate	K00747;K00747	GO:0005575//cellular_component;GO:0005737//cytoplasm;GO:0005739//mitochondrion;GO:0005759//mitochondrial matrix;GO:0005794//Golgi apparatus;GO:0005829//cytosol;GO:0016020//membrane;GO:0016021//integral component of membrane;GO:0032580//Golgi cisterna membrane	GO:0008376//acetylgalactosaminyltransferase activity;GO:0016740//transferase activity;GO:0016757//transferase activity, transferring glycosyl groups;GO:0046872//metal ion binding;GO:0047238//glucuronosyl-N-acetylgalactosaminyl-proteoglycan 4-beta-N-acetylgalactosaminyltransferase activity;GO:0050510//N-acetylgalactosaminyl-proteoglycan 3-beta-glucuronosyltransferase activity	GO:0030206//chondroitin sulfate biosynthetic process
ENSMUSG00000031347	116	113	88	38	57	35	3.68	3.79	3.16	1.63	2.14	1.41	3.543333333	1.726666667	-1.037117594	2.12E-05	0.000438363	Cetn2	centrin 2 [Source:MGI Symbol;Acc:MGI:1347085]	Genetic Information Processing	Replication and repair	ko03420//Nucleotide excision repair	K10840	GO:0005634//nucleus;GO:0005635//nuclear envelope;GO:0005643//nuclear pore;GO:0005737//cytoplasm;GO:0005813//centrosome;GO:0005814//centriole;GO:0005815//microtubule organizing center;GO:0005856//cytoskeleton;GO:0005929//cilium;GO:0032391//photoreceptor connecting cilium;GO:0036064//ciliary basal body;GO:0044615//nuclear pore nuclear basket;GO:0070390//transcription export complex 2;GO:0071942//XP…	GO:0005509//calcium ion binding;GO:0008017//microtubule binding;GO:0031683//G-protein beta/gamma-subunit complex binding;GO:0032795//heterotrimeric G-protein binding;GO:0046872//metal ion binding	GO:0000278//mitotic cell cycle;GO:0006281//DNA repair;GO:0006289//nucleotide-excision repair;GO:0006974//cellular response to DNA damage stimulus;GO:0007049//cell cycle;GO:0007099//centriole replication;GO:0007283//spermatogenesis;GO:0015031//protein transport;GO:0032465//regulation of cytokinesis;GO:0051028//mRNA transport;GO:0051301//cell division
ENSMUSG00000022620	405	478	514	468	1598	1505	4.73	5.85	6.5	6.52	21.87	22.58	5.693333333	16.99	1.577340378	2.22E-05	0.000460183	Arsa	arylsulfatase A [Source:MGI Symbol;Acc:MGI:88077]	Cellular Processes;Metabolism	Transport and catabolism;Lipid metabolism	ko04142//Lysosome;ko00600//Sphingolipid metabolism	K01134;K01134	GO:0001669//acrosomal vesicle;GO:0005615//extracellular space;GO:0005737//cytoplasm;GO:0005764//lysosome;GO:0005768//endosome;GO:0005783//endoplasmic reticulum;GO:0005886//plasma membrane;GO:0016021//integral component of membrane;GO:0031232//extrinsic component of external side of plasma membrane	GO:0003824//catalytic activity;GO:0004065//arylsulfatase activity;GO:0004098//cerebroside-sulfatase activity;GO:0005509//calcium ion binding;GO:0008484//sulfuric ester hydrolase activity;GO:0016787//hydrolase activity;GO:0046872//metal ion binding	GO:0006914//autophagy;GO:0007339//binding of sperm to zona pellucida;GO:0007417//central nervous system development;GO:0007584//response to nutrient;GO:0009268//response to pH;GO:0043627//response to estrogen;GO:0045471//response to ethanol;GO:0051597//response to methylmercury
ENSMUSG00000055254	315	457	198	35	139	113	3.18	5.32	2.18	0.45	1.6	1.4	3.56	1.15	-1.63024338	2.29E-05	0.000470347	Ntrk2	neurotrophic tyrosine kinase, receptor, type 2 [Source:MGI Symbol;Acc:MGI:97384]	Environmental Information Processing;Environmental Information Processing;Environmental Information Processing;Human Diseases;Organismal Systems	Signal transduction;Signal transduction;Signal transduction;Substance dependence;Nervous system	ko04151//PI3K-Akt signaling pathway;ko04010//MAPK signaling pathway;ko04014//Ras signaling pathway;ko05034//Alcoholism;ko04722//Neurotrophin signaling pathway	K04360;K04360;K04360;K04360;K04360	GO:0005737//cytoplasm;GO:0005768//endosome;GO:0005769//early endosome;GO:0005791//rough endoplasmic reticulum;GO:0005829//cytosol;GO:0005886//plasma membrane;GO:0005887//integral component of plasma membrane;GO:0009986//cell surface;GO:0010008//endosome membrane;GO:0014069//postsynaptic density;GO:0016020//membrane;GO:0016021//integral component of membrane;GO:0030054//cell junction;GO:0030424//a…	GO:0000166//nucleotide binding;GO:0004672//protein kinase activity;GO:0004713//protein tyrosine kinase activity;GO:0004714//transmembrane receptor protein tyrosine kinase activity;GO:0005030//neurotrophin receptor activity;GO:0005515//protein binding;GO:0005524//ATP binding;GO:0016301//kinase activity;GO:0016740//transferase activity;GO:0030971//receptor tyrosine kinase binding;GO:0042803//protei…	GO:0001570//vasculogenesis;GO:0001764//neuron migration;GO:0006468//protein phosphorylation;GO:0007169//transmembrane receptor protein tyrosine kinase signaling pathway;GO:0007275//multicellular organism development;GO:0007399//nervous system development;GO:0007612//learning;GO:0007616//long-term memory;GO:0007623//circadian rhythm;GO:0007631//feeding behavior;GO:0008284//positive regulation of c…
ENSMUSG00000078566	1533	1659	2165	2986	3650	2528	60.91	68.5	94.85	161.91	186.68	143.75	74.75333333	164.1133333	1.134482638	2.33E-05	0.000477158	Bnip3	BCL2/adenovirus E1B interacting protein 3 [Source:MGI Symbol;Acc:MGI:109326]	Environmental Information Processing;Cellular Processes;Cellular Processes;Human Diseases	Signal transduction;Transport and catabolism;Transport and catabolism;Infectious diseases	ko04068//FoxO signaling pathway;ko04140//Autophagy - animal;ko04137//Mitophagy - animal;ko05134//Legionellosis	K15464;K15464;K15464;K15464	GO:0005634//nucleus;GO:0005635//nuclear envelope;GO:0005654//nucleoplasm;GO:0005737//cytoplasm;GO:0005739//mitochondrion;GO:0005740//mitochondrial envelope;GO:0005741//mitochondrial outer membrane;GO:0005783//endoplasmic reticulum;GO:0014069//postsynaptic density;GO:0016020//membrane;GO:0016021//integral component of membrane;GO:0030425//dendrite;GO:0031307//integral component of mitochondrial ou…	GO:0005515//protein binding;GO:0042802//identical protein binding;GO:0042803//protein homodimerization activity;GO:0046982//protein heterodimerization activity;GO:0051020//GTPase binding	GO:0001666//response to hypoxia;GO:0006915//apoptotic process;GO:0008219//cell death;GO:0008626//granzyme-mediated apoptotic signaling pathway;GO:0009617//response to bacterium;GO:0010637//negative regulation of mitochondrial fusion;GO:0010659//cardiac muscle cell apoptotic process;GO:0010666//positive regulation of cardiac muscle cell apoptotic process;GO:0010821//regulation of mitochondrion org…
ENSMUSG00000004035	2203	2398	1815	1244	671	808	89.4	97.64	83.58	60.96	29.06	38.36	90.20666667	42.79333333	-1.075847999	2.63E-05	0.00053396	Gstm7	glutathione S-transferase, mu 7 [Source:MGI Symbol;Acc:MGI:1915562]	Human Diseases;Human Diseases;Human Diseases;Human Diseases;Metabolism;Human Diseases;Metabolism;Metabolism;Metabolism	Cancers;Cancers;Cardiovascular diseases;Cancers;Xenobiotics biodegradation and metabolism;Drug resistance;Xenobiotics biodegradation and metabolism;Xenobiotics biodegradation and metabolism;Metabolism of other amino acids	ko05200//Pathways in cancer;ko05225//Hepatocellular carcinoma;ko05418//Fluid shear stress and atherosclerosis;ko05204//Chemical carcinogenesis;ko00983//Drug metabolism - other enzymes;ko01524//Platinum drug resistance;ko00982//Drug metabolism - cytochrome P450;ko00980//Metabolism of xenobiotics by cytochrome P450;ko00480//Glutathione metabolism	K00799;K00799;K00799;K00799;K00799;K00799;K00799;K00799;K00799	GO:0005737//cytoplasm;GO:0005829//cytosol;GO:0016529//sarcoplasmic reticulum;GO:0045171//intercellular bridge	GO:0004364//glutathione transferase activity;GO:0004602//glutathione peroxidase activity;GO:0005102//receptor binding;GO:0005515//protein binding;GO:0016740//transferase activity;GO:0019899//enzyme binding;GO:0042803//protein homodimerization activity;GO:0043295//glutathione binding	GO:0006749//glutathione metabolic process;GO:0010880//regulation of release of sequestered calcium ion into cytosol by sarcoplasmic reticulum;GO:0018916//nitrobenzene metabolic process;GO:0042178//xenobiotic catabolic process;GO:0043651//linoleic acid metabolic process;GO:0060315//negative regulation of ryanodine-sensitive calcium-release channel activity;GO:0060316//positive regulation of ryanod…
ENSMUSG00000031271	187	199	332	282	1066	694	7.17	6.88	12.49	14.95	51.4	36.06	8.846666667	34.13666667	1.948116321	2.68E-05	0.000543058	Serpina7	serine (or cysteine) peptidase inhibitor, clade A (alpha-1 antiproteinase, antitrypsin), member 7 [Source:MGI Symbol;Acc:MGI:3041197]	Organismal Systems	Endocrine system	ko04918//Thyroid hormone synthesis	K20734	GO:0005615//extracellular space	-	GO:0070327//thyroid hormone transport
ENSMUSG00000066071	9	52	44	2	6	2	0.15	0.9	0.76	0.04	0.11	0.04	0.603333333	0.063333333	-3.251918374	2.69E-05	0.000543992	Cyp4a12a	cytochrome P450, family 4, subfamily a, polypeptide 12a [Source:MGI Symbol;Acc:MGI:88612]	Metabolism;Organismal Systems;Organismal Systems;Metabolism;Metabolism;Organismal Systems;Metabolism	Global and overview maps;Circulatory system;Sensory system;Metabolism of cofactors and vitamins;Lipid metabolism;Endocrine system;Lipid metabolism	ko01100//Metabolic pathways;ko04270//Vascular smooth muscle contraction;ko04750//Inflammatory mediator regulation of TRP channels;ko00830//Retinol metabolism;ko00590//Arachidonic acid metabolism;ko03320//PPAR signaling pathway;ko00071//Fatty acid degradation	K07425;K07425;K07425;K07425;K07425;K07425;K07425	GO:0005615//extracellular space;GO:0005783//endoplasmic reticulum;GO:0005789//endoplasmic reticulum membrane;GO:0016020//membrane;GO:0031090//organelle membrane;GO:0043231//intracellular membrane-bounded organelle	GO:0004497//monooxygenase activity;GO:0005506//iron ion binding;GO:0016491//oxidoreductase activity;GO:0016705//oxidoreductase activity, acting on paired donors, with incorporation or reduction of molecular oxygen;GO:0018685//alkane 1-monooxygenase activity;GO:0020037//heme binding;GO:0046872//metal ion binding;GO:0070330//aromatase activity	GO:0006631//fatty acid metabolic process;GO:0055114//oxidation-reduction process
ENSMUSG00000045817	1288	730	1215	1844	1851	1807	14.56	8.65	14.47	25.42	24.93	26.54	12.56	25.63	1.028997014	2.94E-05	0.000587386	Zfp36l2	zinc finger protein 36, C3H type-like 2 [Source:MGI Symbol;Acc:MGI:107945]	Cellular Processes	Cell growth and death	ko04218//Cellular senescence	K18753	GO:0005634//nucleus;GO:0005737//cytoplasm	GO:0003677//DNA binding;GO:0003723//RNA binding;GO:0035925//mRNA 3'-UTR AU-rich region binding;GO:0046872//metal ion binding	GO:0000165//MAPK cascade;GO:0000288//nuclear-transcribed mRNA catabolic process, deadenylation-dependent decay;GO:0006402//mRNA catabolic process;GO:0007275//multicellular organism development;GO:0009611//response to wounding;GO:0030097//hemopoiesis;GO:0033077//T cell differentiation in thymus;GO:0035019//somatic stem cell population maintenance;GO:0043488//regulation of mRNA stability;GO:0044344…
ENSMUSG00000052396	18	35	13	0	1	2	0.4	0.82	0.31	0	0.03	0.06	0.51	0.03	-4.087462841	2.98E-05	0.000593706	Mogat2	monoacylglycerol O-acyltransferase 2 [Source:MGI Symbol;Acc:MGI:2663253]	Metabolism;Organismal Systems	Lipid metabolism;Digestive system	ko00561//Glycerolipid metabolism;ko04975//Fat digestion and absorption	K14457;K14457	GO:0005737//cytoplasm;GO:0005783//endoplasmic reticulum;GO:0005789//endoplasmic reticulum membrane;GO:0016020//membrane;GO:0016021//integral component of membrane;GO:0048471//perinuclear region of cytoplasm;GO:1990578//perinuclear endoplasmic reticulum membrane	GO:0003846//2-acylglycerol O-acyltransferase activity;GO:0016407//acetyltransferase activity;GO:0016740//transferase activity;GO:0016746//transferase activity, transferring acyl groups;GO:0016747//transferase activity, transferring acyl groups other than amino-acyl groups	GO:0006071//glycerol metabolic process;GO:0006629//lipid metabolic process;GO:0006651//diacylglycerol biosynthetic process;GO:0019432//triglyceride biosynthetic process;GO:0046462//monoacylglycerol metabolic process;GO:0050892//intestinal absorption
ENSMUSG00000051098	100	74	60	32	28	22	1.01	0.78	0.64	0.39	0.34	0.29	0.81	0.34	-1.252387162	3.25E-05	0.00064519	Mblac2	metallo-beta-lactamase domain containing 2 [Source:MGI Symbol;Acc:MGI:1920102]	-	-	-	-	-	GO:0016787//hydrolase activity;GO:0046872//metal ion binding	GO:0008150//biological_process
ENSMUSG00000025991	158159	118265	129616	77160	45167	28768	1136.46	890.24	980.86	675.81	386.61	268.48	1002.52	443.6333333	-1.176191344	3.32E-05	0.000656417	Cps1	carbamoyl-phosphate synthetase 1 [Source:MGI Symbol;Acc:MGI:891996]	Metabolism;Metabolism;Metabolism;Metabolism;Metabolism;Metabolism	Global and overview maps;Global and overview maps;Global and overview maps;Amino acid metabolism;Amino acid metabolism;Energy metabolism	ko01100//Metabolic pathways;ko01200//Carbon metabolism;ko01230//Biosynthesis of amino acids;ko00250//Alanine, aspartate and glutamate metabolism;ko00220//Arginine biosynthesis;ko00910//Nitrogen metabolism	K01948;K01948;K01948;K01948;K01948;K01948	GO:0005634//nucleus;GO:0005730//nucleolus;GO:0005737//cytoplasm;GO:0005739//mitochondrion;GO:0005743//mitochondrial inner membrane;GO:0032991//macromolecular complex;GO:0042645//mitochondrial nucleoid	GO:0000166//nucleotide binding;GO:0003824//catalytic activity;GO:0004087//carbamoyl-phosphate synthase (ammonia) activity;GO:0004088//carbamoyl-phosphate synthase (glutamine-hydrolyzing) activity;GO:0004175//endopeptidase activity;GO:0005509//calcium ion binding;GO:0005515//protein binding;GO:0005524//ATP binding;GO:0005543//phospholipid binding;GO:0016595//glutamate binding;GO:0016874//ligase ac…	GO:0000050//urea cycle;GO:0001889//liver development;GO:0006207//'de novo' pyrimidine nucleobase biosynthetic process;GO:0006508//proteolysis;GO:0006541//glutamine metabolic process;GO:0006807//nitrogen compound metabolic process;GO:0007494//midgut development;GO:0008152//metabolic process;GO:0009636//response to toxic substance;GO:0010043//response to zinc ion;GO:0014075//response to amine;GO:00…
ENSMUSG00000073633	94	122	117	43	46	50	4.16	5.66	5.46	2.32	2.43	2.88	5.093333333	2.543333333	-1.001889581	3.34E-05	0.000660416	Fbxo36	F-box protein 36 [Source:MGI Symbol;Acc:MGI:1289192]	-	-	-	-	GO:0005575//cellular_component	GO:0003674//molecular_function;GO:0005515//protein binding	-
ENSMUSG00000032245	70	103	77	84	343	334	1.7	2.55	2.35	3.03	11.85	10.2	2.2	8.36	1.925999419	3.45E-05	0.000676182	Cln6	ceroid-lipofuscinosis, neuronal 6 [Source:MGI Symbol;Acc:MGI:2159324]	-	-	-	-	GO:0005783//endoplasmic reticulum;GO:0005788//endoplasmic reticulum lumen;GO:0016020//membrane;GO:0016021//integral component of membrane	GO:0042803//protein homodimerization activity	GO:0001573//ganglioside metabolic process;GO:0007040//lysosome organization;GO:0007042//lysosomal lumen acidification;GO:0007601//visual perception;GO:0008203//cholesterol metabolic process;GO:0030203//glycosaminoglycan metabolic process;GO:0031987//locomotion involved in locomotory behavior;GO:0044265//cellular macromolecule catabolic process;GO:0045862//positive regulation of proteolysis
ENSMUSG00000035498	377	261	137	111	70	83	2.83	2.06	1.08	1.02	0.63	0.81	1.99	0.82	-1.279072616	3.64E-05	0.000709653	Cdcp1	CUB domain containing protein 1 [Source:MGI Symbol;Acc:MGI:2442010]	-	-	-	-	GO:0005575//cellular_component;GO:0005886//plasma membrane;GO:0016020//membrane;GO:0016021//integral component of membrane	-	GO:0008150//biological_process
ENSMUSG00000005125	2077	1829	1143	910	369	453	29.31	26.47	16.63	15.33	6.26	8.13	24.13666667	9.906666667	-1.284754835	4.28E-05	0.000825857	Ndrg1	N-myc downstream regulated gene 1 [Source:MGI Symbol;Acc:MGI:1341799]	-	-	-	-	GO:0005634//nucleus;GO:0005737//cytoplasm;GO:0005813//centrosome;GO:0005815//microtubule organizing center;GO:0005829//cytosol;GO:0005856//cytoskeleton;GO:0005874//microtubule;GO:0005886//plasma membrane;GO:0005913//cell-cell adherens junction;GO:0015630//microtubule cytoskeleton;GO:0016020//membrane;GO:0043209//myelin sheath;GO:0048471//perinuclear region of cytoplasm;GO:0055038//recycling endos…	GO:0008017//microtubule binding;GO:0017137//Rab GTPase binding;GO:0043015//gamma-tubulin binding;GO:0045296//cadherin binding	GO:0007165//signal transduction;GO:0008285//negative regulation of cell proliferation;GO:0030330//DNA damage response, signal transduction by p53 class mediator;GO:0032287//peripheral nervous system myelin maintenance;GO:0042127//regulation of cell proliferation;GO:0045576//mast cell activation;GO:0071456//cellular response to hypoxia
ENSMUSG00000006445	682	428	378	1213	893	700	6.96	4.57	4.06	15.08	10.85	9.27	5.196666667	11.73333333	1.174954501	4.38E-05	0.000840057	Epha2	Eph receptor A2 [Source:MGI Symbol;Acc:MGI:95278]	Environmental Information Processing;Environmental Information Processing;Environmental Information Processing;Environmental Information Processing;Organismal Systems	Signal transduction;Signal transduction;Signal transduction;Signal transduction;Development	ko04151//PI3K-Akt signaling pathway;ko04010//MAPK signaling pathway;ko04014//Ras signaling pathway;ko04015//Rap1 signaling pathway;ko04360//Axon guidance	K05103;K05103;K05103;K05103;K05103	GO:0005886//plasma membrane;GO:0005887//integral component of plasma membrane;GO:0005925//focal adhesion;GO:0009986//cell surface;GO:0016020//membrane;GO:0016021//integral component of membrane;GO:0030027//lamellipodium;GO:0030054//cell junction;GO:0031256//leading edge membrane;GO:0031258//lamellipodium membrane;GO:0032587//ruffle membrane;GO:0042995//cell projection;GO:0043005//neuron projectio…	GO:0000166//nucleotide binding;GO:0004672//protein kinase activity;GO:0004713//protein tyrosine kinase activity;GO:0004714//transmembrane receptor protein tyrosine kinase activity;GO:0005003//ephrin receptor activity;GO:0005005//transmembrane-ephrin receptor activity;GO:0005515//protein binding;GO:0005524//ATP binding;GO:0016301//kinase activity;GO:0016740//transferase activity	GO:0001501//skeletal system development;GO:0001525//angiogenesis;GO:0001568//blood vessel development;GO:0001570//vasculogenesis;GO:0001649//osteoblast differentiation;GO:0001818//negative regulation of cytokine production;GO:0002043//blood vessel endothelial cell proliferation involved in sprouting angiogenesis;GO:0006468//protein phosphorylation;GO:0006915//apoptotic process;GO:0006954//inflamm…
ENSMUSG00000049493	46	30	39	6	11	11	0.5	0.34	0.71	0.13	0.14	0.15	0.516666667	0.14	-1.883806982	4.41E-05	0.00084446	Pls1	plastin 1 (I-isoform) [Source:MGI Symbol;Acc:MGI:104809]	-	-	-	-	GO:0005737//cytoplasm;GO:0005884//actin filament;GO:0005903//brush border;GO:0032432//actin filament bundle;GO:1990357//terminal web	GO:0003779//actin binding;GO:0005509//calcium ion binding;GO:0005515//protein binding;GO:0046872//metal ion binding;GO:0051015//actin filament binding	GO:0001951//intestinal D-glucose absorption;GO:0032532//regulation of microvillus length;GO:0040018//positive regulation of multicellular organism growth;GO:0051017//actin filament bundle assembly;GO:0051639//actin filament network formation;GO:1902896//terminal web assembly;GO:1903078//positive regulation of protein localization to plasma membrane
ENSMUSG00000060371	74	71	93	148	201	119	1.32	1.43	1.81	3.39	4.24	2.59	1.52	3.406666667	1.164289467	4.51E-05	0.000859017	Caln1	calneuron 1 [Source:MGI Symbol;Acc:MGI:2155987]	-	-	-	-	GO:0005737//cytoplasm;GO:0005794//Golgi apparatus;GO:0005886//plasma membrane;GO:0016020//membrane;GO:0016021//integral component of membrane;GO:0032588//trans-Golgi network membrane;GO:0048471//perinuclear region of cytoplasm	GO:0005509//calcium ion binding;GO:0046872//metal ion binding	GO:0008150//biological_process
ENSMUSG00000009108	16	33	22	0	3	4	0.53	0.84	0.48	0	0.07	0.1	0.616666667	0.056666667	-3.443918619	4.71E-05	0.00089219	Gnat2	guanine nucleotide binding protein, alpha transducing 2 [Source:MGI Symbol;Acc:MGI:95779]	Organismal Systems	Sensory system	ko04744//Phototransduction	K04631	GO:0001750//photoreceptor outer segment;GO:0001917//photoreceptor inner segment;GO:0005834//heterotrimeric G-protein complex;GO:0005886//plasma membrane;GO:0016020//membrane	GO:0000166//nucleotide binding;GO:0001664//G-protein coupled receptor binding;GO:0003924//GTPase activity;GO:0005525//GTP binding;GO:0019001//guanyl nucleotide binding;GO:0031683//G-protein beta/gamma-subunit complex binding;GO:0046872//metal ion binding	GO:0001580//detection of chemical stimulus involved in sensory perception of bitter taste;GO:0007165//signal transduction;GO:0007186//G-protein coupled receptor signaling pathway;GO:0007188//adenylate cyclase-modulating G-protein coupled receptor signaling pathway;GO:0007199//G-protein coupled receptor signaling pathway coupled to cGMP nucleotide second messenger;GO:0007204//positive regulation o…
ENSMUSG00000063415	1146	353	564	255	295	173	11.3	4.68	5.95	3.31	3.82	2.02	7.31	3.05	-1.261062164	4.93E-05	0.000928406	Cyp26b1	cytochrome P450, family 26, subfamily b, polypeptide 1 [Source:MGI Symbol;Acc:MGI:2176159]	Metabolism;Metabolism	Global and overview maps;Metabolism of cofactors and vitamins	ko01100//Metabolic pathways;ko00830//Retinol metabolism	K12664;K12664	GO:0005737//cytoplasm;GO:0005783//endoplasmic reticulum;GO:0005789//endoplasmic reticulum membrane;GO:0016020//membrane;GO:0031090//organelle membrane;GO:0043231//intracellular membrane-bounded organelle	GO:0000249//C-22 sterol desaturase activity;GO:0001972//retinoic acid binding;GO:0004497//monooxygenase activity;GO:0005506//iron ion binding;GO:0008401//retinoic acid 4-hydroxylase activity;GO:0016491//oxidoreductase activity;GO:0016705//oxidoreductase activity, acting on paired donors, with incorporation or reduction of molecular oxygen;GO:0016709//oxidoreductase activity, acting on paired dono…	GO:0001709//cell fate determination;GO:0001768//establishment of T cell polarity;GO:0001822//kidney development;GO:0006696//ergosterol biosynthetic process;GO:0006805//xenobiotic metabolic process;GO:0006954//inflammatory response;GO:0007140//male meiosis;GO:0007283//spermatogenesis;GO:0009954//proximal/distal pattern formation;GO:0010628//positive regulation of gene expression;GO:0016125//sterol…
ENSMUSG00000042444	240	264	239	139	138	109	1.58	2.56	2.27	1.13	0.94	1.03	2.136666667	1.033333333	-1.048056141	5.23E-05	0.000975835	Mindy2	MINDY lysine 48 deubiquitinase 2 [Source:MGI Symbol;Acc:MGI:2443086]	-	-	-	-	GO:0005654//nucleoplasm;GO:0005829//cytosol	GO:0004843//thiol-dependent ubiquitin-specific protease activity;GO:0008233//peptidase activity;GO:0008234//cysteine-type peptidase activity;GO:0016787//hydrolase activity;GO:0016807//cysteine-type carboxypeptidase activity;GO:0036435//K48-linked polyubiquitin binding;GO:0036459//thiol-dependent ubiquitinyl hydrolase activity;GO:0070530//K63-linked polyubiquitin binding;GO:0071795//K11-linked pol…	GO:0006508//proteolysis;GO:0071108//protein K48-linked deubiquitination
ENSMUSG00000045284	116	91	73	18	34	46	1.32	1.09	0.87	0.25	0.46	0.68	1.093333333	0.463333333	-1.238610932	5.46E-05	0.001010617	Dcaf12l1	DDB1 and CUL4 associated factor 12-like 1 [Source:MGI Symbol;Acc:MGI:2444462]	-	-	-	-	GO:0005575//cellular_component;GO:0080008//Cul4-RING E3 ubiquitin ligase complex	GO:0003674//molecular_function;GO:0005515//protein binding	GO:0008150//biological_process
ENSMUSG00000044071	34	26	30	7	3	7	0.31	0.25	0.29	0.08	0.03	0.08	0.283333333	0.063333333	-2.161463423	5.49E-05	0.00101403	Tafa2	TAFA chemokine like family member 2 [Source:MGI Symbol;Acc:MGI:2143691]	-	-	-	-	GO:0005615//extracellular space;GO:0005634//nucleus;GO:0005737//cytoplasm	GO:0048018//receptor agonist activity	GO:0007165//signal transduction;GO:0007613//memory;GO:0008542//visual learning
ENSMUSG00000017776	804	686	717	925	1079	922	8.44	7.73	9.45	18.86	17.87	17.9	8.54	18.21	1.092422947	5.73E-05	0.001050504	Crk	v-crk avian sarcoma virus CT10 oncogene homolog [Source:MGI Symbol;Acc:MGI:88508]	Human Diseases;Environmental Information Processing;Human Diseases;Cellular Processes;Environmental Information Processing;Cellular Processes;Organismal Systems;Human Diseases;Organismal Systems;Organismal Systems;Organismal Systems;Environmental Information Processing;Human Diseases;Human Diseases;Human Diseases	Cancers;Signal transduction;Infectious diseases;Cell motility;Signal transduction;Cellular community - eukaryotes;Immune system;Cancers;Endocrine system;Nervous system;Immune system;Signal transduction;Cancers;Infectious diseases;Cancers	ko05200//Pathways in cancer;ko04010//MAPK signaling pathway;ko05163//Human cytomegalovirus infection;ko04810//Regulation of actin cytoskeleton;ko04015//Rap1 signaling pathway;ko04510//Focal adhesion;ko04062//Chemokine signaling pathway;ko05206//MicroRNAs in cancer;ko04910//Insulin signaling pathway;ko04722//Neurotrophin signaling pathway;ko04666//Fc gamma R-mediated phagocytosis;ko04012//ErbB sig…	K04438;K04438;K04438;K04438;K04438;K04438;K04438;K04438;K04438;K04438;K04438;K04438;K04438;K04438;K04438	GO:0005737//cytoplasm;GO:0005886//plasma membrane;GO:0015629//actin cytoskeleton;GO:0016020//membrane;GO:0032991//macromolecular complex;GO:0045121//membrane raft	GO:0001784//phosphotyrosine binding;GO:0005070//SH3/SH2 adaptor activity;GO:0005159//insulin-like growth factor receptor binding;GO:0005515//protein binding;GO:0008092//cytoskeletal protein binding;GO:0017124//SH3 domain binding;GO:0019899//enzyme binding;GO:0019904//protein domain specific binding;GO:0030674//protein binding, bridging;GO:0042169//SH2 domain binding;GO:0043621//protein self-assoc…	GO:0001764//neuron migration;GO:0001878//response to yeast;GO:0002685//regulation of leukocyte migration;GO:0006629//lipid metabolic process;GO:0008360//regulation of cell shape;GO:0009966//regulation of signal transduction;GO:0009967//positive regulation of signal transduction;GO:0014911//positive regulation of smooth muscle cell migration;GO:0016358//dendrite development;GO:0021766//hippocampus…
ENSMUSG00000063919	115	153	165	70	37	51	1.17	1.61	2.04	0.99	0.48	0.67	1.606666667	0.713333333	-1.17142235	5.99E-05	0.00109453	Srrm4	serine/arginine repetitive matrix 4 [Source:MGI Symbol;Acc:MGI:1916205]	-	-	-	-	GO:0005634//nucleus	GO:0003723//RNA binding;GO:0003729//mRNA binding	GO:0000381//regulation of alternative mRNA splicing, via spliceosome;GO:0006397//mRNA processing;GO:0007399//nervous system development;GO:0007605//sensory perception of sound;GO:0008380//RNA splicing;GO:0030154//cell differentiation;GO:0042551//neuron maturation;GO:0043484//regulation of RNA splicing
ENSMUSG00000090175	3952	2613	2641	589	1807	1423	72.03	49.89	50.69	13.09	39.23	33.68	57.53666667	28.66666667	-1.005107483	6.06E-05	0.001103199	Ugt1a9	UDP glucuronosyltransferase 1 family, polypeptide A9 [Source:MGI Symbol;Acc:MGI:3576092]	Metabolism;Human Diseases;Metabolism;Metabolism;Metabolism;Metabolism;Metabolism;Metabolism;Metabolism;Metabolism	Global and overview maps;Cancers;Metabolism of cofactors and vitamins;Lipid metabolism;Xenobiotics biodegradation and metabolism;Xenobiotics biodegradation and metabolism;Xenobiotics biodegradation and metabolism;Metabolism of cofactors and vitamins;Carbohydrate metabolism;Carbohydrate metabolism	ko01100//Metabolic pathways;ko05204//Chemical carcinogenesis;ko00830//Retinol metabolism;ko00140//Steroid hormone biosynthesis;ko00983//Drug metabolism - other enzymes;ko00982//Drug metabolism - cytochrome P450;ko00980//Metabolism of xenobiotics by cytochrome P450;ko00860//Porphyrin and chlorophyll metabolism;ko00040//Pentose and glucuronate interconversions;ko00053//Ascorbate and aldarate metabo…	K00699;K00699;K00699;K00699;K00699;K00699;K00699;K00699;K00699;K00699	GO:0005783//endoplasmic reticulum;GO:0005789//endoplasmic reticulum membrane;GO:0016020//membrane;GO:0016021//integral component of membrane;GO:0043231//intracellular membrane-bounded organelle	GO:0004857//enzyme inhibitor activity;GO:0005080//protein kinase C binding;GO:0005496//steroid binding;GO:0005504//fatty acid binding;GO:0008144//drug binding;GO:0015020//glucuronosyltransferase activity;GO:0016740//transferase activity;GO:0016757//transferase activity, transferring glycosyl groups;GO:0016758//transferase activity, transferring hexosyl groups;GO:0019899//enzyme binding;GO:0042803…	GO:0043086//negative regulation of catalytic activity;GO:0052696//flavonoid glucuronidation;GO:0052697//xenobiotic glucuronidation
ENSMUSG00000032068	62	69	35	15	20	15	1.47	1.71	0.87	0.5	0.56	0.46	1.35	0.506666667	-1.413850584	6.43E-05	0.001156279	Plet1	placenta expressed transcript 1 [Source:MGI Symbol;Acc:MGI:1923759]	-	-	-	-	GO:0005886//plasma membrane;GO:0009897//external side of plasma membrane;GO:0016020//membrane;GO:0016324//apical plasma membrane;GO:0031225//anchored component of membrane	-	GO:0001953//negative regulation of cell-matrix adhesion;GO:0030154//cell differentiation;GO:0030335//positive regulation of cell migration;GO:0035313//wound healing, spreading of epidermal cells
ENSMUSG00000036764	140	135	131	184	221	226	4.6	5.14	4.51	8.17	10.21	12.36	4.75	10.24666667	1.109155246	6.45E-05	0.001159011	Dnajc12	DnaJ heat shock protein family (Hsp40) member C12 [Source:MGI Symbol;Acc:MGI:1353428]	-	-	-	-	GO:0005737//cytoplasm	-	GO:0008150//biological_process
ENSMUSG00000054453	22	23	20	4	3	1	0.39	0.42	0.38	0.09	0.06	0.02	0.396666667	0.056666667	-2.807354922	6.51E-05	0.001166555	Sytl5	synaptotagmin-like 5 [Source:MGI Symbol;Acc:MGI:2668451]	-	-	-	-	GO:0005623//cell;GO:0016020//membrane;GO:0070382//exocytic vesicle	GO:0005515//protein binding;GO:0005543//phospholipid binding;GO:0017137//Rab GTPase binding;GO:0046872//metal ion binding	GO:0006886//intracellular protein transport;GO:0006887//exocytosis
ENSMUSG00000034110	125	152	65	35	54	28	1.43	2.23	0.64	0.63	0.6	0.51	1.433333333	0.58	-1.305249354	6.60E-05	0.001181222	Kctd7	potassium channel tetramerisation domain containing 7 [Source:MGI Symbol;Acc:MGI:2442265]	-	-	-	-	GO:0005737//cytoplasm;GO:0005829//cytosol;GO:0005886//plasma membrane;GO:0016020//membrane	GO:0003674//molecular_function;GO:0005515//protein binding	GO:0030007//cellular potassium ion homeostasis;GO:0032411//positive regulation of transporter activity;GO:0051260//protein homooligomerization;GO:0060081//membrane hyperpolarization;GO:0090461//glutamate homeostasis
ENSMUSG00000104346	8	5	2	20	33	22	0.07	0.04	0.01	0.21	0.33	0.25	0.04	0.263333333	2.718818247	6.64E-05	0.001186435	Pcdhga3	protocadherin gamma subfamily A, 3 [Source:MGI Symbol;Acc:MGI:1935215]	-	-	-	-	GO:0005886//plasma membrane;GO:0005887//integral component of plasma membrane;GO:0016020//membrane;GO:0016021//integral component of membrane	GO:0005509//calcium ion binding;GO:0005515//protein binding	GO:0007155//cell adhesion;GO:0007156//homophilic cell adhesion via plasma membrane adhesion molecules;GO:0008333//endosome to lysosome transport;GO:0060989//lipid tube assembly involved in organelle fusion
ENSMUSG00000039813	86	78	44	22	27	22	0.8	0.79	0.45	0.26	0.32	0.26	0.68	0.28	-1.280107919	6.70E-05	0.001192973	Tbc1d2	TBC1 domain family, member 2 [Source:MGI Symbol;Acc:MGI:2652885]	-	-	-	-	GO:0005634//nucleus;GO:0005737//cytoplasm;GO:0005829//cytosol;GO:0030054//cell junction;GO:0031410//cytoplasmic vesicle	GO:0005096//GTPase activator activity;GO:0017137//Rab GTPase binding;GO:0045296//cadherin binding	GO:0006886//intracellular protein transport;GO:0043547//positive regulation of GTPase activity;GO:0090630//activation of GTPase activity
ENSMUSG00000110344	52	70	92	201	154	124	1.03	1.44	1.9	4.82	3.61	3.17	1.456666667	3.866666667	1.408419621	6.98E-05	0.001235412	Gm45716	predicted gene 45716 [Source:MGI Symbol;Acc:MGI:5804831]	-	-	-	-	GO:0016020//membrane;GO:0016021//integral component of membrane	-	-
ENSMUSG00000020623	101	118	77	30	47	45	1.95	2.39	1.57	0.71	1.08	1.13	1.97	0.973333333	-1.017189761	7.24E-05	0.001274457	Map2k6	mitogen-activated protein kinase kinase 6 [Source:MGI Symbol;Acc:MGI:1346870]	Environmental Information Processing;Human Diseases;Environmental Information Processing;Human Diseases;Human Diseases;Cellular Processes;Human Diseases;Human Diseases;Organismal Systems;Organismal Systems;Environmental Information Processing;Human Diseases;Organismal Systems;Organismal Systems;Organismal Systems;Human Diseases	Signal transduction;Infectious diseases;Signal transduction;Infectious diseases;Infectious diseases;Cell growth and death;Infectious diseases;Cardiovascular diseases;Development;Sensory system;Signal transduction;Infectious diseases;Immune system;Endocrine system;Immune system;Neurodegenerative diseases	ko04010//MAPK signaling pathway;ko05163//Human cytomegalovirus infection;ko04015//Rap1 signaling pathway;ko05167//Kaposi sarcoma-associated herpesvirus infection;ko05169//Epstein-Barr virus infection;ko04218//Cellular senescence;ko05164//Influenza A;ko05418//Fluid shear stress and atherosclerosis;ko04380//Osteoclast differentiation;ko04750//Inflammatory mediator regulation of TRP channels;ko04668…	K04433;K04433;K04433;K04433;K04433;K04433;K04433;K04433;K04433;K04433;K04433;K04433;K04433;K04433;K04433;K04433	GO:0005634//nucleus;GO:0005737//cytoplasm;GO:0005829//cytosol;GO:0005856//cytoskeleton	GO:0000166//nucleotide binding;GO:0004672//protein kinase activity;GO:0004674//protein serine/threonine kinase activity;GO:0004708//MAP kinase kinase activity;GO:0004713//protein tyrosine kinase activity;GO:0005515//protein binding;GO:0005524//ATP binding;GO:0016301//kinase activity;GO:0016740//transferase activity;GO:0019901//protein kinase binding;GO:0042802//identical protein binding	GO:0000165//MAPK cascade;GO:0000187//activation of MAPK activity;GO:0001934//positive regulation of protein phosphorylation;GO:0002931//response to ischemia;GO:0006468//protein phosphorylation;GO:0006915//apoptotic process;GO:0016310//phosphorylation;GO:0018108//peptidyl-tyrosine phosphorylation;GO:0022602//ovulation cycle process;GO:0023014//signal transduction by protein phosphorylation;GO:0032…
ENSMUSG00000010307	243	192	179	233	492	359	5.3	4.38	4.11	6.19	12.78	10.16	4.596666667	9.71	1.078883245	7.93E-05	0.001379852	Tmem86a	transmembrane protein 86A [Source:MGI Symbol;Acc:MGI:1915143]	-	-	-	-	GO:0016020//membrane;GO:0016021//integral component of membrane	GO:0047408//alkenylglycerophosphocholine hydrolase activity;GO:0047409//alkenylglycerophosphoethanolamine hydrolase activity	-
ENSMUSG00000063193	31	11	26	44	80	66	0.46	0.16	0.4	0.78	1.32	1.24	0.34	1.113333333	1.711278951	8.11E-05	0.001404024	Cd300lb	CD300 molecule like family member B [Source:MGI Symbol;Acc:MGI:2685099]	-	-	-	-	GO:0005886//plasma membrane;GO:0016020//membrane;GO:0016021//integral component of membrane	GO:0005515//protein binding	GO:0002376//immune system process;GO:0002446//neutrophil mediated immunity;GO:0033005//positive regulation of mast cell activation;GO:0071222//cellular response to lipopolysaccharide
ENSMUSG00000029003	752	663	557	371	162	257	20.35	18.73	15.96	12.24	5.11	8.85	18.34666667	8.733333333	-1.070913658	8.59E-05	0.00148182	Mad2l2	MAD2 mitotic arrest deficient-like 2 [Source:MGI Symbol;Acc:MGI:1919140]	Cellular Processes;Cellular Processes;Organismal Systems;Human Diseases	Cell growth and death;Cell growth and death;Endocrine system;Infectious diseases	ko04110//Cell cycle;ko04114//Oocyte meiosis;ko04914//Progesterone-mediated oocyte maturation;ko05100//Bacterial invasion of epithelial cells	K13728;K13728;K13728;K13728	GO:0005634//nucleus;GO:0005680//anaphase-promoting complex;GO:0005694//chromosome;GO:0005730//nucleolus;GO:0005737//cytoplasm;GO:0005819//spindle;GO:0005829//cytosol;GO:0005856//cytoskeleton;GO:0016035//zeta DNA polymerase complex	GO:0001102//RNA polymerase II activating transcription factor binding;GO:0008432//JUN kinase binding	GO:0000122//negative regulation of transcription from RNA polymerase II promoter;GO:0001558//regulation of cell growth;GO:0006281//DNA repair;GO:0006302//double-strand break repair;GO:0006974//cellular response to DNA damage stimulus;GO:0007015//actin filament organization;GO:0007049//cell cycle;GO:0010719//negative regulation of epithelial to mesenchymal transition;GO:0010944//negative regulatio…
ENSMUSG00000053846	144	196	372	405	755	550	1.52	2.16	4.13	5.2	9.48	7.53	2.603333333	7.403333333	1.507814939	8.97E-05	0.001536075	Lipg	lipase, endothelial [Source:MGI Symbol;Acc:MGI:1341803]	Metabolism;Metabolism;Organismal Systems	Global and overview maps;Lipid metabolism;Digestive system	ko01100//Metabolic pathways;ko00561//Glycerolipid metabolism;ko04979//Cholesterol metabolism	K22284;K22284;K22284	GO:0005576//extracellular region;GO:0005615//extracellular space;GO:0005769//early endosome;GO:0005794//Golgi apparatus;GO:0009986//cell surface	GO:0004465//lipoprotein lipase activity;GO:0004620//phospholipase activity;GO:0004806//triglyceride lipase activity;GO:0005515//protein binding;GO:0008201//heparin binding;GO:0008970//phosphatidylcholine 1-acylhydrolase activity;GO:0016298//lipase activity;GO:0016787//hydrolase activity;GO:0046872//metal ion binding;GO:0052689//carboxylic ester hydrolase activity	GO:0006629//lipid metabolic process;GO:0007584//response to nutrient;GO:0008283//cell proliferation;GO:0010983//positive regulation of high-density lipoprotein particle clearance;GO:0016042//lipid catabolic process;GO:0032376//positive regulation of cholesterol transport;GO:0034375//high-density lipoprotein particle remodeling;GO:0042632//cholesterol homeostasis;GO:0043691//reverse cholesterol tr…
ENSMUSG00000027340	453	417	497	494	935	1323	2.84	2.74	3.28	3.78	6.99	12.6	2.953333333	7.79	1.39927913	0.000107979	0.001804986	Slc23a2	solute carrier family 23 (nucleobase transporters), member 2 [Source:MGI Symbol;Acc:MGI:1859682]	-	-	-	-	GO:0005737//cytoplasm;GO:0005886//plasma membrane;GO:0005887//integral component of plasma membrane;GO:0009925//basal plasma membrane;GO:0016020//membrane;GO:0016021//integral component of membrane;GO:0016323//basolateral plasma membrane;GO:0016324//apical plasma membrane	GO:0005215//transporter activity;GO:0008520//L-ascorbate:sodium symporter activity;GO:0015229//L-ascorbic acid transporter activity;GO:0015293//symporter activity;GO:0022857//transmembrane transporter activity;GO:0070890//sodium-dependent L-ascorbate transmembrane transporter activity	GO:0006811//ion transport;GO:0006814//sodium ion transport;GO:0006979//response to oxidative stress;GO:0015882//L-ascorbic acid transport;GO:0019852//L-ascorbic acid metabolic process;GO:0055085//transmembrane transport;GO:0070904//transepithelial L-ascorbic acid transport
ENSMUSG00000033207	43	37	47	79	82	88	0.5	0.45	0.58	1.13	1.14	1.34	0.51	1.203333333	1.238467184	0.000113502	0.001887662	Mamdc2	MAM domain containing 2 [Source:MGI Symbol;Acc:MGI:1918988]	-	-	-	-	GO:0005783//endoplasmic reticulum;GO:0016020//membrane	-	-
ENSMUSG00000026348	726	484	302	115	26	36	10.67	7.45	4.67	2.06	0.46	0.69	7.596666667	1.07	-2.827755722	0.000115043	0.001904179	Acmsd	amino carboxymuconate semialdehyde decarboxylase [Source:MGI Symbol;Acc:MGI:2386323]	Metabolism;Metabolism	Global and overview maps;Amino acid metabolism	ko01100//Metabolic pathways;ko00380//Tryptophan metabolism	K03392;K03392	GO:0005737//cytoplasm;GO:0005829//cytosol	GO:0001760//aminocarboxymuconate-semialdehyde decarboxylase activity;GO:0008270//zinc ion binding;GO:0016787//hydrolase activity;GO:0016829//lyase activity;GO:0016831//carboxy-lyase activity;GO:0046872//metal ion binding	GO:0006569//tryptophan catabolic process;GO:0007568//aging;GO:0046874//quinolinate metabolic process;GO:1904985//negative regulation of quinolinate biosynthetic process
ENSMUSG00000039878	44	43	28	97	71	77	0.9	0.92	0.6	2.52	1.95	2.19	0.806666667	2.22	1.46051513	0.000118671	0.001953734	Slc39a5	solute carrier family 39 (metal ion transporter), member 5 [Source:MGI Symbol;Acc:MGI:1919336]	-	-	-	-	GO:0005886//plasma membrane;GO:0005887//integral component of plasma membrane;GO:0016020//membrane;GO:0016021//integral component of membrane;GO:0016323//basolateral plasma membrane	GO:0005385//zinc ion transmembrane transporter activity;GO:0046873//metal ion transmembrane transporter activity	GO:0001654//eye development;GO:0006811//ion transport;GO:0006829//zinc II ion transport;GO:0006882//cellular zinc ion homeostasis;GO:0030001//metal ion transport;GO:0030509//BMP signaling pathway;GO:0034224//cellular response to zinc ion starvation;GO:0048026//positive regulation of mRNA splicing, via spliceosome;GO:0055085//transmembrane transport;GO:0071578//zinc II ion transmembrane import
ENSMUSG00000040380	41	37	34	12	9	10	0.64	0.56	0.5	0.23	0.15	0.2	0.566666667	0.193333333	-1.551409941	0.000118991	0.001956537	Cbln3	cerebellin 3 precursor protein [Source:MGI Symbol;Acc:MGI:1889286]	-	-	-	-	GO:0005576//extracellular region;GO:0005615//extracellular space;GO:0005783//endoplasmic reticulum;GO:0005794//Golgi apparatus;GO:0030054//cell junction;GO:0045202//synapse	GO:0005515//protein binding	GO:0008150//biological_process
[truncated: 191 more rows]
