# Supplementary material for: Ovariectomy Impaired Hepatic Glucose and Lipid Homeostasis and Altered the Gut Microbiota in Mice With Different Diets
Source: Front Endocrinol (Lausanne). 2021 Jun 30;12:708838. doi: 10.3389/fendo.2021.708838 (PMC8278766; doi:10.3389/fendo.2021.708838)
Supplement: Supplementary file 17 [file Table_7.xls]

id	SN-1_count	SN-2_count	SN-3_count	OVXN-TG-1_count	OVXN-TG-2_count	OVXN-TG-3_count	SN-1_fpkm	SN-2_fpkm	SN-3_fpkm	OVXN-TG-1_fpkm	OVXN-TG-2_fpkm	OVXN-TG-3_fpkm	SN_mean	OVXN-TG_mean	log2(fc)	PValue	FDR	Symbol	Description	KEGG_A_class	KEGG_B_class	Pathway	K_ID	GO Component	GO Function	GO Process
ENSMUSG00000041930	28	36	23	357	379	102	0.41	0.54	0.38	5.17	4.49	1.4	0.443333333	3.686666667	3.055853235	2.76E-10	3.62E-06	Fam222a	family with sequence similarity 222, member A [Source:MGI Symbol;Acc:MGI:3605543]	-	-	-	-	GO:0005575//cellular_component	GO:0003674//molecular_function	GO:0008150//biological_process
ENSMUSG00000022591	0	0	73	0	0	0	0	0	1.26	0	0	0	0.42	0.001	-8.714245518	2.27E-08	8.85E-05	Gm9747	predicted gene 9747 [Source:MGI Symbol;Acc:MGI:3710571]	-	-	-	-	GO:0005575//cellular_component	GO:0003674//molecular_function	GO:0008150//biological_process
ENSMUSG00000020889	3173	852	2590	258	553	593	50.3	13.82	46.45	4.03	7.06	8.78	36.85666667	6.623333333	-2.476296227	2.60E-08	8.85E-05	Nr1d1	nuclear receptor subfamily 1, group D, member 1 [Source:MGI Symbol;Acc:MGI:2444210]	Organismal Systems	Environmental adaptation	ko04710//Circadian rhythm	K03728	GO:0000790//nuclear chromatin;GO:0005634//nucleus;GO:0005654//nucleoplasm;GO:0005737//cytoplasm;GO:0016604//nuclear body;GO:0030425//dendrite;GO:0042995//cell projection;GO:0043025//neuronal cell body;GO:0043197//dendritic spine;GO:0090575//RNA polymerase II transcription factor complex	GO:0000976//transcription regulatory region sequence-specific DNA binding;GO:0000977//RNA polymerase II regulatory region sequence-specific DNA binding;GO:0000978//RNA polymerase II core promoter proximal region sequence-specific DNA binding;GO:0000981//RNA polymerase II transcription factor activity, sequence-specific DNA binding;GO:0001222//transcription corepressor binding;GO:0001227//transcri…	GO:0000122//negative regulation of transcription from RNA polymerase II promoter;GO:0005978//glycogen biosynthetic process;GO:0006355//regulation of transcription, DNA-templated;GO:0007275//multicellular organism development;GO:0007623//circadian rhythm;GO:0009755//hormone-mediated signaling pathway;GO:0010498//proteasomal protein catabolic process;GO:0010871//negative regulation of receptor bios…
ENSMUSG00000018427	77	123	45	265	471	363	1.21	2.4	0.98	4.61	5.45	4.6	1.53	4.886666667	1.675319045	2.98E-08	8.85E-05	Ypel2	yippee like 2 [Source:MGI Symbol;Acc:MGI:1925114]	-	-	-	-	GO:0005575//cellular_component;GO:0005634//nucleus;GO:0005730//nucleolus	GO:0003674//molecular_function;GO:0046872//metal ion binding	GO:0008150//biological_process
ENSMUSG00000026475	4222	2872	3133	1026	425	1246	77.86	54.17	65.35	18.6	6.31	21.46	65.79333333	15.45666667	-2.089712181	3.37E-08	8.85E-05	Rgs16	regulator of G-protein signaling 16 [Source:MGI Symbol;Acc:MGI:108407]	-	-	-	-	GO:0005737//cytoplasm;GO:0016020//membrane;GO:0031224//intrinsic component of membrane;GO:0045121//membrane raft	GO:0005096//GTPase activator activity;GO:0005515//protein binding	GO:0007186//G-protein coupled receptor signaling pathway;GO:0009968//negative regulation of signal transduction;GO:0043547//positive regulation of GTPase activity
ENSMUSG00000040128	739	1027	647	2188	3747	2164	19.34	27.49	19.15	56.29	79	52.89	21.99333333	62.72666667	1.512012622	4.36E-08	9.53E-05	Pnrc1	proline-rich nuclear receptor coactivator 1 [Source:MGI Symbol;Acc:MGI:1917838]	-	-	-	-	GO:0005634//nucleus	GO:0003674//molecular_function	-
ENSMUSG00000067279	550	707	263	1233	3781	2093	8.71	11.45	4.71	19.18	48.21	30.94	8.29	32.77666667	1.983225135	8.20E-07	0.001535374	Ppp1r3c	protein phosphatase 1, regulatory subunit 3C [Source:MGI Symbol;Acc:MGI:1858229]	Organismal Systems;Human Diseases	Endocrine system;Endocrine and metabolic diseases	ko04910//Insulin signaling pathway;ko04931//Insulin resistance	K07189;K07189	GO:0042587//glycogen granule;GO:0043231//intracellular membrane-bounded organelle	GO:0004721//phosphoprotein phosphatase activity;GO:0005515//protein binding;GO:0019888//protein phosphatase regulator activity;GO:0019899//enzyme binding;GO:0019903//protein phosphatase binding;GO:0050196//[phosphorylase] phosphatase activity;GO:2001069//glycogen binding	GO:0005975//carbohydrate metabolic process;GO:0005977//glycogen metabolic process;GO:0005978//glycogen biosynthetic process;GO:0006470//protein dephosphorylation;GO:0006605//protein targeting
ENSMUSG00000020038	173	167	129	374	410	427	2.47	2.43	2.08	5.24	4.71	5.68	2.326666667	5.21	1.163018837	1.07E-05	0.015181544	Cry1	cryptochrome 1 (photolyase-like) [Source:MGI Symbol;Acc:MGI:1270841]	Organismal Systems	Environmental adaptation	ko04710//Circadian rhythm	K02295	GO:0005634//nucleus;GO:0005654//nucleoplasm;GO:0005737//cytoplasm;GO:0005739//mitochondrion;GO:0005829//cytosol	GO:0000166//nucleotide binding;GO:0003690//double-stranded DNA binding;GO:0005515//protein binding;GO:0008134//transcription factor binding;GO:0009881//photoreceptor activity;GO:0019900//kinase binding;GO:0019901//protein kinase binding;GO:0019902//phosphatase binding;GO:0035257//nuclear hormone receptor binding;GO:0042826//histone deacetylase binding;GO:0070888//E-box binding	GO:0000122//negative regulation of transcription from RNA polymerase II promoter;GO:0006094//gluconeogenesis;GO:0006975//DNA damage induced protein phosphorylation;GO:0007623//circadian rhythm;GO:0009416//response to light stimulus;GO:0014823//response to activity;GO:0018298//protein-chromophore linkage;GO:0019915//lipid storage;GO:0031397//negative regulation of protein ubiquitination;GO:0031398…
ENSMUSG00000022347	250	347	317	1119	806	1684	5.92	8.41	8.56	26.23	15.43	37.36	7.63	26.34	1.787500383	1.16E-05	0.015181544	A1bg	alpha-1-B glycoprotein [Source:MGI Symbol;Acc:MGI:2152878]	-	-	-	-	GO:0005576//extracellular region	GO:0003674//molecular_function	GO:0008150//biological_process
ENSMUSG00000016028	252	487	118	1027	1237	897	1.49	2.91	0.8	7	5.76	5.64	1.733333333	6.133333333	1.823122238	2.02E-05	0.022009696	Celsr1	cadherin, EGF LAG seven-pass G-type receptor 1 [Source:MGI Symbol;Acc:MGI:1100883]	-	-	-	-	GO:0005654//nucleoplasm;GO:0005886//plasma membrane;GO:0005887//integral component of plasma membrane;GO:0016020//membrane;GO:0016021//integral component of membrane	GO:0004888//transmembrane signaling receptor activity;GO:0004930//G-protein coupled receptor activity;GO:0005509//calcium ion binding;GO:0005515//protein binding;GO:0046983//protein dimerization activity	GO:0001702//gastrulation with mouth forming second;GO:0001736//establishment of planar polarity;GO:0001764//neuron migration;GO:0001843//neural tube closure;GO:0001942//hair follicle development;GO:0007155//cell adhesion;GO:0007156//homophilic cell adhesion via plasma membrane adhesion molecules;GO:0007165//signal transduction;GO:0007166//cell surface receptor signaling pathway;GO:0007186//G-prot…
ENSMUSG00000037541	232	180	147	448	555	403	1.17	1.03	0.8	2.47	2.35	1.94	1	2.253333333	1.172060746	2.27E-05	0.02292599	Shank2	SH3 and multiple ankyrin repeat domains 2 [Source:MGI Symbol;Acc:MGI:2671987]	Organismal Systems	Nervous system	ko04724//Glutamatergic synapse	K15009	GO:0001750//photoreceptor outer segment;GO:0001917//photoreceptor inner segment;GO:0005737//cytoplasm;GO:0005883//neurofilament;GO:0005886//plasma membrane;GO:0008328//ionotropic glutamate receptor complex;GO:0014069//postsynaptic density;GO:0016020//membrane;GO:0016324//apical plasma membrane;GO:0030054//cell junction;GO:0030425//dendrite;GO:0030426//growth cone;GO:0031526//brush border membrane…	GO:0005515//protein binding;GO:0008022//protein C-terminus binding;GO:0017124//SH3 domain binding;GO:0030159//receptor signaling complex scaffold activity;GO:0030160//GKAP/Homer scaffold activity;GO:0035255//ionotropic glutamate receptor binding	GO:0007416//synapse assembly;GO:0007612//learning;GO:0007613//memory;GO:0030534//adult behavior;GO:0035176//social behavior;GO:0035640//exploration behavior;GO:0048854//brain morphogenesis;GO:0050807//regulation of synapse organization;GO:0051124//synaptic growth at neuromuscular junction;GO:0051968//positive regulation of synaptic transmission, glutamatergic;GO:0060291//long-term synaptic potent…
ENSMUSG00000038550	274	14	147	11	6	7	9.88	0.42	5.11	0.88	0.2	0.35	5.136666667	0.476666667	-3.42977981	3.22E-05	0.030158385	Ciart	circadian associated repressor of transcription [Source:MGI Symbol;Acc:MGI:2684975]	-	-	-	-	GO:0005634//nucleus;GO:0016605//PML body	GO:0000976//transcription regulatory region sequence-specific DNA binding;GO:0000980//RNA polymerase II distal enhancer sequence-specific DNA binding;GO:0005515//protein binding;GO:0070888//E-box binding	GO:0032922//circadian regulation of gene expression;GO:0045475//locomotor rhythm;GO:0045892//negative regulation of transcription, DNA-templated;GO:0048511//rhythmic process
