# Supplementary material for: Ovariectomy Impaired Hepatic Glucose and Lipid Homeostasis and Altered the Gut Microbiota in Mice With Different Diets
Source: Front Endocrinol (Lausanne). 2021 Jun 30;12:708838. doi: 10.3389/fendo.2021.708838 (PMC8278766; doi:10.3389/fendo.2021.708838)
Supplement: Supplementary file 18 [file Table_8.xls]

id	SN-1_count	SN-2_count	SN-3_count	OVXN-Gly-1_count	OVXN-Gly-2_count	OVXN-Gly-3_count	SN-1_fpkm	SN-2_fpkm	SN-3_fpkm	OVXN-Gly-1_fpkm	OVXN-Gly-2_fpkm	OVXN-Gly-3_fpkm	SN_mean	OVXN-Gly_mean	log2(fc)	PValue	FDR	Symbol	Description	KEGG_A_class	KEGG_B_class	Pathway	K_ID	GO Component	GO Function	GO Process
ENSMUSG00000025153	3501	4590	2746	53017	45899	41870	17.48	23.3	15.49	244.51	221.66	202.88	18.75666667	223.0166667	3.571676163	1.11E-78	1.45E-74	Fasn	fatty acid synthase [Source:MGI Symbol;Acc:MGI:95485]	Metabolism;Organismal Systems;Environmental Information Processing;Metabolism;Metabolism	Global and overview maps;Endocrine system;Signal transduction;Global and overview maps;Lipid metabolism	ko01100//Metabolic pathways;ko04910//Insulin signaling pathway;ko04152//AMPK signaling pathway;ko01212//Fatty acid metabolism;ko00061//Fatty acid biosynthesis	K00665;K00665;K00665;K00665;K00665	GO:0005737//cytoplasm;GO:0005739//mitochondrion;GO:0005794//Golgi apparatus;GO:0005829//cytosol;GO:0005886//plasma membrane;GO:0042470//melanosome;GO:0042587//glycogen granule	GO:0003824//catalytic activity;GO:0004312//fatty acid synthase activity;GO:0004313//[acyl-carrier-protein] S-acetyltransferase activity;GO:0004314//[acyl-carrier-protein] S-malonyltransferase activity;GO:0004315//3-oxoacyl-[acyl-carrier-protein] synthase activity;GO:0004316//3-oxoacyl-[acyl-carrier-protein] reductase (NADPH) activity;GO:0004320//oleoyl-[acyl-carrier-protein] hydrolase activity;GO…	GO:0006084//acetyl-CoA metabolic process;GO:0006629//lipid metabolic process;GO:0006631//fatty acid metabolic process;GO:0006633//fatty acid biosynthetic process;GO:0008152//metabolic process;GO:0008611//ether lipid biosynthetic process;GO:0009058//biosynthetic process;GO:0009888//tissue development;GO:0030223//neutrophil differentiation;GO:0030224//monocyte differentiation;GO:0030879//mammary gl…
ENSMUSG00000072949	14775	24617	17014	643	661	1078	281.29	480.92	368.06	11.3	12.17	19.94	376.7566667	14.47	-4.702496213	4.08E-50	2.66E-46	Acot1	acyl-CoA thioesterase 1 [Source:MGI Symbol;Acc:MGI:1349396]	Metabolism;Metabolism;Metabolism	Global and overview maps;Lipid metabolism;Lipid metabolism	ko01100//Metabolic pathways;ko00062//Fatty acid elongation;ko01040//Biosynthesis of unsaturated fatty acids	K01068;K01068;K01068	GO:0005737//cytoplasm;GO:0005739//mitochondrion;GO:0005829//cytosol	GO:0016290//palmitoyl-CoA hydrolase activity;GO:0016787//hydrolase activity;GO:0016790//thiolester hydrolase activity;GO:0047617//acyl-CoA hydrolase activity;GO:0052689//carboxylic ester hydrolase activity	GO:0001676//long-chain fatty acid metabolic process;GO:0006629//lipid metabolic process;GO:0006631//fatty acid metabolic process;GO:0006637//acyl-CoA metabolic process;GO:0010667//negative regulation of cardiac muscle cell apoptotic process
ENSMUSG00000058258	218	254	195	3149	4815	2994	3.44	4.65	3.14	50.36	69.62	47.87	3.743333333	55.95	3.901742704	1.99E-45	8.65E-42	Idi1	isopentenyl-diphosphate delta isomerase [Source:MGI Symbol;Acc:MGI:2442264]	Metabolism;Metabolism	Global and overview maps;Metabolism of terpenoids and polyketides	ko01100//Metabolic pathways;ko00900//Terpenoid backbone biosynthesis	K01823;K01823	GO:0005777//peroxisome	GO:0004452//isopentenyl-diphosphate delta-isomerase activity;GO:0016787//hydrolase activity;GO:0016853//isomerase activity	GO:0008299//isoprenoid biosynthetic process
ENSMUSG00000078937	291	510	231	4	9	7	4.34	7.77	3.89	0.06	0.14	0.12	5.333333333	0.106666667	-5.64385619	9.00E-39	2.93E-35	Cpt1b	carnitine palmitoyltransferase 1b, muscle [Source:MGI Symbol;Acc:MGI:1098297]	Organismal Systems;Environmental Information Processing;Human Diseases;Organismal Systems;Organismal Systems;Organismal Systems;Metabolism;Metabolism	Environmental adaptation;Signal transduction;Endocrine and metabolic diseases;Endocrine system;Endocrine system;Endocrine system;Global and overview maps;Lipid metabolism	ko04714//Thermogenesis;ko04152//AMPK signaling pathway;ko04931//Insulin resistance;ko04922//Glucagon signaling pathway;ko03320//PPAR signaling pathway;ko04920//Adipocytokine signaling pathway;ko01212//Fatty acid metabolism;ko00071//Fatty acid degradation	K19523;K19523;K19523;K19523;K19523;K19523;K19523;K19523	GO:0005739//mitochondrion;GO:0005741//mitochondrial outer membrane;GO:0016020//membrane;GO:0016021//integral component of membrane;GO:0043231//intracellular membrane-bounded organelle	GO:0004095//carnitine O-palmitoyltransferase activity;GO:0016740//transferase activity;GO:0016746//transferase activity, transferring acyl groups	GO:0006629//lipid metabolic process;GO:0006631//fatty acid metabolic process;GO:0006635//fatty acid beta-oxidation;GO:0009437//carnitine metabolic process;GO:0015909//long-chain fatty acid transport
ENSMUSG00000020917	2241	1702	1186	16126	20928	15403	23.18	17.85	13.37	153.34	206.66	154.13	18.13333333	171.3766667	3.240454641	3.26E-38	8.51E-35	Acly	ATP citrate lyase [Source:MGI Symbol;Acc:MGI:103251]	Metabolism;Metabolism	Global and overview maps;Carbohydrate metabolism	ko01100//Metabolic pathways;ko00020//Citrate cycle (TCA cycle)	K01648;K01648	GO:0005654//nucleoplasm;GO:0005737//cytoplasm;GO:0005739//mitochondrion;GO:0005829//cytosol;GO:0005886//plasma membrane	GO:0000166//nucleotide binding;GO:0003824//catalytic activity;GO:0003878//ATP citrate synthase activity;GO:0005515//protein binding;GO:0005524//ATP binding;GO:0016740//transferase activity;GO:0046872//metal ion binding;GO:0046912//transferase activity, transferring acyl groups, acyl groups converted into alkyl on transfer;GO:0048037//cofactor binding	GO:0006084//acetyl-CoA metabolic process;GO:0006085//acetyl-CoA biosynthetic process;GO:0006101//citrate metabolic process;GO:0006107//oxaloacetate metabolic process;GO:0006629//lipid metabolic process;GO:0006633//fatty acid biosynthetic process;GO:0008610//lipid biosynthetic process
ENSMUSG00000022351	160	179	207	2691	3743	2747	2.5	2.86	3.66	38.95	56.75	41.88	3.006666667	45.86	3.930999517	3.09E-37	6.71E-34	Sqle	squalene epoxidase [Source:MGI Symbol;Acc:MGI:109296]	Metabolism;Metabolism	Global and overview maps;Lipid metabolism	ko01100//Metabolic pathways;ko00100//Steroid biosynthesis	K00511;K00511	GO:0005783//endoplasmic reticulum;GO:0005789//endoplasmic reticulum membrane;GO:0016020//membrane;GO:0016021//integral component of membrane;GO:0031090//organelle membrane;GO:0043231//intracellular membrane-bounded organelle	GO:0004506//squalene monooxygenase activity;GO:0016491//oxidoreductase activity;GO:0050660//flavin adenine dinucleotide binding;GO:0071949//FAD binding	GO:0006725//cellular aromatic compound metabolic process;GO:0008203//cholesterol metabolic process;GO:0010033//response to organic substance;GO:0016126//sterol biosynthetic process;GO:0042127//regulation of cell proliferation;GO:0055114//oxidation-reduction process
ENSMUSG00000021226	1379	2462	1270	218	193	216	27.09	49.47	28.22	3.96	3.68	4.14	34.92666667	3.926666667	-3.152951923	1.27E-34	2.37E-31	Acot2	acyl-CoA thioesterase 2 [Source:MGI Symbol;Acc:MGI:2159605]	Metabolism;Organismal Systems;Metabolism;Metabolism	Global and overview maps;Endocrine system;Lipid metabolism;Lipid metabolism	ko01100//Metabolic pathways;ko04913//Ovarian Steroidogenesis;ko00062//Fatty acid elongation;ko01040//Biosynthesis of unsaturated fatty acids	K01068;K01068;K01068;K01068	GO:0005739//mitochondrion;GO:0005759//mitochondrial matrix	GO:0016290//palmitoyl-CoA hydrolase activity;GO:0016787//hydrolase activity;GO:0016790//thiolester hydrolase activity;GO:0047617//acyl-CoA hydrolase activity;GO:0052689//carboxylic ester hydrolase activity	GO:0000038//very long-chain fatty acid metabolic process;GO:0001666//response to hypoxia;GO:0001676//long-chain fatty acid metabolic process;GO:0006629//lipid metabolic process;GO:0006631//fatty acid metabolic process;GO:0006637//acyl-CoA metabolic process;GO:0042760//very long-chain fatty acid catabolic process
ENSMUSG00000027577	5	18	3	393	470	328	0.07	0.21	0.05	4.12	6.24	3.02	0.11	4.46	5.341468281	9.86E-33	1.61E-29	Chrna4	cholinergic receptor, nicotinic, alpha polypeptide 4 [Source:MGI Symbol;Acc:MGI:87888]	Environmental Information Processing;Organismal Systems;Human Diseases	Signaling molecules and interaction;Nervous system;Substance dependence	ko04080//Neuroactive ligand-receptor interaction;ko04725//Cholinergic synapse;ko05033//Nicotine addiction	K04806;K04806;K04806	GO:0005886//plasma membrane;GO:0005887//integral component of plasma membrane;GO:0005892//acetylcholine-gated channel complex;GO:0009897//external side of plasma membrane;GO:0016020//membrane;GO:0016021//integral component of membrane;GO:0030054//cell junction;GO:0030425//dendrite;GO:0043005//neuron projection;GO:0043025//neuronal cell body;GO:0045202//synapse;GO:0045211//postsynaptic membrane	GO:0004888//transmembrane signaling receptor activity;GO:0005216//ion channel activity;GO:0005230//extracellular ligand-gated ion channel activity;GO:0005515//protein binding;GO:0008144//drug binding;GO:0015464//acetylcholine receptor activity;GO:0022848//acetylcholine-gated cation channel activity;GO:0042166//acetylcholine binding;GO:0046982//protein heterodimerization activity;GO:1904315//trans…	GO:0001508//action potential;GO:0001666//response to hypoxia;GO:0006281//DNA repair;GO:0006811//ion transport;GO:0006816//calcium ion transport;GO:0006979//response to oxidative stress;GO:0007165//signal transduction;GO:0007268//synaptic transmission;GO:0007271//synaptic transmission, cholinergic;GO:0007274//neuromuscular synaptic transmission;GO:0007585//respiratory gaseous exchange;GO:0007626//…
ENSMUSG00000028715	189837	215161	114682	17122	9117	19581	3280.46	3803.19	2241.67	273.81	152.74	329.78	3108.44	252.11	-3.624065483	2.25E-32	3.26E-29	Cyp4a14	cytochrome P450, family 4, subfamily a, polypeptide 14 [Source:MGI Symbol;Acc:MGI:1096550]	Metabolism;Organismal Systems;Organismal Systems;Metabolism;Metabolism;Organismal Systems;Metabolism	Global and overview maps;Circulatory system;Sensory system;Metabolism of cofactors and vitamins;Lipid metabolism;Endocrine system;Lipid metabolism	ko01100//Metabolic pathways;ko04270//Vascular smooth muscle contraction;ko04750//Inflammatory mediator regulation of TRP channels;ko00830//Retinol metabolism;ko00590//Arachidonic acid metabolism;ko03320//PPAR signaling pathway;ko00071//Fatty acid degradation	K07425;K07425;K07425;K07425;K07425;K07425;K07425	GO:0005783//endoplasmic reticulum;GO:0005789//endoplasmic reticulum membrane;GO:0016020//membrane;GO:0031090//organelle membrane;GO:0043231//intracellular membrane-bounded organelle	GO:0004497//monooxygenase activity;GO:0005504//fatty acid binding;GO:0005506//iron ion binding;GO:0008391//arachidonic acid monooxygenase activity;GO:0016491//oxidoreductase activity;GO:0016705//oxidoreductase activity, acting on paired donors, with incorporation or reduction of molecular oxygen;GO:0018685//alkane 1-monooxygenase activity;GO:0020037//heme binding;GO:0046872//metal ion binding;GO:…	GO:0055114//oxidation-reduction process
ENSMUSG00000060613	3287	3411	2478	13476	12189	11084	84.01	88.54	71.35	318.83	304.02	280.03	81.3	300.96	1.888244497	3.41E-30	4.45E-27	Cyp2c70	cytochrome P450, family 2, subfamily c, polypeptide 70 [Source:MGI Symbol;Acc:MGI:2385878]	Metabolism;Organismal Systems;Organismal Systems;Human Diseases;Metabolism;Metabolism;Metabolism;Metabolism	Global and overview maps;Nervous system;Sensory system;Cancers;Metabolism of cofactors and vitamins;Lipid metabolism;Lipid metabolism;Lipid metabolism	ko01100//Metabolic pathways;ko04726//Serotonergic synapse;ko04750//Inflammatory mediator regulation of TRP channels;ko05204//Chemical carcinogenesis;ko00830//Retinol metabolism;ko00590//Arachidonic acid metabolism;ko00140//Steroid hormone biosynthesis;ko00591//Linoleic acid metabolism	K07413;K07413;K07413;K07413;K07413;K07413;K07413;K07413	GO:0005737//cytoplasm;GO:0005783//endoplasmic reticulum;GO:0005789//endoplasmic reticulum membrane;GO:0016020//membrane;GO:0031090//organelle membrane;GO:0043231//intracellular membrane-bounded organelle	GO:0004497//monooxygenase activity;GO:0005506//iron ion binding;GO:0008392//arachidonic acid epoxygenase activity;GO:0008395//steroid hydroxylase activity;GO:0016491//oxidoreductase activity;GO:0016705//oxidoreductase activity, acting on paired donors, with incorporation or reduction of molecular oxygen;GO:0016712//oxidoreductase activity, acting on paired donors, with incorporation or reduction …	GO:0006082//organic acid metabolic process;GO:0006805//xenobiotic metabolic process;GO:0019373//epoxygenase P450 pathway;GO:0042738//exogenous drug catabolic process;GO:0055114//oxidation-reduction process
ENSMUSG00000028712	2073	2555	1340	212	149	294	68.92	81.84	39.88	6.14	4.89	9.34	63.54666667	6.79	-3.226332971	8.95E-29	1.06E-25	Cyp4a31	cytochrome P450, family 4, subfamily a, polypeptide 31 [Source:MGI Symbol;Acc:MGI:3028580]	Metabolism;Organismal Systems;Organismal Systems;Metabolism;Metabolism;Organismal Systems;Metabolism	Global and overview maps;Circulatory system;Sensory system;Metabolism of cofactors and vitamins;Lipid metabolism;Endocrine system;Lipid metabolism	ko01100//Metabolic pathways;ko04270//Vascular smooth muscle contraction;ko04750//Inflammatory mediator regulation of TRP channels;ko00830//Retinol metabolism;ko00590//Arachidonic acid metabolism;ko03320//PPAR signaling pathway;ko00071//Fatty acid degradation	K07425;K07425;K07425;K07425;K07425;K07425;K07425	GO:0005737//cytoplasm;GO:0016020//membrane;GO:0016021//integral component of membrane;GO:0016324//apical plasma membrane;GO:0043231//intracellular membrane-bounded organelle	GO:0004497//monooxygenase activity;GO:0005506//iron ion binding;GO:0008391//arachidonic acid monooxygenase activity;GO:0008392//arachidonic acid epoxygenase activity;GO:0016491//oxidoreductase activity;GO:0016705//oxidoreductase activity, acting on paired donors, with incorporation or reduction of molecular oxygen;GO:0018685//alkane 1-monooxygenase activity;GO:0020037//heme binding;GO:0046872//me…	GO:0036101//leukotriene B4 catabolic process;GO:0055114//oxidation-reduction process
ENSMUSG00000022853	68439	141155	44021	8408	7407	8937	990.24	2089.12	720.47	112.58	103.9	126.03	1266.61	114.17	-3.47171686	3.04E-26	3.31E-23	Ehhadh	enoyl-Coenzyme A, hydratase/3-hydroxyacyl Coenzyme A dehydrogenase [Source:MGI Symbol;Acc:MGI:1277964]	Metabolism;Metabolism;Organismal Systems;Cellular Processes;Metabolism;Metabolism;Metabolism;Metabolism;Metabolism;Metabolism;Metabolism;Metabolism	Global and overview maps;Global and overview maps;Endocrine system;Transport and catabolism;Amino acid metabolism;Amino acid metabolism;Global and overview maps;Lipid metabolism;Amino acid metabolism;Metabolism of other amino acids;Carbohydrate metabolism;Carbohydrate metabolism	ko01100//Metabolic pathways;ko01200//Carbon metabolism;ko03320//PPAR signaling pathway;ko04146//Peroxisome;ko00310//Lysine degradation;ko00280//Valine, leucine and isoleucine degradation;ko01212//Fatty acid metabolism;ko00071//Fatty acid degradation;ko00380//Tryptophan metabolism;ko00410//beta-Alanine metabolism;ko00640//Propanoate metabolism;ko00650//Butanoate metabolism	K07514;K07514;K07514;K07514;K07514;K07514;K07514;K07514;K07514;K07514;K07514;K07514	GO:0005739//mitochondrion;GO:0005777//peroxisome;GO:0005829//cytosol	GO:0003824//catalytic activity;GO:0003857//3-hydroxyacyl-CoA dehydrogenase activity;GO:0004165//dodecenoyl-CoA delta-isomerase activity;GO:0004300//enoyl-CoA hydratase activity;GO:0016491//oxidoreductase activity;GO:0016829//lyase activity;GO:0016853//isomerase activity;GO:0019899//enzyme binding	GO:0006475//internal protein amino acid acetylation;GO:0006629//lipid metabolic process;GO:0006631//fatty acid metabolic process;GO:0006635//fatty acid beta-oxidation;GO:0006637//acyl-CoA metabolic process;GO:0008152//metabolic process;GO:0055114//oxidation-reduction process
ENSMUSG00000033105	405	406	276	2438	3803	2412	3.74	3.84	2.89	20.85	34.07	21.73	3.49	25.55	2.87202435	3.77E-26	3.78E-23	Lss	lanosterol synthase [Source:MGI Symbol;Acc:MGI:1336155]	Metabolism;Metabolism	Global and overview maps;Lipid metabolism	ko01100//Metabolic pathways;ko00100//Steroid biosynthesis	K01852;K01852	GO:0005783//endoplasmic reticulum;GO:0005789//endoplasmic reticulum membrane;GO:0005811//lipid particle;GO:0016020//membrane;GO:0043231//intracellular membrane-bounded organelle	GO:0000250//lanosterol synthase activity;GO:0016853//isomerase activity;GO:0016866//intramolecular transferase activity;GO:0042300//beta-amyrin synthase activity	GO:0006629//lipid metabolic process;GO:0006694//steroid biosynthetic process;GO:0006695//cholesterol biosynthetic process;GO:0016104//triterpenoid biosynthetic process;GO:0016125//sterol metabolic process;GO:0031647//regulation of protein stability
ENSMUSG00000030827	211	681	196	9	4	10	9.57	31.59	10.06	0.38	0.18	0.44	17.07333333	0.333333333	-5.678635348	5.30E-26	4.71E-23	Fgf21	fibroblast growth factor 21 [Source:MGI Symbol;Acc:MGI:1861377]	Human Diseases;Environmental Information Processing;Environmental Information Processing;Environmental Information Processing;Organismal Systems;Cellular Processes;Environmental Information Processing;Human Diseases;Human Diseases;Human Diseases	Cancers;Signal transduction;Signal transduction;Signal transduction;Environmental adaptation;Cell motility;Signal transduction;Cancers;Cancers;Cancers	ko05200//Pathways in cancer;ko04151//PI3K-Akt signaling pathway;ko04010//MAPK signaling pathway;ko04014//Ras signaling pathway;ko04714//Thermogenesis;ko04810//Regulation of actin cytoskeleton;ko04015//Rap1 signaling pathway;ko05226//Gastric cancer;ko05224//Breast cancer;ko05218//Melanoma	K22429;K22429;K22429;K22429;K22429;K22429;K22429;K22429;K22429;K22429	GO:0005576//extracellular region;GO:0005615//extracellular space;GO:0005829//cytosol	GO:0005104//fibroblast growth factor receptor binding;GO:0008083//growth factor activity	GO:0008284//positive regulation of cell proliferation;GO:0008543//fibroblast growth factor receptor signaling pathway;GO:0010898//positive regulation of triglyceride catabolic process;GO:0014823//response to activity;GO:0030968//endoplasmic reticulum unfolded protein response;GO:0031667//response to nutrient levels;GO:0035690//cellular response to drug;GO:0046326//positive regulation of glucose i…
ENSMUSG00000001467	554	567	563	4233	6457	4379	6.08	6.36	6.99	42.98	68.69	46.83	6.476666667	52.83333333	3.028125034	5.41E-26	4.71E-23	Cyp51	cytochrome P450, family 51 [Source:MGI Symbol;Acc:MGI:106040]	Metabolism;Metabolism	Global and overview maps;Lipid metabolism	ko01100//Metabolic pathways;ko00100//Steroid biosynthesis	K05917;K05917	GO:0005783//endoplasmic reticulum;GO:0005789//endoplasmic reticulum membrane;GO:0005886//plasma membrane;GO:0016020//membrane;GO:0016021//integral component of membrane;GO:0031090//organelle membrane;GO:0043231//intracellular membrane-bounded organelle	GO:0004497//monooxygenase activity;GO:0005506//iron ion binding;GO:0008398//sterol 14-demethylase activity;GO:0016491//oxidoreductase activity;GO:0016705//oxidoreductase activity, acting on paired donors, with incorporation or reduction of molecular oxygen;GO:0020037//heme binding;GO:0046872//metal ion binding	GO:0006629//lipid metabolic process;GO:0006694//steroid biosynthetic process;GO:0006695//cholesterol biosynthetic process;GO:0008202//steroid metabolic process;GO:0008203//cholesterol metabolic process;GO:0016125//sterol metabolic process;GO:0016126//sterol biosynthetic process;GO:0033488//cholesterol biosynthetic process via 24,25-dihydrolanosterol;GO:0042177//negative regulation of protein cata…
ENSMUSG00000031349	397	429	375	2487	3307	2357	7.9	8.73	8.44	45.79	63.78	45.7	8.356666667	51.75666667	2.63074521	1.29E-25	1.05E-22	Nsdhl	NAD(P) dependent steroid dehydrogenase-like [Source:MGI Symbol;Acc:MGI:1099438]	Metabolism;Metabolism	Global and overview maps;Lipid metabolism	ko01100//Metabolic pathways;ko00100//Steroid biosynthesis	K07748;K07748	GO:0005783//endoplasmic reticulum;GO:0005789//endoplasmic reticulum membrane;GO:0005811//lipid particle;GO:0016020//membrane;GO:0016021//integral component of membrane	GO:0003854//3-beta-hydroxy-delta5-steroid dehydrogenase activity;GO:0016491//oxidoreductase activity;GO:0016616//oxidoreductase activity, acting on the CH-OH group of donors, NAD or NADP as acceptor;GO:0047012//sterol-4-alpha-carboxylate 3-dehydrogenase (decarboxylating) activity	GO:0001942//hair follicle development;GO:0006629//lipid metabolic process;GO:0006694//steroid biosynthetic process;GO:0006695//cholesterol biosynthetic process;GO:0007224//smoothened signaling pathway;GO:0008202//steroid metabolic process;GO:0008203//cholesterol metabolic process;GO:0016126//sterol biosynthetic process;GO:0055114//oxidation-reduction process;GO:0060716//labyrinthine layer blood v…
ENSMUSG00000018900	2228	3613	1451	391	379	415	31.38	52.19	23.12	5.09	5.18	5.7	35.56333333	5.323333333	-2.739988742	1.05E-24	8.07E-22	Slc22a5	solute carrier family 22 (organic cation transporter), member 5 [Source:MGI Symbol;Acc:MGI:1329012]	Human Diseases	Cancers	ko05231//Choline metabolism in cancer	K08202	GO:0005886//plasma membrane;GO:0016020//membrane;GO:0016021//integral component of membrane;GO:0016323//basolateral plasma membrane;GO:0016324//apical plasma membrane;GO:0031526//brush border membrane	GO:0000166//nucleotide binding;GO:0005215//transporter activity;GO:0005524//ATP binding;GO:0015226//carnitine transmembrane transporter activity;GO:0015293//symporter activity;GO:0015651//quaternary ammonium group transmembrane transporter activity;GO:0022857//transmembrane transporter activity;GO:0030165//PDZ domain binding	GO:0006811//ion transport;GO:0006814//sodium ion transport;GO:0007005//mitochondrion organization;GO:0007512//adult heart development;GO:0007626//locomotory behavior;GO:0009437//carnitine metabolic process;GO:0015697//quaternary ammonium group transport;GO:0015879//carnitine transport;GO:0048608//reproductive structure development;GO:0052106//quorum sensing involved in interaction with host;GO:00…
ENSMUSG00000002831	1211	452	454	32	29	54	8.29	3.17	3.57	0.2	0.2	0.37	5.01	0.256666667	-4.286842753	2.98E-24	2.16E-21	Plin4	perilipin 4 [Source:MGI Symbol;Acc:MGI:1929709]	Organismal Systems	Endocrine system	ko03320//PPAR signaling pathway	K20254	GO:0005737//cytoplasm;GO:0005811//lipid particle;GO:0005829//cytosol;GO:0005886//plasma membrane;GO:0016020//membrane;GO:0043231//intracellular membrane-bounded organelle	-	-
ENSMUSG00000059743	637	541	869	8920	16090	9591	21.93	19.08	34.03	285.09	539.22	322.55	25.01333333	382.2866667	3.933885651	5.90E-24	4.05E-21	Fdps	farnesyl diphosphate synthetase [Source:MGI Symbol;Acc:MGI:104888]	Metabolism;Human Diseases;Human Diseases;Metabolism	Global and overview maps;Infectious diseases;Infectious diseases;Metabolism of terpenoids and polyketides	ko01100//Metabolic pathways;ko05166//HTLV-I infection;ko05164//Influenza A;ko00900//Terpenoid backbone biosynthesis	K00787;K00787;K00787;K00787	GO:0005654//nucleoplasm;GO:0005737//cytoplasm;GO:0005739//mitochondrion;GO:0005759//mitochondrial matrix;GO:0005777//peroxisome;GO:0005829//cytosol	GO:0004161//dimethylallyltranstransferase activity;GO:0004337//geranyltranstransferase activity;GO:0016740//transferase activity;GO:0046872//metal ion binding	GO:0006629//lipid metabolic process;GO:0006694//steroid biosynthetic process;GO:0006695//cholesterol biosynthetic process;GO:0008202//steroid metabolic process;GO:0008203//cholesterol metabolic process;GO:0008299//isoprenoid biosynthetic process;GO:0016126//sterol biosynthetic process;GO:0033384//geranyl diphosphate biosynthetic process;GO:0045337//farnesyl diphosphate biosynthetic process;GO:004…
ENSMUSG00000093930	1001	1118	798	7761	15459	7892	13.08	16.46	11.91	96.21	202.74	102.02	13.81666667	133.6566667	3.274050294	1.19E-23	7.75E-21	Hmgcs1	3-hydroxy-3-methylglutaryl-Coenzyme A synthase 1 [Source:MGI Symbol;Acc:MGI:107592]	Metabolism;Metabolism;Metabolism;Metabolism;Metabolism	Global and overview maps;Amino acid metabolism;Carbohydrate metabolism;Metabolism of terpenoids and polyketides;Lipid metabolism	ko01100//Metabolic pathways;ko00280//Valine, leucine and isoleucine degradation;ko00650//Butanoate metabolism;ko00900//Terpenoid backbone biosynthesis;ko00072//Synthesis and degradation of ketone bodies	K01641;K01641;K01641;K01641;K01641	GO:0005737//cytoplasm;GO:0005829//cytosol	GO:0003824//catalytic activity;GO:0004421//hydroxymethylglutaryl-CoA synthase activity;GO:0008144//drug binding;GO:0016740//transferase activity;GO:0016853//isomerase activity;GO:0042803//protein homodimerization activity;GO:0043177//organic acid binding	GO:0001889//liver development;GO:0006084//acetyl-CoA metabolic process;GO:0006629//lipid metabolic process;GO:0006694//steroid biosynthetic process;GO:0006695//cholesterol biosynthetic process;GO:0007420//brain development;GO:0008202//steroid metabolic process;GO:0008203//cholesterol metabolic process;GO:0008299//isoprenoid biosynthetic process;GO:0008584//male gonad development;GO:0009645//respo…
ENSMUSG00000066072	134739	152898	110524	21372	13857	27743	2756.58	3199.35	2557.52	404.59	274.84	553.14	2837.816667	410.8566667	-2.788074307	2.99E-23	1.86E-20	Cyp4a10	cytochrome P450, family 4, subfamily a, polypeptide 10 [Source:MGI Symbol;Acc:MGI:88611]	Metabolism;Organismal Systems;Organismal Systems;Metabolism;Metabolism;Organismal Systems;Metabolism	Global and overview maps;Circulatory system;Sensory system;Metabolism of cofactors and vitamins;Lipid metabolism;Endocrine system;Lipid metabolism	ko01100//Metabolic pathways;ko04270//Vascular smooth muscle contraction;ko04750//Inflammatory mediator regulation of TRP channels;ko00830//Retinol metabolism;ko00590//Arachidonic acid metabolism;ko03320//PPAR signaling pathway;ko00071//Fatty acid degradation	K07425;K07425;K07425;K07425;K07425;K07425;K07425	GO:0005737//cytoplasm;GO:0005783//endoplasmic reticulum;GO:0005789//endoplasmic reticulum membrane;GO:0016020//membrane;GO:0016021//integral component of membrane;GO:0016324//apical plasma membrane;GO:0031090//organelle membrane;GO:0043231//intracellular membrane-bounded organelle	GO:0004497//monooxygenase activity;GO:0005506//iron ion binding;GO:0008391//arachidonic acid monooxygenase activity;GO:0008392//arachidonic acid epoxygenase activity;GO:0016491//oxidoreductase activity;GO:0016705//oxidoreductase activity, acting on paired donors, with incorporation or reduction of molecular oxygen;GO:0018685//alkane 1-monooxygenase activity;GO:0020037//heme binding;GO:0046872//me…	GO:0006631//fatty acid metabolic process;GO:0036101//leukotriene B4 catabolic process;GO:0055114//oxidation-reduction process
ENSMUSG00000031604	198	244	291	2550	4491	2799	4.28	5.27	7.22	50.41	93.67	61.44	5.59	68.50666667	3.615324201	4.63E-23	2.75E-20	Msmo1	methylsterol monoxygenase 1 [Source:MGI Symbol;Acc:MGI:1913484]	Metabolism;Metabolism	Global and overview maps;Lipid metabolism	ko01100//Metabolic pathways;ko00100//Steroid biosynthesis	K07750;K07750	GO:0005783//endoplasmic reticulum;GO:0005789//endoplasmic reticulum membrane;GO:0016020//membrane;GO:0016021//integral component of membrane	GO:0000254//C-4 methylsterol oxidase activity;GO:0005506//iron ion binding;GO:0016491//oxidoreductase activity	GO:0006629//lipid metabolic process;GO:0006694//steroid biosynthetic process;GO:0008202//steroid metabolic process;GO:0008610//lipid biosynthetic process;GO:0016126//sterol biosynthetic process;GO:0055114//oxidation-reduction process
ENSMUSG00000015312	273	349	179	32	49	36	9.27	11.99	6.8	0.99	1.6	1.18	9.353333333	1.256666667	-2.89587858	5.79E-23	3.28E-20	Gadd45b	growth arrest and DNA-damage-inducible 45 beta [Source:MGI Symbol;Acc:MGI:107776]	Human Diseases;Environmental Information Processing;Human Diseases;Cellular Processes;Human Diseases;Human Diseases;Human Diseases;Cellular Processes;Environmental Information Processing;Cellular Processes;Environmental Information Processing;Human Diseases;Human Diseases;Human Diseases;Human Diseases;Human Diseases;Cellular Processes;Human Diseases;Human Diseases;Human Diseases;Human Diseases;Hu…	Cancers;Signal transduction;Cancers;Cell growth and death;Cancers;Cancers;Cancers;Cell growth and death;Signal transduction;Cell growth and death;Signal transduction;Cancers;Cancers;Cancers;Cancers;Cancers;Cell growth and death;Cancers;Cancers;Cancers;Cancers;Cancers	ko05200//Pathways in cancer;ko04010//MAPK signaling pathway;ko05202//Transcriptional misregulation in cancers;ko04218//Cellular senescence;ko05225//Hepatocellular carcinoma;ko05226//Gastric cancer;ko05224//Breast cancer;ko04210//Apoptosis;ko04068//FoxO signaling pathway;ko04110//Cell cycle;ko04064//NF-kappa B signaling pathway;ko05222//Small cell lung cancer;ko05210//Colorectal cancer;ko05220//Ch…	K04402;K04402;K04402;K04402;K04402;K04402;K04402;K04402;K04402;K04402;K04402;K04402;K04402;K04402;K04402;K04402;K04402;K04402;K04402;K04402;K04402;K04402	GO:0005634//nucleus;GO:0005737//cytoplasm	GO:0005515//protein binding	GO:0000185//activation of MAPKKK activity;GO:0000186//activation of MAPKK activity;GO:0006469//negative regulation of protein kinase activity;GO:0006915//apoptotic process;GO:0007275//multicellular organism development;GO:0030154//cell differentiation;GO:0043065//positive regulation of apoptotic process;GO:0046330//positive regulation of JNK cascade;GO:0051726//regulation of cell cycle;GO:1900745…
ENSMUSG00000037440	4454	5198	3413	562	477	908	79.52	94.92	68.92	9.29	8.26	15.8	81.12	11.11666667	-2.867333392	8.22E-23	4.35E-20	Vnn1	vanin 1 [Source:MGI Symbol;Acc:MGI:108395]	Metabolism	Metabolism of cofactors and vitamins	ko00770//Pantothenate and CoA biosynthesis	K08069	GO:0005886//plasma membrane;GO:0016020//membrane;GO:0016021//integral component of membrane;GO:0031225//anchored component of membrane	GO:0016787//hydrolase activity;GO:0016811//hydrolase activity, acting on carbon-nitrogen (but not peptide) bonds, in linear amides;GO:0017159//pantetheine hydrolase activity;GO:0034235//GPI anchor binding	GO:0002526//acute inflammatory response;GO:0002544//chronic inflammatory response;GO:0006807//nitrogen compound metabolic process;GO:0006954//inflammatory response;GO:0015939//pantothenate metabolic process;GO:0033089//positive regulation of T cell differentiation in thymus;GO:0045087//innate immune response;GO:0098609//cell-cell adhesion;GO:1902176//negative regulation of oxidative stress-induce…
ENSMUSG00000032018	2840	1998	2013	13015	15534	12357	55.09	41.91	46.74	252.99	327.58	238.95	47.91333333	273.1733333	2.511317567	8.34E-23	4.35E-20	Sc5d	sterol-C5-desaturase [Source:MGI Symbol;Acc:MGI:1353611]	Metabolism;Metabolism	Global and overview maps;Lipid metabolism	ko01100//Metabolic pathways;ko00100//Steroid biosynthesis	K00227;K00227	GO:0005783//endoplasmic reticulum;GO:0005789//endoplasmic reticulum membrane;GO:0016020//membrane;GO:0016021//integral component of membrane;GO:0043231//intracellular membrane-bounded organelle	GO:0000248//C-5 sterol desaturase activity;GO:0005506//iron ion binding;GO:0016491//oxidoreductase activity	GO:0006629//lipid metabolic process;GO:0006694//steroid biosynthetic process;GO:0008202//steroid metabolic process;GO:0008610//lipid biosynthetic process;GO:0016126//sterol biosynthetic process;GO:0033490//cholesterol biosynthetic process via lathosterol;GO:0055114//oxidation-reduction process
ENSMUSG00000026944	1093	925	663	4309	3614	3276	5.87	5.08	4.03	21.41	18.81	17.14	4.993333333	19.12	1.9370074	1.94E-22	9.73E-20	Abca2	ATP-binding cassette, sub-family A (ABC1), member 2 [Source:MGI Symbol;Acc:MGI:99606]	Cellular Processes;Environmental Information Processing	Transport and catabolism;Membrane transport	ko04142//Lysosome;ko02010//ABC transporters	K05642;K05642	GO:0005764//lysosome;GO:0005768//endosome;GO:0005886//plasma membrane;GO:0016020//membrane;GO:0016021//integral component of membrane	GO:0000166//nucleotide binding;GO:0005524//ATP binding;GO:0016887//ATPase activity;GO:0042626//ATPase activity, coupled to transmembrane movement of substances	GO:0006357//regulation of transcription from RNA polymerase II promoter;GO:0010872//regulation of cholesterol esterification;GO:0032383//regulation of intracellular cholesterol transport;GO:0032384//negative regulation of intracellular cholesterol transport;GO:0032805//positive regulation of low-density lipoprotein particle receptor catabolic process;GO:0042632//cholesterol homeostasis;GO:0042986…
ENSMUSG00000031808	1507	2181	2229	295	240	347	26.82	40.53	42.61	5.38	6.39	6.55	36.65333333	6.106666667	-2.585487403	3.64E-22	1.76E-19	Slc27a1	solute carrier family 27 (fatty acid transporter), member 1 [Source:MGI Symbol;Acc:MGI:1347098]	Human Diseases;Organismal Systems	Endocrine and metabolic diseases;Endocrine system	ko04931//Insulin resistance;ko03320//PPAR signaling pathway	K08745;K08745	GO:0005737//cytoplasm;GO:0005739//mitochondrion;GO:0005743//mitochondrial inner membrane;GO:0005783//endoplasmic reticulum;GO:0005829//cytosol;GO:0005886//plasma membrane;GO:0005887//integral component of plasma membrane;GO:0005901//caveola;GO:0012505//endomembrane system;GO:0016020//membrane;GO:0016021//integral component of membrane;GO:0031410//cytoplasmic vesicle;GO:0043231//intracellular memb…	GO:0000166//nucleotide binding;GO:0003824//catalytic activity;GO:0004467//long-chain fatty acid-CoA ligase activity;GO:0005324//long-chain fatty acid transporter activity;GO:0005515//protein binding;GO:0015245//fatty acid transporter activity;GO:0016874//ligase activity;GO:0031957//very long-chain fatty acid-CoA ligase activity;GO:0042803//protein homodimerization activity	GO:0001579//medium-chain fatty acid transport;GO:0001676//long-chain fatty acid metabolic process;GO:0006629//lipid metabolic process;GO:0006631//fatty acid metabolic process;GO:0006646//phosphatidylethanolamine biosynthetic process;GO:0006654//phosphatidic acid biosynthetic process;GO:0006655//phosphatidylglycerol biosynthetic process;GO:0006656//phosphatidylcholine biosynthetic process;GO:00066…
ENSMUSG00000037541	232	180	147	1607	1044	942	1.17	1.03	0.8	7.33	4.95	4.45	1	5.576666667	2.47940304	5.82E-22	2.71E-19	Shank2	SH3 and multiple ankyrin repeat domains 2 [Source:MGI Symbol;Acc:MGI:2671987]	Organismal Systems	Nervous system	ko04724//Glutamatergic synapse	K15009	GO:0001750//photoreceptor outer segment;GO:0001917//photoreceptor inner segment;GO:0005737//cytoplasm;GO:0005883//neurofilament;GO:0005886//plasma membrane;GO:0008328//ionotropic glutamate receptor complex;GO:0014069//postsynaptic density;GO:0016020//membrane;GO:0016324//apical plasma membrane;GO:0030054//cell junction;GO:0030425//dendrite;GO:0030426//growth cone;GO:0031526//brush border membrane…	GO:0005515//protein binding;GO:0008022//protein C-terminus binding;GO:0017124//SH3 domain binding;GO:0030159//receptor signaling complex scaffold activity;GO:0030160//GKAP/Homer scaffold activity;GO:0035255//ionotropic glutamate receptor binding	GO:0007416//synapse assembly;GO:0007612//learning;GO:0007613//memory;GO:0030534//adult behavior;GO:0035176//social behavior;GO:0035640//exploration behavior;GO:0048854//brain morphogenesis;GO:0050807//regulation of synapse organization;GO:0051124//synaptic growth at neuromuscular junction;GO:0051968//positive regulation of synaptic transmission, glutamatergic;GO:0060291//long-term synaptic potent…
ENSMUSG00000030545	3464	5056	2388	706	534	815	66.67	99.54	51.99	12.57	9.96	15.29	72.73333333	12.60666667	-2.528429833	7.35E-22	3.31E-19	Pex11a	peroxisomal biogenesis factor 11 alpha [Source:MGI Symbol;Acc:MGI:1338788]	Cellular Processes	Transport and catabolism	ko04146//Peroxisome	K13351	GO:0005777//peroxisome;GO:0005778//peroxisomal membrane;GO:0005779//integral component of peroxisomal membrane;GO:0016020//membrane;GO:0016021//integral component of membrane;GO:0032991//macromolecular complex	GO:0042803//protein homodimerization activity	GO:0007031//peroxisome organization;GO:0007165//signal transduction;GO:0016557//peroxisome membrane biogenesis;GO:0016559//peroxisome fission;GO:0044375//regulation of peroxisome size;GO:0050873//brown fat cell differentiation
ENSMUSG00000026853	5541	8314	5687	1975	1350	1170	108.37	170.02	106.76	36.6	25.5	21.38	128.3833333	27.82666667	-2.20591792	1.28E-21	5.55E-19	Crat	carnitine acetyltransferase [Source:MGI Symbol;Acc:MGI:109501]	Cellular Processes	Transport and catabolism	ko04146//Peroxisome	K00624	GO:0005739//mitochondrion;GO:0005743//mitochondrial inner membrane;GO:0005777//peroxisome;GO:0005783//endoplasmic reticulum;GO:0016020//membrane	GO:0004092//carnitine O-acetyltransferase activity;GO:0016740//transferase activity;GO:0016746//transferase activity, transferring acyl groups	GO:0006629//lipid metabolic process;GO:0006631//fatty acid metabolic process;GO:0019254//carnitine metabolic process, CoA-linked
ENSMUSG00000047492	2246	2520	1101	472	404	441	18.21	20.9	10.1	3.54	3.18	3.49	16.40333333	3.403333333	-2.26896865	1.57E-21	6.59E-19	Inhbe	inhibin beta-E [Source:MGI Symbol;Acc:MGI:109269]	Environmental Information Processing;Cellular Processes;Environmental Information Processing	Signaling molecules and interaction;Cellular community - eukaryotes;Signal transduction	ko04060//Cytokine-cytokine receptor interaction;ko04550//Signaling pathways regulating pluripotency of stem cells;ko04350//TGF-beta signaling pathway	K22689;K22689;K22689	GO:0005576//extracellular region;GO:0005615//extracellular space	GO:0005125//cytokine activity;GO:0005160//transforming growth factor beta receptor binding;GO:0005179//hormone activity;GO:0008083//growth factor activity	GO:0010862//positive regulation of pathway-restricted SMAD protein phosphorylation;GO:0042981//regulation of apoptotic process;GO:0043408//regulation of MAPK cascade;GO:0048468//cell development;GO:0060395//SMAD protein signal transduction
ENSMUSG00000056666	34253	34382	29367	7140	4312	7877	659.94	660.12	695.5	132.52	84.01	148.13	671.8533333	121.5533333	-2.466556868	2.83E-21	1.15E-18	Retsat	retinol saturase (all trans retinol 13,14 reductase) [Source:MGI Symbol;Acc:MGI:1914692]	Metabolism	Metabolism of cofactors and vitamins	ko00830//Retinol metabolism	K09516	GO:0005640//nuclear outer membrane;GO:0005783//endoplasmic reticulum;GO:0005789//endoplasmic reticulum membrane;GO:0016020//membrane;GO:0031965//nuclear membrane	GO:0016491//oxidoreductase activity;GO:0051786//all-trans-retinol 13,14-reductase activity	GO:0042572//retinol metabolic process;GO:0055114//oxidation-reduction process
ENSMUSG00000004038	364	208	230	4083	3820	1658	11.98	7	8.56	124.32	121.84	53.17	9.18	99.77666667	3.442136414	2.80E-20	1.10E-17	Gstm3	glutathione S-transferase, mu 3 [Source:MGI Symbol;Acc:MGI:106026]	Human Diseases;Human Diseases;Human Diseases;Human Diseases;Metabolism;Human Diseases;Metabolism;Metabolism;Metabolism	Cancers;Cancers;Cardiovascular diseases;Cancers;Xenobiotics biodegradation and metabolism;Drug resistance;Xenobiotics biodegradation and metabolism;Xenobiotics biodegradation and metabolism;Metabolism of other amino acids	ko05200//Pathways in cancer;ko05225//Hepatocellular carcinoma;ko05418//Fluid shear stress and atherosclerosis;ko05204//Chemical carcinogenesis;ko00983//Drug metabolism - other enzymes;ko01524//Platinum drug resistance;ko00982//Drug metabolism - cytochrome P450;ko00980//Metabolism of xenobiotics by cytochrome P450;ko00480//Glutathione metabolism	K00799;K00799;K00799;K00799;K00799;K00799;K00799;K00799;K00799	GO:0005737//cytoplasm	GO:0004364//glutathione transferase activity;GO:0005515//protein binding;GO:0016740//transferase activity;GO:0042803//protein homodimerization activity	GO:0006749//glutathione metabolic process;GO:0009617//response to bacterium;GO:0035690//cellular response to drug;GO:0071407//cellular response to organic cyclic compound
ENSMUSG00000066441	303	462	242	2112	3150	1930	5.79	8.85	5.83	35.69	57.65	37.27	6.823333333	43.53666667	2.673682352	5.62E-20	2.15E-17	Rdh11	retinol dehydrogenase 11 [Source:MGI Symbol;Acc:MGI:102581]	Metabolism;Metabolism	Global and overview maps;Metabolism of cofactors and vitamins	ko01100//Metabolic pathways;ko00830//Retinol metabolism	K11152;K11152	GO:0001917//photoreceptor inner segment;GO:0005783//endoplasmic reticulum;GO:0005789//endoplasmic reticulum membrane;GO:0016020//membrane;GO:0016021//integral component of membrane	GO:0004745//retinol dehydrogenase activity;GO:0016491//oxidoreductase activity;GO:0033721//aldehyde dehydrogenase (NADP+) activity;GO:0052650//NADP-retinol dehydrogenase activity	GO:0001523//retinoid metabolic process;GO:0007601//visual perception;GO:0016062//adaptation of rhodopsin mediated signaling;GO:0042572//retinol metabolic process;GO:0042574//retinal metabolic process;GO:0055114//oxidation-reduction process
ENSMUSG00000031549	517	393	402	2177	2149	1901	9.09	7.07	8	35.44	36.65	32.59	8.053333333	34.89333333	2.11529347	5.84E-20	2.18E-17	Ido2	indoleamine 2,3-dioxygenase 2 [Source:MGI Symbol;Acc:MGI:2142489]	Metabolism;Metabolism;Human Diseases	Global and overview maps;Amino acid metabolism;Infectious diseases	ko01100//Metabolic pathways;ko00380//Tryptophan metabolism;ko05143//African trypanosomiasis	K00463;K00463;K00463	GO:0005737//cytoplasm	GO:0004833//tryptophan 2,3-dioxygenase activity;GO:0016491//oxidoreductase activity;GO:0020037//heme binding;GO:0033754//indoleamine 2,3-dioxygenase activity;GO:0046872//metal ion binding;GO:0051213//dioxygenase activity	GO:0002376//immune system process;GO:0006569//tryptophan catabolic process;GO:0019441//tryptophan catabolic process to kynurenine;GO:0034354//'de novo' NAD biosynthetic process from tryptophan;GO:0055114//oxidation-reduction process
ENSMUSG00000042216	32	44	25	250	281	210	0.37	0.48	0.3	2.67	3.26	2.72	0.383333333	2.883333333	2.911066272	7.10E-20	2.57E-17	Sgsm1	small G protein signaling modulator 1 [Source:MGI Symbol;Acc:MGI:107320]	-	-	-	-	GO:0005737//cytoplasm;GO:0005794//Golgi apparatus;GO:0005829//cytosol;GO:0016020//membrane;GO:0030659//cytoplasmic vesicle membrane;GO:0031410//cytoplasmic vesicle	GO:0005096//GTPase activator activity;GO:0005515//protein binding;GO:0017137//Rab GTPase binding	GO:0006886//intracellular protein transport;GO:0043547//positive regulation of GTPase activity;GO:0045944//positive regulation of transcription from RNA polymerase II promoter;GO:0090630//activation of GTPase activity
ENSMUSG00000029482	448	221	381	3997	3543	2775	5.97	3.01	5.74	49.26	45.74	36.01	4.906666667	43.67	3.15382736	1.36E-19	4.78E-17	Aacs	acetoacetyl-CoA synthetase [Source:MGI Symbol;Acc:MGI:1926144]	Metabolism;Metabolism	Amino acid metabolism;Carbohydrate metabolism	ko00280//Valine, leucine and isoleucine degradation;ko00650//Butanoate metabolism	K01907;K01907	GO:0005737//cytoplasm;GO:0005829//cytosol	GO:0000166//nucleotide binding;GO:0003824//catalytic activity;GO:0005524//ATP binding;GO:0016874//ligase activity;GO:0030729//acetoacetate-CoA ligase activity;GO:0047760//butyrate-CoA ligase activity	GO:0001889//liver development;GO:0006629//lipid metabolic process;GO:0006631//fatty acid metabolic process;GO:0007584//response to nutrient;GO:0010243//response to organonitrogen compound;GO:0014070//response to organic cyclic compound;GO:0014074//response to purine-containing compound;GO:0032024//positive regulation of insulin secretion;GO:0034201//response to oleic acid;GO:0042493//response to …
ENSMUSG00000034634	267	614	578	52	39	53	15.48	36.41	37.9	2.79	2.19	2.99	29.93	2.656666667	-3.49390315	1.83E-19	6.30E-17	Ly6d	lymphocyte antigen 6 complex, locus D [Source:MGI Symbol;Acc:MGI:96881]	-	-	-	-	GO:0005886//plasma membrane;GO:0009986//cell surface;GO:0016020//membrane;GO:0031225//anchored component of membrane	-	GO:0030098//lymphocyte differentiation;GO:0035634//response to stilbenoid
ENSMUSG00000058454	669	1187	685	5352	7785	5029	18.02	25.98	15	113.23	178.94	115.84	19.66666667	136.0033333	2.789817652	5.65E-19	1.89E-16	Dhcr7	7-dehydrocholesterol reductase [Source:MGI Symbol;Acc:MGI:1298378]	Metabolism;Metabolism	Global and overview maps;Lipid metabolism	ko01100//Metabolic pathways;ko00100//Steroid biosynthesis	K00213;K00213	GO:0005640//nuclear outer membrane;GO:0005783//endoplasmic reticulum;GO:0005789//endoplasmic reticulum membrane;GO:0005829//cytosol;GO:0016020//membrane;GO:0016021//integral component of membrane;GO:0030176//integral component of endoplasmic reticulum membrane;GO:0043231//intracellular membrane-bounded organelle	GO:0009918//sterol delta7 reductase activity;GO:0016491//oxidoreductase activity;GO:0016628//oxidoreductase activity, acting on the CH-CH group of donors, NAD or NADP as acceptor;GO:0047598//7-dehydrocholesterol reductase activity;GO:0050661//NADP binding	GO:0001568//blood vessel development;GO:0006629//lipid metabolic process;GO:0006694//steroid biosynthetic process;GO:0006695//cholesterol biosynthetic process;GO:0008202//steroid metabolic process;GO:0008203//cholesterol metabolic process;GO:0009791//post-embryonic development;GO:0016126//sterol biosynthetic process;GO:0016132//brassinosteroid biosynthetic process;GO:0030154//cell differentiation…
ENSMUSG00000008035	170	114	200	2991	2244	1240	5.48	3.06	5.84	75.36	58.94	31.1	4.793333333	55.13333333	3.523823654	6.33E-19	2.06E-16	Mid1ip1	Mid1 interacting protein 1 (gastrulation specific G12-like (zebrafish)) [Source:MGI Symbol;Acc:MGI:1915291]	-	-	-	-	GO:0005634//nucleus;GO:0005737//cytoplasm;GO:0005829//cytosol;GO:0005856//cytoskeleton;GO:0005874//microtubule;GO:0015630//microtubule cytoskeleton	GO:0005515//protein binding;GO:0008022//protein C-terminus binding;GO:0042802//identical protein binding	GO:0006629//lipid metabolic process;GO:0007026//negative regulation of microtubule depolymerization;GO:0045723//positive regulation of fatty acid biosynthetic process;GO:0046890//regulation of lipid biosynthetic process;GO:0051258//protein polymerization;GO:0051351//positive regulation of ligase activity
ENSMUSG00000027605	1881	1461	1827	11759	19691	11970	27.92	22.45	31.67	163.11	285.69	173.76	27.34666667	207.52	2.923813488	9.35E-19	2.97E-16	Acss2	acyl-CoA synthetase short-chain family member 2 [Source:MGI Symbol;Acc:MGI:1890410]	Metabolism;Metabolism;Metabolism;Metabolism;Metabolism;Metabolism	Global and overview maps;Global and overview maps;Carbohydrate metabolism;Carbohydrate metabolism;Carbohydrate metabolism;Carbohydrate metabolism	ko01100//Metabolic pathways;ko01200//Carbon metabolism;ko00010//Glycolysis / Gluconeogenesis;ko00620//Pyruvate metabolism;ko00640//Propanoate metabolism;ko00630//Glyoxylate and dicarboxylate metabolism	K01895;K01895;K01895;K01895;K01895;K01895	GO:0005654//nucleoplasm;GO:0005737//cytoplasm;GO:0005829//cytosol;GO:0016020//membrane;GO:0016021//integral component of membrane;GO:0043231//intracellular membrane-bounded organelle	GO:0000166//nucleotide binding;GO:0003824//catalytic activity;GO:0003987//acetate-CoA ligase activity;GO:0005524//ATP binding;GO:0016874//ligase activity;GO:0050218//propionate-CoA ligase activity	GO:0006085//acetyl-CoA biosynthetic process;GO:0008610//lipid biosynthetic process;GO:0019413//acetate biosynthetic process;GO:0019542//propionate biosynthetic process
ENSMUSG00000029314	405	517	348	144	137	125	6.28	9.71	6.11	1.96	1.95	2.45	7.366666667	2.12	-1.796947699	1.01E-18	3.13E-16	Gpat3	glycerol-3-phosphate acyltransferase 3 [Source:MGI Symbol;Acc:MGI:3603816]	Metabolism;Metabolism;Metabolism	Global and overview maps;Lipid metabolism;Lipid metabolism	ko01100//Metabolic pathways;ko00564//Glycerophospholipid metabolism;ko00561//Glycerolipid metabolism	K13506;K13506;K13506	GO:0005783//endoplasmic reticulum;GO:0005789//endoplasmic reticulum membrane;GO:0016020//membrane;GO:0016021//integral component of membrane	GO:0003841//1-acylglycerol-3-phosphate O-acyltransferase activity;GO:0004366//glycerol-3-phosphate O-acyltransferase activity;GO:0016740//transferase activity;GO:0016746//transferase activity, transferring acyl groups	GO:0006629//lipid metabolic process;GO:0008654//phospholipid biosynthetic process;GO:0016024//CDP-diacylglycerol biosynthetic process;GO:0019432//triglyceride biosynthetic process;GO:0032006//regulation of TOR signaling
ENSMUSG00000035686	1180	591	1483	13359	17728	18689	39.86	20.42	56.66	417.57	580.5	615.21	38.98	537.76	3.786156452	3.03E-18	9.19E-16	Thrsp	thyroid hormone responsive [Source:MGI Symbol;Acc:MGI:109126]	-	-	-	-	GO:0005634//nucleus;GO:0005654//nucleoplasm;GO:0005737//cytoplasm;GO:0005829//cytosol	GO:0005515//protein binding;GO:0042802//identical protein binding;GO:0042803//protein homodimerization activity	GO:0006629//lipid metabolic process;GO:0009617//response to bacterium;GO:0010866//regulation of triglyceride biosynthetic process;GO:0046890//regulation of lipid biosynthetic process
ENSMUSG00000026639	435	1099	579	120	104	99	4.47	11.71	6.94	1.05	0.99	0.94	7.706666667	0.993333333	-2.955757162	4.57E-18	1.35E-15	Lamb3	laminin, beta 3 [Source:MGI Symbol;Acc:MGI:99915]	Human Diseases;Human Diseases;Environmental Information Processing;Cellular Processes;Human Diseases;Human Diseases;Human Diseases;Environmental Information Processing	Cancers;Infectious diseases;Signal transduction;Cellular community - eukaryotes;Infectious diseases;Infectious diseases;Cancers;Signaling molecules and interaction	ko05200//Pathways in cancer;ko05165//Human papillomavirus infection;ko04151//PI3K-Akt signaling pathway;ko04510//Focal adhesion;ko05145//Toxoplasmosis;ko05146//Amoebiasis;ko05222//Small cell lung cancer;ko04512//ECM-receptor interaction	K06244;K06244;K06244;K06244;K06244;K06244;K06244;K06244	GO:0005576//extracellular region;GO:0005604//basement membrane;GO:0005610//laminin-5 complex;GO:0043256//laminin complex	GO:0005178//integrin binding;GO:0005201//extracellular matrix structural constituent;GO:0044877//macromolecular complex binding	GO:0007155//cell adhesion;GO:0009887//organ morphogenesis;GO:0009888//tissue development;GO:0016477//cell migration;GO:0034446//substrate adhesion-dependent cell spreading;GO:0035987//endodermal cell differentiation;GO:0050873//brown fat cell differentiation;GO:0070831//basement membrane assembly
ENSMUSG00000050541	390	294	363	2531	2634	1677	8.69	6.84	8.51	51.32	55.21	36.09	8.013333333	47.54	2.568667508	4.83E-18	1.40E-15	Adra1b	adrenergic receptor, alpha 1b [Source:MGI Symbol;Acc:MGI:104774]	Environmental Information Processing;Environmental Information Processing;Environmental Information Processing;Organismal Systems;Organismal Systems;Organismal Systems	Signaling molecules and interaction;Signal transduction;Signal transduction;Circulatory system;Circulatory system;Digestive system	ko04080//Neuroactive ligand-receptor interaction;ko04020//Calcium signaling pathway;ko04022//cGMP - PKG signaling pathway;ko04261//Adrenergic signaling in cardiomyocytes;ko04270//Vascular smooth muscle contraction;ko04970//Salivary secretion	K04136;K04136;K04136;K04136;K04136;K04136	GO:0005634//nucleus;GO:0005737//cytoplasm;GO:0005886//plasma membrane;GO:0016020//membrane;GO:0016021//integral component of membrane;GO:0031965//nuclear membrane	GO:0004930//G-protein coupled receptor activity;GO:0004935//adrenergic receptor activity;GO:0004937//alpha1-adrenergic receptor activity;GO:0046982//protein heterodimerization activity	GO:0006937//regulation of muscle contraction;GO:0007165//signal transduction;GO:0007186//G-protein coupled receptor signaling pathway;GO:0019229//regulation of vasoconstriction;GO:0043410//positive regulation of MAPK cascade;GO:0055117//regulation of cardiac muscle contraction;GO:0071875//adrenergic receptor signaling pathway
ENSMUSG00000021591	2283	2423	1613	1067	866	804	73.21	79.48	58.51	31.67	26.92	25.13	70.4	27.90666667	-1.334965618	1.41E-17	4.00E-15	Glrx	glutaredoxin [Source:MGI Symbol;Acc:MGI:2135625]	-	-	-	-	GO:0005623//cell;GO:0005634//nucleus;GO:0005737//cytoplasm;GO:0005739//mitochondrion;GO:0005758//mitochondrial intermembrane space;GO:0005829//cytosol;GO:0030425//dendrite;GO:0043025//neuronal cell body	GO:0009055//electron carrier activity;GO:0015035//protein disulfide oxidoreductase activity;GO:0015038//glutathione disulfide oxidoreductase activity;GO:0019153//protein-disulfide reductase (glutathione) activity;GO:0047485//protein N-terminus binding	GO:0022900//electron transport chain;GO:0032024//positive regulation of insulin secretion;GO:0045454//cell redox homeostasis;GO:0045838//positive regulation of membrane potential;GO:0045921//positive regulation of exocytosis;GO:0055114//oxidation-reduction process;GO:0060355//positive regulation of cell adhesion molecule production;GO:0071392//cellular response to estradiol stimulus;GO:1901224//p…
ENSMUSG00000041220	345	465	170	2088	1776	1775	2.77	4.05	1.39	17.09	16.09	14.65	2.736666667	15.94333333	2.542461664	1.64E-17	4.54E-15	Elovl6	ELOVL family member 6, elongation of long chain fatty acids (yeast) [Source:MGI Symbol;Acc:MGI:2156528]	Metabolism;Metabolism;Metabolism;Metabolism	Global and overview maps;Global and overview maps;Lipid metabolism;Lipid metabolism	ko01100//Metabolic pathways;ko01212//Fatty acid metabolism;ko00062//Fatty acid elongation;ko01040//Biosynthesis of unsaturated fatty acids	K10203;K10203;K10203;K10203	GO:0005783//endoplasmic reticulum;GO:0005789//endoplasmic reticulum membrane;GO:0016020//membrane;GO:0016021//integral component of membrane;GO:0030176//integral component of endoplasmic reticulum membrane	GO:0009922//fatty acid elongase activity;GO:0016740//transferase activity;GO:0016747//transferase activity, transferring acyl groups other than amino-acyl groups	GO:0006629//lipid metabolic process;GO:0006631//fatty acid metabolic process;GO:0006633//fatty acid biosynthetic process;GO:0006636//unsaturated fatty acid biosynthetic process;GO:0019367//fatty acid elongation, saturated fatty acid;GO:0030148//sphingolipid biosynthetic process;GO:0030497//fatty acid elongation;GO:0034625//fatty acid elongation, monounsaturated fatty acid;GO:0034626//fatty acid e…
ENSMUSG00000011305	3519	5597	3875	1451	868	976	76.43	124.34	95.19	29.16	18.28	20.66	98.65333333	22.7	-2.119675501	2.75E-17	7.48E-15	Plin5	perilipin 5 [Source:MGI Symbol;Acc:MGI:1914218]	Organismal Systems	Endocrine system	ko03320//PPAR signaling pathway	K20255	GO:0005737//cytoplasm;GO:0005739//mitochondrion;GO:0005811//lipid particle;GO:0005829//cytosol	GO:0005515//protein binding;GO:0035473//lipase binding;GO:0042802//identical protein binding	GO:0006629//lipid metabolic process;GO:0010867//positive regulation of triglyceride biosynthetic process;GO:0010884//positive regulation of lipid storage;GO:0010890//positive regulation of sequestering of triglyceride;GO:0010897//negative regulation of triglyceride catabolic process;GO:0019915//lipid storage;GO:0031999//negative regulation of fatty acid beta-oxidation;GO:0032000//positive regulat…
ENSMUSG00000022041	465	910	353	54	45	98	5.8	12.49	4.85	0.65	0.6	1.16	7.713333333	0.803333333	-3.263283813	9.12E-17	2.43E-14	Chrna2	cholinergic receptor, nicotinic, alpha polypeptide 2 (neuronal) [Source:MGI Symbol;Acc:MGI:87886]	Environmental Information Processing	Signaling molecules and interaction	ko04080//Neuroactive ligand-receptor interaction	K04804	GO:0005886//plasma membrane;GO:0005887//integral component of plasma membrane;GO:0005892//acetylcholine-gated channel complex;GO:0016020//membrane;GO:0016021//integral component of membrane;GO:0030054//cell junction;GO:0043005//neuron projection;GO:0045202//synapse;GO:0045211//postsynaptic membrane;GO:0071944//cell periphery	GO:0004888//transmembrane signaling receptor activity;GO:0005216//ion channel activity;GO:0005230//extracellular ligand-gated ion channel activity;GO:0008144//drug binding;GO:0015464//acetylcholine receptor activity;GO:0022848//acetylcholine-gated cation channel activity;GO:0042166//acetylcholine binding	GO:0006811//ion transport;GO:0007165//signal transduction;GO:0007268//synaptic transmission;GO:0007271//synaptic transmission, cholinergic;GO:0007274//neuromuscular synaptic transmission;GO:0034220//ion transmembrane transport;GO:0035094//response to nicotine;GO:0042391//regulation of membrane potential;GO:0050877//neurological system process;GO:0051291//protein heterooligomerization;GO:0060078//…
ENSMUSG00000028525	122	100	48	508	515	535	1.69	1.44	0.66	6.63	6.96	6.9	1.263333333	6.83	2.434650231	9.39E-17	2.45E-14	Pde4b	phosphodiesterase 4B, cAMP specific [Source:MGI Symbol;Acc:MGI:99557]	Environmental Information Processing;Metabolism;Organismal Systems;Human Diseases	Signal transduction;Nucleotide metabolism;Endocrine system;Substance dependence	ko04024//cAMP signaling pathway;ko00230//Purine metabolism;ko04928//Parathyroid hormone synthesis, secretion and action;ko05032//Morphine addiction	K13293;K13293;K13293;K13293	GO:0000930//gamma-tubulin complex;GO:0005634//nucleus;GO:0005737//cytoplasm;GO:0005813//centrosome;GO:0005829//cytosol;GO:0005891//voltage-gated calcium channel complex;GO:0008021//synaptic vesicle;GO:0014069//postsynaptic density;GO:0016020//membrane;GO:0030018//Z disc;GO:0043197//dendritic spine;GO:0048471//perinuclear region of cytoplasm;GO:0060076//excitatory synapse;GO:0071944//cell periphery	GO:0004114//3',5'-cyclic-nucleotide phosphodiesterase activity;GO:0004115//3',5'-cyclic-AMP phosphodiesterase activity;GO:0005515//protein binding;GO:0008081//phosphoric diester hydrolase activity;GO:0016787//hydrolase activity;GO:0030552//cAMP binding;GO:0043015//gamma-tubulin binding;GO:0044325//ion channel binding;GO:0046872//metal ion binding	GO:0001780//neutrophil homeostasis;GO:0007165//signal transduction;GO:0009408//response to heat;GO:0030593//neutrophil chemotaxis;GO:0032729//positive regulation of interferon-gamma production;GO:0032743//positive regulation of interleukin-2 production;GO:0035690//cellular response to drug;GO:0050852//T cell receptor signaling pathway;GO:0050900//leukocyte migration;GO:0071222//cellular response …
ENSMUSG00000025429	104	127	56	541	835	546	1.98	2.77	1.21	9.53	16.5	10.9	1.986666667	12.31	2.631409027	1.06E-16	2.71E-14	Pstpip2	proline-serine-threonine phosphatase-interacting protein 2 [Source:MGI Symbol;Acc:MGI:1335088]	-	-	-	-	GO:0005737//cytoplasm;GO:0005829//cytosol;GO:0005856//cytoskeleton;GO:0005886//plasma membrane;GO:0016020//membrane	GO:0003779//actin binding;GO:0005515//protein binding;GO:0008092//cytoskeletal protein binding	GO:0007010//cytoskeleton organization;GO:0016477//cell migration
ENSMUSG00000030762	570	590	784	4914	7334	4109	16.61	17.58	25.85	132.48	207.29	116.69	20.01333333	152.1533333	2.926492559	3.46E-16	8.67E-14	Aqp8	aquaporin 8 [Source:MGI Symbol;Acc:MGI:1195271]	Organismal Systems	Digestive system	ko04976//Bile secretion	K09869	GO:0005886//plasma membrane;GO:0005887//integral component of plasma membrane;GO:0016020//membrane;GO:0016021//integral component of membrane;GO:0043231//intracellular membrane-bounded organelle;GO:0045177//apical part of cell;GO:0046691//intracellular canaliculus	GO:0015250//water channel activity;GO:0015267//channel activity	GO:0006833//water transport;GO:0015722//canalicular bile acid transport;GO:0055085//transmembrane transport;GO:0071320//cellular response to cAMP
ENSMUSG00000049555	184	155	138	704	655	534	2.83	2.44	2.4	10.03	9.77	8.01	2.556666667	9.27	1.858305262	7.42E-16	1.83E-13	Tmie	transmembrane inner ear [Source:MGI Symbol;Acc:MGI:2159400]	-	-	-	-	GO:0016020//membrane;GO:0016021//integral component of membrane	GO:0005515//protein binding	GO:0007605//sensory perception of sound;GO:0042472//inner ear morphogenesis
ENSMUSG00000005373	1284	1219	1105	4777	3779	4016	25.11	24.28	20.09	87.11	61.52	73.51	23.16	74.04666667	1.676799538	1.18E-15	2.85E-13	Mlxipl	MLX interacting protein-like [Source:MGI Symbol;Acc:MGI:1927999]	Human Diseases;Human Diseases	Endocrine and metabolic diseases;Endocrine and metabolic diseases	ko04932//Non-alcoholic fatty liver disease (NAFLD);ko04931//Insulin resistance	K09113;K09113	GO:0005634//nucleus;GO:0005654//nucleoplasm;GO:0005667//transcription factor complex;GO:0005737//cytoplasm;GO:0005829//cytosol	GO:0000978//RNA polymerase II core promoter proximal region sequence-specific DNA binding;GO:0001227//transcriptional repressor activity, RNA polymerase II transcription regulatory region sequence-specific binding;GO:0003677//DNA binding;GO:0003700//transcription factor activity, sequence-specific DNA binding;GO:0005515//protein binding;GO:0008134//transcription factor binding;GO:0019901//protein…	GO:0000122//negative regulation of transcription from RNA polymerase II promoter;GO:0006110//regulation of glycolytic process;GO:0006357//regulation of transcription from RNA polymerase II promoter;GO:0008284//positive regulation of cell proliferation;GO:0009749//response to glucose;GO:0010255//glucose mediated signaling pathway;GO:0033137//negative regulation of peptidyl-serine phosphorylation;G…
ENSMUSG00000027048	5296	6605	3579	20167	17403	15383	46.62	59.53	35.66	164.44	148.67	132.09	47.27	148.4	1.650494322	1.37E-15	3.24E-13	Abcb11	ATP-binding cassette, sub-family B (MDR/TAP), member 11 [Source:MGI Symbol;Acc:MGI:1351619]	Human Diseases;Organismal Systems;Organismal Systems;Environmental Information Processing	Drug resistance;Digestive system;Digestive system;Membrane transport	ko01522//Endocrine resistance;ko04976//Bile secretion;ko04979//Cholesterol metabolism;ko02010//ABC transporters	K05664;K05664;K05664;K05664	GO:0000139//Golgi membrane;GO:0005794//Golgi apparatus;GO:0005886//plasma membrane;GO:0016020//membrane;GO:0016021//integral component of membrane;GO:0016324//apical plasma membrane;GO:0045177//apical part of cell;GO:0046581//intercellular canaliculus	GO:0000166//nucleotide binding;GO:0005524//ATP binding;GO:0015126//canalicular bile acid transmembrane transporter activity;GO:0015144//carbohydrate transmembrane transporter activity;GO:0016887//ATPase activity;GO:0042626//ATPase activity, coupled to transmembrane movement of substances	GO:0015721//bile acid and bile salt transport;GO:0015722//canalicular bile acid transport;GO:0034219//carbohydrate transmembrane transport;GO:0042493//response to drug;GO:0046618//drug export;GO:0055085//transmembrane transport
ENSMUSG00000034853	101	83	79	524	601	353	1.15	0.97	1.08	6.04	6.73	4.77	1.066666667	5.846666667	2.454504938	1.63E-15	3.80E-13	Acot11	acyl-CoA thioesterase 11 [Source:MGI Symbol;Acc:MGI:1913736]	-	-	-	-	GO:0005737//cytoplasm;GO:0005739//mitochondrion;GO:0005759//mitochondrial matrix;GO:0005829//cytosol	GO:0000062//fatty-acyl-CoA binding;GO:0008289//lipid binding;GO:0016290//palmitoyl-CoA hydrolase activity;GO:0016787//hydrolase activity;GO:0016790//thiolester hydrolase activity;GO:0036042//long-chain fatty acyl-CoA binding;GO:0047617//acyl-CoA hydrolase activity;GO:0052689//carboxylic ester hydrolase activity;GO:0052816//long-chain acyl-CoA hydrolase activity	GO:0006629//lipid metabolic process;GO:0006631//fatty acid metabolic process;GO:0006637//acyl-CoA metabolic process;GO:0009266//response to temperature stimulus;GO:0009409//response to cold;GO:0035556//intracellular signal transduction
ENSMUSG00000065952	2	3	7	86	224	139	0.05	0.08	0.22	2.23	5.96	3.6	0.116666667	3.93	5.074064986	3.02E-15	6.91E-13	C330021F23Rik	RIKEN cDNA C330021F23 gene [Source:MGI Symbol;Acc:MGI:3612471]	-	-	-	-	GO:0016020//membrane;GO:0016021//integral component of membrane;GO:0031224//intrinsic component of membrane	GO:0008179//adenylate cyclase binding	GO:0001933//negative regulation of protein phosphorylation;GO:0010739//positive regulation of protein kinase A signaling;GO:0050435//beta-amyloid metabolic process;GO:1902430//negative regulation of beta-amyloid formation
ENSMUSG00000041237	1794	1045	1046	6314	6539	7764	85.63	42.83	41.56	221.77	192.06	342.03	56.67333333	251.9533333	2.152414579	3.24E-15	7.29E-13	Pklr	pyruvate kinase liver and red blood cell [Source:MGI Symbol;Acc:MGI:97604]	Metabolism;Metabolism;Human Diseases;Organismal Systems;Metabolism;Metabolism;Metabolism;Human Diseases;Metabolism;Human Diseases	Global and overview maps;Nucleotide metabolism;Endocrine and metabolic diseases;Endocrine system;Global and overview maps;Global and overview maps;Carbohydrate metabolism;Endocrine and metabolic diseases;Carbohydrate metabolism;Endocrine and metabolic diseases	ko01100//Metabolic pathways;ko00230//Purine metabolism;ko04932//Non-alcoholic fatty liver disease (NAFLD);ko04910//Insulin signaling pathway;ko01200//Carbon metabolism;ko01230//Biosynthesis of amino acids;ko00010//Glycolysis / Gluconeogenesis;ko04930//Type II diabetes mellitus;ko00620//Pyruvate metabolism;ko04950//Maturity onset diabetes of the young	K12406;K12406;K12406;K12406;K12406;K12406;K12406;K12406;K12406;K12406	GO:0005829//cytosol	GO:0000287//magnesium ion binding;GO:0003824//catalytic activity;GO:0004743//pyruvate kinase activity;GO:0016301//kinase activity;GO:0016740//transferase activity;GO:0030955//potassium ion binding	GO:0001666//response to hypoxia;GO:0005975//carbohydrate metabolic process;GO:0006096//glycolytic process;GO:0006754//ATP biosynthetic process;GO:0007584//response to nutrient;GO:0009408//response to heat;GO:0009749//response to glucose;GO:0010038//response to metal ion;GO:0010226//response to lithium ion;GO:0016310//phosphorylation;GO:0032869//cellular response to insulin stimulus;GO:0033198//re…
ENSMUSG00000023832	680	515	676	4668	3855	2662	13.1	10.23	14.75	84.43	73.46	50.95	12.69333333	69.61333333	2.45529268	6.06E-15	1.34E-12	Acat2	acetyl-Coenzyme A acetyltransferase 2 [Source:MGI Symbol;Acc:MGI:87871]	Metabolism;Metabolism;Metabolism;Metabolism;Metabolism;Metabolism;Metabolism;Organismal Systems;Metabolism;Metabolism;Metabolism;Metabolism;Metabolism;Metabolism	Global and overview maps;Global and overview maps;Amino acid metabolism;Amino acid metabolism;Global and overview maps;Lipid metabolism;Amino acid metabolism;Digestive system;Carbohydrate metabolism;Carbohydrate metabolism;Carbohydrate metabolism;Carbohydrate metabolism;Metabolism of terpenoids and polyketides;Lipid metabolism	ko01100//Metabolic pathways;ko01200//Carbon metabolism;ko00310//Lysine degradation;ko00280//Valine, leucine and isoleucine degradation;ko01212//Fatty acid metabolism;ko00071//Fatty acid degradation;ko00380//Tryptophan metabolism;ko04975//Fat digestion and absorption;ko00620//Pyruvate metabolism;ko00640//Propanoate metabolism;ko00630//Glyoxylate and dicarboxylate metabolism;ko00650//Butanoate meta…	K00626;K00626;K00626;K00626;K00626;K00626;K00626;K00626;K00626;K00626;K00626;K00626;K00626;K00626	GO:0005634//nucleus;GO:0005730//nucleolus;GO:0005737//cytoplasm;GO:0005739//mitochondrion;GO:0005829//cytosol	GO:0003824//catalytic activity;GO:0003985//acetyl-CoA C-acetyltransferase activity;GO:0003988//acetyl-CoA C-acyltransferase activity;GO:0016740//transferase activity;GO:0016746//transferase activity, transferring acyl groups;GO:0016747//transferase activity, transferring acyl groups other than amino-acyl groups	GO:0006631//fatty acid metabolic process;GO:0006635//fatty acid beta-oxidation;GO:0045797//positive regulation of intestinal cholesterol absorption
ENSMUSG00000026730	630	532	387	1885	1858	1481	19.61	17.86	14.08	55.84	57.91	46.02	17.18333333	53.25666667	1.631952206	1.24E-14	2.70E-12	Pter	phosphotriesterase related [Source:MGI Symbol;Acc:MGI:107372]	-	-	-	-	-	GO:0008270//zinc ion binding;GO:0016787//hydrolase activity;GO:0016788//hydrolase activity, acting on ester bonds;GO:0046872//metal ion binding	GO:0009056//catabolic process;GO:0030855//epithelial cell differentiation
ENSMUSG00000062908	10403	11410	8301	4753	4317	4880	220.42	246.72	198.4	92.9	88.19	100.46	221.8466667	93.85	-1.241134226	1.30E-14	2.77E-12	Acadm	acyl-Coenzyme A dehydrogenase, medium chain [Source:MGI Symbol;Acc:MGI:87867]	Metabolism;Metabolism;Organismal Systems;Metabolism;Metabolism;Metabolism;Metabolism;Metabolism	Global and overview maps;Global and overview maps;Endocrine system;Amino acid metabolism;Global and overview maps;Lipid metabolism;Metabolism of other amino acids;Carbohydrate metabolism	ko01100//Metabolic pathways;ko01200//Carbon metabolism;ko03320//PPAR signaling pathway;ko00280//Valine, leucine and isoleucine degradation;ko01212//Fatty acid metabolism;ko00071//Fatty acid degradation;ko00410//beta-Alanine metabolism;ko00640//Propanoate metabolism	K00249;K00249;K00249;K00249;K00249;K00249;K00249;K00249	GO:0005739//mitochondrion;GO:0005759//mitochondrial matrix;GO:0016607//nuclear speck;GO:0030424//axon;GO:0031966//mitochondrial membrane	GO:0000062//fatty-acyl-CoA binding;GO:0003995//acyl-CoA dehydrogenase activity;GO:0016491//oxidoreductase activity;GO:0016627//oxidoreductase activity, acting on the CH-CH group of donors;GO:0016853//isomerase activity;GO:0042802//identical protein binding;GO:0050660//flavin adenine dinucleotide binding;GO:0070991//medium-chain-acyl-CoA dehydrogenase activity	GO:0001889//liver development;GO:0005978//glycogen biosynthetic process;GO:0006082//organic acid metabolic process;GO:0006111//regulation of gluconeogenesis;GO:0006629//lipid metabolic process;GO:0006631//fatty acid metabolic process;GO:0006635//fatty acid beta-oxidation;GO:0007507//heart development;GO:0009409//response to cold;GO:0009437//carnitine metabolic process;GO:0009791//post-embryonic d…
ENSMUSG00000023034	39	45	50	258	299	348	0.67	0.8	0.98	4.15	6.11	5.89	0.816666667	5.383333333	2.720680511	1.45E-14	3.04E-12	Nr4a1	nuclear receptor subfamily 4, group A, member 1 [Source:MGI Symbol;Acc:MGI:1352454]	Environmental Information Processing;Environmental Information Processing;Human Diseases;Organismal Systems;Organismal Systems	Signal transduction;Signal transduction;Endocrine and metabolic diseases;Endocrine system;Endocrine system	ko04151//PI3K-Akt signaling pathway;ko04010//MAPK signaling pathway;ko04934//Cushing syndrome;ko04925//Aldosterone synthesis and secretion;ko04927//Cortisol synthesis and secretion	K04465;K04465;K04465;K04465;K04465	GO:0005634//nucleus;GO:0005667//transcription factor complex;GO:0005737//cytoplasm;GO:0005739//mitochondrion;GO:0005829//cytosol;GO:0031965//nuclear membrane	GO:0000977//RNA polymerase II regulatory region sequence-specific DNA binding;GO:0000978//RNA polymerase II core promoter proximal region sequence-specific DNA binding;GO:0001228//transcriptional activator activity, RNA polymerase II transcription regulatory region sequence-specific binding;GO:0003677//DNA binding;GO:0003700//transcription factor activity, sequence-specific DNA binding;GO:0003707…	GO:0001938//positive regulation of endothelial cell proliferation;GO:0002042//cell migration involved in sprouting angiogenesis;GO:0006355//regulation of transcription, DNA-templated;GO:0006915//apoptotic process;GO:0010035//response to inorganic substance;GO:0030522//intracellular receptor signaling pathway;GO:0035767//endothelial cell chemotaxis;GO:0035914//skeletal muscle cell differentiation;…
ENSMUSG00000029575	326	260	329	1494	1708	1410	4.71	4.61	5.51	20.42	24.07	20.15	4.943333333	21.54666667	2.1239086	1.87E-14	3.87E-12	Mmab	methylmalonic aciduria (cobalamin deficiency) cblB type homolog (human) [Source:MGI Symbol;Acc:MGI:1924947]	Metabolism;Metabolism	Global and overview maps;Metabolism of cofactors and vitamins	ko01100//Metabolic pathways;ko00860//Porphyrin and chlorophyll metabolism	K00798;K00798	GO:0005739//mitochondrion	GO:0000166//nucleotide binding;GO:0005524//ATP binding;GO:0008817//cob(I)yrinic acid a,c-diamide adenosyltransferase activity;GO:0016740//transferase activity;GO:0031419//cobalamin binding	GO:0009235//cobalamin metabolic process;GO:0009236//cobalamin biosynthetic process
ENSMUSG00000053460	536	630	395	1820	1483	1450	8.2	9.75	6.71	25.42	21.57	20.98	8.22	22.65666667	1.462725323	3.59E-14	7.31E-12	Ggcx	gamma-glutamyl carboxylase [Source:MGI Symbol;Acc:MGI:1927655]	Metabolism	Metabolism of cofactors and vitamins	ko00130//Ubiquinone and other terpenoid-quinone biosynthesis	K10106	GO:0005783//endoplasmic reticulum;GO:0005789//endoplasmic reticulum membrane;GO:0016020//membrane;GO:0016021//integral component of membrane;GO:0043231//intracellular membrane-bounded organelle	GO:0008488//gamma-glutamyl carboxylase activity;GO:0016829//lyase activity;GO:0019842//vitamin binding	GO:0017187//peptidyl-glutamic acid carboxylation
ENSMUSG00000039809	342	302	170	1164	1110	876	2.57	2.32	1.44	8.08	8.07	6.4	2.11	7.516666667	1.832850029	4.77E-14	9.58E-12	Gabbr2	gamma-aminobutyric acid (GABA) B receptor, 2 [Source:MGI Symbol;Acc:MGI:2386030]	Environmental Information Processing;Environmental Information Processing;Organismal Systems;Human Diseases;Organismal Systems;Organismal Systems	Signaling molecules and interaction;Signal transduction;Endocrine system;Substance dependence;Nervous system;Sensory system	ko04080//Neuroactive ligand-receptor interaction;ko04024//cAMP signaling pathway;ko04915//Estrogen signaling pathway;ko05032//Morphine addiction;ko04727//GABAergic synapse;ko04742//Taste transduction	K04615;K04615;K04615;K04615;K04615;K04615	GO:0005737//cytoplasm;GO:0005886//plasma membrane;GO:0005887//integral component of plasma membrane;GO:0016020//membrane;GO:0016021//integral component of membrane;GO:0030054//cell junction;GO:0038039//G-protein coupled receptor heterodimeric complex;GO:0043005//neuron projection;GO:0045202//synapse;GO:0045211//postsynaptic membrane;GO:1902710//GABA receptor complex	GO:0004930//G-protein coupled receptor activity;GO:0004965//G-protein coupled GABA receptor activity;GO:0005515//protein binding;GO:0046982//protein heterodimerization activity	GO:0007165//signal transduction;GO:0007186//G-protein coupled receptor signaling pathway;GO:0007214//gamma-aminobutyric acid signaling pathway
ENSMUSG00000032883	114	101	84	551	760	387	1.68	1.37	1.57	7.22	10.33	5.06	1.54	7.536666667	2.290996235	5.95E-14	1.18E-11	Acsl3	acyl-CoA synthetase long-chain family member 3 [Source:MGI Symbol;Acc:MGI:1921455]	Metabolism;Organismal Systems;Organismal Systems;Cellular Processes;Organismal Systems;Metabolism;Metabolism;Cellular Processes;Metabolism	Global and overview maps;Environmental adaptation;Endocrine system;Transport and catabolism;Endocrine system;Global and overview maps;Lipid metabolism;Cell growth and death;Lipid metabolism	ko01100//Metabolic pathways;ko04714//Thermogenesis;ko03320//PPAR signaling pathway;ko04146//Peroxisome;ko04920//Adipocytokine signaling pathway;ko01212//Fatty acid metabolism;ko00071//Fatty acid degradation;ko04216//Ferroptosis;ko00061//Fatty acid biosynthesis	K01897;K01897;K01897;K01897;K01897;K01897;K01897;K01897;K01897	GO:0005739//mitochondrion;GO:0005741//mitochondrial outer membrane;GO:0005777//peroxisome;GO:0005778//peroxisomal membrane;GO:0005783//endoplasmic reticulum;GO:0005789//endoplasmic reticulum membrane;GO:0005794//Golgi apparatus;GO:0005811//lipid particle;GO:0016020//membrane;GO:0016021//integral component of membrane;GO:0031090//organelle membrane;GO:0043231//intracellular membrane-bounded organe…	GO:0000166//nucleotide binding;GO:0003824//catalytic activity;GO:0003996//acyl-CoA ligase activity;GO:0004467//long-chain fatty acid-CoA ligase activity;GO:0005524//ATP binding;GO:0016874//ligase activity;GO:0019901//protein kinase binding;GO:0019904//protein domain specific binding;GO:0047676//arachidonate-CoA ligase activity	GO:0001676//long-chain fatty acid metabolic process;GO:0006629//lipid metabolic process;GO:0006631//fatty acid metabolic process;GO:0006633//fatty acid biosynthetic process;GO:0007420//brain development;GO:0007584//response to nutrient;GO:0014070//response to organic cyclic compound;GO:0034379//very-low-density lipoprotein particle assembly;GO:0042998//positive regulation of Golgi to plasma membr…
ENSMUSG00000045294	1913	677	1230	14069	14459	7890	30.59	11.07	22.25	208.22	224.18	122.98	21.30333333	185.1266667	3.119361632	6.10E-14	1.18E-11	Insig1	insulin induced gene 1 [Source:MGI Symbol;Acc:MGI:1916289]	-	-	-	-	GO:0005783//endoplasmic reticulum;GO:0005789//endoplasmic reticulum membrane;GO:0016020//membrane;GO:0016021//integral component of membrane;GO:0032937//SREBP-SCAP-Insig complex	-	GO:0006629//lipid metabolic process;GO:0006641//triglyceride metabolic process;GO:0006695//cholesterol biosynthetic process;GO:0006991//response to sterol depletion;GO:0008202//steroid metabolic process;GO:0008203//cholesterol metabolic process;GO:0010894//negative regulation of steroid biosynthetic process;GO:0016126//sterol biosynthetic process;GO:0032933//SREBP signaling pathway;GO:0036315//ce…
ENSMUSG00000057068	72	30	44	341	336	361	3.06	1.44	2.75	13.6	15.48	16.67	2.416666667	15.25	2.657718843	6.15E-14	1.18E-11	Fam47e	family with sequence similarity 47, member E [Source:MGI Symbol;Acc:MGI:2686227]	-	-	-	-	GO:0005737//cytoplasm	GO:0003674//molecular_function	GO:0008150//biological_process
ENSMUSG00000021670	965	605	545	3293	7980	5097	14.28	7.85	15.02	50.05	127.75	80.62	12.38333333	86.14	2.798283614	1.04E-13	1.96E-11	Hmgcr	3-hydroxy-3-methylglutaryl-Coenzyme A reductase [Source:MGI Symbol;Acc:MGI:96159]	Metabolism;Environmental Information Processing;Organismal Systems;Metabolism	Global and overview maps;Signal transduction;Digestive system;Metabolism of terpenoids and polyketides	ko01100//Metabolic pathways;ko04152//AMPK signaling pathway;ko04976//Bile secretion;ko00900//Terpenoid backbone biosynthesis	K00021;K00021;K00021;K00021	GO:0005778//peroxisomal membrane;GO:0005783//endoplasmic reticulum;GO:0005789//endoplasmic reticulum membrane;GO:0016020//membrane;GO:0016021//integral component of membrane;GO:0043231//intracellular membrane-bounded organelle	GO:0004420//hydroxymethylglutaryl-CoA reductase (NADPH) activity;GO:0016491//oxidoreductase activity;GO:0016616//oxidoreductase activity, acting on the CH-OH group of donors, NAD or NADP as acceptor;GO:0042282//hydroxymethylglutaryl-CoA reductase activity;GO:0042803//protein homodimerization activity;GO:0050661//NADP binding;GO:0050662//coenzyme binding;GO:0051721//protein phosphatase 2A binding;…	GO:0006629//lipid metabolic process;GO:0006694//steroid biosynthetic process;GO:0006695//cholesterol biosynthetic process;GO:0006743//ubiquinone metabolic process;GO:0007568//aging;GO:0007584//response to nutrient;GO:0008202//steroid metabolic process;GO:0008203//cholesterol metabolic process;GO:0008284//positive regulation of cell proliferation;GO:0008299//isoprenoid biosynthetic process;GO:0008…
ENSMUSG00000059060	196	206	229	42	21	49	4.55	4.89	6.01	0.9	0.47	1.11	5.15	0.826666667	-2.639194812	1.58E-13	2.94E-11	Rad51b	RAD51 paralog B [Source:MGI Symbol;Acc:MGI:1099436]	Genetic Information Processing	Replication and repair	ko03440//Homologous recombination	K10869	GO:0005634//nucleus;GO:0005657//replication fork;GO:0033063//Rad51B-Rad51C-Rad51D-XRCC2 complex	GO:0000166//nucleotide binding;GO:0000400//four-way junction DNA binding;GO:0003677//DNA binding;GO:0003690//double-stranded DNA binding;GO:0003697//single-stranded DNA binding;GO:0005524//ATP binding;GO:0008094//DNA-dependent ATPase activity	GO:0000724//double-strand break repair via homologous recombination;GO:0001701//in utero embryonic development;GO:0001832//blastocyst growth;GO:0006281//DNA repair;GO:0006310//DNA recombination;GO:0006974//cellular response to DNA damage stimulus;GO:0008284//positive regulation of cell proliferation;GO:0010971//positive regulation of G2/M transition of mitotic cell cycle;GO:0061053//somite develo…
ENSMUSG00000042476	8237	10658	7582	3535	3391	3948	92.08	121.21	91.57	36.14	35.58	42.4	101.62	38.04	-1.417595218	2.40E-13	4.40E-11	Abcb4	ATP-binding cassette, sub-family B (MDR/TAP), member 4 [Source:MGI Symbol;Acc:MGI:97569]	Organismal Systems;Environmental Information Processing	Digestive system;Membrane transport	ko04976//Bile secretion;ko02010//ABC transporters	K05659;K05659	GO:0000139//Golgi membrane;GO:0005654//nucleoplasm;GO:0005737//cytoplasm;GO:0005829//cytosol;GO:0005886//plasma membrane;GO:0005925//focal adhesion;GO:0015629//actin cytoskeleton;GO:0016020//membrane;GO:0016021//integral component of membrane;GO:0016324//apical plasma membrane;GO:0030136//clathrin-coated vesicle;GO:0031410//cytoplasmic vesicle;GO:0045121//membrane raft;GO:0046581//intercellular c…	GO:0000166//nucleotide binding;GO:0005524//ATP binding;GO:0016887//ATPase activity;GO:0042626//ATPase activity, coupled to transmembrane movement of substances;GO:0090554//phosphatidylcholine-translocating ATPase activity;GO:0090555//phosphatidylethanolamine-translocating ATPase activity	GO:0006869//lipid transport;GO:0032376//positive regulation of cholesterol transport;GO:0032782//bile acid secretion;GO:0045332//phospholipid translocation;GO:0055085//transmembrane transport;GO:0055088//lipid homeostasis;GO:0061092//positive regulation of phospholipid translocation;GO:1901557//response to fenofibrate;GO:1903413//cellular response to bile acid;GO:2001140//positive regulation of p…
ENSMUSG00000034258	488	555	346	144	198	136	6.13	7.13	4.91	1.67	2.41	1.66	6.056666667	1.913333333	-1.662435778	4.82E-13	8.73E-11	Flvcr2	feline leukemia virus subgroup C cellular receptor 2 [Source:MGI Symbol;Acc:MGI:2384974]	-	-	-	-	GO:0005887//integral component of plasma membrane;GO:0016020//membrane;GO:0016021//integral component of membrane	GO:0015232//heme transporter activity;GO:0020037//heme binding	GO:0015886//heme transport;GO:0055085//transmembrane transport
ENSMUSG00000029086	39	32	32	315	255	141	0.54	0.44	0.46	3.35	2.84	1.61	0.48	2.6	2.437405312	1.03E-12	1.84E-10	Prom1	prominin 1 [Source:MGI Symbol;Acc:MGI:1100886]	Human Diseases	Cancers	ko05202//Transcriptional misregulation in cancers	K06532	GO:0005783//endoplasmic reticulum;GO:0005793//endoplasmic reticulum-Golgi intermediate compartment;GO:0005886//plasma membrane;GO:0009986//cell surface;GO:0016020//membrane;GO:0016021//integral component of membrane;GO:0042622//photoreceptor outer segment membrane;GO:0070062//extracellular exosome	GO:0042805//actinin binding;GO:0045296//cadherin binding	GO:0045494//photoreceptor cell maintenance;GO:0060042//retina morphogenesis in camera-type eye;GO:0060219//camera-type eye photoreceptor cell differentiation;GO:0072112//glomerular visceral epithelial cell differentiation;GO:0072139//glomerular parietal epithelial cell differentiation;GO:2000768//positive regulation of nephron tubule epithelial cell differentiation
ENSMUSG00000021228	7951	4396	7336	1661	1704	901	176.07	103.49	187.44	35.12	36.5	20.51	155.6666667	30.71	-2.341679632	1.20E-12	2.11E-10	Acot3	acyl-CoA thioesterase 3 [Source:MGI Symbol;Acc:MGI:2159619]	Metabolism;Metabolism;Metabolism	Global and overview maps;Lipid metabolism;Lipid metabolism	ko01100//Metabolic pathways;ko00062//Fatty acid elongation;ko01040//Biosynthesis of unsaturated fatty acids	K01068;K01068;K01068	GO:0005777//peroxisome;GO:0005829//cytosol	GO:0016290//palmitoyl-CoA hydrolase activity;GO:0016787//hydrolase activity;GO:0016790//thiolester hydrolase activity;GO:0047617//acyl-CoA hydrolase activity;GO:0052689//carboxylic ester hydrolase activity	GO:0000038//very long-chain fatty acid metabolic process;GO:0001676//long-chain fatty acid metabolic process;GO:0006629//lipid metabolic process;GO:0006631//fatty acid metabolic process;GO:0006637//acyl-CoA metabolic process;GO:0032788//saturated monocarboxylic acid metabolic process;GO:0032789//unsaturated monocarboxylic acid metabolic process
ENSMUSG00000029311	8697	8268	8052	3634	3033	3701	205.53	199.82	215.23	79.45	69.47	85.24	206.86	78.05333333	-1.406122552	1.31E-12	2.28E-10	Hsd17b11	hydroxysteroid (17-beta) dehydrogenase 11 [Source:MGI Symbol;Acc:MGI:2149821]	-	-	-	-	GO:0005737//cytoplasm;GO:0005783//endoplasmic reticulum;GO:0005811//lipid particle	GO:0004303//estradiol 17-beta-dehydrogenase activity;GO:0016229//steroid dehydrogenase activity;GO:0016491//oxidoreductase activity	GO:0006629//lipid metabolic process;GO:0006694//steroid biosynthetic process;GO:0006710//androgen catabolic process;GO:0055114//oxidation-reduction process
ENSMUSG00000024292	4187	3503	3297	11998	10701	10773	85.3	73.97	74.86	226.73	210.91	214.2	78.04333333	217.28	1.477208081	1.90E-12	3.26E-10	Cyp4f14	cytochrome P450, family 4, subfamily f, polypeptide 14 [Source:MGI Symbol;Acc:MGI:1927669]	Metabolism;Metabolism	Global and overview maps;Lipid metabolism	ko01100//Metabolic pathways;ko00590//Arachidonic acid metabolism	K17726;K17726	GO:0005783//endoplasmic reticulum;GO:0005789//endoplasmic reticulum membrane;GO:0016020//membrane;GO:0016021//integral component of membrane;GO:0031090//organelle membrane;GO:0043231//intracellular membrane-bounded organelle	GO:0004497//monooxygenase activity;GO:0005506//iron ion binding;GO:0008391//arachidonic acid monooxygenase activity;GO:0016491//oxidoreductase activity;GO:0016705//oxidoreductase activity, acting on paired donors, with incorporation or reduction of molecular oxygen;GO:0020037//heme binding;GO:0046872//metal ion binding;GO:0050051//leukotriene-B4 20-monooxygenase activity;GO:0050544//arachidonic a…	GO:0006690//icosanoid metabolic process;GO:0019369//arachidonic acid metabolic process;GO:0036101//leukotriene B4 catabolic process;GO:0055114//oxidation-reduction process
ENSMUSG00000050445	6853	18526	8404	2529	2847	1968	151.58	419.16	210.27	51.77	61.05	42.42	260.3366667	51.74666667	-2.330840682	2.43E-12	4.12E-10	Cyp8b1	cytochrome P450, family 8, subfamily b, polypeptide 1 [Source:MGI Symbol;Acc:MGI:1338044]	Metabolism;Organismal Systems;Metabolism	Global and overview maps;Endocrine system;Lipid metabolism	ko01100//Metabolic pathways;ko03320//PPAR signaling pathway;ko00120//Primary bile acid biosynthesis	K07431;K07431;K07431	GO:0005783//endoplasmic reticulum;GO:0005789//endoplasmic reticulum membrane;GO:0016020//membrane	GO:0004497//monooxygenase activity;GO:0005506//iron ion binding;GO:0008397//sterol 12-alpha-hydroxylase activity;GO:0016705//oxidoreductase activity, acting on paired donors, with incorporation or reduction of molecular oxygen;GO:0020037//heme binding;GO:0046872//metal ion binding	GO:0055114//oxidation-reduction process
ENSMUSG00000034173	107	143	77	13	10	26	2.97	4.18	2.54	0.46	0.33	0.94	3.23	0.576666667	-2.485724628	2.91E-12	4.87E-10	Zbed5	zinc finger, BED type containing 5 [Source:MGI Symbol;Acc:MGI:1919220]	-	-	-	-	GO:0005654//nucleoplasm;GO:0005739//mitochondrion	-	GO:0008150//biological_process
ENSMUSG00000006517	129	65	214	1381	3294	1624	3.16	1.63	5.95	31.39	78.37	38.86	3.58	49.54	3.790562376	3.11E-12	5.14E-10	Mvd	mevalonate (diphospho) decarboxylase [Source:MGI Symbol;Acc:MGI:2179327]	Metabolism;Metabolism	Global and overview maps;Metabolism of terpenoids and polyketides	ko01100//Metabolic pathways;ko00900//Terpenoid backbone biosynthesis	K01597;K01597	GO:0005777//peroxisome;GO:0005782//peroxisomal matrix;GO:0005829//cytosol	GO:0000166//nucleotide binding;GO:0004163//diphosphomevalonate decarboxylase activity;GO:0005524//ATP binding;GO:0016829//lyase activity;GO:0016831//carboxy-lyase activity;GO:0030544//Hsp70 protein binding;GO:0042803//protein homodimerization activity	GO:0006629//lipid metabolic process;GO:0006694//steroid biosynthetic process;GO:0006695//cholesterol biosynthetic process;GO:0008202//steroid metabolic process;GO:0008203//cholesterol metabolic process;GO:0008284//positive regulation of cell proliferation;GO:0008299//isoprenoid biosynthetic process;GO:0016126//sterol biosynthetic process;GO:0019287//isopentenyl diphosphate biosynthetic process, m…
ENSMUSG00000059447	6987	7939	4987	3269	3080	3414	148.4	174.23	119.47	64.52	63.68	70.42	147.3666667	66.20666667	-1.154361832	3.26E-12	5.31E-10	Hadhb	hydroxyacyl-Coenzyme A dehydrogenase/3-ketoacyl-Coenzyme A thiolase/enoyl-Coenzyme A hydratase (trifunctional protein), beta subunit [Source:MGI Symbol;Acc:MGI:2136381]	Metabolism;Metabolism;Metabolism;Metabolism;Metabolism	Global and overview maps;Amino acid metabolism;Global and overview maps;Lipid metabolism;Lipid metabolism	ko01100//Metabolic pathways;ko00280//Valine, leucine and isoleucine degradation;ko01212//Fatty acid metabolism;ko00071//Fatty acid degradation;ko00062//Fatty acid elongation	K07509;K07509;K07509;K07509;K07509	GO:0005739//mitochondrion;GO:0005741//mitochondrial outer membrane;GO:0005743//mitochondrial inner membrane;GO:0005783//endoplasmic reticulum;GO:0016020//membrane;GO:0016507//mitochondrial fatty acid beta-oxidation multienzyme complex;GO:0042645//mitochondrial nucleoid	GO:0000062//fatty-acyl-CoA binding;GO:0003824//catalytic activity;GO:0003857//3-hydroxyacyl-CoA dehydrogenase activity;GO:0003988//acetyl-CoA C-acyltransferase activity;GO:0004300//enoyl-CoA hydratase activity;GO:0016508//long-chain-enoyl-CoA hydratase activity;GO:0016509//long-chain-3-hydroxyacyl-CoA dehydrogenase activity;GO:0016740//transferase activity;GO:0016746//transferase activity, transf…	GO:0006629//lipid metabolic process;GO:0006631//fatty acid metabolic process;GO:0006635//fatty acid beta-oxidation
ENSMUSG00000038831	62	57	25	218	277	259	0.53	0.59	0.2	1.51	2.11	2.1	0.44	1.906666667	2.115477217	4.12E-12	6.64E-10	Ralgps1	Ral GEF with PH domain and SH3 binding motif 1 [Source:MGI Symbol;Acc:MGI:1922008]	-	-	-	-	GO:0005575//cellular_component;GO:0005622//intracellular;GO:0005737//cytoplasm;GO:0005886//plasma membrane;GO:0016020//membrane	GO:0005085//guanyl-nucleotide exchange factor activity;GO:0008321//Ral guanyl-nucleotide exchange factor activity	GO:0007264//small GTPase mediated signal transduction;GO:0032485//regulation of Ral protein signal transduction
ENSMUSG00000022562	7380	7741	5740	3401	3164	3675	88.76	94.61	72.6	38.75	36.81	43.58	85.32333333	39.71333333	-1.10331687	4.45E-12	7.08E-10	Oplah	5-oxoprolinase (ATP-hydrolysing) [Source:MGI Symbol;Acc:MGI:1922725]	Metabolism;Metabolism	Global and overview maps;Metabolism of other amino acids	ko01100//Metabolic pathways;ko00480//Glutathione metabolism	K01469;K01469	GO:0005829//cytosol	GO:0000166//nucleotide binding;GO:0003824//catalytic activity;GO:0005524//ATP binding;GO:0016787//hydrolase activity;GO:0017168//5-oxoprolinase (ATP-hydrolyzing) activity	GO:0006749//glutathione metabolic process
ENSMUSG00000051652	1426	1291	994	4408	3587	2988	14.32	13.26	11.29	40.96	34.91	29.24	12.95666667	35.03666667	1.435170919	4.68E-12	7.35E-10	Lrrc3	leucine rich repeat containing 3 [Source:MGI Symbol;Acc:MGI:2447899]	-	-	-	-	GO:0016020//membrane;GO:0016021//integral component of membrane	GO:0005515//protein binding	-
ENSMUSG00000055254	48	33	45	315	457	198	0.59	0.34	0.7	3.18	5.32	2.18	0.543333333	3.56	2.711967777	4.84E-12	7.52E-10	Ntrk2	neurotrophic tyrosine kinase, receptor, type 2 [Source:MGI Symbol;Acc:MGI:97384]	Environmental Information Processing;Environmental Information Processing;Environmental Information Processing;Human Diseases;Organismal Systems	Signal transduction;Signal transduction;Signal transduction;Substance dependence;Nervous system	ko04151//PI3K-Akt signaling pathway;ko04010//MAPK signaling pathway;ko04014//Ras signaling pathway;ko05034//Alcoholism;ko04722//Neurotrophin signaling pathway	K04360;K04360;K04360;K04360;K04360	GO:0005737//cytoplasm;GO:0005768//endosome;GO:0005769//early endosome;GO:0005791//rough endoplasmic reticulum;GO:0005829//cytosol;GO:0005886//plasma membrane;GO:0005887//integral component of plasma membrane;GO:0009986//cell surface;GO:0010008//endosome membrane;GO:0014069//postsynaptic density;GO:0016020//membrane;GO:0016021//integral component of membrane;GO:0030054//cell junction;GO:0030424//a…	GO:0000166//nucleotide binding;GO:0004672//protein kinase activity;GO:0004713//protein tyrosine kinase activity;GO:0004714//transmembrane receptor protein tyrosine kinase activity;GO:0005030//neurotrophin receptor activity;GO:0005515//protein binding;GO:0005524//ATP binding;GO:0016301//kinase activity;GO:0016740//transferase activity;GO:0030971//receptor tyrosine kinase binding;GO:0042803//protei…	GO:0001570//vasculogenesis;GO:0001764//neuron migration;GO:0006468//protein phosphorylation;GO:0007169//transmembrane receptor protein tyrosine kinase signaling pathway;GO:0007275//multicellular organism development;GO:0007399//nervous system development;GO:0007612//learning;GO:0007616//long-term memory;GO:0007623//circadian rhythm;GO:0007631//feeding behavior;GO:0008284//positive regulation of c…
ENSMUSG00000010025	17631	17996	11699	6952	5977	7883	252.92	262.72	204.03	92.54	83.2	110.87	239.89	95.53666667	-1.328246573	8.28E-12	1.27E-09	Aldh3a2	aldehyde dehydrogenase family 3, subfamily A2 [Source:MGI Symbol;Acc:MGI:1353452]	Metabolism;Metabolism;Metabolism;Metabolism;Metabolism;Metabolism;Metabolism;Metabolism;Metabolism;Metabolism;Metabolism;Metabolism	Global and overview maps;Carbohydrate metabolism;Lipid metabolism;Amino acid metabolism;Amino acid metabolism;Lipid metabolism;Amino acid metabolism;Amino acid metabolism;Carbohydrate metabolism;Metabolism of other amino acids;Carbohydrate metabolism;Amino acid metabolism	ko01100//Metabolic pathways;ko00010//Glycolysis / Gluconeogenesis;ko00561//Glycerolipid metabolism;ko00310//Lysine degradation;ko00280//Valine, leucine and isoleucine degradation;ko00071//Fatty acid degradation;ko00330//Arginine and proline metabolism;ko00380//Tryptophan metabolism;ko00620//Pyruvate metabolism;ko00410//beta-Alanine metabolism;ko00053//Ascorbate and aldarate metabolism;ko00340//Hi…	K00128;K00128;K00128;K00128;K00128;K00128;K00128;K00128;K00128;K00128;K00128;K00128	GO:0005634//nucleus;GO:0005739//mitochondrion;GO:0005743//mitochondrial inner membrane;GO:0005777//peroxisome;GO:0005783//endoplasmic reticulum;GO:0005789//endoplasmic reticulum membrane;GO:0005829//cytosol;GO:0016020//membrane;GO:0016021//integral component of membrane;GO:0031090//organelle membrane;GO:0042406//extrinsic component of endoplasmic reticulum membrane;GO:0043231//intracellular membr…	GO:0004028//3-chloroallyl aldehyde dehydrogenase activity;GO:0004029//aldehyde dehydrogenase (NAD) activity;GO:0016491//oxidoreductase activity;GO:0016620//oxidoreductase activity, acting on the aldehyde or oxo group of donors, NAD or NADP as acceptor;GO:0042803//protein homodimerization activity;GO:0043878//glyceraldehyde-3-phosphate dehydrogenase (NAD+) (non-phosphorylating) activity;GO:0046577…	GO:0000302//response to reactive oxygen species;GO:0006081//cellular aldehyde metabolic process;GO:0006629//lipid metabolic process;GO:0006631//fatty acid metabolic process;GO:0006714//sesquiterpenoid metabolic process;GO:0007417//central nervous system development;GO:0007422//peripheral nervous system development;GO:0008544//epidermis development;GO:0033306//phytol metabolic process;GO:0046292//…
ENSMUSG00000027999	495	359	452	142	139	145	15.1	10.4	14.82	3.72	3.72	3.9	13.44	3.78	-1.830074999	9.13E-12	1.38E-09	Pla2g12a	phospholipase A2, group XIIA [Source:MGI Symbol;Acc:MGI:1913600]	Metabolism;Environmental Information Processing;Organismal Systems;Organismal Systems;Metabolism;Metabolism;Metabolism;Metabolism;Organismal Systems;Metabolism	Global and overview maps;Signal transduction;Circulatory system;Digestive system;Lipid metabolism;Lipid metabolism;Lipid metabolism;Lipid metabolism;Digestive system;Lipid metabolism	ko01100//Metabolic pathways;ko04014//Ras signaling pathway;ko04270//Vascular smooth muscle contraction;ko04972//Pancreatic secretion;ko00564//Glycerophospholipid metabolism;ko00590//Arachidonic acid metabolism;ko00591//Linoleic acid metabolism;ko00565//Ether lipid metabolism;ko04975//Fat digestion and absorption;ko00592//alpha-Linolenic acid metabolism	K01047;K01047;K01047;K01047;K01047;K01047;K01047;K01047;K01047;K01047	GO:0005576//extracellular region;GO:0005737//cytoplasm	GO:0004623//phospholipase A2 activity;GO:0005509//calcium ion binding;GO:0016787//hydrolase activity;GO:0046872//metal ion binding	GO:0006629//lipid metabolic process;GO:0006644//phospholipid metabolic process;GO:0016042//lipid catabolic process;GO:0050482//arachidonic acid secretion
ENSMUSG00000028327	2408	2745	1786	7070	5950	5278	28.74	33.47	24.15	78.18	68.87	61.42	28.78666667	69.49	1.271404638	1.31E-11	1.97E-09	Stra6l	STRA6-like [Source:MGI Symbol;Acc:MGI:1921402]	-	-	-	-	GO:0005886//plasma membrane;GO:0016020//membrane;GO:0016021//integral component of membrane	GO:0005515//protein binding	GO:0034633//retinol transport;GO:0071939//vitamin A import
ENSMUSG00000039533	99	90	89	382	594	368	1.29	1.2	1.31	4.6	7.49	4.66	1.266666667	5.583333333	2.140089772	2.20E-11	3.26E-09	Mmd2	monocyte to macrophage differentiation-associated 2 [Source:MGI Symbol;Acc:MGI:1922354]	-	-	-	-	GO:0000139//Golgi membrane;GO:0005794//Golgi apparatus;GO:0016020//membrane;GO:0016021//integral component of membrane;GO:0048471//perinuclear region of cytoplasm	GO:0004672//protein kinase activity	GO:0006468//protein phosphorylation;GO:0019835//cytolysis;GO:0032880//regulation of protein localization;GO:0045666//positive regulation of neuron differentiation;GO:0045860//positive regulation of protein kinase activity;GO:0046579//positive regulation of Ras protein signal transduction
ENSMUSG00000028671	103	246	159	1082	966	755	3.11	10.22	5.71	33.26	29.67	22.19	6.346666667	28.37333333	2.160464672	2.46E-11	3.60E-09	Gale	galactose-4-epimerase, UDP [Source:MGI Symbol;Acc:MGI:1921496]	Metabolism;Metabolism;Metabolism	Global and overview maps;Carbohydrate metabolism;Carbohydrate metabolism	ko01100//Metabolic pathways;ko00520//Amino sugar and nucleotide sugar metabolism;ko00052//Galactose metabolism	K01784;K01784;K01784	GO:0005829//cytosol	GO:0003974//UDP-N-acetylglucosamine 4-epimerase activity;GO:0003978//UDP-glucose 4-epimerase activity;GO:0016853//isomerase activity;GO:0042802//identical protein binding;GO:0042803//protein homodimerization activity	GO:0005975//carbohydrate metabolic process;GO:0006012//galactose metabolic process;GO:0019388//galactose catabolic process;GO:0033499//galactose catabolic process via UDP-galactose;GO:0061623//glycolytic process from galactose
ENSMUSG00000031924	3838	2658	2416	12191	10135	8267	38.36	27.17	27.31	112.75	98.19	80.52	30.94666667	97.15333333	1.650479474	2.60E-11	3.73E-09	Cyb5b	cytochrome b5 type B [Source:MGI Symbol;Acc:MGI:1913677]	-	-	-	-	GO:0005739//mitochondrion;GO:0005741//mitochondrial outer membrane;GO:0005743//mitochondrial inner membrane;GO:0016020//membrane;GO:0016021//integral component of membrane;GO:0043231//intracellular membrane-bounded organelle	GO:0008047//enzyme activator activity;GO:0020037//heme binding;GO:0046872//metal ion binding	GO:0043085//positive regulation of catalytic activity;GO:0055114//oxidation-reduction process
ENSMUSG00000025509	6037	8528	7427	1892	2264	2773	138.39	192.24	185.26	39.39	47.52	60.1	171.9633333	49.00333333	-1.811149187	2.62E-11	3.73E-09	Pnpla2	patatin-like phospholipase domain containing 2 [Source:MGI Symbol;Acc:MGI:1914103]	Metabolism;Organismal Systems;Metabolism;Organismal Systems	Global and overview maps;Environmental adaptation;Lipid metabolism;Endocrine system	ko01100//Metabolic pathways;ko04714//Thermogenesis;ko00561//Glycerolipid metabolism;ko04923//Regulation of lipolysis in adipocyte	K16816;K16816;K16816;K16816	GO:0005654//nucleoplasm;GO:0005737//cytoplasm;GO:0005811//lipid particle;GO:0005829//cytosol;GO:0005886//plasma membrane;GO:0016020//membrane;GO:0016021//integral component of membrane	GO:0004806//triglyceride lipase activity;GO:0005515//protein binding;GO:0016787//hydrolase activity	GO:0006629//lipid metabolic process;GO:0010891//negative regulation of sequestering of triglyceride;GO:0010898//positive regulation of triglyceride catabolic process;GO:0016042//lipid catabolic process;GO:0019433//triglyceride catabolic process;GO:0019915//lipid storage;GO:0034389//lipid particle organization;GO:0044242//cellular lipid catabolic process;GO:0055088//lipid homeostasis
ENSMUSG00000050052	398	515	336	188	190	176	7.69	9.23	6.66	3.05	3.23	3.65	7.86	3.31	-1.247698095	2.63E-11	3.73E-09	Tdrp	testis development related protein [Source:MGI Symbol;Acc:MGI:1919398]	-	-	-	-	GO:0005575//cellular_component;GO:0005634//nucleus;GO:0005737//cytoplasm;GO:0005829//cytosol;GO:0043231//intracellular membrane-bounded organelle	GO:0003674//molecular_function	GO:0007283//spermatogenesis;GO:0008150//biological_process
ENSMUSG00000044254	197	90	335	2244	3013	2229	2.41	1.13	4.64	25.44	35.78	26.61	2.726666667	29.27666667	3.424541055	2.68E-11	3.76E-09	Pcsk9	proprotein convertase subtilisin/kexin type 9 [Source:MGI Symbol;Acc:MGI:2140260]	Organismal Systems	Digestive system	ko04979//Cholesterol metabolism	K13050	GO:0005576//extracellular region;GO:0005615//extracellular space;GO:0005737//cytoplasm;GO:0005764//lysosome;GO:0005768//endosome;GO:0005769//early endosome;GO:0005770//late endosome;GO:0005783//endoplasmic reticulum;GO:0005788//endoplasmic reticulum lumen;GO:0005791//rough endoplasmic reticulum;GO:0005794//Golgi apparatus;GO:0005886//plasma membrane;GO:0009986//cell surface;GO:0030134//ER to Golg…	GO:0004252//serine-type endopeptidase activity;GO:0008233//peptidase activity;GO:0008236//serine-type peptidase activity;GO:0016787//hydrolase activity;GO:0019871//sodium channel inhibitor activity;GO:0030169//low-density lipoprotein particle binding;GO:0030547//receptor inhibitor activity;GO:0034185//apolipoprotein binding;GO:0034189//very-low-density lipoprotein particle binding;GO:0034190//apo…	GO:0001822//kidney development;GO:0001889//liver development;GO:0001920//negative regulation of receptor recycling;GO:0002092//positive regulation of receptor internalization;GO:0006508//proteolysis;GO:0006629//lipid metabolic process;GO:0006641//triglyceride metabolic process;GO:0006644//phospholipid metabolic process;GO:0006915//apoptotic process;GO:0007041//lysosomal transport;GO:0008202//ster…
ENSMUSG00000042041	474	1690	363	94	74	134	17.52	63.89	15.18	3.22	2.65	4.83	32.19666667	3.566666667	-3.174263037	4.22E-11	5.86E-09	2010003K11Rik	RIKEN cDNA 2010003K11 gene [Source:MGI Symbol;Acc:MGI:1917111]	-	-	-	-	GO:0005575//cellular_component	GO:0003674//molecular_function	GO:0008150//biological_process
ENSMUSG00000048486	2381	4201	1708	839	534	892	25.89	46.72	21.01	8.44	5.63	9.45	31.20666667	7.84	-1.992928705	5.42E-11	7.43E-09	Fitm2	fat storage-inducing transmembrane protein 2 [Source:MGI Symbol;Acc:MGI:2444508]	-	-	-	-	GO:0005739//mitochondrion;GO:0005783//endoplasmic reticulum;GO:0005789//endoplasmic reticulum membrane;GO:0016020//membrane;GO:0016021//integral component of membrane;GO:0030176//integral component of endoplasmic reticulum membrane	GO:0003674//molecular_function	GO:0007010//cytoskeleton organization;GO:0008654//phospholipid biosynthetic process;GO:0010866//regulation of triglyceride biosynthetic process;GO:0010890//positive regulation of sequestering of triglyceride;GO:0019915//lipid storage;GO:0022604//regulation of cell morphogenesis;GO:0030730//sequestering of triglyceride;GO:0034389//lipid particle organization;GO:0035356//cellular triglyceride homeo…
ENSMUSG00000052392	4536	3174	2537	1610	1558	1304	34.92	22.85	19.95	12.29	10.5	8.84	25.90666667	10.54333333	-1.296992345	5.92E-11	8.04E-09	Acot4	acyl-CoA thioesterase 4 [Source:MGI Symbol;Acc:MGI:2159621]	Metabolism;Metabolism;Metabolism	Global and overview maps;Lipid metabolism;Lipid metabolism	ko01100//Metabolic pathways;ko00062//Fatty acid elongation;ko01040//Biosynthesis of unsaturated fatty acids	K01068;K01068;K01068	GO:0005777//peroxisome	GO:0004778//succinyl-CoA hydrolase activity;GO:0016787//hydrolase activity;GO:0016790//thiolester hydrolase activity;GO:0047617//acyl-CoA hydrolase activity;GO:0052689//carboxylic ester hydrolase activity	GO:0000038//very long-chain fatty acid metabolic process;GO:0001676//long-chain fatty acid metabolic process;GO:0006104//succinyl-CoA metabolic process;GO:0006629//lipid metabolic process;GO:0006631//fatty acid metabolic process;GO:0006637//acyl-CoA metabolic process;GO:0032788//saturated monocarboxylic acid metabolic process;GO:0032789//unsaturated monocarboxylic acid metabolic process;GO:004364…
ENSMUSG00000052562	774	535	332	2052	2005	2015	14.62	10.42	7.18	36.05	36.94	37.25	10.74	36.74666667	1.774619394	6.71E-11	9.03E-09	Slc22a30	solute carrier family 22, member 30 [Source:MGI Symbol;Acc:MGI:2442750]	-	-	-	-	GO:0016020//membrane;GO:0016021//integral component of membrane	GO:0022857//transmembrane transporter activity	GO:0015711//organic anion transport;GO:0055085//transmembrane transport
ENSMUSG00000041939	139	93	264	1462	2057	1423	4.18	2.85	8.75	41.2	61.43	41.73	5.26	48.12	3.193501938	7.62E-11	1.01E-08	Mvk	mevalonate kinase [Source:MGI Symbol;Acc:MGI:107624]	Metabolism;Cellular Processes;Metabolism	Global and overview maps;Transport and catabolism;Metabolism of terpenoids and polyketides	ko01100//Metabolic pathways;ko04146//Peroxisome;ko00900//Terpenoid backbone biosynthesis	K00869;K00869;K00869	GO:0005737//cytoplasm;GO:0005777//peroxisome;GO:0005829//cytosol	GO:0000166//nucleotide binding;GO:0000287//magnesium ion binding;GO:0003729//mRNA binding;GO:0004496//mevalonate kinase activity;GO:0005524//ATP binding;GO:0005534//galactose binding;GO:0016301//kinase activity;GO:0016740//transferase activity;GO:0042802//identical protein binding;GO:0046872//metal ion binding;GO:1990825//sequence-specific mRNA binding	GO:0006629//lipid metabolic process;GO:0006694//steroid biosynthetic process;GO:0006695//cholesterol biosynthetic process;GO:0008202//steroid metabolic process;GO:0008203//cholesterol metabolic process;GO:0008299//isoprenoid biosynthetic process;GO:0016126//sterol biosynthetic process;GO:0016310//phosphorylation;GO:0017148//negative regulation of translation;GO:0019287//isopentenyl diphosphate bi…
ENSMUSG00000063412	44	51	49	6	0	3	2.59	3.06	3.24	0.3	0	0.17	2.963333333	0.156666667	-4.241450757	8.24E-11	1.08E-08	Gm10131	predicted pseudogene 10131 [Source:MGI Symbol;Acc:MGI:3704308]	-	-	-	-	GO:0016020//membrane;GO:0030496//midbody;GO:0034709//methylosome	GO:0008327//methyl-CpG binding	GO:0001649//osteoblast differentiation;GO:0006221//pyrimidine nucleotide biosynthetic process;GO:0007049//cell cycle;GO:0045747//positive regulation of Notch signaling pathway
ENSMUSG00000034708	9326	10917	9714	4821	5020	4033	175.73	208.69	205.29	83.31	90.44	72.98	196.57	82.24333333	-1.257072515	8.70E-11	1.13E-08	Grn	granulin [Source:MGI Symbol;Acc:MGI:95832]	-	-	-	-	GO:0005576//extracellular region;GO:0005615//extracellular space;GO:0005764//lysosome;GO:0005765//lysosomal membrane;GO:0005768//endosome;GO:0005770//late endosome;GO:0005783//endoplasmic reticulum;GO:0005794//Golgi apparatus;GO:0005886//plasma membrane;GO:0016020//membrane	GO:0051087//chaperone binding	GO:0007041//lysosomal transport;GO:0007042//lysosomal lumen acidification;GO:0030335//positive regulation of cell migration;GO:0043524//negative regulation of neuron apoptotic process;GO:0050679//positive regulation of epithelial cell proliferation;GO:0050821//protein stabilization;GO:0060266//negative regulation of respiratory burst involved in inflammatory response;GO:1902564//negative regulati…
ENSMUSG00000078817	1167	2341	745	161	148	355	7.27	14.91	5.25	0.93	0.89	2.15	9.143333333	1.323333333	-2.78854371	9.52E-11	1.23E-08	Nlrp12	NLR family, pyrin domain containing 12 [Source:MGI Symbol;Acc:MGI:2676630]	Organismal Systems	Immune system	ko04621//NOD-like receptor signaling pathway	K20865	GO:0005737//cytoplasm	GO:0000166//nucleotide binding;GO:0005515//protein binding;GO:0005524//ATP binding	GO:0009968//negative regulation of signal transduction;GO:0031953//negative regulation of protein autophosphorylation;GO:0032088//negative regulation of NF-kappaB transcription factor activity;GO:0036336//dendritic cell migration;GO:0043122//regulation of I-kappaB kinase/NF-kappaB signaling;GO:0043124//negative regulation of I-kappaB kinase/NF-kappaB signaling;GO:0043281//regulation of cysteine-t…
ENSMUSG00000021069	5226	4819	4501	14170	13522	14478	79.79	75.25	77.73	200.18	200.12	215.42	77.59	205.24	1.403369299	1.24E-10	1.58E-08	Pygl	liver glycogen phosphorylase [Source:MGI Symbol;Acc:MGI:97829]	Metabolism;Cellular Processes;Organismal Systems;Human Diseases;Organismal Systems;Metabolism	Global and overview maps;Cell growth and death;Endocrine system;Endocrine and metabolic diseases;Endocrine system;Carbohydrate metabolism	ko01100//Metabolic pathways;ko04217//Necroptosis;ko04910//Insulin signaling pathway;ko04931//Insulin resistance;ko04922//Glucagon signaling pathway;ko00500//Starch and sucrose metabolism	K00688;K00688;K00688;K00688;K00688;K00688	GO:0005737//cytoplasm	GO:0000166//nucleotide binding;GO:0002060//purine nucleobase binding;GO:0003824//catalytic activity;GO:0004645//phosphorylase activity;GO:0005515//protein binding;GO:0005524//ATP binding;GO:0008144//drug binding;GO:0008184//glycogen phosphorylase activity;GO:0016208//AMP binding;GO:0016740//transferase activity;GO:0016757//transferase activity, transferring glycosyl groups;GO:0019842//vitamin bin…	GO:0005975//carbohydrate metabolic process;GO:0005977//glycogen metabolic process;GO:0005980//glycogen catabolic process;GO:0006015//5-phosphoribose 1-diphosphate biosynthetic process;GO:0008152//metabolic process;GO:0009617//response to bacterium;GO:0042593//glucose homeostasis;GO:0070266//necroptotic process
ENSMUSG00000028383	3066	4991	1809	1093	947	1092	57.93	97.33	33.89	18.15	16.92	17.58	63.05	17.55	-1.84502534	1.30E-10	1.64E-08	Hsdl2	hydroxysteroid dehydrogenase like 2 [Source:MGI Symbol;Acc:MGI:1919729]	-	-	-	-	GO:0005739//mitochondrion;GO:0005777//peroxisome	GO:0003674//molecular_function;GO:0016491//oxidoreductase activity	GO:0008150//biological_process;GO:0055114//oxidation-reduction process
ENSMUSG00000033917	1657	2118	1504	797	796	886	46.64	60.89	47.05	20.38	21.44	25.32	51.52666667	22.38	-1.203109229	1.45E-10	1.82E-08	Gde1	glycerophosphodiester phosphodiesterase 1 [Source:MGI Symbol;Acc:MGI:1891827]	-	-	-	-	GO:0005886//plasma membrane;GO:0005887//integral component of plasma membrane;GO:0016020//membrane;GO:0016021//integral component of membrane;GO:0030659//cytoplasmic vesicle membrane;GO:0031410//cytoplasmic vesicle	GO:0004622//lysophospholipase activity;GO:0008081//phosphoric diester hydrolase activity;GO:0008889//glycerophosphodiester phosphodiesterase activity;GO:0016787//hydrolase activity;GO:0046872//metal ion binding;GO:0047395//glycerophosphoinositol glycerophosphodiesterase activity	GO:0006629//lipid metabolic process;GO:0006644//phospholipid metabolic process;GO:0007186//G-protein coupled receptor signaling pathway;GO:0070291//N-acylethanolamine metabolic process
ENSMUSG00000053964	133	137	95	13	22	36	4.47	4.77	3.8	0.43	0.72	1.09	4.346666667	0.746666667	-2.541373232	1.70E-10	2.11E-08	Lgals4	lectin, galactose binding, soluble 4 [Source:MGI Symbol;Acc:MGI:107536]	-	-	-	-	GO:0005615//extracellular space	GO:0005515//protein binding;GO:0016936//galactoside binding;GO:0030246//carbohydrate binding	-
ENSMUSG00000072964	105	141	61	10	19	24	1.63	3.01	1.4	0.14	0.41	0.36	2.013333333	0.303333333	-2.730610099	1.80E-10	2.21E-08	Bhlhb9	basic helix-loop-helix domain containing, class B9 [Source:MGI Symbol;Acc:MGI:1917487]	-	-	-	-	GO:0005634//nucleus;GO:0005654//nucleoplasm;GO:0005737//cytoplasm;GO:0005829//cytosol	GO:0042803//protein homodimerization activity	GO:0007611//learning or memory;GO:0043524//negative regulation of neuron apoptotic process;GO:0050769//positive regulation of neurogenesis;GO:0051965//positive regulation of synapse assembly;GO:0061003//positive regulation of dendritic spine morphogenesis
ENSMUSG00000051452	35	41	32	310	229	121	1.22	1.46	1.26	9.99	7.73	4.11	1.313333333	7.276666667	2.470044596	2.30E-10	2.77E-08	Gm11437	predicted gene 11437 [Source:MGI Symbol;Acc:MGI:3650287]	-	-	-	-	GO:0005575//cellular_component;GO:0016020//membrane;GO:0016021//integral component of membrane	GO:0003674//molecular_function	GO:0008150//biological_process
ENSMUSG00000033295	4196	3241	2161	10228	9199	8702	23.67	18.72	16	54.16	51.69	49.12	19.46333333	51.65666667	1.408195741	2.77E-10	3.32E-08	Ptprf	protein tyrosine phosphatase, receptor type, F [Source:MGI Symbol;Acc:MGI:102695]	Environmental Information Processing;Organismal Systems;Human Diseases;Cellular Processes	Signaling molecules and interaction;Endocrine system;Endocrine and metabolic diseases;Cellular community - eukaryotes	ko04514//Cell adhesion molecules (CAMs);ko04910//Insulin signaling pathway;ko04931//Insulin resistance;ko04520//Adherens junction	K05695;K05695;K05695;K05695	GO:0005768//endosome;GO:0005886//plasma membrane;GO:0016020//membrane;GO:0016021//integral component of membrane;GO:0030426//growth cone;GO:0043005//neuron projection;GO:0043025//neuronal cell body;GO:0043231//intracellular membrane-bounded organelle;GO:0060076//excitatory synapse	GO:0004721//phosphoprotein phosphatase activity;GO:0004725//protein tyrosine phosphatase activity;GO:0005001//transmembrane receptor protein tyrosine phosphatase activity;GO:0005158//insulin receptor binding;GO:0005515//protein binding;GO:0008201//heparin binding;GO:0016787//hydrolase activity;GO:0016791//phosphatase activity;GO:0030971//receptor tyrosine kinase binding;GO:0035373//chondroitin su…	GO:0001960//negative regulation of cytokine-mediated signaling pathway;GO:0006470//protein dephosphorylation;GO:0007155//cell adhesion;GO:0007156//homophilic cell adhesion via plasma membrane adhesion molecules;GO:0007399//nervous system development;GO:0008285//negative regulation of cell proliferation;GO:0010975//regulation of neuron projection development;GO:0016311//dephosphorylation;GO:001647…
ENSMUSG00000105096	53	28	39	242	479	199	0.64	0.35	0.54	2.74	5.68	2.38	0.51	3.6	2.819427754	3.37E-10	3.99E-08	Gbp10	guanylate-binding protein 10 [Source:MGI Symbol;Acc:MGI:4359647]	-	-	-	-	GO:0020005//symbiont-containing vacuole membrane;GO:0031410//cytoplasmic vesicle	GO:0000166//nucleotide binding;GO:0003924//GTPase activity;GO:0005525//GTP binding	GO:0042832//defense response to protozoan;GO:0050830//defense response to Gram-positive bacterium;GO:0071222//cellular response to lipopolysaccharide;GO:0071346//cellular response to interferon-gamma
ENSMUSG00000048218	404	340	255	173	154	125	6.18	5.33	4.41	2.45	2.29	1.86	5.306666667	2.2	-1.270302406	3.60E-10	4.22E-08	Amigo2	adhesion molecule with Ig like domain 2 [Source:MGI Symbol;Acc:MGI:2145995]	-	-	-	-	GO:0005634//nucleus;GO:0005886//plasma membrane;GO:0016020//membrane;GO:0016021//integral component of membrane	GO:0003674//molecular_function;GO:0005515//protein binding	GO:0007155//cell adhesion;GO:0007156//homophilic cell adhesion via plasma membrane adhesion molecules;GO:0007157//heterophilic cell-cell adhesion via plasma membrane cell adhesion molecules;GO:0007420//brain development;GO:0043066//negative regulation of apoptotic process;GO:0043069//negative regulation of programmed cell death;GO:0043524//negative regulation of neuron apoptotic process;GO:005196…
ENSMUSG00000022463	1173	1298	1100	3494	3779	2997	14.94	12.98	16.36	36.55	38.06	29.44	14.76	34.68333333	1.232549838	3.96E-10	4.61E-08	Srebf2	sterol regulatory element binding factor 2 [Source:MGI Symbol;Acc:MGI:107585]	-	-	-	-	GO:0000139//Golgi membrane;GO:0005634//nucleus;GO:0005654//nucleoplasm;GO:0005737//cytoplasm;GO:0005739//mitochondrion;GO:0005783//endoplasmic reticulum;GO:0005789//endoplasmic reticulum membrane;GO:0005794//Golgi apparatus;GO:0012507//ER to Golgi transport vesicle membrane;GO:0016020//membrane;GO:0016021//integral component of membrane;GO:0030425//dendrite;GO:0031410//cytoplasmic vesicle;GO:0032…	GO:0000978//RNA polymerase II core promoter proximal region sequence-specific DNA binding;GO:0001227//transcriptional repressor activity, RNA polymerase II transcription regulatory region sequence-specific binding;GO:0003677//DNA binding;GO:0003682//chromatin binding;GO:0003700//transcription factor activity, sequence-specific DNA binding;GO:0005515//protein binding;GO:0008022//protein C-terminus…	GO:0000122//negative regulation of transcription from RNA polymerase II promoter;GO:0006355//regulation of transcription, DNA-templated;GO:0006629//lipid metabolic process;GO:0008202//steroid metabolic process;GO:0008203//cholesterol metabolic process;GO:0009267//cellular response to starvation;GO:0009725//response to hormone;GO:0010886//positive regulation of cholesterol storage;GO:0033993//resp…
ENSMUSG00000031775	650	788	722	374	262	272	18.37	22.04	21.71	9.38	7.06	6.54	20.70666667	7.66	-1.434679032	4.17E-10	4.81E-08	Pllp	plasma membrane proteolipid [Source:MGI Symbol;Acc:MGI:1915051]	-	-	-	-	GO:0016020//membrane;GO:0016021//integral component of membrane;GO:0043218//compact myelin;GO:0045121//membrane raft	GO:0019911//structural constituent of myelin sheath	GO:0006811//ion transport;GO:0009611//response to wounding;GO:0042552//myelination
ENSMUSG00000023232	501	753	513	257	244	255	11.65	17.94	13.33	5.65	5.52	5.75	14.30666667	5.64	-1.342920508	4.26E-10	4.87E-08	Serinc2	serine incorporator 2 [Source:MGI Symbol;Acc:MGI:1919132]	-	-	-	-	GO:0016020//membrane;GO:0016021//integral component of membrane	-	GO:0006658//phosphatidylserine metabolic process;GO:0006665//sphingolipid metabolic process;GO:1904219//positive regulation of CDP-diacylglycerol-serine O-phosphatidyltransferase activity;GO:1904222//positive regulation of serine C-palmitoyltransferase activity
ENSMUSG00000025464	337	246	339	1279	1372	1138	9.02	8.48	11.22	38.59	39.72	32.78	9.573333333	37.03	1.951601301	4.54E-10	5.15E-08	Paox	polyamine oxidase (exo-N4-amino) [Source:MGI Symbol;Acc:MGI:1916983]	Cellular Processes	Transport and catabolism	ko04146//Peroxisome	K00308	GO:0005737//cytoplasm;GO:0005777//peroxisome;GO:0005782//peroxisomal matrix	GO:0016491//oxidoreductase activity;GO:0046592//polyamine oxidase activity;GO:0052899//N(1),N(12)-diacetylspermine:oxygen oxidoreductase (3-acetamidopropanal-forming) activity;GO:0052901//spermine:oxygen oxidoreductase (spermidine-forming) activity;GO:0052902//spermidine:oxygen oxidoreductase (3-aminopropanal-forming) activity;GO:0052903//N1-acetylspermine:oxygen oxidoreductase (3-acetamidopropan…	GO:0006598//polyamine catabolic process;GO:0008215//spermine metabolic process;GO:0009446//putrescine biosynthetic process;GO:0009447//putrescine catabolic process;GO:0046203//spermidine catabolic process;GO:0046208//spermine catabolic process;GO:0055114//oxidation-reduction process;GO:1901307//positive regulation of spermidine biosynthetic process
ENSMUSG00000034591	119	102	38	725	403	347	1.17	0.95	0.39	6.32	3.66	3.08	0.836666667	4.353333333	2.379395628	4.98E-10	5.60E-08	Slc41a2	solute carrier family 41, member 2 [Source:MGI Symbol;Acc:MGI:2442940]	-	-	-	-	GO:0005886//plasma membrane;GO:0016020//membrane;GO:0016021//integral component of membrane	GO:0008324//cation transmembrane transporter activity;GO:0072509//divalent inorganic cation transmembrane transporter activity	GO:0006811//ion transport;GO:0006812//cation transport;GO:0070838//divalent metal ion transport;GO:0098655//cation transmembrane transport
ENSMUSG00000020538	1167	796	2132	18554	12535	7932	13.42	9.12	25.98	202.95	142.26	91.47	16.17333333	145.56	3.169925001	5.34E-10	5.95E-08	Srebf1	sterol regulatory element binding transcription factor 1 [Source:MGI Symbol;Acc:MGI:107606]	Human Diseases;Organismal Systems;Environmental Information Processing;Human Diseases	Endocrine and metabolic diseases;Endocrine system;Signal transduction;Endocrine and metabolic diseases	ko04932//Non-alcoholic fatty liver disease (NAFLD);ko04910//Insulin signaling pathway;ko04152//AMPK signaling pathway;ko04931//Insulin resistance	K07197;K07197;K07197;K07197	GO:0000139//Golgi membrane;GO:0005634//nucleus;GO:0005654//nucleoplasm;GO:0005737//cytoplasm;GO:0005783//endoplasmic reticulum;GO:0005789//endoplasmic reticulum membrane;GO:0005794//Golgi apparatus;GO:0012507//ER to Golgi transport vesicle membrane;GO:0016020//membrane;GO:0016021//integral component of membrane;GO:0031410//cytoplasmic vesicle;GO:0032991//macromolecular complex;GO:0043231//intrace…	GO:0000977//RNA polymerase II regulatory region sequence-specific DNA binding;GO:0000978//RNA polymerase II core promoter proximal region sequence-specific DNA binding;GO:0000981//RNA polymerase II transcription factor activity, sequence-specific DNA binding;GO:0001228//transcriptional activator activity, RNA polymerase II transcription regulatory region sequence-specific binding;GO:0003677//DNA …	GO:0000122//negative regulation of transcription from RNA polymerase II promoter;GO:0003062//regulation of heart rate by chemical signal;GO:0006355//regulation of transcription, DNA-templated;GO:0006629//lipid metabolic process;GO:0007568//aging;GO:0007623//circadian rhythm;GO:0008202//steroid metabolic process;GO:0008203//cholesterol metabolic process;GO:0008286//insulin receptor signaling pathw…
ENSMUSG00000021417	7413	6967	7016	2392	2263	3361	254.69	238.33	261.72	75.87	74.25	110.62	251.58	86.91333333	-1.533367814	6.95E-10	7.68E-08	Eci2	enoyl-Coenzyme A delta isomerase 2 [Source:MGI Symbol;Acc:MGI:1346064]	Cellular Processes;Metabolism	Transport and catabolism;Lipid metabolism	ko04146//Peroxisome;ko00071//Fatty acid degradation	K13239;K13239	GO:0005654//nucleoplasm;GO:0005739//mitochondrion;GO:0005777//peroxisome;GO:0005782//peroxisomal matrix;GO:0043231//intracellular membrane-bounded organelle	GO:0000062//fatty-acyl-CoA binding;GO:0003824//catalytic activity;GO:0004165//dodecenoyl-CoA delta-isomerase activity;GO:0016853//isomerase activity;GO:0016863//intramolecular oxidoreductase activity, transposing C=C bonds	GO:0006635//fatty acid beta-oxidation;GO:0009062//fatty acid catabolic process
ENSMUSG00000039886	2785	4310	3333	1531	1601	1205	77.05	121.97	104.31	39.2	43.48	32.49	101.11	38.39	-1.397123225	9.30E-10	1.01E-07	Tmem120a	transmembrane protein 120A [Source:MGI Symbol;Acc:MGI:2686991]	-	-	-	-	GO:0005634//nucleus;GO:0005637//nuclear inner membrane;GO:0016020//membrane;GO:0016021//integral component of membrane	GO:0003674//molecular_function	GO:0045444//fat cell differentiation;GO:0051260//protein homooligomerization;GO:0051291//protein heterooligomerization
ENSMUSG00000022769	355	356	354	1213	1148	949	13.82	14.18	15.59	43.7	43.33	36	14.53	41.01	1.496941041	1.03E-09	1.11E-07	Sdf2l1	stromal cell-derived factor 2-like 1 [Source:MGI Symbol;Acc:MGI:2149842]	-	-	-	-	GO:0005783//endoplasmic reticulum;GO:0005788//endoplasmic reticulum lumen;GO:0005789//endoplasmic reticulum membrane;GO:0016020//membrane;GO:0034663//endoplasmic reticulum chaperone complex	GO:0004169//dolichyl-phosphate-mannose-protein mannosyltransferase activity;GO:0051087//chaperone binding;GO:0051117//ATPase binding;GO:0051787//misfolded protein binding	GO:0034976//response to endoplasmic reticulum stress;GO:0035269//protein O-linked mannosylation;GO:0042981//regulation of apoptotic process;GO:0071218//cellular response to misfolded protein;GO:0071712//ER-associated misfolded protein catabolic process
ENSMUSG00000038751	2	1	0	71	72	42	0.02	0.01	0	0.77	0.82	0.48	0.01	0.69	6.108524457	1.09E-09	1.17E-07	Ptk6	PTK6 protein tyrosine kinase 6 [Source:MGI Symbol;Acc:MGI:99683]	-	-	-	-	GO:0001726//ruffle;GO:0005634//nucleus;GO:0005654//nucleoplasm;GO:0005737//cytoplasm;GO:0005829//cytosol;GO:0005886//plasma membrane;GO:0016020//membrane;GO:0016604//nuclear body;GO:0031234//extrinsic component of cytoplasmic side of plasma membrane;GO:0042995//cell projection	GO:0000166//nucleotide binding;GO:0004672//protein kinase activity;GO:0004713//protein tyrosine kinase activity;GO:0004715//non-membrane spanning protein tyrosine kinase activity;GO:0005102//receptor binding;GO:0005515//protein binding;GO:0005524//ATP binding;GO:0016301//kinase activity;GO:0016740//transferase activity;GO:0042802//identical protein binding	GO:0006468//protein phosphorylation;GO:0007169//transmembrane receptor protein tyrosine kinase signaling pathway;GO:0007260//tyrosine phosphorylation of STAT protein;GO:0010976//positive regulation of neuron projection development;GO:0016310//phosphorylation;GO:0016477//cell migration;GO:0030154//cell differentiation;GO:0038083//peptidyl-tyrosine autophosphorylation;GO:0042127//regulation of cell…
ENSMUSG00000030643	729	1076	607	79	99	251	19.96	30.88	20.03	1.74	2.63	6.81	23.62333333	3.726666667	-2.664254861	1.21E-09	1.29E-07	Rab30	RAB30, member RAS oncogene family [Source:MGI Symbol;Acc:MGI:1923235]	-	-	-	-	GO:0005737//cytoplasm;GO:0005794//Golgi apparatus;GO:0005801//cis-Golgi network;GO:0005802//trans-Golgi network;GO:0016020//membrane;GO:0031985//Golgi cisterna;GO:0043231//intracellular membrane-bounded organelle	GO:0000166//nucleotide binding;GO:0003924//GTPase activity;GO:0005525//GTP binding	GO:0006886//intracellular protein transport;GO:0007030//Golgi organization;GO:0032482//Rab protein signal transduction
ENSMUSG00000031545	6980	8204	5876	3552	3765	3915	72.43	91.74	56.19	32.53	35.75	38.64	73.45333333	35.64	-1.043330625	1.61E-09	1.69E-07	Gpat4	glycerol-3-phosphate acyltransferase 4 [Source:MGI Symbol;Acc:MGI:2142716]	Metabolism;Metabolism;Metabolism	Global and overview maps;Lipid metabolism;Lipid metabolism	ko01100//Metabolic pathways;ko00564//Glycerophospholipid metabolism;ko00561//Glycerolipid metabolism	K13506;K13506;K13506	GO:0005783//endoplasmic reticulum;GO:0005789//endoplasmic reticulum membrane;GO:0016020//membrane;GO:0016021//integral component of membrane;GO:0030176//integral component of endoplasmic reticulum membrane	GO:0004366//glycerol-3-phosphate O-acyltransferase activity;GO:0016740//transferase activity;GO:0016746//transferase activity, transferring acyl groups	GO:0002071//glandular epithelial cell maturation;GO:0006629//lipid metabolic process;GO:0006631//fatty acid metabolic process;GO:0006637//acyl-CoA metabolic process;GO:0006641//triglyceride metabolic process;GO:0006656//phosphatidylcholine biosynthetic process;GO:0007595//lactation;GO:0008610//lipid biosynthetic process;GO:0008654//phospholipid biosynthetic process;GO:0016024//CDP-diacylglycerol …
ENSMUSG00000024222	3330	3088	1479	709	760	1082	44.65	42.84	20.76	9.04	9.92	14.21	36.08333333	11.05666667	-1.706416108	1.63E-09	1.70E-07	Fkbp5	FK506 binding protein 5 [Source:MGI Symbol;Acc:MGI:104670]	Organismal Systems	Endocrine system	ko04915//Estrogen signaling pathway	K09571	GO:0005634//nucleus;GO:0005654//nucleoplasm;GO:0005737//cytoplasm;GO:0005829//cytosol	GO:0003755//peptidyl-prolyl cis-trans isomerase activity;GO:0005515//protein binding;GO:0005528//FK506 binding;GO:0016853//isomerase activity;GO:0031072//heat shock protein binding	GO:0000413//protein peptidyl-prolyl isomerization;GO:0009617//response to bacterium;GO:0061077//chaperone-mediated protein folding
ENSMUSG00000024131	568	532	344	1470	1440	1073	10.79	10.34	7.39	25.83	26.51	19.87	9.506666667	24.07	1.340224661	1.78E-09	1.84E-07	Slc3a1	solute carrier family 3, member 1 [Source:MGI Symbol;Acc:MGI:1195264]	Organismal Systems	Digestive system	ko04974//Protein digestion and absorption	K14210	GO:0005743//mitochondrial inner membrane;GO:0005774//vacuolar membrane;GO:0005886//plasma membrane;GO:0005887//integral component of plasma membrane;GO:0016020//membrane;GO:0016021//integral component of membrane;GO:0031526//brush border membrane	GO:0003824//catalytic activity;GO:0005515//protein binding;GO:0046982//protein heterodimerization activity	GO:0005975//carbohydrate metabolic process;GO:0006865//amino acid transport
ENSMUSG00000110344	250	223	246	52	70	92	5.32	4.84	5.91	1.03	1.44	1.9	5.356666667	1.456666667	-1.878664744	2.13E-09	2.19E-07	Gm45716	predicted gene 45716 [Source:MGI Symbol;Acc:MGI:5804831]	-	-	-	-	GO:0016020//membrane;GO:0016021//integral component of membrane	-	-
ENSMUSG00000009633	5292	5784	2964	1791	471	953	262.06	292.98	166.03	82.08	22.61	45.99	240.3566667	50.22666667	-2.258651382	2.49E-09	2.54E-07	G0s2	G0/G1 switch gene 2 [Source:MGI Symbol;Acc:MGI:1316737]	-	-	-	-	GO:0005739//mitochondrion;GO:0016020//membrane;GO:0016021//integral component of membrane	-	GO:0006915//apoptotic process;GO:0097191//extrinsic apoptotic signaling pathway;GO:2001238//positive regulation of extrinsic apoptotic signaling pathway
ENSMUSG00000032602	4474	4562	4210	1877	1564	2284	108.23	112.88	115.2	42.02	36.68	53.85	112.1033333	44.18333333	-1.343255007	2.73E-09	2.76E-07	Slc25a20	solute carrier family 25 (mitochondrial carnitine/acylcarnitine translocase), member 20 [Source:MGI Symbol;Acc:MGI:1928738]	Organismal Systems	Environmental adaptation	ko04714//Thermogenesis	K15109	GO:0005739//mitochondrion;GO:0005743//mitochondrial inner membrane;GO:0005829//cytosol;GO:0016020//membrane;GO:0016021//integral component of membrane	GO:0015227//acyl carnitine transmembrane transporter activity	GO:0001701//in utero embryonic development;GO:1902603//carnitine transmembrane transport;GO:1902616//acyl carnitine transmembrane transport
ENSMUSG00000028494	18675	46282	20823	9681	7414	9145	439.97	1102.04	542.49	218.38	166.06	209.42	694.8333333	197.9533333	-1.811506605	2.98E-09	2.99E-07	Plin2	perilipin 2 [Source:MGI Symbol;Acc:MGI:87920]	Organismal Systems	Endocrine system	ko03320//PPAR signaling pathway	K17284	GO:0005634//nucleus;GO:0005737//cytoplasm;GO:0005811//lipid particle;GO:0005829//cytosol;GO:0005886//plasma membrane;GO:0016020//membrane	GO:0005515//protein binding	GO:0014070//response to organic cyclic compound;GO:0015909//long-chain fatty acid transport;GO:0019915//lipid storage;GO:0042493//response to drug
ENSMUSG00000063229	27260	36015	29010	15070	15402	15271	742.49	1009.18	892.25	380.86	407.36	404.47	881.3066667	397.5633333	-1.148459413	3.05E-09	3.03E-07	Ldha	lactate dehydrogenase A [Source:MGI Symbol;Acc:MGI:96759]	Metabolism;Environmental Information Processing;Organismal Systems;Metabolism;Human Diseases;Metabolism;Metabolism;Metabolism	Global and overview maps;Signal transduction;Endocrine system;Carbohydrate metabolism;Cancers;Amino acid metabolism;Carbohydrate metabolism;Carbohydrate metabolism	ko01100//Metabolic pathways;ko04066//HIF-1 signaling pathway;ko04922//Glucagon signaling pathway;ko00010//Glycolysis / Gluconeogenesis;ko05230//Central carbon metabolism in cancer;ko00270//Cysteine and methionine metabolism;ko00620//Pyruvate metabolism;ko00640//Propanoate metabolism	K00016;K00016;K00016;K00016;K00016;K00016;K00016;K00016	GO:0005737//cytoplasm;GO:0005739//mitochondrion;GO:0005829//cytosol;GO:0035686//sperm fibrous sheath	GO:0003824//catalytic activity;GO:0004457//lactate dehydrogenase activity;GO:0004459//L-lactate dehydrogenase activity;GO:0005515//protein binding;GO:0016491//oxidoreductase activity;GO:0016616//oxidoreductase activity, acting on the CH-OH group of donors, NAD or NADP as acceptor;GO:0019900//kinase binding;GO:0042802//identical protein binding;GO:0051287//NAD binding	GO:0001666//response to hypoxia;GO:0005975//carbohydrate metabolic process;GO:0006089//lactate metabolic process;GO:0007584//response to nutrient;GO:0009749//response to glucose;GO:0014070//response to organic cyclic compound;GO:0019244//lactate biosynthetic process from pyruvate;GO:0019661//glucose catabolic process to lactate via pyruvate;GO:0019674//NAD metabolic process;GO:0019752//carboxylic…
ENSMUSG00000021198	38	65	127	4	2	10	0.21	0.37	0.8	0.02	0.01	0.05	0.46	0.026666667	-4.108524457	3.14E-09	3.10E-07	Unc79	unc-79 homolog [Source:MGI Symbol;Acc:MGI:2684729]	-	-	-	-	GO:0005575//cellular_component;GO:0016020//membrane;GO:0016021//integral component of membrane	GO:0005515//protein binding	GO:0030534//adult behavior;GO:0035264//multicellular organism growth;GO:0048149//behavioral response to ethanol
ENSMUSG00000026848	883	1082	643	485	405	466	13.51	17.36	11.37	6.9	6.26	7.26	14.08	6.806666667	-1.048626968	3.57E-09	3.50E-07	Tor1b	torsin family 1, member B [Source:MGI Symbol;Acc:MGI:1353605]	-	-	-	-	GO:0005634//nucleus;GO:0005635//nuclear envelope;GO:0005737//cytoplasm;GO:0005783//endoplasmic reticulum;GO:0005788//endoplasmic reticulum lumen;GO:0016020//membrane;GO:0031965//nuclear membrane	GO:0000166//nucleotide binding;GO:0005515//protein binding;GO:0005524//ATP binding;GO:0016787//hydrolase activity;GO:0016887//ATPase activity;GO:0019894//kinesin binding;GO:0042802//identical protein binding	GO:0007029//endoplasmic reticulum organization;GO:0034504//protein localization to nucleus;GO:0051085//chaperone mediated protein folding requiring cofactor;GO:0071763//nuclear membrane organization
ENSMUSG00000024165	299	332	170	842	728	679	4.83	5.48	3.1	12.62	11.39	10.68	4.47	11.56333333	1.371210603	3.63E-09	3.53E-07	Jpt2	Jupiter microtubule associated homolog 2 [Source:MGI Symbol;Acc:MGI:1196260]	-	-	-	-	GO:0005634//nucleus;GO:0005737//cytoplasm;GO:0005829//cytosol;GO:0005886//plasma membrane	-	-
ENSMUSG00000026489	4795	7194	6786	26509	26368	19293	137.83	237.9	181.39	785.89	703.87	590.69	185.7066667	693.4833333	1.900835603	4.68E-09	4.52E-07	Coq8a	coenzyme Q8A [Source:MGI Symbol;Acc:MGI:1914676]	-	-	-	-	GO:0005739//mitochondrion;GO:0016020//membrane;GO:0016021//integral component of membrane;GO:0031314//extrinsic component of mitochondrial inner membrane	GO:0000166//nucleotide binding;GO:0005524//ATP binding;GO:0016301//kinase activity;GO:0016740//transferase activity;GO:0043531//ADP binding	GO:0006468//protein phosphorylation;GO:0006744//ubiquinone biosynthetic process;GO:0016310//phosphorylation
ENSMUSG00000039934	186	114	196	884	831	622	2.62	1.45	3.1	9.75	9.99	7.78	2.39	9.173333333	1.940435446	5.75E-09	5.50E-07	Gsap	gamma-secretase activating protein [Source:MGI Symbol;Acc:MGI:2442259]	-	-	-	-	GO:0005794//Golgi apparatus;GO:0005802//trans-Golgi network	GO:0001540//beta-amyloid binding	GO:0030162//regulation of proteolysis;GO:1902004//positive regulation of beta-amyloid formation
ENSMUSG00000041653	0	1	1	66	97	47	0	0.03	0.04	2.01	3.09	1.5	0.023333333	2.2	6.558967292	5.78E-09	5.50E-07	Pnpla3	patatin-like phospholipase domain containing 3 [Source:MGI Symbol;Acc:MGI:2151796]	Metabolism;Metabolism	Global and overview maps;Lipid metabolism	ko01100//Metabolic pathways;ko00561//Glycerolipid metabolism	K13534;K13534	GO:0005811//lipid particle;GO:0016020//membrane;GO:0016021//integral component of membrane	GO:0003841//1-acylglycerol-3-phosphate O-acyltransferase activity;GO:0004623//phospholipase A2 activity;GO:0004806//triglyceride lipase activity;GO:0016787//hydrolase activity;GO:0035727//lysophosphatidic acid binding;GO:0036042//long-chain fatty acyl-CoA binding;GO:0042171//lysophosphatidic acid acyltransferase activity;GO:0051264//mono-olein transacylation activity;GO:0051265//diolein transacyl…	GO:0001676//long-chain fatty acid metabolic process;GO:0006629//lipid metabolic process;GO:0006650//glycerophospholipid metabolic process;GO:0006654//phosphatidic acid biosynthetic process;GO:0016042//lipid catabolic process;GO:0019432//triglyceride biosynthetic process;GO:0019433//triglyceride catabolic process;GO:0034389//lipid particle organization;GO:0036153//triglyceride acyl-chain remodeling
ENSMUSG00000022040	26189	27948	24846	13544	10777	14379	555.12	605.98	595.72	265.67	221.47	297.04	585.6066667	261.3933333	-1.163709631	6.13E-09	5.79E-07	Ephx2	epoxide hydrolase 2, cytoplasmic [Source:MGI Symbol;Acc:MGI:99500]	Metabolism;Metabolism;Cellular Processes	Global and overview maps;Lipid metabolism;Transport and catabolism	ko01100//Metabolic pathways;ko00590//Arachidonic acid metabolism;ko04146//Peroxisome	K08726;K08726;K08726	GO:0005737//cytoplasm;GO:0005777//peroxisome;GO:0005829//cytosol	GO:0000287//magnesium ion binding;GO:0003824//catalytic activity;GO:0004301//epoxide hydrolase activity;GO:0015643//toxic substance binding;GO:0016787//hydrolase activity;GO:0016791//phosphatase activity;GO:0033885//10-hydroxy-9-(phosphonooxy)octadecanoate phosphatase activity;GO:0042577//lipid phosphatase activity;GO:0042803//protein homodimerization activity;GO:0046872//metal ion binding	GO:0002539//prostaglandin production involved in inflammatory response;GO:0006629//lipid metabolic process;GO:0006954//inflammatory response;GO:0008152//metabolic process;GO:0009636//response to toxic substance;GO:0010628//positive regulation of gene expression;GO:0016311//dephosphorylation;GO:0019233//sensory perception of pain;GO:0019439//aromatic compound catabolic process;GO:0042632//choleste…
ENSMUSG00000026849	1397	1763	1470	834	785	767	43.01	55.52	51.19	23.76	23.43	23.01	49.90666667	23.4	-1.092724018	6.97E-09	6.50E-07	Tor1a	torsin family 1, member A (torsin A) [Source:MGI Symbol;Acc:MGI:1353568]	-	-	-	-	GO:0005634//nucleus;GO:0005635//nuclear envelope;GO:0005737//cytoplasm;GO:0005783//endoplasmic reticulum;GO:0005788//endoplasmic reticulum lumen;GO:0005856//cytoskeleton;GO:0008021//synaptic vesicle;GO:0016020//membrane;GO:0030054//cell junction;GO:0030133//transport vesicle;GO:0030141//secretory granule;GO:0030426//growth cone;GO:0030659//cytoplasmic vesicle membrane;GO:0031410//cytoplasmic vesi…	GO:0000166//nucleotide binding;GO:0005515//protein binding;GO:0005524//ATP binding;GO:0008092//cytoskeletal protein binding;GO:0016787//hydrolase activity;GO:0016887//ATPase activity;GO:0019894//kinesin binding;GO:0042802//identical protein binding;GO:0051082//unfolded protein binding;GO:0051787//misfolded protein binding	GO:0000338//protein deneddylation;GO:0006979//response to oxidative stress;GO:0006996//organelle organization;GO:0006998//nuclear envelope organization;GO:0007155//cell adhesion;GO:0031175//neuron projection development;GO:0034504//protein localization to nucleus;GO:0044319//wound healing, spreading of cells;GO:0045104//intermediate filament cytoskeleton organization;GO:0048489//synaptic vesicle …
ENSMUSG00000032066	189	151	175	620	609	489	3.85	3.15	4.03	11.68	12.02	9.71	3.676666667	11.13666667	1.598847192	7.61E-09	7.03E-07	Bco2	beta-carotene oxygenase 2 [Source:MGI Symbol;Acc:MGI:2177469]	-	-	-	-	GO:0005739//mitochondrion	GO:0003834//beta-carotene 15,15'-monooxygenase activity;GO:0004744//retinal isomerase activity;GO:0010436//carotenoid dioxygenase activity;GO:0016491//oxidoreductase activity;GO:0016702//oxidoreductase activity, acting on single donors with incorporation of molecular oxygen, incorporation of two atoms of oxygen;GO:0046872//metal ion binding;GO:0051213//dioxygenase activity	GO:0016116//carotenoid metabolic process;GO:0016119//carotene metabolic process;GO:0016121//carotene catabolic process;GO:0016122//xanthophyll metabolic process;GO:0042573//retinoic acid metabolic process;GO:0042574//retinal metabolic process;GO:0051881//regulation of mitochondrial membrane potential;GO:0055114//oxidation-reduction process;GO:2000377//regulation of reactive oxygen species metabol…
ENSMUSG00000024236	400	411	217	974	996	858	2.56	2.9	1.84	5.82	6.67	5.95	2.433333333	6.146666667	1.336870287	8.18E-09	7.51E-07	Svil	supervillin [Source:MGI Symbol;Acc:MGI:2147319]	-	-	-	-	GO:0002102//podosome;GO:0005634//nucleus;GO:0005737//cytoplasm;GO:0005829//cytosol;GO:0005856//cytoskeleton;GO:0005886//plasma membrane;GO:0015629//actin cytoskeleton;GO:0016020//membrane;GO:0030054//cell junction;GO:0030496//midbody;GO:0032154//cleavage furrow;GO:0036449//microtubule minus-end;GO:0042995//cell projection;GO:0043034//costamere;GO:0071437//invadopodium	GO:0003779//actin binding;GO:0051015//actin filament binding	GO:0007010//cytoskeleton organization;GO:0007519//skeletal muscle tissue development;GO:0032467//positive regulation of cytokinesis
ENSMUSG00000025745	14870	16259	12548	7782	7389	8699	159.66	178.58	152.4	77.33	76.92	91.03	163.5466667	81.76	-1.000235254	8.38E-09	7.64E-07	Hadha	hydroxyacyl-Coenzyme A dehydrogenase/3-ketoacyl-Coenzyme A thiolase/enoyl-Coenzyme A hydratase (trifunctional protein), alpha subunit [Source:MGI Symbol;Acc:MGI:2135593]	Metabolism;Metabolism;Metabolism;Metabolism;Metabolism;Metabolism;Metabolism;Metabolism;Metabolism;Metabolism;Metabolism;Metabolism	Global and overview maps;Global and overview maps;Amino acid metabolism;Amino acid metabolism;Global and overview maps;Lipid metabolism;Amino acid metabolism;Lipid metabolism;Metabolism of other amino acids;Carbohydrate metabolism;Lipid metabolism;Carbohydrate metabolism	ko01100//Metabolic pathways;ko01200//Carbon metabolism;ko00310//Lysine degradation;ko00280//Valine, leucine and isoleucine degradation;ko01212//Fatty acid metabolism;ko00071//Fatty acid degradation;ko00380//Tryptophan metabolism;ko00062//Fatty acid elongation;ko00410//beta-Alanine metabolism;ko00640//Propanoate metabolism;ko01040//Biosynthesis of unsaturated fatty acids;ko00650//Butanoate metabol…	K07515;K07515;K07515;K07515;K07515;K07515;K07515;K07515;K07515;K07515;K07515;K07515	GO:0005739//mitochondrion;GO:0005743//mitochondrial inner membrane;GO:0016020//membrane;GO:0016507//mitochondrial fatty acid beta-oxidation multienzyme complex;GO:0042645//mitochondrial nucleoid	GO:0000062//fatty-acyl-CoA binding;GO:0003824//catalytic activity;GO:0003857//3-hydroxyacyl-CoA dehydrogenase activity;GO:0003988//acetyl-CoA C-acyltransferase activity;GO:0004300//enoyl-CoA hydratase activity;GO:0016491//oxidoreductase activity;GO:0016508//long-chain-enoyl-CoA hydratase activity;GO:0016509//long-chain-3-hydroxyacyl-CoA dehydrogenase activity;GO:0016740//transferase activity;GO:0…	GO:0006629//lipid metabolic process;GO:0006631//fatty acid metabolic process;GO:0006635//fatty acid beta-oxidation;GO:0008152//metabolic process;GO:0032868//response to insulin;GO:0035965//cardiolipin acyl-chain remodeling;GO:0042493//response to drug;GO:0055114//oxidation-reduction process
ENSMUSG00000033174	9429	12104	8188	4159	3466	5320	116.2	150.36	109.8	46.67	41.55	63.03	125.4533333	50.41666667	-1.315178162	1.03E-08	9.25E-07	Mgll	monoglyceride lipase [Source:MGI Symbol;Acc:MGI:1346042]	Metabolism;Organismal Systems;Organismal Systems;Metabolism;Organismal Systems	Global and overview maps;Environmental adaptation;Nervous system;Lipid metabolism;Endocrine system	ko01100//Metabolic pathways;ko04714//Thermogenesis;ko04723//Retrograde endocannabinoid signaling;ko00561//Glycerolipid metabolism;ko04923//Regulation of lipolysis in adipocyte	K01054;K01054;K01054;K01054;K01054	GO:0005654//nucleoplasm;GO:0005737//cytoplasm;GO:0005829//cytosol;GO:0016020//membrane;GO:0019898//extrinsic component of membrane;GO:0030424//axon;GO:0043196//varicosity;GO:0045202//synapse	GO:0016787//hydrolase activity;GO:0042803//protein homodimerization activity;GO:0047372//acylglycerol lipase activity;GO:0052689//carboxylic ester hydrolase activity	GO:0006629//lipid metabolic process;GO:0006631//fatty acid metabolic process;GO:0006633//fatty acid biosynthetic process;GO:0009966//regulation of signal transduction;GO:0016042//lipid catabolic process;GO:0019369//arachidonic acid metabolic process;GO:0019433//triglyceride catabolic process;GO:0030516//regulation of axon extension;GO:0046464//acylglycerol catabolic process;GO:0050727//regulation…
ENSMUSG00000030089	124	127	82	40	36	46	2.22	2.33	1.66	0.66	0.63	0.8	2.07	0.696666667	-1.571090326	1.07E-08	9.52E-07	Slc41a3	solute carrier family 41, member 3 [Source:MGI Symbol;Acc:MGI:1918949]	-	-	-	-	GO:0005886//plasma membrane;GO:0016020//membrane;GO:0016021//integral component of membrane	GO:0008324//cation transmembrane transporter activity	GO:0006812//cation transport;GO:0098655//cation transmembrane transport
ENSMUSG00000027698	891	1112	388	261	225	302	9.05	10.95	4.23	2.33	2.1	2.83	8.076666667	2.42	-1.738752951	1.20E-08	1.06E-06	Nceh1	neutral cholesterol ester hydrolase 1 [Source:MGI Symbol;Acc:MGI:2443191]	Human Diseases;Organismal Systems;Organismal Systems;Organismal Systems	Endocrine and metabolic diseases;Digestive system;Endocrine system;Digestive system	ko04934//Cushing syndrome;ko04976//Bile secretion;ko04927//Cortisol synthesis and secretion;ko04979//Cholesterol metabolism	K14349;K14349;K14349;K14349	GO:0005783//endoplasmic reticulum;GO:0016020//membrane;GO:0016021//integral component of membrane;GO:0043231//intracellular membrane-bounded organelle	GO:0016787//hydrolase activity;GO:0017171//serine hydrolase activity;GO:0034338//short-chain carboxylesterase activity;GO:0042301//phosphate ion binding;GO:0052689//carboxylic ester hydrolase activity	GO:0006470//protein dephosphorylation;GO:0006629//lipid metabolic process;GO:0006805//xenobiotic metabolic process;GO:0009056//catabolic process;GO:0016042//lipid catabolic process;GO:0060395//SMAD protein signal transduction
ENSMUSG00000029153	84	53	50	225	216	238	1.42	1.2	0.96	3.53	3.54	3.92	1.193333333	3.663333333	1.618159894	1.28E-08	1.13E-06	Ociad2	OCIA domain containing 2 [Source:MGI Symbol;Acc:MGI:1916377]	-	-	-	-	GO:0005739//mitochondrion;GO:0005743//mitochondrial inner membrane;GO:0005768//endosome	GO:0003674//molecular_function	GO:0009617//response to bacterium
ENSMUSG00000009905	494	596	392	257	252	271	3.86	4.77	3.47	1.86	1.91	2.06	4.033333333	1.943333333	-1.053439259	1.32E-08	1.16E-06	Kdsr	3-ketodihydrosphingosine reductase [Source:MGI Symbol;Acc:MGI:1918000]	Metabolism;Metabolism	Global and overview maps;Lipid metabolism	ko01100//Metabolic pathways;ko00600//Sphingolipid metabolism	K04708;K04708	GO:0005783//endoplasmic reticulum;GO:0005789//endoplasmic reticulum membrane;GO:0016020//membrane;GO:0016021//integral component of membrane	GO:0016491//oxidoreductase activity;GO:0047560//3-dehydrosphinganine reductase activity	GO:0006629//lipid metabolic process;GO:0006665//sphingolipid metabolic process;GO:0006666//3-keto-sphinganine metabolic process;GO:0030148//sphingolipid biosynthetic process;GO:0055114//oxidation-reduction process
ENSMUSG00000033066	62	117	62	348	430	246	0.48	1.46	0.47	2.83	4.21	2.3	0.803333333	3.113333333	1.954389403	1.50E-08	1.30E-06	Gas7	growth arrest specific 7 [Source:MGI Symbol;Acc:MGI:1202388]	-	-	-	-	-	GO:0005515//protein binding	-
ENSMUSG00000024899	3828	3847	2540	7883	8043	7132	54.84	55.65	36.76	100.27	108.36	96.83	49.08333333	101.82	1.052715837	1.57E-08	1.36E-06	Papss2	3'-phosphoadenosine 5'-phosphosulfate synthase 2 [Source:MGI Symbol;Acc:MGI:1330223]	Metabolism;Metabolism;Metabolism;Metabolism	Global and overview maps;Nucleotide metabolism;Metabolism of other amino acids;Energy metabolism	ko01100//Metabolic pathways;ko00230//Purine metabolism;ko00450//Selenocompound metabolism;ko00920//Sulfur metabolism	K13811;K13811;K13811;K13811	-	GO:0000166//nucleotide binding;GO:0003824//catalytic activity;GO:0004020//adenylylsulfate kinase activity;GO:0004781//sulfate adenylyltransferase (ATP) activity;GO:0005524//ATP binding;GO:0016301//kinase activity;GO:0016740//transferase activity;GO:0016779//nucleotidyltransferase activity	GO:0000103//sulfate assimilation;GO:0007596//blood coagulation;GO:0008152//metabolic process;GO:0016310//phosphorylation;GO:0050428//3'-phosphoadenosine 5'-phosphosulfate biosynthetic process;GO:0060348//bone development
ENSMUSG00000049313	72	94	45	231	242	218	0.29	0.39	0.2	0.86	0.94	0.86	0.293333333	0.886666667	1.595850817	1.65E-08	1.41E-06	Sorl1	sortilin-related receptor, LDLR class A repeats-containing [Source:MGI Symbol;Acc:MGI:1202296]	-	-	-	-	GO:0000139//Golgi membrane;GO:0005576//extracellular region;GO:0005615//extracellular space;GO:0005641//nuclear envelope lumen;GO:0005768//endosome;GO:0005769//early endosome;GO:0005771//multivesicular body;GO:0005783//endoplasmic reticulum;GO:0005789//endoplasmic reticulum membrane;GO:0005794//Golgi apparatus;GO:0005802//trans-Golgi network;GO:0005886//plasma membrane;GO:0010008//endosome membra…	GO:0001540//beta-amyloid binding;GO:0005515//protein binding;GO:0030169//low-density lipoprotein particle binding;GO:0030306//ADP-ribosylation factor binding	GO:0002024//diet induced thermogenesis;GO:0006605//protein targeting;GO:0006622//protein targeting to lysosome;GO:0006892//post-Golgi vesicle-mediated transport;GO:0006897//endocytosis;GO:0007275//multicellular organism development;GO:0010897//negative regulation of triglyceride catabolic process;GO:0014910//regulation of smooth muscle cell migration;GO:0016477//cell migration;GO:0030514//negativ…
ENSMUSG00000063929	662	847	787	152	185	325	18.66	24.43	25.11	3.96	5.05	8.94	22.73333333	5.983333333	-1.925787895	1.90E-08	1.62E-06	Cyp4a32	cytochrome P450, family 4, subfamily a, polypeptide 32 [Source:MGI Symbol;Acc:MGI:3717148]	Metabolism;Organismal Systems;Organismal Systems;Metabolism;Metabolism;Organismal Systems;Metabolism	Global and overview maps;Circulatory system;Sensory system;Metabolism of cofactors and vitamins;Lipid metabolism;Endocrine system;Lipid metabolism	ko01100//Metabolic pathways;ko04270//Vascular smooth muscle contraction;ko04750//Inflammatory mediator regulation of TRP channels;ko00830//Retinol metabolism;ko00590//Arachidonic acid metabolism;ko03320//PPAR signaling pathway;ko00071//Fatty acid degradation	K07425;K07425;K07425;K07425;K07425;K07425;K07425	GO:0005737//cytoplasm;GO:0016020//membrane;GO:0016021//integral component of membrane;GO:0016324//apical plasma membrane;GO:0043231//intracellular membrane-bounded organelle	GO:0004497//monooxygenase activity;GO:0005506//iron ion binding;GO:0008391//arachidonic acid monooxygenase activity;GO:0008392//arachidonic acid epoxygenase activity;GO:0016491//oxidoreductase activity;GO:0016705//oxidoreductase activity, acting on paired donors, with incorporation or reduction of molecular oxygen;GO:0018685//alkane 1-monooxygenase activity;GO:0020037//heme binding;GO:0046872//me…	GO:0036101//leukotriene B4 catabolic process;GO:0055114//oxidation-reduction process
ENSMUSG00000034926	19581	19567	16498	48871	48582	38552	209.67	214.32	199.83	484.29	504.34	402.34	207.94	463.6566667	1.156889592	1.92E-08	1.62E-06	Dhcr24	24-dehydrocholesterol reductase [Source:MGI Symbol;Acc:MGI:1922004]	Metabolism;Metabolism	Global and overview maps;Lipid metabolism	ko01100//Metabolic pathways;ko00100//Steroid biosynthesis	K09828;K09828	GO:0000139//Golgi membrane;GO:0005634//nucleus;GO:0005737//cytoplasm;GO:0005783//endoplasmic reticulum;GO:0005789//endoplasmic reticulum membrane;GO:0005794//Golgi apparatus;GO:0005829//cytosol;GO:0005856//cytoskeleton;GO:0016020//membrane;GO:0016021//integral component of membrane	GO:0000246//delta24(24-1) sterol reductase activity;GO:0016491//oxidoreductase activity;GO:0016628//oxidoreductase activity, acting on the CH-CH group of donors, NAD or NADP as acceptor;GO:0019899//enzyme binding;GO:0042605//peptide antigen binding;GO:0050614//delta24-sterol reductase activity;GO:0050660//flavin adenine dinucleotide binding;GO:0071949//FAD binding	GO:0006629//lipid metabolic process;GO:0006694//steroid biosynthetic process;GO:0006695//cholesterol biosynthetic process;GO:0006979//response to oxidative stress;GO:0007265//Ras protein signal transduction;GO:0008104//protein localization;GO:0008202//steroid metabolic process;GO:0008203//cholesterol metabolic process;GO:0008285//negative regulation of cell proliferation;GO:0009725//response to h…
ENSMUSG00000031441	219	255	121	696	581	488	1.37	1.62	1.14	4.78	3.8	3.53	1.376666667	4.036666667	1.551985178	2.28E-08	1.92E-06	Atp11a	ATPase, class VI, type 11A [Source:MGI Symbol;Acc:MGI:1354735]	-	-	-	-	GO:0005768//endosome;GO:0005769//early endosome;GO:0005783//endoplasmic reticulum;GO:0005802//trans-Golgi network;GO:0005886//plasma membrane;GO:0016020//membrane;GO:0016021//integral component of membrane;GO:0043231//intracellular membrane-bounded organelle;GO:0055037//recycling endosome	GO:0000166//nucleotide binding;GO:0000287//magnesium ion binding;GO:0005524//ATP binding;GO:0046872//metal ion binding	GO:0001701//in utero embryonic development;GO:0006869//lipid transport;GO:0015914//phospholipid transport;GO:0045332//phospholipid translocation
ENSMUSG00000038393	8027	5188	4378	1691	1347	2659	123.07	81.36	75.98	23.97	20.03	39.73	93.47	27.91	-1.74372127	2.35E-08	1.97E-06	Txnip	thioredoxin interacting protein [Source:MGI Symbol;Acc:MGI:1889549]	Organismal Systems	Immune system	ko04621//NOD-like receptor signaling pathway	K20910	GO:0005634//nucleus;GO:0005737//cytoplasm;GO:0005758//mitochondrial intermembrane space;GO:0005829//cytosol	GO:0004857//enzyme inhibitor activity;GO:0005515//protein binding;GO:0031625//ubiquitin protein ligase binding	GO:0000122//negative regulation of transcription from RNA polymerase II promoter;GO:0006606//protein import into nucleus;GO:0006979//response to oxidative stress;GO:0007049//cell cycle;GO:0009612//response to mechanical stimulus;GO:0009749//response to glucose;GO:0030216//keratinocyte differentiation;GO:0032355//response to estradiol;GO:0032570//response to progesterone;GO:0042127//regulation of …
ENSMUSG00000010651	51966	63130	90134	15601	15754	26006	1327.06	1649.06	2603.62	368.69	390.02	647.25	1859.913333	468.6533333	-1.988642348	2.50E-08	2.07E-06	Acaa1b	acetyl-Coenzyme A acyltransferase 1B [Source:MGI Symbol;Acc:MGI:3605455]	Metabolism;Organismal Systems;Cellular Processes;Metabolism;Metabolism;Metabolism;Metabolism;Metabolism	Global and overview maps;Endocrine system;Transport and catabolism;Amino acid metabolism;Global and overview maps;Lipid metabolism;Lipid metabolism;Lipid metabolism	ko01100//Metabolic pathways;ko03320//PPAR signaling pathway;ko04146//Peroxisome;ko00280//Valine, leucine and isoleucine degradation;ko01212//Fatty acid metabolism;ko00071//Fatty acid degradation;ko01040//Biosynthesis of unsaturated fatty acids;ko00592//alpha-Linolenic acid metabolism	K07513;K07513;K07513;K07513;K07513;K07513;K07513;K07513	GO:0005739//mitochondrion;GO:0005777//peroxisome	GO:0003824//catalytic activity;GO:0003985//acetyl-CoA C-acetyltransferase activity;GO:0003988//acetyl-CoA C-acyltransferase activity;GO:0016740//transferase activity;GO:0016746//transferase activity, transferring acyl groups;GO:0016747//transferase activity, transferring acyl groups other than amino-acyl groups;GO:0050633//acetyl-CoA C-myristoyltransferase activity	GO:0006629//lipid metabolic process;GO:0006631//fatty acid metabolic process;GO:0006635//fatty acid beta-oxidation;GO:0010124//phenylacetate catabolic process
ENSMUSG00000054263	1871	1787	1288	3971	4118	4809	23.16	23.62	20.76	47.26	52.61	59.43	22.51333333	53.1	1.237932182	2.51E-08	2.07E-06	Lifr	LIF receptor alpha [Source:MGI Symbol;Acc:MGI:96788]	Environmental Information Processing;Environmental Information Processing;Cellular Processes	Signaling molecules and interaction;Signal transduction;Cellular community - eukaryotes	ko04060//Cytokine-cytokine receptor interaction;ko04630//Jak-STAT signaling pathway;ko04550//Signaling pathways regulating pluripotency of stem cells	K05058;K05058;K05058	GO:0005576//extracellular region;GO:0005615//extracellular space;GO:0005886//plasma membrane;GO:0009897//external side of plasma membrane;GO:0016020//membrane;GO:0016021//integral component of membrane;GO:0043235//receptor complex	GO:0004896//cytokine receptor activity;GO:0004897//ciliary neurotrophic factor receptor activity;GO:0004923//leukemia inhibitory factor receptor activity;GO:0004924//oncostatin-M receptor activity;GO:0005127//ciliary neurotrophic factor receptor binding;GO:0005515//protein binding;GO:0019838//growth factor binding;GO:0019955//cytokine binding	GO:0008284//positive regulation of cell proliferation;GO:0010656//negative regulation of muscle cell apoptotic process;GO:0019221//cytokine-mediated signaling pathway;GO:0031100//organ regeneration;GO:0034097//response to cytokine;GO:0038165//oncostatin-M-mediated signaling pathway;GO:0048812//neuron projection morphogenesis;GO:0048861//leukemia inhibitory factor signaling pathway;GO:0070120//cil…
ENSMUSG00000027559	8893	2633	6629	42838	31350	39654	228.45	69.19	192.63	1018.41	780.77	992.81	163.4233333	930.6633333	2.509645384	2.56E-08	2.10E-06	Car3	carbonic anhydrase 3 [Source:MGI Symbol;Acc:MGI:88270]	Metabolism	Energy metabolism	ko00910//Nitrogen metabolism	K01672	GO:0005737//cytoplasm;GO:0005829//cytosol	GO:0004089//carbonate dehydratase activity;GO:0008270//zinc ion binding;GO:0016151//nickel cation binding;GO:0016791//phosphatase activity;GO:0016829//lyase activity;GO:0046872//metal ion binding	GO:0006979//response to oxidative stress;GO:0009617//response to bacterium;GO:0016311//dephosphorylation;GO:0045471//response to ethanol
ENSMUSG00000022591	0	0	73	0	0	0	0	0	1.26	0	0	0	0.42	0.001	-8.714245518	2.76E-08	2.25E-06	Gm9747	predicted gene 9747 [Source:MGI Symbol;Acc:MGI:3710571]	-	-	-	-	GO:0005575//cellular_component	GO:0003674//molecular_function	GO:0008150//biological_process
ENSMUSG00000018740	6	11	6	89	64	40	0.12	0.21	0.12	1.78	1.34	0.85	0.15	1.323333333	3.141142101	2.79E-08	2.26E-06	Slc25a35	solute carrier family 25, member 35 [Source:MGI Symbol;Acc:MGI:1919248]	-	-	-	-	GO:0005739//mitochondrion;GO:0005743//mitochondrial inner membrane;GO:0016020//membrane;GO:0016021//integral component of membrane	-	-
ENSMUSG00000046949	856	785	694	2017	1983	1721	20.76	20.31	20.22	41.95	42.52	38.27	20.43	40.91333333	1.001881879	2.85E-08	2.29E-06	Nqo2	N-ribosyldihydronicotinamide quinone reductase 2 [Source:MGI Symbol;Acc:MGI:104513]	-	-	-	-	GO:0005654//nucleoplasm;GO:0005737//cytoplasm;GO:0005829//cytosol	GO:0001512//dihydronicotinamide riboside quinone reductase activity;GO:0003955//NAD(P)H dehydrogenase (quinone) activity;GO:0008270//zinc ion binding;GO:0009055//electron carrier activity;GO:0016491//oxidoreductase activity;GO:0016661//oxidoreductase activity, acting on other nitrogenous compounds as donors;GO:0031404//chloride ion binding;GO:0042803//protein homodimerization activity;GO:0046872/…	GO:0007613//memory;GO:0022900//electron transport chain;GO:0043525//positive regulation of neuron apoptotic process;GO:0055114//oxidation-reduction process;GO:0070374//positive regulation of ERK1 and ERK2 cascade;GO:1904707//positive regulation of vascular smooth muscle cell proliferation;GO:2000379//positive regulation of reactive oxygen species metabolic process
ENSMUSG00000090150	15984	18997	10135	8581	6970	8361	206.83	252.23	153.36	103.13	88.09	103.46	204.14	98.22666667	-1.05537225	3.37E-08	2.69E-06	Acad11	acyl-Coenzyme A dehydrogenase family, member 11 [Source:MGI Symbol;Acc:MGI:2143169]	-	-	-	-	GO:0005634//nucleus;GO:0005777//peroxisome;GO:0031966//mitochondrial membrane	GO:0004466//long-chain-acyl-CoA dehydrogenase activity;GO:0016491//oxidoreductase activity;GO:0016627//oxidoreductase activity, acting on the CH-CH group of donors;GO:0017099//very-long-chain-acyl-CoA dehydrogenase activity;GO:0050660//flavin adenine dinucleotide binding;GO:0070991//medium-chain-acyl-CoA dehydrogenase activity	GO:0033539//fatty acid beta-oxidation using acyl-CoA dehydrogenase;GO:0055114//oxidation-reduction process
ENSMUSG00000038366	1946	2113	1472	5768	4313	3740	24.97	28.16	20.29	66.85	53.38	47.34	24.47333333	55.85666667	1.190518867	3.58E-08	2.85E-06	Lasp1	LIM and SH3 protein 1 [Source:MGI Symbol;Acc:MGI:109656]	-	-	-	-	GO:0005737//cytoplasm;GO:0005856//cytoskeleton;GO:0005925//focal adhesion;GO:0005938//cell cortex;GO:0030864//cortical actin cytoskeleton	GO:0003779//actin binding;GO:0005515//protein binding;GO:0015075//ion transmembrane transporter activity;GO:0046872//metal ion binding;GO:0051015//actin filament binding	GO:0006811//ion transport;GO:0034220//ion transmembrane transport
ENSMUSG00000046480	21	104	25	0	3	2	0.18	0.92	0.24	0	0.03	0.02	0.446666667	0.016666667	-4.744161096	3.64E-08	2.88E-06	Scn4b	sodium channel, type IV, beta [Source:MGI Symbol;Acc:MGI:2687406]	Organismal Systems	Circulatory system	ko04261//Adrenergic signaling in cardiomyocytes	K04848	GO:0001518//voltage-gated sodium channel complex;GO:0005886//plasma membrane;GO:0014704//intercalated disc;GO:0016020//membrane;GO:0016021//integral component of membrane;GO:0031226//intrinsic component of plasma membrane	GO:0005244//voltage-gated ion channel activity;GO:0005248//voltage-gated sodium channel activity;GO:0005272//sodium channel activity;GO:0017080//sodium channel regulator activity;GO:0044325//ion channel binding;GO:0086006//voltage-gated sodium channel activity involved in cardiac muscle cell action potential	GO:0006811//ion transport;GO:0006814//sodium ion transport;GO:0010765//positive regulation of sodium ion transport;GO:0034765//regulation of ion transmembrane transport;GO:0035725//sodium ion transmembrane transport;GO:0060048//cardiac muscle contraction;GO:0060307//regulation of ventricular cardiac muscle cell membrane repolarization;GO:0086002//cardiac muscle cell action potential involved in c…
ENSMUSG00000044469	783	1052	748	517	450	448	14.2	19.51	15.34	8.67	7.91	7.92	16.35	8.166666667	-1.001471387	3.68E-08	2.88E-06	Tnfaip8l1	tumor necrosis factor, alpha-induced protein 8-like 1 [Source:MGI Symbol;Acc:MGI:1913693]	-	-	-	-	GO:0005737//cytoplasm	GO:0005515//protein binding	GO:0032007//negative regulation of TOR signaling;GO:0042981//regulation of apoptotic process
ENSMUSG00000027533	89	260	176	719	1312	1015	3.89	11.62	8.7	29.08	55.58	43.23	8.07	42.63	2.401228477	3.69E-08	2.88E-06	Fabp5	fatty acid binding protein 5, epidermal [Source:MGI Symbol;Acc:MGI:101790]	Organismal Systems	Endocrine system	ko03320//PPAR signaling pathway	K08754	GO:0005576//extracellular region;GO:0005615//extracellular space;GO:0005634//nucleus;GO:0005737//cytoplasm;GO:0005886//plasma membrane;GO:0014069//postsynaptic density;GO:0016020//membrane;GO:0030054//cell junction;GO:0045202//synapse;GO:0045211//postsynaptic membrane	GO:0001972//retinoic acid binding;GO:0005504//fatty acid binding;GO:0008289//lipid binding;GO:0042802//identical protein binding	GO:0006006//glucose metabolic process;GO:0006629//lipid metabolic process;GO:0006656//phosphatidylcholine biosynthetic process;GO:0010829//negative regulation of glucose transport;GO:0031392//regulation of prostaglandin biosynthetic process;GO:0035360//positive regulation of peroxisome proliferator activated receptor signaling pathway;GO:0042593//glucose homeostasis;GO:0051930//regulation of sens…
ENSMUSG00000006782	141	142	167	505	571	493	2.58	2.66	3.46	8.55	10.13	8.79	2.9	9.156666667	1.658769604	3.76E-08	2.92E-06	Cnp	2',3'-cyclic nucleotide 3' phosphodiesterase [Source:MGI Symbol;Acc:MGI:88437]	-	-	-	-	GO:0005615//extracellular space;GO:0005634//nucleus;GO:0005654//nucleoplasm;GO:0005737//cytoplasm;GO:0005741//mitochondrial outer membrane;GO:0005743//mitochondrial inner membrane;GO:0005829//cytosol;GO:0005874//microtubule;GO:0005886//plasma membrane;GO:0005902//microvillus;GO:0016020//membrane;GO:0031143//pseudopodium;GO:0035748//myelin sheath abaxonal region;GO:0035749//myelin sheath adaxonal …	GO:0003723//RNA binding;GO:0004113//2',3'-cyclic-nucleotide 3'-phosphodiesterase activity;GO:0016787//hydrolase activity;GO:0030551//cyclic nucleotide binding	GO:0000226//microtubule cytoskeleton organization;GO:0007409//axonogenesis;GO:0007568//aging;GO:0008344//adult locomotory behavior;GO:0009214//cyclic nucleotide catabolic process;GO:0009636//response to toxic substance;GO:0030900//forebrain development;GO:0032496//response to lipopolysaccharide;GO:0046902//regulation of mitochondrial membrane permeability;GO:0048709//oligodendrocyte differentiati…
ENSMUSG00000036083	468	342	250	987	998	940	8.14	7.12	5.22	18.73	19.63	18.4	6.826666667	18.92	1.470658874	3.88E-08	2.99E-06	Slc17a3	solute carrier family 17 (sodium phosphate), member 3 [Source:MGI Symbol;Acc:MGI:2389216]	-	-	-	-	GO:0005737//cytoplasm;GO:0005789//endoplasmic reticulum membrane;GO:0005887//integral component of plasma membrane;GO:0016020//membrane;GO:0016021//integral component of membrane;GO:0016324//apical plasma membrane;GO:0031526//brush border membrane;GO:0048471//perinuclear region of cytoplasm	GO:0005436//sodium:phosphate symporter activity;GO:0008308//voltage-gated anion channel activity;GO:0008514//organic anion transmembrane transporter activity;GO:0015143//urate transmembrane transporter activity;GO:0015562//efflux transmembrane transporter activity;GO:0019534//toxin transporter activity;GO:0042910//xenobiotic transporter activity	GO:0006814//sodium ion transport;GO:0006817//phosphate ion transport;GO:0015698//inorganic anion transport;GO:0015711//organic anion transport;GO:0015747//urate transport;GO:0035725//sodium ion transmembrane transport;GO:0046415//urate metabolic process;GO:0055085//transmembrane transport;GO:1901998//toxin transport
ENSMUSG00000024975	608	440	394	1319	1395	1209	13.78	10.22	9.82	27.49	30.68	26.54	11.27333333	28.23666667	1.32465563	4.33E-08	3.32E-06	Pdcd4	programmed cell death 4 [Source:MGI Symbol;Acc:MGI:107490]	Human Diseases;Human Diseases	Cancers;Cancers	ko05205//Proteoglycans in cancer;ko05206//MicroRNAs in cancer	K16865;K16865	GO:0005634//nucleus;GO:0005737//cytoplasm;GO:0005829//cytosol	GO:0003723//RNA binding;GO:0005515//protein binding	GO:0006915//apoptotic process;GO:0007569//cell aging;GO:0030509//BMP signaling pathway;GO:0034393//positive regulation of smooth muscle cell apoptotic process;GO:0043066//negative regulation of apoptotic process;GO:0043508//negative regulation of JUN kinase activity;GO:0045892//negative regulation of transcription, DNA-templated;GO:0050729//positive regulation of inflammatory response;GO:0051246/…
ENSMUSG00000027502	2526	4311	2799	1433	1448	1525	50.14	87.53	62.84	26.32	27.86	29.5	66.83666667	27.89333333	-1.260719433	4.60E-08	3.51E-06	Rtf2	replication termination factor 2 [Source:MGI Symbol;Acc:MGI:1913654]	-	-	-	-	GO:0005634//nucleus;GO:0005657//replication fork;GO:0005694//chromosome	GO:0003677//DNA binding	GO:0071171//site-specific DNA replication termination at RTS1 barrier;GO:0072711//cellular response to hydroxyurea;GO:1902979//mitotic DNA replication termination
ENSMUSG00000039202	8787	14523	4870	4072	3282	3293	55.11	93.17	34.55	23.63	19.96	20.13	60.94333333	21.24	-1.520684645	6.68E-08	5.01E-06	Abhd2	abhydrolase domain containing 2 [Source:MGI Symbol;Acc:MGI:1914344]	-	-	-	-	GO:0001669//acrosomal vesicle;GO:0002080//acrosomal membrane;GO:0005886//plasma membrane;GO:0016020//membrane;GO:0016021//integral component of membrane;GO:0031410//cytoplasmic vesicle;GO:0036126//sperm flagellum;GO:0097524//sperm plasma membrane	GO:0003707//steroid hormone receptor activity;GO:0008126//acetylesterase activity;GO:0016298//lipase activity;GO:0016787//hydrolase activity;GO:0033878//hormone-sensitive lipase activity;GO:0042562//hormone binding;GO:0047372//acylglycerol lipase activity;GO:0052689//carboxylic ester hydrolase activity	GO:0006629//lipid metabolic process;GO:0007340//acrosome reaction;GO:0009611//response to wounding;GO:0016042//lipid catabolic process;GO:0030336//negative regulation of cell migration;GO:0032570//response to progesterone;GO:0043401//steroid hormone mediated signaling pathway;GO:0044255//cellular lipid metabolic process;GO:0046464//acylglycerol catabolic process;GO:0048240//sperm capacitation
ENSMUSG00000027875	151656	149543	136296	58229	57088	82565	2203.24	2178.36	2144.28	767.36	792.09	1166.28	2175.293333	908.5766667	-1.259529797	6.91E-08	5.15E-06	Hmgcs2	3-hydroxy-3-methylglutaryl-Coenzyme A synthase 2 [Source:MGI Symbol;Acc:MGI:101939]	Metabolism;Organismal Systems;Metabolism;Metabolism;Metabolism;Metabolism	Global and overview maps;Endocrine system;Amino acid metabolism;Carbohydrate metabolism;Metabolism of terpenoids and polyketides;Lipid metabolism	ko01100//Metabolic pathways;ko03320//PPAR signaling pathway;ko00280//Valine, leucine and isoleucine degradation;ko00650//Butanoate metabolism;ko00900//Terpenoid backbone biosynthesis;ko00072//Synthesis and degradation of ketone bodies	K01641;K01641;K01641;K01641;K01641;K01641	GO:0005739//mitochondrion;GO:0005743//mitochondrial inner membrane;GO:0005759//mitochondrial matrix	GO:0003824//catalytic activity;GO:0004421//hydroxymethylglutaryl-CoA synthase activity;GO:0016740//transferase activity	GO:0006084//acetyl-CoA metabolic process;GO:0006629//lipid metabolic process;GO:0006694//steroid biosynthetic process;GO:0006695//cholesterol biosynthetic process;GO:0008202//steroid metabolic process;GO:0008203//cholesterol metabolic process;GO:0008299//isoprenoid biosynthetic process;GO:0010142//farnesyl diphosphate biosynthetic process, mevalonate pathway;GO:0016126//sterol biosynthetic process
ENSMUSG00000031974	353	249	205	778	708	728	3.54	2.55	2.32	7.21	6.88	7.11	2.803333333	7.066666667	1.333886559	7.04E-08	5.21E-06	Abcb10	ATP-binding cassette, sub-family B (MDR/TAP), member 10 [Source:MGI Symbol;Acc:MGI:1860508]	Environmental Information Processing	Membrane transport	ko02010//ABC transporters	K05657	GO:0005739//mitochondrion;GO:0005743//mitochondrial inner membrane;GO:0016020//membrane;GO:0016021//integral component of membrane;GO:0032592//integral component of mitochondrial membrane	GO:0000166//nucleotide binding;GO:0005515//protein binding;GO:0005524//ATP binding;GO:0016887//ATPase activity;GO:0042626//ATPase activity, coupled to transmembrane movement of substances;GO:0042803//protein homodimerization activity	GO:0055085//transmembrane transport
ENSMUSG00000024130	2606	2371	1679	5955	4819	4441	17.39	16.21	13.01	36.75	31.22	28.89	15.53666667	32.28666667	1.05526149	7.38E-08	5.44E-06	Abca3	ATP-binding cassette, sub-family A (ABC1), member 3 [Source:MGI Symbol;Acc:MGI:1351617]	Environmental Information Processing	Membrane transport	ko02010//ABC transporters	K05643	GO:0005886//plasma membrane;GO:0016020//membrane;GO:0016021//integral component of membrane;GO:0043231//intracellular membrane-bounded organelle;GO:0097208//alveolar lamellar body;GO:0097233//alveolar lamellar body membrane	GO:0000166//nucleotide binding;GO:0005319//lipid transporter activity;GO:0005524//ATP binding;GO:0016887//ATPase activity;GO:0042626//ATPase activity, coupled to transmembrane movement of substances	GO:0006869//lipid transport;GO:0051384//response to glucocorticoid;GO:0055085//transmembrane transport
ENSMUSG00000028032	169	164	146	428	489	411	2.79	3.06	2.72	6.63	7.8	6.93	2.856666667	7.12	1.317544538	7.45E-08	5.46E-06	Papss1	3'-phosphoadenosine 5'-phosphosulfate synthase 1 [Source:MGI Symbol;Acc:MGI:1330587]	Metabolism;Metabolism;Metabolism;Metabolism	Global and overview maps;Nucleotide metabolism;Metabolism of other amino acids;Energy metabolism	ko01100//Metabolic pathways;ko00230//Purine metabolism;ko00450//Selenocompound metabolism;ko00920//Sulfur metabolism	K13811;K13811;K13811;K13811	GO:0009336//sulfate adenylyltransferase complex (ATP)	GO:0000166//nucleotide binding;GO:0003824//catalytic activity;GO:0004020//adenylylsulfate kinase activity;GO:0004781//sulfate adenylyltransferase (ATP) activity;GO:0005524//ATP binding;GO:0016301//kinase activity;GO:0016740//transferase activity;GO:0016779//nucleotidyltransferase activity;GO:0042803//protein homodimerization activity	GO:0000103//sulfate assimilation;GO:0008152//metabolic process;GO:0016310//phosphorylation;GO:0050428//3'-phosphoadenosine 5'-phosphosulfate biosynthetic process
ENSMUSG00000018427	77	123	45	567	399	217	1.21	2.4	0.98	6.9	9.68	3.99	1.53	6.856666667	2.163975735	7.77E-08	5.66E-06	Ypel2	yippee like 2 [Source:MGI Symbol;Acc:MGI:1925114]	-	-	-	-	GO:0005575//cellular_component;GO:0005634//nucleus;GO:0005730//nucleolus	GO:0003674//molecular_function;GO:0046872//metal ion binding	GO:0008150//biological_process
ENSMUSG00000022347	250	347	317	1313	964	2442	5.92	8.41	8.56	28.89	22.32	56.9	7.63	36.03666667	2.239710608	8.04E-08	5.79E-06	A1bg	alpha-1-B glycoprotein [Source:MGI Symbol;Acc:MGI:2152878]	-	-	-	-	GO:0005576//extracellular region	GO:0003674//molecular_function	GO:0008150//biological_process
ENSMUSG00000035357	325	310	148	120	112	74	3.42	3.53	1.76	1.32	1.14	0.76	2.903333333	1.073333333	-1.43561203	8.11E-08	5.81E-06	Pdzrn3	PDZ domain containing RING finger 3 [Source:MGI Symbol;Acc:MGI:1933157]	-	-	-	-	GO:0005634//nucleus;GO:0005654//nucleoplasm;GO:0005737//cytoplasm;GO:0005829//cytosol;GO:0030054//cell junction;GO:0031594//neuromuscular junction;GO:0045202//synapse	GO:0004842//ubiquitin-protein transferase activity;GO:0005515//protein binding;GO:0008270//zinc ion binding;GO:0016740//transferase activity;GO:0046872//metal ion binding;GO:0061630//ubiquitin protein ligase activity	GO:0007528//neuromuscular junction development;GO:0016567//protein ubiquitination
ENSMUSG00000028339	62	121	41	309	313	254	0.64	1.36	0.45	2.4	2.53	2.15	0.816666667	2.36	1.530967611	9.98E-08	7.11E-06	Col15a1	collagen, type XV, alpha 1 [Source:MGI Symbol;Acc:MGI:88449]	Organismal Systems	Digestive system	ko04974//Protein digestion and absorption	K08135	GO:0005576//extracellular region;GO:0005581//collagen trimer;GO:0005604//basement membrane;GO:0005615//extracellular space;GO:0031012//extracellular matrix	GO:0005198//structural molecule activity;GO:0005201//extracellular matrix structural constituent;GO:0030020//extracellular matrix structural constituent conferring tensile strength	GO:0007155//cell adhesion;GO:0030198//extracellular matrix organization
ENSMUSG00000025355	953	812	553	2812	1967	1667	15.26	13.46	8.93	39.87	29.47	24.87	12.55	31.40333333	1.323230339	1.11E-07	7.87E-06	Mmp19	matrix metallopeptidase 19 [Source:MGI Symbol;Acc:MGI:1927899]	-	-	-	-	GO:0005576//extracellular region;GO:0005615//extracellular space;GO:0005886//plasma membrane;GO:0016020//membrane;GO:0031012//extracellular matrix;GO:0031225//anchored component of membrane	GO:0004222//metalloendopeptidase activity;GO:0008233//peptidase activity;GO:0008237//metallopeptidase activity;GO:0008270//zinc ion binding;GO:0016787//hydrolase activity;GO:0046872//metal ion binding	GO:0001525//angiogenesis;GO:0001541//ovarian follicle development;GO:0001542//ovulation from ovarian follicle;GO:0001554//luteolysis;GO:0006508//proteolysis;GO:0007275//multicellular organism development;GO:0009725//response to hormone;GO:0030154//cell differentiation;GO:0030198//extracellular matrix organization;GO:0030574//collagen catabolic process;GO:0051591//response to cAMP
ENSMUSG00000041078	12	12	10	46	128	88	0.09	0.09	0.09	0.32	0.94	0.65	0.09	0.636666667	2.822541326	1.13E-07	7.93E-06	Grid1	glutamate receptor, ionotropic, delta 1 [Source:MGI Symbol;Acc:MGI:95812]	Environmental Information Processing	Signaling molecules and interaction	ko04080//Neuroactive ligand-receptor interaction	K05206	GO:0005886//plasma membrane;GO:0016020//membrane;GO:0016021//integral component of membrane;GO:0030054//cell junction;GO:0045202//synapse;GO:0045211//postsynaptic membrane;GO:0098839//postsynaptic density membrane	GO:0004970//ionotropic glutamate receptor activity;GO:0005216//ion channel activity;GO:0005515//protein binding;GO:0008066//glutamate receptor activity;GO:0015276//ligand-gated ion channel activity;GO:0038023//signaling receptor activity;GO:1904315//transmitter-gated ion channel activity involved in regulation of postsynaptic membrane potential	GO:0006811//ion transport;GO:0034220//ion transmembrane transport;GO:0035176//social behavior;GO:0035235//ionotropic glutamate receptor signaling pathway;GO:0035249//synaptic transmission, glutamatergic;GO:0050804//modulation of synaptic transmission;GO:0060078//regulation of postsynaptic membrane potential
ENSMUSG00000021222	39	50	36	138	160	133	0.84	1.1	0.87	2.74	3.33	2.78	0.936666667	2.95	1.655107325	1.17E-07	8.17E-06	Dcaf4	DDB1 and CUL4 associated factor 4 [Source:MGI Symbol;Acc:MGI:1921078]	-	-	-	-	GO:0080008//Cul4-RING E3 ubiquitin ligase complex	GO:0005515//protein binding	-
ENSMUSG00000058794	4	1	13	105	235	49	0.11	0.03	0.4	2.7	6.34	1.36	0.18	3.466666667	4.267480311	1.28E-07	8.92E-06	Nfe2	nuclear factor, erythroid derived 2 [Source:MGI Symbol;Acc:MGI:97308]	-	-	-	-	GO:0005634//nucleus;GO:0032993//protein-DNA complex	GO:0000987//core promoter proximal region sequence-specific DNA binding;GO:0003677//DNA binding;GO:0003700//transcription factor activity, sequence-specific DNA binding;GO:0047485//protein N-terminus binding;GO:0050699//WW domain binding	GO:0006355//regulation of transcription, DNA-templated;GO:0006357//regulation of transcription from RNA polymerase II promoter
ENSMUSG00000031167	1112	663	755	372	289	403	39.11	23.69	30.18	12.11	9.78	13.81	30.99333333	11.9	-1.380996352	1.34E-07	9.23E-06	Rbm3	RNA binding motif (RNP1, RRM) protein 3 [Source:MGI Symbol;Acc:MGI:1099460]	-	-	-	-	GO:0005634//nucleus;GO:0005654//nucleoplasm;GO:0005681//spliceosomal complex;GO:0005730//nucleolus;GO:0005737//cytoplasm;GO:0015934//large ribosomal subunit;GO:0030425//dendrite;GO:0042995//cell projection;GO:1990904//ribonucleoprotein complex	GO:0003676//nucleic acid binding;GO:0003723//RNA binding;GO:0043023//ribosomal large subunit binding	GO:0006412//translation;GO:0006417//regulation of translation;GO:0009409//response to cold;GO:0035196//production of miRNAs involved in gene silencing by miRNA;GO:0045727//positive regulation of translation;GO:0048026//positive regulation of mRNA splicing, via spliceosome
ENSMUSG00000030800	40	50	71	242	360	222	0.94	1.19	1.87	5.22	8.14	5.07	1.333333333	6.143333333	2.203984166	1.40E-07	9.59E-06	Prss8	protease, serine 8 (prostasin) [Source:MGI Symbol;Acc:MGI:1923810]	-	-	-	-	GO:0005886//plasma membrane	GO:0004252//serine-type endopeptidase activity;GO:0008233//peptidase activity;GO:0008236//serine-type peptidase activity;GO:0016787//hydrolase activity	GO:0006508//proteolysis
ENSMUSG00000025277	1325	1659	1375	798	685	827	35.91	45.95	42.23	19.69	17.36	20.55	41.36333333	19.2	-1.107246141	1.46E-07	1.00E-05	Abhd6	abhydrolase domain containing 6 [Source:MGI Symbol;Acc:MGI:1913332]	Organismal Systems	Nervous system	ko04723//Retrograde endocannabinoid signaling	K13700	GO:0005739//mitochondrion;GO:0005764//lysosome;GO:0005765//lysosomal membrane;GO:0005768//endosome;GO:0016020//membrane;GO:0016021//integral component of membrane;GO:0031902//late endosome membrane;GO:0031966//mitochondrial membrane;GO:0032281//AMPA glutamate receptor complex	GO:0003824//catalytic activity;GO:0004620//phospholipase activity;GO:0016787//hydrolase activity;GO:0047372//acylglycerol lipase activity	GO:0006629//lipid metabolic process;GO:0009395//phospholipid catabolic process;GO:0030336//negative regulation of cell migration;GO:0046464//acylglycerol catabolic process;GO:0046889//positive regulation of lipid biosynthetic process;GO:0052651//monoacylglycerol catabolic process;GO:0060292//long term synaptic depression;GO:2000124//regulation of endocannabinoid signaling pathway;GO:2001311//lyso…
ENSMUSG00000052934	3417	3404	3078	976	1179	1758	36.07	39.58	37.58	9.55	12.55	19.43	37.74333333	13.84333333	-1.44703047	1.56E-07	1.06E-05	Fbxo31	F-box protein 31 [Source:MGI Symbol;Acc:MGI:1354708]	-	-	-	-	GO:0005813//centrosome;GO:0016020//membrane;GO:0016021//integral component of membrane;GO:0019005//SCF ubiquitin ligase complex;GO:0043025//neuronal cell body	GO:0005515//protein binding;GO:0030332//cyclin binding	GO:0006974//cellular response to DNA damage stimulus;GO:0007049//cell cycle;GO:0016567//protein ubiquitination;GO:0031145//anaphase-promoting complex-dependent proteasomal ubiquitin-dependent protein catabolic process;GO:0031146//SCF-dependent proteasomal ubiquitin-dependent protein catabolic process;GO:0031571//mitotic G1 DNA damage checkpoint;GO:0050775//positive regulation of dendrite morphoge…
ENSMUSG00000005125	466	700	433	2077	1829	1143	7.11	11.36	7.31	29.31	26.47	16.63	8.593333333	24.13666667	1.489936687	1.63E-07	1.10E-05	Ndrg1	N-myc downstream regulated gene 1 [Source:MGI Symbol;Acc:MGI:1341799]	-	-	-	-	GO:0005634//nucleus;GO:0005737//cytoplasm;GO:0005813//centrosome;GO:0005815//microtubule organizing center;GO:0005829//cytosol;GO:0005856//cytoskeleton;GO:0005874//microtubule;GO:0005886//plasma membrane;GO:0005913//cell-cell adherens junction;GO:0015630//microtubule cytoskeleton;GO:0016020//membrane;GO:0043209//myelin sheath;GO:0048471//perinuclear region of cytoplasm;GO:0055038//recycling endos…	GO:0008017//microtubule binding;GO:0017137//Rab GTPase binding;GO:0043015//gamma-tubulin binding;GO:0045296//cadherin binding	GO:0007165//signal transduction;GO:0008285//negative regulation of cell proliferation;GO:0030330//DNA damage response, signal transduction by p53 class mediator;GO:0032287//peripheral nervous system myelin maintenance;GO:0042127//regulation of cell proliferation;GO:0045576//mast cell activation;GO:0071456//cellular response to hypoxia
ENSMUSG00000042834	64	39	47	236	147	219	1.71	1.46	1.05	5.84	3.93	5.31	1.406666667	5.026666667	1.837321525	1.74E-07	1.17E-05	Nrep	neuronal regeneration related protein [Source:MGI Symbol;Acc:MGI:99444]	-	-	-	-	GO:0005634//nucleus;GO:0005737//cytoplasm	GO:0005515//protein binding	GO:0017015//regulation of transforming growth factor beta receptor signaling pathway;GO:0031103//axon regeneration;GO:0045664//regulation of neuron differentiation
ENSMUSG00000041769	778	1200	745	368	364	485	17.29	28.42	19.08	7.9	7.92	10.93	21.59666667	8.916666667	-1.276232266	1.77E-07	1.18E-05	Ppp2r2d	protein phosphatase 2, regulatory subunit B, delta [Source:MGI Symbol;Acc:MGI:1289252]	Human Diseases;Environmental Information Processing;Cellular Processes;Environmental Information Processing;Organismal Systems;Human Diseases;Organismal Systems;Environmental Information Processing;Environmental Information Processing;Human Diseases;Genetic Information Processing	Infectious diseases;Signal transduction;Cellular community - eukaryotes;Signal transduction;Circulatory system;Infectious diseases;Nervous system;Signal transduction;Signal transduction;Infectious diseases;Translation	ko05165//Human papillomavirus infection;ko04151//PI3K-Akt signaling pathway;ko04530//Tight junction;ko04390//Hippo signaling pathway;ko04261//Adrenergic signaling in cardiomyocytes;ko05160//Hepatitis C;ko04728//Dopaminergic synapse;ko04152//AMPK signaling pathway;ko04071//Sphingolipid signaling pathway;ko05142//Chagas disease (American trypanosomiasis);ko03015//mRNA surveillance pathway	K04354;K04354;K04354;K04354;K04354;K04354;K04354;K04354;K04354;K04354;K04354	GO:0000159//protein phosphatase type 2A complex;GO:0005737//cytoplasm;GO:0005829//cytosol	GO:0004722//protein serine/threonine phosphatase activity;GO:0005515//protein binding;GO:0019888//protein phosphatase regulator activity	GO:0000278//mitotic cell cycle;GO:0007049//cell cycle;GO:0010458//exit from mitosis;GO:0043666//regulation of phosphoprotein phosphatase activity;GO:0051301//cell division;GO:0070262//peptidyl-serine dephosphorylation
ENSMUSG00000047617	84	52	169	912	693	585	3.69	2.36	8.71	37.37	29.89	25.07	4.92	30.77666667	2.645106765	2.01E-07	1.34E-05	Paxx	non-homologous end joining factor [Source:MGI Symbol;Acc:MGI:2442831]	-	-	-	-	GO:0005634//nucleus;GO:0035861//site of double-strand break;GO:0043564//Ku70:Ku80 complex;GO:0070419//nonhomologous end joining complex	GO:0042802//identical protein binding;GO:0042803//protein homodimerization activity;GO:0060090//binding, bridging	GO:0006281//DNA repair;GO:0006303//double-strand break repair via nonhomologous end joining;GO:0006974//cellular response to DNA damage stimulus;GO:0051103//DNA ligation involved in DNA repair
ENSMUSG00000024354	477	575	544	1452	1759	1515	9.36	11.45	12.5	26.9	34.14	29.41	11.10333333	30.15	1.441165149	2.13E-07	1.41E-05	Slc23a1	solute carrier family 23 (nucleobase transporters), member 1 [Source:MGI Symbol;Acc:MGI:1341903]	Organismal Systems	Digestive system	ko04977//Vitamin digestion and absorption	K14611	GO:0005737//cytoplasm;GO:0005886//plasma membrane;GO:0005903//brush border;GO:0009925//basal plasma membrane;GO:0016020//membrane;GO:0016021//integral component of membrane;GO:0016324//apical plasma membrane;GO:0043229//intracellular organelle	GO:0008520//L-ascorbate:sodium symporter activity;GO:0015081//sodium ion transmembrane transporter activity;GO:0015229//L-ascorbic acid transporter activity;GO:0015293//symporter activity;GO:0022857//transmembrane transporter activity;GO:0033300//dehydroascorbic acid transporter activity;GO:0070890//sodium-dependent L-ascorbate transmembrane transporter activity	GO:0006811//ion transport;GO:0006814//sodium ion transport;GO:0007420//brain development;GO:0009636//response to toxic substance;GO:0015882//L-ascorbic acid transport;GO:0030324//lung development;GO:0035725//sodium ion transmembrane transport;GO:0055085//transmembrane transport;GO:0070837//dehydroascorbic acid transport;GO:0070904//transepithelial L-ascorbic acid transport
ENSMUSG00000023057	940	1247	1169	497	504	571	42.01	57.01	59.1	20.56	21.84	24.87	52.70666667	22.42333333	-1.232984697	2.26E-07	1.49E-05	Fabp2	fatty acid binding protein 2, intestinal [Source:MGI Symbol;Acc:MGI:95478]	Organismal Systems;Organismal Systems	Endocrine system;Digestive system	ko03320//PPAR signaling pathway;ko04975//Fat digestion and absorption	K08751;K08751	GO:0005737//cytoplasm;GO:0005886//plasma membrane;GO:0005902//microvillus;GO:0045179//apical cortex	GO:0005324//long-chain fatty acid transporter activity;GO:0005504//fatty acid binding;GO:0008289//lipid binding;GO:0036041//long-chain fatty acid binding	GO:0006631//fatty acid metabolic process;GO:0015909//long-chain fatty acid transport;GO:0050892//intestinal absorption;GO:0098856//intestinal lipid absorption
ENSMUSG00000116461	96	168	91	38	36	48	0.96	1.73	1.04	0.35	0.35	0.47	1.243333333	0.39	-1.672667101	2.35E-07	1.54E-05	Gm44502	predicted readthrough transcript (NMD candidate), 44502 [Source:MGI Symbol;Acc:MGI:3846135]	-	-	-	-	-	GO:0016301//kinase activity	GO:0016310//phosphorylation;GO:0046474//glycerophospholipid biosynthetic process
ENSMUSG00000019883	393	421	148	1103	1118	964	7.86	8.5	3.6	19.91	21.58	18.99	6.653333333	20.16	1.599346419	2.39E-07	1.56E-05	Echdc1	enoyl Coenzyme A hydratase domain containing 1 [Source:MGI Symbol;Acc:MGI:1277169]	Metabolism	Carbohydrate metabolism	ko00640//Propanoate metabolism	K18426	GO:0005737//cytoplasm;GO:0005829//cytosol	GO:0003824//catalytic activity;GO:0004300//enoyl-CoA hydratase activity;GO:0015451//decarboxylation-driven active transmembrane transporter activity;GO:0016829//lyase activity;GO:0016831//carboxy-lyase activity	GO:0006635//fatty acid beta-oxidation;GO:0055085//transmembrane transport
ENSMUSG00000009647	255	283	190	715	589	491	3.83	4.54	3.23	10.11	8.58	7.19	3.866666667	8.626666667	1.157712812	2.43E-07	1.57E-05	Mcu	mitochondrial calcium uniporter [Source:MGI Symbol;Acc:MGI:3026965]	Environmental Information Processing;Cellular Processes;Organismal Systems	Signal transduction;Cell growth and death;Immune system	ko04020//Calcium signaling pathway;ko04218//Cellular senescence;ko04621//NOD-like receptor signaling pathway	K20858;K20858;K20858	GO:0005739//mitochondrion;GO:0005743//mitochondrial inner membrane;GO:0016020//membrane;GO:0016021//integral component of membrane;GO:0031305//integral component of mitochondrial inner membrane;GO:0034704//calcium channel complex;GO:1990246//uniplex complex	GO:0005262//calcium channel activity;GO:0005515//protein binding;GO:0015292//uniporter activity;GO:0042802//identical protein binding	GO:0006811//ion transport;GO:0006816//calcium ion transport;GO:0006851//mitochondrial calcium ion transport;GO:0019722//calcium-mediated signaling;GO:0032024//positive regulation of insulin secretion;GO:0036444//calcium ion transmembrane import into mitochondrion;GO:0042593//glucose homeostasis;GO:0051259//protein oligomerization;GO:0051560//mitochondrial calcium ion homeostasis;GO:0051561//posit…
ENSMUSG00000028051	29	9	8	90	89	114	0.31	0.1	0.1	0.9	0.93	1.2	0.17	1.01	2.570748642	2.60E-07	1.68E-05	Hcn3	hyperpolarization-activated, cyclic nucleotide-gated K+ 3 [Source:MGI Symbol;Acc:MGI:1298211]	-	-	-	-	GO:0005886//plasma membrane;GO:0005887//integral component of plasma membrane;GO:0016020//membrane;GO:0016021//integral component of membrane;GO:0030424//axon;GO:0030425//dendrite;GO:0043025//neuronal cell body;GO:0044316//cone cell pedicle;GO:0045202//synapse	GO:0000166//nucleotide binding;GO:0005216//ion channel activity;GO:0005244//voltage-gated ion channel activity;GO:0005248//voltage-gated sodium channel activity;GO:0005249//voltage-gated potassium channel activity;GO:0005267//potassium channel activity;GO:0005272//sodium channel activity;GO:0005515//protein binding;GO:0030552//cAMP binding	GO:0006811//ion transport;GO:0006813//potassium ion transport;GO:0006814//sodium ion transport;GO:0034765//regulation of ion transmembrane transport;GO:0035725//sodium ion transmembrane transport;GO:0042391//regulation of membrane potential;GO:0055085//transmembrane transport;GO:0071805//potassium ion transmembrane transport;GO:0072718//response to cisplatin;GO:1903351//cellular response to dopam…
ENSMUSG00000022617	766	932	808	442	445	461	20.54	24.79	24.2	10.57	11.42	11.76	23.17666667	11.25	-1.042748087	2.65E-07	1.70E-05	Chkb	choline kinase beta [Source:MGI Symbol;Acc:MGI:1328313]	Metabolism;Human Diseases;Metabolism	Global and overview maps;Cancers;Lipid metabolism	ko01100//Metabolic pathways;ko05231//Choline metabolism in cancer;ko00564//Glycerophospholipid metabolism	K14156;K14156;K14156	-	GO:0000166//nucleotide binding;GO:0004103//choline kinase activity;GO:0004305//ethanolamine kinase activity;GO:0005524//ATP binding;GO:0016301//kinase activity;GO:0016740//transferase activity	GO:0006629//lipid metabolic process;GO:0006646//phosphatidylethanolamine biosynthetic process;GO:0006656//phosphatidylcholine biosynthetic process;GO:0006657//CDP-choline pathway;GO:0007517//muscle organ development;GO:0008654//phospholipid biosynthetic process;GO:0016310//phosphorylation;GO:0046474//glycerophospholipid biosynthetic process
ENSMUSG00000117081	0	0	0	6	45	60	0	0	0	0.25	1.82	2.44	0.001	1.503333333	10.55394922	2.77E-07	1.76E-05	Gm49948	predicted gene, 49948 [Source:MGI Symbol;Acc:MGI:6270666]	-	-	-	-	GO:0016020//membrane;GO:0016021//integral component of membrane	-	-
ENSMUSG00000005514	26837	26455	31931	8673	10854	14015	457.51	476.34	596.7	137.96	176.51	231.91	510.1833333	182.1266667	-1.486073595	2.91E-07	1.83E-05	Por	P450 (cytochrome) oxidoreductase [Source:MGI Symbol;Acc:MGI:97744]	-	-	-	-	GO:0005737//cytoplasm;GO:0005739//mitochondrion;GO:0005783//endoplasmic reticulum;GO:0005789//endoplasmic reticulum membrane;GO:0005829//cytosol;GO:0016020//membrane;GO:0016021//integral component of membrane;GO:0043231//intracellular membrane-bounded organelle	GO:0003958//NADPH-hemoprotein reductase activity;GO:0004128//cytochrome-b5 reductase activity, acting on NAD(P)H;GO:0008941//nitric oxide dioxygenase activity;GO:0009055//electron carrier activity;GO:0010181//FMN binding;GO:0016491//oxidoreductase activity;GO:0016787//hydrolase activity;GO:0019899//enzyme binding;GO:0047726//iron-cytochrome-c reductase activity;GO:0050660//flavin adenine dinucleo…	GO:0003420//regulation of growth plate cartilage chondrocyte proliferation;GO:0007584//response to nutrient;GO:0009437//carnitine metabolic process;GO:0009725//response to hormone;GO:0009812//flavonoid metabolic process;GO:0018393//internal peptidyl-lysine acetylation;GO:0019395//fatty acid oxidation;GO:0022900//electron transport chain;GO:0032332//positive regulation of chondrocyte differentiati…
ENSMUSG00000026043	246	202	227	695	592	643	1.91	1.6	1.99	4.99	4.45	4.86	1.833333333	4.766666667	1.378511623	3.09E-07	1.94E-05	Col3a1	collagen, type III, alpha 1 [Source:MGI Symbol;Acc:MGI:88453]	Organismal Systems;Organismal Systems;Human Diseases;Human Diseases;Organismal Systems	Endocrine system;Immune system;Infectious diseases;Endocrine and metabolic diseases;Digestive system	ko04926//Relaxin signaling pathway;ko04611//Platelet activation;ko05146//Amoebiasis;ko04933//AGE-RAGE signaling pathway in diabetic complications;ko04974//Protein digestion and absorption	K19720;K19720;K19720;K19720;K19720	GO:0005576//extracellular region;GO:0005581//collagen trimer;GO:0005586//collagen type III trimer;GO:0005615//extracellular space;GO:0031012//extracellular matrix	GO:0002020//protease binding;GO:0005178//integrin binding;GO:0005201//extracellular matrix structural constituent;GO:0005515//protein binding;GO:0030020//extracellular matrix structural constituent conferring tensile strength;GO:0046332//SMAD binding;GO:0046872//metal ion binding;GO:0048407//platelet-derived growth factor binding	GO:0001501//skeletal system development;GO:0001568//blood vessel development;GO:0007160//cell-matrix adhesion;GO:0007179//transforming growth factor beta receptor signaling pathway;GO:0007229//integrin-mediated signaling pathway;GO:0007507//heart development;GO:0009314//response to radiation;GO:0009612//response to mechanical stimulus;GO:0018149//peptide cross-linking;GO:0021987//cerebral cortex …
ENSMUSG00000023905	218	245	284	124	58	86	9.56	11.02	14.08	5.03	2.46	3.74	11.55333333	3.743333333	-1.625913727	3.13E-07	1.95E-05	Tnfrsf12a	tumor necrosis factor receptor superfamily, member 12a [Source:MGI Symbol;Acc:MGI:1351484]	Environmental Information Processing	Signaling molecules and interaction	ko04060//Cytokine-cytokine receptor interaction	K05149	GO:0001726//ruffle;GO:0005886//plasma membrane;GO:0009986//cell surface;GO:0016020//membrane;GO:0016021//integral component of membrane	GO:0005515//protein binding	GO:0001525//angiogenesis;GO:0006915//apoptotic process;GO:0006931//substrate-dependent cell migration, cell attachment to substrate;GO:0007155//cell adhesion;GO:0007275//multicellular organism development;GO:0030154//cell differentiation;GO:0043065//positive regulation of apoptotic process;GO:0045765//regulation of angiogenesis;GO:0045773//positive regulation of axon extension;GO:0061041//regulat…
ENSMUSG00000063406	929	1131	422	248	182	366	53.07	57.17	29.07	11.5	8.55	20.45	46.43666667	13.5	-1.782305009	3.30E-07	2.05E-05	Tmed5	transmembrane p24 trafficking protein 5 [Source:MGI Symbol;Acc:MGI:1921586]	-	-	-	-	GO:0005783//endoplasmic reticulum;GO:0005789//endoplasmic reticulum membrane;GO:0005793//endoplasmic reticulum-Golgi intermediate compartment;GO:0005794//Golgi apparatus;GO:0005801//cis-Golgi network;GO:0016020//membrane;GO:0016021//integral component of membrane;GO:0030134//ER to Golgi transport vesicle;GO:0033116//endoplasmic reticulum-Golgi intermediate compartment membrane;GO:0070971//endopla…	GO:0003674//molecular_function	GO:0006886//intracellular protein transport;GO:0006888//ER to Golgi vesicle-mediated transport;GO:0007030//Golgi organization;GO:0015031//protein transport;GO:0090161//Golgi ribbon formation
ENSMUSG00000024378	651	241	308	1442	1963	1822	6.69	2.09	3.23	12.8	17.75	16.79	4.003333333	15.78	1.978823555	3.32E-07	2.05E-05	Stard4	StAR-related lipid transfer (START) domain containing 4 [Source:MGI Symbol;Acc:MGI:2156764]	-	-	-	-	GO:0005623//cell;GO:0005737//cytoplasm;GO:0031410//cytoplasmic vesicle	GO:0008289//lipid binding;GO:0015485//cholesterol binding	GO:0010873//positive regulation of cholesterol esterification;GO:0010879//cholesterol transport involved in cholesterol storage;GO:0032367//intracellular cholesterol transport;GO:0070508//cholesterol import;GO:0070859//positive regulation of bile acid biosynthetic process
ENSMUSG00000024900	25920	34424	12612	6097	7467	10906	263.9	359.45	142.64	57.06	73.17	109.51	255.33	79.91333333	-1.675854919	3.51E-07	2.16E-05	Cpt1a	carnitine palmitoyltransferase 1a, liver [Source:MGI Symbol;Acc:MGI:1098296]	Organismal Systems;Environmental Information Processing;Human Diseases;Organismal Systems;Organismal Systems;Organismal Systems;Metabolism;Metabolism	Environmental adaptation;Signal transduction;Endocrine and metabolic diseases;Endocrine system;Endocrine system;Endocrine system;Global and overview maps;Lipid metabolism	ko04714//Thermogenesis;ko04152//AMPK signaling pathway;ko04931//Insulin resistance;ko04922//Glucagon signaling pathway;ko03320//PPAR signaling pathway;ko04920//Adipocytokine signaling pathway;ko01212//Fatty acid metabolism;ko00071//Fatty acid degradation	K08765;K08765;K08765;K08765;K08765;K08765;K08765;K08765	GO:0005739//mitochondrion;GO:0005741//mitochondrial outer membrane;GO:0005743//mitochondrial inner membrane;GO:0016020//membrane;GO:0016021//integral component of membrane;GO:0031307//integral component of mitochondrial outer membrane;GO:0043231//intracellular membrane-bounded organelle	GO:0004095//carnitine O-palmitoyltransferase activity;GO:0005515//protein binding;GO:0016740//transferase activity;GO:0016746//transferase activity, transferring acyl groups;GO:0042802//identical protein binding;GO:1990698//palmitoleoyltransferase activity	GO:0001676//long-chain fatty acid metabolic process;GO:0006006//glucose metabolic process;GO:0006629//lipid metabolic process;GO:0006631//fatty acid metabolic process;GO:0006635//fatty acid beta-oxidation;GO:0006641//triglyceride metabolic process;GO:0009437//carnitine metabolic process;GO:0014070//response to organic cyclic compound;GO:0030855//epithelial cell differentiation;GO:0032000//positiv…
ENSMUSG00000056698	578	881	427	356	265	297	14.24	24.14	11.08	8.18	6.76	8.05	16.48666667	7.663333333	-1.105255774	3.55E-07	2.17E-05	Elmod3	ELMO/CED-12 domain containing 3 [Source:MGI Symbol;Acc:MGI:2445168]	-	-	-	-	GO:0005575//cellular_component;GO:0005737//cytoplasm;GO:0005856//cytoskeleton;GO:0005929//cilium;GO:0032420//stereocilium;GO:0042995//cell projection;GO:0060091//kinocilium	GO:0003674//molecular_function;GO:0005096//GTPase activator activity	GO:0008150//biological_process;GO:0043547//positive regulation of GTPase activity
ENSMUSG00000020261	458	417	237	1346	992	794	4.26	4.17	2.37	11.62	8.36	6.83	3.6	8.936666667	1.311739907	3.68E-07	2.24E-05	Slc36a1	solute carrier family 36 (proton/amino acid symporter), member 1 [Source:MGI Symbol;Acc:MGI:2445299]	Organismal Systems	Digestive system	ko04974//Protein digestion and absorption	K14209	GO:0005764//lysosome;GO:0005765//lysosomal membrane;GO:0005783//endoplasmic reticulum;GO:0005886//plasma membrane;GO:0016020//membrane;GO:0016021//integral component of membrane	GO:0005280//hydrogen:amino acid symporter activity;GO:0015078//hydrogen ion transmembrane transporter activity;GO:0015171//amino acid transmembrane transporter activity;GO:0015175//neutral amino acid transmembrane transporter activity;GO:0015180//L-alanine transmembrane transporter activity;GO:0015187//glycine transmembrane transporter activity;GO:0015193//L-proline transmembrane transporter acti…	GO:0003333//amino acid transmembrane transport;GO:0006865//amino acid transport;GO:0015804//neutral amino acid transport;GO:0015808//L-alanine transport;GO:0015816//glycine transport;GO:0015824//proline transport;GO:0015828//tyrosine transport;GO:0035524//proline transmembrane transport;GO:1902600//hydrogen ion transmembrane transport
ENSMUSG00000075551	1801	3304	3084	147	642	725	37.71	70.77	73.04	2.86	13.03	14.8	60.50666667	10.23	-2.564287963	4.41E-07	2.68E-05	Cyp3a41a	cytochrome P450, family 3, subfamily a, polypeptide 41A [Source:MGI Symbol;Acc:MGI:1858451]	Metabolism;Human Diseases;Metabolism;Metabolism;Metabolism	Global and overview maps;Cancers;Metabolism of cofactors and vitamins;Lipid metabolism;Lipid metabolism	ko01100//Metabolic pathways;ko05204//Chemical carcinogenesis;ko00830//Retinol metabolism;ko00140//Steroid hormone biosynthesis;ko00591//Linoleic acid metabolism	K07424;K07424;K07424;K07424;K07424	GO:0005575//cellular_component;GO:0005783//endoplasmic reticulum;GO:0005789//endoplasmic reticulum membrane;GO:0016020//membrane;GO:0031090//organelle membrane;GO:0043231//intracellular membrane-bounded organelle	GO:0004497//monooxygenase activity;GO:0005506//iron ion binding;GO:0008395//steroid hydroxylase activity;GO:0008401//retinoic acid 4-hydroxylase activity;GO:0016491//oxidoreductase activity;GO:0016705//oxidoreductase activity, acting on paired donors, with incorporation or reduction of molecular oxygen;GO:0016712//oxidoreductase activity, acting on paired donors, with incorporation or reduction o…	GO:0008202//steroid metabolic process;GO:0009617//response to bacterium;GO:0010468//regulation of gene expression;GO:0055114//oxidation-reduction process;GO:0070989//oxidative demethylation
ENSMUSG00000025722	316	488	352	180	210	157	7.95	11.41	8.4	3.92	4.97	3.58	9.253333333	4.156666667	-1.154546103	4.57E-07	2.76E-05	Wdr73	WD repeat domain 73 [Source:MGI Symbol;Acc:MGI:1919218]	-	-	-	-	GO:0000922//spindle pole;GO:0005737//cytoplasm;GO:0005819//spindle;GO:0005829//cytosol;GO:0005856//cytoskeleton;GO:0032154//cleavage furrow	GO:0003674//molecular_function;GO:0005515//protein binding	GO:0006997//nucleus organization;GO:0031122//cytoplasmic microtubule organization;GO:0043066//negative regulation of apoptotic process
ENSMUSG00000038092	3	3	2	18	65	54	0.08	0.09	0.06	0.46	1.75	1.47	0.076666667	1.226666667	4	4.73E-07	2.84E-05	Hsd3b5	hydroxy-delta-5-steroid dehydrogenase, 3 beta- and steroid delta-isomerase 5 [Source:MGI Symbol;Acc:MGI:104645]	Metabolism;Human Diseases;Organismal Systems;Metabolism;Organismal Systems;Organismal Systems	Global and overview maps;Endocrine and metabolic diseases;Endocrine system;Lipid metabolism;Endocrine system;Endocrine system	ko01100//Metabolic pathways;ko04934//Cushing syndrome;ko04925//Aldosterone synthesis and secretion;ko00140//Steroid hormone biosynthesis;ko04927//Cortisol synthesis and secretion;ko04913//Ovarian Steroidogenesis	K00070;K00070;K00070;K00070;K00070;K00070	GO:0005739//mitochondrion;GO:0005743//mitochondrial inner membrane;GO:0005783//endoplasmic reticulum;GO:0005789//endoplasmic reticulum membrane;GO:0016020//membrane;GO:0016021//integral component of membrane;GO:0031966//mitochondrial membrane;GO:0043231//intracellular membrane-bounded organelle	GO:0000253//3-keto sterol reductase activity;GO:0003854//3-beta-hydroxy-delta5-steroid dehydrogenase activity;GO:0005496//steroid binding;GO:0016491//oxidoreductase activity;GO:0016616//oxidoreductase activity, acting on the CH-OH group of donors, NAD or NADP as acceptor;GO:0047024//5alpha-androstane-3beta,17beta-diol dehydrogenase activity	GO:0006629//lipid metabolic process;GO:0006694//steroid biosynthetic process;GO:0008202//steroid metabolic process;GO:0008207//C21-steroid hormone metabolic process;GO:0021766//hippocampus development;GO:0035634//response to stilbenoid;GO:0051412//response to corticosterone;GO:0055114//oxidation-reduction process
ENSMUSG00000030302	7	39	6	385	169	72	0.06	0.35	0.05	2.87	1.32	0.59	0.153333333	1.593333333	3.377304852	4.93E-07	2.95E-05	Atp2b2	ATPase, Ca++ transporting, plasma membrane 2 [Source:MGI Symbol;Acc:MGI:105368]	Environmental Information Processing;Environmental Information Processing;Environmental Information Processing;Organismal Systems;Organismal Systems;Organismal Systems;Organismal Systems	Signal transduction;Signal transduction;Signal transduction;Circulatory system;Digestive system;Endocrine system;Digestive system	ko04024//cAMP signaling pathway;ko04020//Calcium signaling pathway;ko04022//cGMP - PKG signaling pathway;ko04261//Adrenergic signaling in cardiomyocytes;ko04972//Pancreatic secretion;ko04925//Aldosterone synthesis and secretion;ko04970//Salivary secretion	K05850;K05850;K05850;K05850;K05850;K05850;K05850	GO:0005737//cytoplasm;GO:0005783//endoplasmic reticulum;GO:0005886//plasma membrane;GO:0005929//cilium;GO:0016020//membrane;GO:0016021//integral component of membrane;GO:0016324//apical plasma membrane;GO:0030054//cell junction;GO:0030425//dendrite;GO:0032809//neuronal cell body membrane;GO:0043025//neuronal cell body;GO:0045121//membrane raft;GO:0045202//synapse;GO:0098793//presynapse;GO:0098794…	GO:0000166//nucleotide binding;GO:0005388//calcium-transporting ATPase activity;GO:0005509//calcium ion binding;GO:0005516//calmodulin binding;GO:0005524//ATP binding;GO:0008022//protein C-terminus binding;GO:0030165//PDZ domain binding;GO:0030899//calcium-dependent ATPase activity;GO:0035254//glutamate receptor binding;GO:0046872//metal ion binding	GO:0000902//cell morphogenesis;GO:0006811//ion transport;GO:0006816//calcium ion transport;GO:0006874//cellular calcium ion homeostasis;GO:0006996//organelle organization;GO:0007595//lactation;GO:0007605//sensory perception of sound;GO:0007626//locomotory behavior;GO:0008361//regulation of cell size;GO:0021549//cerebellum development;GO:0021692//cerebellar Purkinje cell layer morphogenesis;GO:002…
ENSMUSG00000073102	2	1	5	38	48	30	0.03	0.02	0.1	0.61	0.81	0.51	0.05	0.643333333	3.685566442	4.97E-07	2.96E-05	Drc1	dynein regulatory complex subunit 1 [Source:MGI Symbol;Acc:MGI:2685906]	-	-	-	-	GO:0005737//cytoplasm;GO:0005829//cytosol;GO:0005856//cytoskeleton;GO:0005858//axonemal dynein complex;GO:0005929//cilium;GO:0005930//axoneme;GO:0031514//motile cilium;GO:0042995//cell projection	GO:0003674//molecular_function	GO:0003352//regulation of cilium movement;GO:0007368//determination of left/right symmetry;GO:0007507//heart development;GO:0060285//cilium-dependent cell motility;GO:0070286//axonemal dynein complex assembly
ENSMUSG00000038975	848	881	734	394	485	470	34.65	35.03	32.81	13.56	18.75	18.82	34.16333333	17.04333333	-1.003241221	5.38E-07	3.19E-05	Rabggtb	Rab geranylgeranyl transferase, b subunit [Source:MGI Symbol;Acc:MGI:99537]	-	-	-	-	GO:0005968//Rab-protein geranylgeranyltransferase complex	GO:0003824//catalytic activity;GO:0004659//prenyltransferase activity;GO:0004663//Rab geranylgeranyltransferase activity;GO:0005515//protein binding;GO:0008270//zinc ion binding;GO:0016740//transferase activity;GO:0017137//Rab GTPase binding;GO:0019840//isoprenoid binding;GO:0046872//metal ion binding;GO:0046982//protein heterodimerization activity	GO:0018342//protein prenylation;GO:0018344//protein geranylgeranylation;GO:0065003//macromolecular complex assembly
ENSMUSG00000041272	340	325	200	154	153	159	3.7	3.62	2.46	1.55	1.62	1.69	3.26	1.62	-1.008878151	6.04E-07	3.56E-05	Tox	thymocyte selection-associated high mobility group box [Source:MGI Symbol;Acc:MGI:2181659]	-	-	-	-	GO:0005634//nucleus	GO:0003677//DNA binding	GO:0030098//lymphocyte differentiation;GO:0032825//positive regulation of natural killer cell differentiation;GO:0048535//lymph node development;GO:0048541//Peyer's patch development
ENSMUSG00000020085	1208	1489	1296	688	658	780	28.87	35.98	35.08	15.03	15.65	18.4	33.31	16.36	-1.025782606	6.71E-07	3.94E-05	Aifm2	apoptosis-inducing factor, mitochondrion-associated 2 [Source:MGI Symbol;Acc:MGI:1918611]	Cellular Processes	Cell growth and death	ko04115//p53 signaling pathway	K22745	GO:0005737//cytoplasm;GO:0005739//mitochondrion;GO:0005741//mitochondrial outer membrane;GO:0005811//lipid particle;GO:0005829//cytosol;GO:0016020//membrane;GO:0016021//integral component of membrane	GO:0003677//DNA binding;GO:0004174//electron-transferring-flavoprotein dehydrogenase activity;GO:0016491//oxidoreductase activity;GO:0050660//flavin adenine dinucleotide binding	GO:0008637//apoptotic mitochondrial changes;GO:0022904//respiratory electron transport chain;GO:0043065//positive regulation of apoptotic process;GO:0055114//oxidation-reduction process
ENSMUSG00000031767	993	1023	1064	2720	2863	3330	31.78	30.88	43.04	81.29	79.65	95.63	35.23333333	85.52333333	1.279377113	7.01E-07	4.10E-05	Nudt7	nudix (nucleoside diphosphate linked moiety X)-type motif 7 [Source:MGI Symbol;Acc:MGI:1914778]	Cellular Processes	Transport and catabolism	ko04146//Peroxisome	K17879	GO:0005777//peroxisome	GO:0000287//magnesium ion binding;GO:0003723//RNA binding;GO:0003986//acetyl-CoA hydrolase activity;GO:0016787//hydrolase activity;GO:0016818//hydrolase activity, acting on acid anhydrides, in phosphorus-containing anhydrides;GO:0030145//manganese ion binding;GO:0030515//snoRNA binding;GO:0046872//metal ion binding	GO:0009132//nucleoside diphosphate metabolic process;GO:0015938//coenzyme A catabolic process;GO:0046356//acetyl-CoA catabolic process;GO:0050873//brown fat cell differentiation
ENSMUSG00000078566	4546	5089	2367	1533	1659	2165	203.96	230.01	113.68	60.91	68.5	94.85	182.55	74.75333333	-1.288081852	7.53E-07	4.39E-05	Bnip3	BCL2/adenovirus E1B interacting protein 3 [Source:MGI Symbol;Acc:MGI:109326]	Environmental Information Processing;Cellular Processes;Cellular Processes;Human Diseases	Signal transduction;Transport and catabolism;Transport and catabolism;Infectious diseases	ko04068//FoxO signaling pathway;ko04140//Autophagy - animal;ko04137//Mitophagy - animal;ko05134//Legionellosis	K15464;K15464;K15464;K15464	GO:0005634//nucleus;GO:0005635//nuclear envelope;GO:0005654//nucleoplasm;GO:0005737//cytoplasm;GO:0005739//mitochondrion;GO:0005740//mitochondrial envelope;GO:0005741//mitochondrial outer membrane;GO:0005783//endoplasmic reticulum;GO:0014069//postsynaptic density;GO:0016020//membrane;GO:0016021//integral component of membrane;GO:0030425//dendrite;GO:0031307//integral component of mitochondrial ou…	GO:0005515//protein binding;GO:0042802//identical protein binding;GO:0042803//protein homodimerization activity;GO:0046982//protein heterodimerization activity;GO:0051020//GTPase binding	GO:0001666//response to hypoxia;GO:0006915//apoptotic process;GO:0008219//cell death;GO:0008626//granzyme-mediated apoptotic signaling pathway;GO:0009617//response to bacterium;GO:0010637//negative regulation of mitochondrial fusion;GO:0010659//cardiac muscle cell apoptotic process;GO:0010666//positive regulation of cardiac muscle cell apoptotic process;GO:0010821//regulation of mitochondrion org…
ENSMUSG00000042349	244	290	259	842	654	618	3.45	4.25	4.19	11.27	9.78	9.13	3.963333333	10.06	1.343844091	7.63E-07	4.42E-05	Ikbke	inhibitor of kappaB kinase epsilon [Source:MGI Symbol;Acc:MGI:1929612]	Human Diseases;Human Diseases;Human Diseases;Human Diseases;Organismal Systems;Human Diseases;Human Diseases;Human Diseases;Organismal Systems;Organismal Systems;Organismal Systems;Organismal Systems;Organismal Systems	Infectious diseases;Infectious diseases;Infectious diseases;Infectious diseases;Immune system;Infectious diseases;Infectious diseases;Infectious diseases;Immune system;Immune system;Immune system;Immune system;Immune system	ko05165//Human papillomavirus infection;ko05167//Kaposi sarcoma-associated herpesvirus infection;ko05168//Herpes simplex infection;ko05164//Influenza A;ko04621//NOD-like receptor signaling pathway;ko05161//Hepatitis B;ko05162//Measles;ko05160//Hepatitis C;ko04625//C-type lectin receptor signaling pathway;ko04620//Toll-like receptor signaling pathway;ko04657//IL-17 signaling pathway;ko04622//RIG-I…	K07211;K07211;K07211;K07211;K07211;K07211;K07211;K07211;K07211;K07211;K07211;K07211;K07211	GO:0005634//nucleus;GO:0005737//cytoplasm;GO:0016605//PML body;GO:0031966//mitochondrial membrane	GO:0000166//nucleotide binding;GO:0004672//protein kinase activity;GO:0004674//protein serine/threonine kinase activity;GO:0004704//NF-kappaB-inducing kinase activity;GO:0005515//protein binding;GO:0005524//ATP binding;GO:0008384//IkappaB kinase activity;GO:0016301//kinase activity;GO:0016740//transferase activity;GO:0031625//ubiquitin protein ligase binding;GO:0036435//K48-linked polyubiquitin b…	GO:0006468//protein phosphorylation;GO:0006974//cellular response to DNA damage stimulus;GO:0007252//I-kappaB phosphorylation;GO:0008630//intrinsic apoptotic signaling pathway in response to DNA damage;GO:0010884//positive regulation of lipid storage;GO:0016310//phosphorylation;GO:0018105//peptidyl-serine phosphorylation;GO:0034340//response to type I interferon;GO:0035456//response to interferon…
ENSMUSG00000064254	659	770	1003	3580	3421	2235	19.15	22.89	32.98	96.29	96.4	63.31	25.00666667	85.33333333	1.770796642	8.35E-07	4.82E-05	Ethe1	ethylmalonic encephalopathy 1 [Source:MGI Symbol;Acc:MGI:1913321]	Metabolism	Energy metabolism	ko00920//Sulfur metabolism	K17725	GO:0005634//nucleus;GO:0005654//nucleoplasm;GO:0005737//cytoplasm;GO:0005739//mitochondrion;GO:0005759//mitochondrial matrix	GO:0005506//iron ion binding;GO:0016491//oxidoreductase activity;GO:0016788//hydrolase activity, acting on ester bonds;GO:0046872//metal ion binding;GO:0050313//sulfur dioxygenase activity;GO:0051213//dioxygenase activity	GO:0006749//glutathione metabolic process;GO:0055114//oxidation-reduction process;GO:0070813//hydrogen sulfide metabolic process
ENSMUSG00000017307	657	823	950	304	319	395	24.86	31.92	40.49	10.61	11.64	14.51	32.42333333	12.25333333	-1.403858151	9.38E-07	5.34E-05	Acot8	acyl-CoA thioesterase 8 [Source:MGI Symbol;Acc:MGI:2158201]	Metabolism;Cellular Processes;Metabolism	Global and overview maps;Transport and catabolism;Lipid metabolism	ko01100//Metabolic pathways;ko04146//Peroxisome;ko00120//Primary bile acid biosynthesis	K11992;K11992;K11992	GO:0005739//mitochondrion;GO:0005777//peroxisome;GO:0005782//peroxisomal matrix	GO:0003986//acetyl-CoA hydrolase activity;GO:0004778//succinyl-CoA hydrolase activity;GO:0016290//palmitoyl-CoA hydrolase activity;GO:0016787//hydrolase activity;GO:0033882//choloyl-CoA hydrolase activity;GO:0047603//acetoacetyl-CoA hydrolase activity;GO:0047617//acyl-CoA hydrolase activity;GO:0047994//hydroxymethylglutaryl-CoA hydrolase activity;GO:0052689//carboxylic ester hydrolase activity;GO…	GO:0006629//lipid metabolic process;GO:0006631//fatty acid metabolic process;GO:0006637//acyl-CoA metabolic process;GO:0007031//peroxisome organization;GO:0009062//fatty acid catabolic process;GO:0016559//peroxisome fission;GO:0043649//dicarboxylic acid catabolic process;GO:0045225//negative regulation of CD4 biosynthetic process
ENSMUSG00000028072	74	24	47	11	6	8	1.23	0.41	0.89	0.17	0.1	0.13	0.843333333	0.133333333	-2.66106548	9.97E-07	5.65E-05	Ntrk1	neurotrophic tyrosine kinase, receptor, type 1 [Source:MGI Symbol;Acc:MGI:97383]	Human Diseases;Environmental Information Processing;Environmental Information Processing;Environmental Information Processing;Human Diseases;Cellular Processes;Organismal Systems;Organismal Systems;Human Diseases;Human Diseases	Cancers;Signal transduction;Signal transduction;Signal transduction;Cancers;Cell growth and death;Sensory system;Nervous system;Cancers;Cancers	ko05200//Pathways in cancer;ko04151//PI3K-Akt signaling pathway;ko04010//MAPK signaling pathway;ko04014//Ras signaling pathway;ko05202//Transcriptional misregulation in cancers;ko04210//Apoptosis;ko04750//Inflammatory mediator regulation of TRP channels;ko04722//Neurotrophin signaling pathway;ko05230//Central carbon metabolism in cancer;ko05216//Thyroid cancer	K03176;K03176;K03176;K03176;K03176;K03176;K03176;K03176;K03176;K03176	GO:0005737//cytoplasm;GO:0005768//endosome;GO:0005769//early endosome;GO:0005770//late endosome;GO:0005886//plasma membrane;GO:0005887//integral component of plasma membrane;GO:0009986//cell surface;GO:0016020//membrane;GO:0016021//integral component of membrane;GO:0030424//axon;GO:0030425//dendrite;GO:0031410//cytoplasmic vesicle;GO:0031901//early endosome membrane;GO:0031902//late endosome memb…	GO:0000166//nucleotide binding;GO:0004672//protein kinase activity;GO:0004713//protein tyrosine kinase activity;GO:0004714//transmembrane receptor protein tyrosine kinase activity;GO:0005004//GPI-linked ephrin receptor activity;GO:0005030//neurotrophin receptor activity;GO:0005166//neurotrophin p75 receptor binding;GO:0005515//protein binding;GO:0005524//ATP binding;GO:0010465//nerve growth facto…	GO:0001934//positive regulation of protein phosphorylation;GO:0006468//protein phosphorylation;GO:0007169//transmembrane receptor protein tyrosine kinase signaling pathway;GO:0007275//multicellular organism development;GO:0007399//nervous system development;GO:0007411//axon guidance;GO:0007568//aging;GO:0007611//learning or memory;GO:0007623//circadian rhythm;GO:0008285//negative regulation of ce…
ENSMUSG00000023259	21	16	14	126	99	48	0.28	0.47	0.29	2.24	2.47	1.55	0.346666667	2.086666667	2.589579129	1.02E-06	5.74E-05	Slc26a6	solute carrier family 26, member 6 [Source:MGI Symbol;Acc:MGI:2159728]	Organismal Systems	Digestive system	ko04978//Mineral absorption	K14704	GO:0005887//integral component of plasma membrane;GO:0016020//membrane;GO:0016021//integral component of membrane;GO:0016323//basolateral plasma membrane;GO:0016324//apical plasma membrane;GO:0031526//brush border membrane	GO:0008271//secondary active sulfate transmembrane transporter activity;GO:0008509//anion transmembrane transporter activity;GO:0015106//bicarbonate transmembrane transporter activity;GO:0015108//chloride transmembrane transporter activity;GO:0015116//sulfate transmembrane transporter activity;GO:0015301//anion:anion antiporter activity;GO:0019531//oxalate transmembrane transporter activity	GO:0006820//anion transport;GO:0006821//chloride transport;GO:0008272//sulfate transport;GO:0015701//bicarbonate transport;GO:0019532//oxalate transport;GO:0030321//transepithelial chloride transport;GO:0051453//regulation of intracellular pH;GO:0051454//intracellular pH elevation;GO:0055085//transmembrane transport;GO:0071346//cellular response to interferon-gamma;GO:0098656//anion transmembrane…
ENSMUSG00000032557	141	148	156	446	460	371	2.8	2.93	3.17	7.51	8	6.75	2.966666667	7.42	1.322576351	1.16E-06	6.52E-05	Uba5	ubiquitin-like modifier activating enzyme 5 [Source:MGI Symbol;Acc:MGI:1913913]	-	-	-	-	GO:0005634//nucleus;GO:0005737//cytoplasm;GO:0005794//Golgi apparatus;GO:0005829//cytosol;GO:0043231//intracellular membrane-bounded organelle	GO:0000166//nucleotide binding;GO:0005524//ATP binding;GO:0008641//small protein activating enzyme activity;GO:0046872//metal ion binding;GO:0071566//UFM1 activating enzyme activity	GO:0032446//protein modification by small protein conjugation;GO:0033146//regulation of intracellular estrogen receptor signaling pathway;GO:0034976//response to endoplasmic reticulum stress;GO:0050905//neuromuscular process;GO:0071569//protein ufmylation;GO:1990592//protein K69-linked ufmylation
ENSMUSG00000104713	62	73	53	245	414	153	1.03	1.18	0.84	3.31	6	2.29	1.016666667	3.866666667	1.927243658	1.21E-06	6.77E-05	Gbp6	guanylate binding protein 6 [Source:MGI Symbol;Acc:MGI:2140937]	-	-	-	-	GO:0016020//membrane;GO:0020005//symbiont-containing vacuole membrane;GO:0031410//cytoplasmic vesicle	GO:0000166//nucleotide binding;GO:0003924//GTPase activity;GO:0005525//GTP binding	GO:0009617//response to bacterium;GO:0035458//cellular response to interferon-beta;GO:0042832//defense response to protozoan;GO:0044406//adhesion of symbiont to host;GO:0050830//defense response to Gram-positive bacterium;GO:0071222//cellular response to lipopolysaccharide;GO:0071346//cellular response to interferon-gamma
ENSMUSG00000068876	354	545	283	1303	1045	845	3.27	5.31	2.78	11.47	9.66	7.78	3.786666667	9.636666667	1.347605774	1.33E-06	7.36E-05	Cgn	cingulin [Source:MGI Symbol;Acc:MGI:1927237]	Cellular Processes	Cellular community - eukaryotes	ko04530//Tight junction	K06102	GO:0005886//plasma membrane;GO:0005923//bicellular tight junction;GO:0016459//myosin complex;GO:0030054//cell junction	GO:0003774//motor activity	-
ENSMUSG00000023044	1202	2057	1173	741	812	463	33.83	60.96	39.75	19.74	20.19	13.28	44.84666667	17.73666667	-1.338265855	1.39E-06	7.61E-05	Csad	cysteine sulfinic acid decarboxylase [Source:MGI Symbol;Acc:MGI:2180098]	Metabolism;Metabolism	Global and overview maps;Metabolism of other amino acids	ko01100//Metabolic pathways;ko00430//Taurine and hypotaurine metabolism	K01594;K01594	GO:0005575//cellular_component;GO:0005737//cytoplasm	GO:0003824//catalytic activity;GO:0004068//aspartate 1-decarboxylase activity;GO:0004782//sulfinoalanine decarboxylase activity;GO:0016829//lyase activity;GO:0016831//carboxy-lyase activity;GO:0030170//pyridoxal phosphate binding	GO:0019449//L-cysteine catabolic process to hypotaurine;GO:0019452//L-cysteine catabolic process to taurine;GO:0019530//taurine metabolic process;GO:0019752//carboxylic acid metabolic process;GO:0042412//taurine biosynthetic process
ENSMUSG00000041773	551	890	177	195	127	125	5.02	8.29	1.82	1.64	1.12	1.11	5.043333333	1.29	-1.967006516	1.39E-06	7.61E-05	Enc1	ectodermal-neural cortex 1 [Source:MGI Symbol;Acc:MGI:109610]	-	-	-	-	GO:0000790//nuclear chromatin;GO:0005634//nucleus;GO:0005654//nucleoplasm;GO:0005730//nucleolus;GO:0005737//cytoplasm;GO:0005856//cytoskeleton;GO:0016363//nuclear matrix;GO:0031463//Cul3-RING ubiquitin ligase complex;GO:0043025//neuronal cell body	GO:0003779//actin binding;GO:0005515//protein binding	GO:0007275//multicellular organism development;GO:0007399//nervous system development;GO:0010499//proteasomal ubiquitin-independent protein catabolic process;GO:0010976//positive regulation of neuron projection development;GO:0016567//protein ubiquitination;GO:0017148//negative regulation of translation
ENSMUSG00000031628	104	144	84	340	319	241	2.23	3.01	1.8	6.68	6.5	4.67	2.346666667	5.95	1.34227674	1.39E-06	7.61E-05	Casp3	caspase 3 [Source:MGI Symbol;Acc:MGI:107739]	Human Diseases;Human Diseases;Environmental Information Processing;Human Diseases;Human Diseases;Human Diseases;Human Diseases;Human Diseases;Human Diseases;Human Diseases;Human Diseases;Human Diseases;Human Diseases;Human Diseases;Human Diseases;Cellular Processes;Organismal Systems;Organismal Systems;Environmental Information Processing;Human Diseases;Human Diseases;Human Diseases;Human Disease…	Cancers;Infectious diseases;Signal transduction;Infectious diseases;Cancers;Infectious diseases;Infectious diseases;Cancers;Neurodegenerative diseases;Infectious diseases;Neurodegenerative diseases;Endocrine and metabolic diseases;Infectious diseases;Cancers;Neurodegenerative diseases;Cell growth and death;Immune system;Nervous system;Signal transduction;Infectious diseases;Infectious diseases;En…	ko05200//Pathways in cancer;ko05165//Human papillomavirus infection;ko04010//MAPK signaling pathway;ko05163//Human cytomegalovirus infection;ko05203//Viral carcinogenesis;ko05167//Kaposi sarcoma-associated herpesvirus infection;ko05168//Herpes simplex infection;ko05205//Proteoglycans in cancer;ko05016//Huntington disease;ko05152//Tuberculosis;ko05010//Alzheimer disease;ko04932//Non-alcoholic fatt…	K02187;K02187;K02187;K02187;K02187;K02187;K02187;K02187;K02187;K02187;K02187;K02187;K02187;K02187;K02187;K02187;K02187;K02187;K02187;K02187;K02187;K02187;K02187;K02187;K02187;K02187;K02187;K02187;K02187;K02187;K02187;K02187	GO:0005634//nucleus;GO:0005737//cytoplasm;GO:0005829//cytosol;GO:0031264//death-inducing signaling complex;GO:0043025//neuronal cell body;GO:0045121//membrane raft	GO:0002020//protease binding;GO:0004190//aspartic-type endopeptidase activity;GO:0004197//cysteine-type endopeptidase activity;GO:0004861//cyclin-dependent protein serine/threonine kinase inhibitor activity;GO:0005123//death receptor binding;GO:0005515//protein binding;GO:0008233//peptidase activity;GO:0008234//cysteine-type peptidase activity;GO:0016005//phospholipase A2 activator activity;GO:00…	GO:0001554//luteolysis;GO:0001666//response to hypoxia;GO:0001782//B cell homeostasis;GO:0006508//proteolysis;GO:0006915//apoptotic process;GO:0006974//cellular response to DNA damage stimulus;GO:0007413//axonal fasciculation;GO:0007507//heart development;GO:0007605//sensory perception of sound;GO:0007611//learning or memory;GO:0008627//intrinsic apoptotic signaling pathway in response to osmotic…
ENSMUSG00000043671	29	36	11	162	93	87	0.16	0.37	0.25	0.81	0.49	0.7	0.26	0.666666667	1.358453971	1.41E-06	7.63E-05	Dpy19l3	dpy-19-like 3 (C. elegans) [Source:MGI Symbol;Acc:MGI:2443952]	-	-	-	-	GO:0005637//nuclear inner membrane;GO:0016020//membrane;GO:0016021//integral component of membrane	GO:0000030//mannosyltransferase activity;GO:0016740//transferase activity;GO:0016757//transferase activity, transferring glycosyl groups	GO:0018406//protein C-linked glycosylation via 2'-alpha-mannosyl-L-tryptophan
ENSMUSG00000040675	78	71	39	17	18	24	0.93	0.86	0.53	0.19	0.21	0.29	0.773333333	0.23	-1.749456538	1.41E-06	7.63E-05	Mthfd1l	methylenetetrahydrofolate dehydrogenase (NADP+ dependent) 1-like [Source:MGI Symbol;Acc:MGI:1924836]	Metabolism;Metabolism	Global and overview maps;Metabolism of cofactors and vitamins	ko01100//Metabolic pathways;ko00670//One carbon pool by folate	K13402;K13402	GO:0005737//cytoplasm;GO:0005739//mitochondrion	GO:0000166//nucleotide binding;GO:0004329//formate-tetrahydrofolate ligase activity;GO:0004488//methylenetetrahydrofolate dehydrogenase (NADP+) activity;GO:0005524//ATP binding;GO:0016874//ligase activity;GO:0042803//protein homodimerization activity	GO:0001843//neural tube closure;GO:0006730//one-carbon metabolic process;GO:0006760//folic acid-containing compound metabolic process;GO:0009113//purine nucleobase biosynthetic process;GO:0009257//10-formyltetrahydrofolate biosynthetic process;GO:0015942//formate metabolic process;GO:0035999//tetrahydrofolate interconversion;GO:0048702//embryonic neurocranium morphogenesis;GO:0048703//embryonic v…
ENSMUSG00000027359	55309	68435	58710	22390	23071	35940	927.14	1223.54	1193.55	358.58	383.06	558.4	1114.743333	433.3466667	-1.363118059	1.49E-06	8.03E-05	Slc27a2	solute carrier family 27 (fatty acid transporter), member 2 [Source:MGI Symbol;Acc:MGI:1347099]	Human Diseases;Organismal Systems;Cellular Processes	Endocrine and metabolic diseases;Endocrine system;Transport and catabolism	ko04931//Insulin resistance;ko03320//PPAR signaling pathway;ko04146//Peroxisome	K08746;K08746;K08746	GO:0005739//mitochondrion;GO:0005777//peroxisome;GO:0005778//peroxisomal membrane;GO:0005779//integral component of peroxisomal membrane;GO:0005783//endoplasmic reticulum;GO:0005788//endoplasmic reticulum lumen;GO:0005789//endoplasmic reticulum membrane;GO:0005886//plasma membrane;GO:0016020//membrane;GO:0016021//integral component of membrane;GO:0030176//integral component of endoplasmic reticul…	GO:0000166//nucleotide binding;GO:0003824//catalytic activity;GO:0003996//acyl-CoA ligase activity;GO:0004467//long-chain fatty acid-CoA ligase activity;GO:0005324//long-chain fatty acid transporter activity;GO:0005524//ATP binding;GO:0015245//fatty acid transporter activity;GO:0016874//ligase activity;GO:0019899//enzyme binding;GO:0031957//very long-chain fatty acid-CoA ligase activity;GO:004767…	GO:0000038//very long-chain fatty acid metabolic process;GO:0001561//fatty acid alpha-oxidation;GO:0001676//long-chain fatty acid metabolic process;GO:0006629//lipid metabolic process;GO:0006631//fatty acid metabolic process;GO:0006635//fatty acid beta-oxidation;GO:0006699//bile acid biosynthetic process;GO:0015908//fatty acid transport;GO:0042760//very long-chain fatty acid catabolic process;GO:…
ENSMUSG00000034687	29	50	23	166	141	90	0.08	0.14	0.07	0.42	0.37	0.24	0.096666667	0.343333333	1.828519532	1.51E-06	8.10E-05	Fras1	Fraser extracellular matrix complex subunit 1 [Source:MGI Symbol;Acc:MGI:2385368]	-	-	-	-	GO:0005604//basement membrane;GO:0005886//plasma membrane;GO:0016020//membrane;GO:0016021//integral component of membrane	GO:0005201//extracellular matrix structural constituent;GO:0005515//protein binding;GO:0046872//metal ion binding	GO:0002009//morphogenesis of an epithelium;GO:0003338//metanephros morphogenesis;GO:0007154//cell communication;GO:0015031//protein transport;GO:0030326//embryonic limb morphogenesis;GO:0043588//skin development;GO:0060021//palate development
ENSMUSG00000019122	556	543	547	1486	1284	1352	7.98	7.97	8.88	19.73	17.86	18.91	8.276666667	18.83333333	1.186166606	1.53E-06	8.17E-05	Ccl9	chemokine (C-C motif) ligand 9 [Source:MGI Symbol;Acc:MGI:104533]	Environmental Information Processing;Organismal Systems	Signaling molecules and interaction;Immune system	ko04060//Cytokine-cytokine receptor interaction;ko04062//Chemokine signaling pathway	K22671;K22671	GO:0005576//extracellular region;GO:0005615//extracellular space	GO:0005125//cytokine activity;GO:0008009//chemokine activity;GO:0048020//CCR chemokine receptor binding	GO:0002548//monocyte chemotaxis;GO:0006935//chemotaxis;GO:0006954//inflammatory response;GO:0006955//immune response;GO:0007165//signal transduction;GO:0007186//G-protein coupled receptor signaling pathway;GO:0030593//neutrophil chemotaxis;GO:0043547//positive regulation of GTPase activity;GO:0045662//negative regulation of myoblast differentiation;GO:0048245//eosinophil chemotaxis;GO:0048247//ly…
ENSMUSG00000039853	357	456	230	1268	989	686	10.75	14	7.71	35.38	28.94	20.17	10.82	28.16333333	1.380117598	1.77E-06	9.43E-05	Trim14	tripartite motif-containing 14 [Source:MGI Symbol;Acc:MGI:1921985]	-	-	-	-	GO:0005737//cytoplasm;GO:0005739//mitochondrion;GO:0005741//mitochondrial outer membrane;GO:0016020//membrane	GO:0003674//molecular_function;GO:0005515//protein binding;GO:0008270//zinc ion binding;GO:0046872//metal ion binding	GO:0002376//immune system process;GO:0032897//negative regulation of viral transcription;GO:0045087//innate immune response;GO:0051091//positive regulation of sequence-specific DNA binding transcription factor activity;GO:0051092//positive regulation of NF-kappaB transcription factor activity
ENSMUSG00000060371	157	230	138	74	71	93	3.15	4.99	3.61	1.32	1.43	1.81	3.916666667	1.52	-1.365555027	1.82E-06	9.65E-05	Caln1	calneuron 1 [Source:MGI Symbol;Acc:MGI:2155987]	-	-	-	-	GO:0005737//cytoplasm;GO:0005794//Golgi apparatus;GO:0005886//plasma membrane;GO:0016020//membrane;GO:0016021//integral component of membrane;GO:0032588//trans-Golgi network membrane;GO:0048471//perinuclear region of cytoplasm	GO:0005509//calcium ion binding;GO:0046872//metal ion binding	GO:0008150//biological_process
ENSMUSG00000024525	165	264	148	83	53	95	1.41	2.3	1.43	0.66	0.44	0.79	1.713333333	0.63	-1.443382125	1.86E-06	9.82E-05	Impa2	inositol (myo)-1(or 4)-monophosphatase 2 [Source:MGI Symbol;Acc:MGI:2149728]	Metabolism;Environmental Information Processing;Metabolism	Global and overview maps;Signal transduction;Carbohydrate metabolism	ko01100//Metabolic pathways;ko04070//Phosphatidylinositol signaling system;ko00562//Inositol phosphate metabolism	K01092;K01092;K01092	GO:0005737//cytoplasm	GO:0008934//inositol monophosphate 1-phosphatase activity;GO:0016787//hydrolase activity;GO:0042803//protein homodimerization activity;GO:0046872//metal ion binding;GO:0052832//inositol monophosphate 3-phosphatase activity;GO:0052833//inositol monophosphate 4-phosphatase activity;GO:0052834//inositol monophosphate phosphatase activity	GO:0006020//inositol metabolic process;GO:0006021//inositol biosynthetic process;GO:0007165//signal transduction;GO:0046854//phosphatidylinositol phosphorylation;GO:0046855//inositol phosphate dephosphorylation
ENSMUSG00000041372	10	7	3	63	45	32	0.12	0.08	0.05	0.68	0.51	0.39	0.083333333	0.526666667	2.659924558	1.94E-06	0.000101415	B4galnt3	beta-1,4-N-acetyl-galactosaminyl transferase 3 [Source:MGI Symbol;Acc:MGI:3041155]	-	-	-	-	GO:0005794//Golgi apparatus;GO:0016020//membrane;GO:0016021//integral component of membrane;GO:0032580//Golgi cisterna membrane	GO:0008376//acetylgalactosaminyltransferase activity;GO:0016740//transferase activity;GO:0033842//N-acetyl-beta-glucosaminyl-glycoprotein 4-beta-N-acetylgalactosaminyltransferase activity	-
ENSMUSG00000028223	4759	4790	4747	2479	2277	2965	69.37	71.42	78.27	33.44	32.18	42.12	73.02	35.91333333	-1.023772104	1.97E-06	0.000102746	Decr1	2,4-dienoyl CoA reductase 1, mitochondrial [Source:MGI Symbol;Acc:MGI:1914710]	-	-	-	-	GO:0005654//nucleoplasm;GO:0005739//mitochondrion;GO:0005829//cytosol	GO:0008670//2,4-dienoyl-CoA reductase (NADPH) activity;GO:0016491//oxidoreductase activity;GO:0070402//NADPH binding	GO:0006629//lipid metabolic process;GO:0006631//fatty acid metabolic process;GO:0006635//fatty acid beta-oxidation;GO:0051289//protein homotetramerization;GO:0055114//oxidation-reduction process
ENSMUSG00000040127	145	144	63	416	320	287	2.18	2.22	1.07	5.79	4.67	4.21	1.823333333	4.89	1.423256133	2.02E-06	0.000104911	Sdr9c7	4short chain dehydrogenase/reductase family 9C, member 7 [Source:MGI Symbol;Acc:MGI:1917311]	-	-	-	-	GO:0005730//nucleolus;GO:0005737//cytoplasm;GO:0005829//cytosol	GO:0004745//retinol dehydrogenase activity;GO:0016491//oxidoreductase activity	GO:0055114//oxidation-reduction process
ENSMUSG00000029161	55	503	47	8	6	2	1.65	15.39	1.59	0.22	0.17	0.06	6.21	0.15	-5.371558863	2.04E-06	0.000105403	Cgref1	cell growth regulator with EF hand domain 1 [Source:MGI Symbol;Acc:MGI:1915817]	-	-	-	-	-	GO:0005509//calcium ion binding	-
ENSMUSG00000032198	327	266	212	846	641	539	2.98	2.28	1.82	7.01	5.87	4.65	2.36	5.843333333	1.308004731	2.07E-06	0.000106913	Dock6	dedicator of cytokinesis 6 [Source:MGI Symbol;Acc:MGI:1914789]	-	-	-	-	GO:0005737//cytoplasm;GO:0005829//cytosol;GO:0048471//perinuclear region of cytoplasm	GO:0003674//molecular_function;GO:0005085//guanyl-nucleotide exchange factor activity	GO:0007264//small GTPase mediated signal transduction;GO:0008150//biological_process
ENSMUSG00000024132	5612	6312	8162	2854	2778	3341	216.92	247.65	354.3	101.73	103.4	124.72	272.9566667	109.95	-1.31182433	2.11E-06	0.000108155	Eci1	enoyl-Coenzyme A delta isomerase 1 [Source:MGI Symbol;Acc:MGI:94871]	Metabolism	Lipid metabolism	ko00071//Fatty acid degradation	K13238	GO:0005739//mitochondrion;GO:0005743//mitochondrial inner membrane;GO:0005759//mitochondrial matrix	GO:0003824//catalytic activity;GO:0004165//dodecenoyl-CoA delta-isomerase activity;GO:0004300//enoyl-CoA hydratase activity;GO:0016853//isomerase activity;GO:0042802//identical protein binding	GO:0006629//lipid metabolic process;GO:0006631//fatty acid metabolic process;GO:0006635//fatty acid beta-oxidation
ENSMUSG00000041798	1529	570	979	6192	3915	3184	29.05	11.43	20.65	110.53	71.16	60.48	20.37666667	80.72333333	1.986067683	2.18E-06	0.000111574	Gck	glucokinase [Source:MGI Symbol;Acc:MGI:1270854]	Metabolism;Organismal Systems;Metabolism;Organismal Systems;Organismal Systems;Organismal Systems;Metabolism;Human Diseases;Metabolism;Human Diseases;Metabolism;Metabolism;Human Diseases;Metabolism	Global and overview maps;Endocrine system;Global and overview maps;Endocrine system;Endocrine system;Endocrine system;Carbohydrate metabolism;Cancers;Carbohydrate metabolism;Endocrine and metabolic diseases;Carbohydrate metabolism;Carbohydrate metabolism;Endocrine and metabolic diseases;Biosynthesis of other secondary metabolites	ko01100//Metabolic pathways;ko04910//Insulin signaling pathway;ko01200//Carbon metabolism;ko04922//Glucagon signaling pathway;ko04911//Insulin secretion;ko04917//Prolactin signaling pathway;ko00010//Glycolysis / Gluconeogenesis;ko05230//Central carbon metabolism in cancer;ko00520//Amino sugar and nucleotide sugar metabolism;ko04930//Type II diabetes mellitus;ko00500//Starch and sucrose metabolism…	K12407;K12407;K12407;K12407;K12407;K12407;K12407;K12407;K12407;K12407;K12407;K12407;K12407;K12407	GO:0005623//cell;GO:0005634//nucleus;GO:0005654//nucleoplasm;GO:0005737//cytoplasm;GO:0005739//mitochondrion;GO:0005829//cytosol;GO:0005884//actin filament;GO:0005938//cell cortex;GO:0030141//secretory granule;GO:0045180//basal cortex	GO:0000166//nucleotide binding;GO:0000287//magnesium ion binding;GO:0003824//catalytic activity;GO:0004340//glucokinase activity;GO:0004396//hexokinase activity;GO:0005515//protein binding;GO:0005524//ATP binding;GO:0005536//glucose binding;GO:0008865//fructokinase activity;GO:0016301//kinase activity;GO:0016740//transferase activity;GO:0016773//phosphotransferase activity, alcohol group as accep…	GO:0001678//cellular glucose homeostasis;GO:0005975//carbohydrate metabolic process;GO:0005978//glycogen biosynthetic process;GO:0006002//fructose 6-phosphate metabolic process;GO:0006003//fructose 2,6-bisphosphate metabolic process;GO:0006006//glucose metabolic process;GO:0006013//mannose metabolic process;GO:0006096//glycolytic process;GO:0006739//NADP metabolic process;GO:0007204//positive reg…
ENSMUSG00000055912	688	660	983	2815	2848	2486	19.19	18.83	31.02	75.03	78.51	68.24	23.01333333	73.92666667	1.6836249	2.28E-06	0.000115765	Tmem150a	transmembrane protein 150A [Source:MGI Symbol;Acc:MGI:2385244]	-	-	-	-	GO:0005764//lysosome;GO:0005886//plasma membrane;GO:0005887//integral component of plasma membrane;GO:0016020//membrane;GO:0016021//integral component of membrane	GO:0003674//molecular_function	GO:0009056//catabolic process;GO:0010506//regulation of autophagy;GO:0046854//phosphatidylinositol phosphorylation;GO:0072659//protein localization to plasma membrane
ENSMUSG00000040740	397	395	223	182	108	180	6.41	6.53	4.07	2.72	1.69	2.83	5.67	2.413333333	-1.232321539	2.28E-06	0.000115765	Slc25a34	solute carrier family 25, member 34 [Source:MGI Symbol;Acc:MGI:2686215]	-	-	-	-	GO:0005739//mitochondrion;GO:0005743//mitochondrial inner membrane;GO:0016020//membrane;GO:0016021//integral component of membrane	-	GO:0001835//blastocyst hatching
ENSMUSG00000096727	115	147	165	471	631	405	4	4.85	6.35	14.48	19.84	12.74	5.066666667	15.68666667	1.630429997	2.31E-06	0.000116818	Psmb9	proteasome (prosome, macropain) subunit, beta type 9 (large multifunctional peptidase 2) [Source:MGI Symbol;Acc:MGI:1346526]	Genetic Information Processing	Folding, sorting and degradation	ko03050//Proteasome	K02741	GO:0000502//proteasome complex;GO:0005634//nucleus;GO:0005737//cytoplasm;GO:0005829//cytosol;GO:0005839//proteasome core complex	GO:0004175//endopeptidase activity;GO:0004298//threonine-type endopeptidase activity;GO:0008233//peptidase activity;GO:0016787//hydrolase activity	GO:0002376//immune system process;GO:0006508//proteolysis;GO:0051603//proteolysis involved in cellular protein catabolic process;GO:2000116//regulation of cysteine-type endopeptidase activity
ENSMUSG00000033717	6	151	10	1	1	1	0.07	1.8	0.14	0.01	0.01	0.01	0.67	0.01	-6.06608919	2.38E-06	0.000119372	Adra2a	adrenergic receptor, alpha 2a [Source:MGI Symbol;Acc:MGI:87934]	Environmental Information Processing;Environmental Information Processing	Signaling molecules and interaction;Signal transduction	ko04080//Neuroactive ligand-receptor interaction;ko04022//cGMP - PKG signaling pathway	K04138;K04138	GO:0005737//cytoplasm;GO:0005886//plasma membrane;GO:0005887//integral component of plasma membrane;GO:0016020//membrane;GO:0016021//integral component of membrane;GO:0043235//receptor complex	GO:0004930//G-protein coupled receptor activity;GO:0004935//adrenergic receptor activity;GO:0004938//alpha2-adrenergic receptor activity;GO:0019901//protein kinase binding;GO:0031696//alpha-2C adrenergic receptor binding;GO:0031996//thioesterase binding;GO:0032795//heterotrimeric G-protein binding;GO:0042802//identical protein binding;GO:0042803//protein homodimerization activity;GO:0046982//prot…	GO:0001819//positive regulation of cytokine production;GO:0006940//regulation of smooth muscle contraction;GO:0007165//signal transduction;GO:0007186//G-protein coupled receptor signaling pathway;GO:0019229//regulation of vasoconstriction;GO:0030168//platelet activation;GO:0030335//positive regulation of cell migration;GO:0032147//activation of protein kinase activity;GO:0032148//activation of pr…
ENSMUSG00000045776	130	55	75	337	474	259	1.77	0.53	1.33	3.32	5.63	2.95	1.21	3.966666667	1.71292012	2.45E-06	0.000122352	Lrtm1	leucine-rich repeats and transmembrane domains 1 [Source:MGI Symbol;Acc:MGI:2442106]	-	-	-	-	GO:0016020//membrane;GO:0016021//integral component of membrane	GO:0005515//protein binding;GO:0008201//heparin binding;GO:0048495//Roundabout binding	GO:0007411//axon guidance;GO:0050919//negative chemotaxis;GO:0051965//positive regulation of synapse assembly
ENSMUSG00000032561	145	173	85	332	413	339	1.45	2.11	0.97	2.97	3.9	3.22	1.51	3.363333333	1.155343219	2.61E-06	0.00012912	Acpp	acid phosphatase, prostate [Source:MGI Symbol;Acc:MGI:1928480]	-	-	-	-	GO:0005576//extracellular region;GO:0005615//extracellular space;GO:0005764//lysosome;GO:0005765//lysosomal membrane;GO:0005771//multivesicular body;GO:0005886//plasma membrane;GO:0012506//vesicle membrane;GO:0016020//membrane;GO:0016021//integral component of membrane;GO:0030141//secretory granule;GO:0030175//filopodium;GO:0031985//Golgi cisterna;GO:0045177//apical part of cell	GO:0003993//acid phosphatase activity;GO:0008253//5'-nucleotidase activity;GO:0016787//hydrolase activity;GO:0016791//phosphatase activity;GO:0033265//choline binding;GO:0042131//thiamine phosphate phosphatase activity;GO:0042802//identical protein binding;GO:0042803//protein homodimerization activity;GO:0052642//lysophosphatidic acid phosphatase activity	GO:0006144//purine nucleobase metabolic process;GO:0006772//thiamine metabolic process;GO:0009117//nucleotide metabolic process;GO:0016311//dephosphorylation;GO:0046085//adenosine metabolic process;GO:0051289//protein homotetramerization;GO:0051930//regulation of sensory perception of pain;GO:0060168//positive regulation of adenosine receptor signaling pathway
ENSMUSG00000029650	508	319	420	1186	1357	1211	12.38	7.58	9.91	25.45	31.27	28.7	9.956666667	28.47333333	1.51587666	2.61E-06	0.00012912	Slc46a3	solute carrier family 46, member 3 [Source:MGI Symbol;Acc:MGI:1918956]	-	-	-	-	GO:0005887//integral component of plasma membrane;GO:0016020//membrane;GO:0016021//integral component of membrane	GO:0003674//molecular_function	GO:0008150//biological_process;GO:0055085//transmembrane transport
ENSMUSG00000021079	191	182	169	107	92	95	10.61	9.56	10.21	5.37	4.61	4.89	10.12666667	4.956666667	-1.030717222	2.61E-06	0.00012912	Timm9	translocase of inner mitochondrial membrane 9 [Source:MGI Symbol;Acc:MGI:1353436]	-	-	-	-	GO:0005739//mitochondrion;GO:0005743//mitochondrial inner membrane;GO:0016020//membrane;GO:0042719//mitochondrial intermembrane space protein transporter complex	GO:0042803//protein homodimerization activity;GO:0046872//metal ion binding;GO:0051087//chaperone binding	GO:0015031//protein transport;GO:0045039//protein import into mitochondrial inner membrane;GO:0072321//chaperone-mediated protein transport
ENSMUSG00000000303	405	674	344	2040	1307	1040	4.39	7.73	3.79	20.31	13.49	11.2	5.303333333	15	1.499991166	2.79E-06	0.000137404	Cdh1	cadherin 1 [Source:MGI Symbol;Acc:MGI:88354]	Human Diseases;Environmental Information Processing;Environmental Information Processing;Environmental Information Processing;Human Diseases;Environmental Information Processing;Human Diseases;Cellular Processes;Human Diseases;Human Diseases;Human Diseases;Human Diseases	Cancers;Signal transduction;Signaling molecules and interaction;Signal transduction;Cancers;Signal transduction;Infectious diseases;Cellular community - eukaryotes;Cancers;Cancers;Cancers;Cancers	ko05200//Pathways in cancer;ko04015//Rap1 signaling pathway;ko04514//Cell adhesion molecules (CAMs);ko04390//Hippo signaling pathway;ko05226//Gastric cancer;ko04371//Apelin signaling pathway;ko05100//Bacterial invasion of epithelial cells;ko04520//Adherens junction;ko05218//Melanoma;ko05213//Endometrial cancer;ko05219//Bladder cancer;ko05216//Thyroid cancer	K05689;K05689;K05689;K05689;K05689;K05689;K05689;K05689;K05689;K05689;K05689;K05689	GO:0005737//cytoplasm;GO:0005802//trans-Golgi network;GO:0005886//plasma membrane;GO:0005913//cell-cell adherens junction;GO:0009898//cytoplasmic side of plasma membrane;GO:0015629//actin cytoskeleton;GO:0016020//membrane;GO:0016021//integral component of membrane;GO:0016328//lateral plasma membrane;GO:0016342//catenin complex;GO:0016600//flotillin complex;GO:0030027//lamellipodium;GO:0030054//ce…	GO:0005509//calcium ion binding;GO:0008013//beta-catenin binding;GO:0030506//ankyrin binding;GO:0032794//GTPase activating protein binding;GO:0042802//identical protein binding;GO:0045295//gamma-catenin binding;GO:0050839//cell adhesion molecule binding	GO:0007155//cell adhesion;GO:0007156//homophilic cell adhesion via plasma membrane adhesion molecules;GO:0007416//synapse assembly;GO:0009636//response to toxic substance;GO:0010033//response to organic substance;GO:0010468//regulation of gene expression;GO:0021983//pituitary gland development;GO:0022408//negative regulation of cell-cell adhesion;GO:0030336//negative regulation of cell migration;…
ENSMUSG00000073460	37	36	58	4	5	13	1.36	1.59	1.98	0.31	0.11	0.29	1.643333333	0.236666667	-2.795696717	2.83E-06	0.000138552	Pnldc1	poly(A)-specific ribonuclease (PARN)-like domain containing 1 [Source:MGI Symbol;Acc:MGI:2685159]	Genetic Information Processing	Folding, sorting and degradation	ko03018//RNA degradation	K01148	GO:0005737//cytoplasm;GO:0005783//endoplasmic reticulum;GO:0005789//endoplasmic reticulum membrane;GO:0016020//membrane;GO:0016021//integral component of membrane	GO:0000175//3'-5'-exoribonuclease activity;GO:0003676//nucleic acid binding;GO:0003723//RNA binding;GO:0004518//nuclease activity;GO:0004527//exonuclease activity;GO:0004535//poly(A)-specific ribonuclease activity;GO:0016787//hydrolase activity;GO:0046872//metal ion binding	GO:0000184//nuclear-transcribed mRNA catabolic process, nonsense-mediated decay;GO:0000289//nuclear-transcribed mRNA poly(A) tail shortening;GO:0001825//blastocyst formation;GO:0090305//nucleic acid phosphodiester bond hydrolysis;GO:0090503//RNA phosphodiester bond hydrolysis, exonucleolytic
ENSMUSG00000029771	163	157	142	500	417	311	3.78	3.56	3.16	9.49	8.42	6.06	3.5	7.99	1.190840581	2.84E-06	0.000138902	Irf5	interferon regulatory factor 5 [Source:MGI Symbol;Acc:MGI:1350924]	Organismal Systems	Immune system	ko04620//Toll-like receptor signaling pathway	K09446	GO:0005634//nucleus;GO:0005737//cytoplasm	GO:0000981//RNA polymerase II transcription factor activity, sequence-specific DNA binding;GO:0003677//DNA binding;GO:0003700//transcription factor activity, sequence-specific DNA binding;GO:0005515//protein binding;GO:0042802//identical protein binding;GO:0043565//sequence-specific DNA binding;GO:0044212//transcription regulatory region DNA binding	GO:0002376//immune system process;GO:0006355//regulation of transcription, DNA-templated;GO:0006357//regulation of transcription from RNA polymerase II promoter;GO:0019221//cytokine-mediated signaling pathway;GO:0032494//response to peptidoglycan;GO:0032495//response to muramyl dipeptide;GO:0043065//positive regulation of apoptotic process;GO:0045087//innate immune response;GO:0045944//positive r…
ENSMUSG00000044072	11	13	2	68	63	37	0.06	0.2	0.01	0.34	0.37	0.19	0.09	0.3	1.736965594	2.92E-06	0.000142299	Eml6	echinoderm microtubule associated protein like 6 [Source:MGI Symbol;Acc:MGI:2442895]	-	-	-	-	GO:0005737//cytoplasm;GO:0005856//cytoskeleton;GO:0005874//microtubule	GO:0005515//protein binding;GO:0008017//microtubule binding	GO:0008150//biological_process
ENSMUSG00000054408	369	425	222	820	771	728	4.59	5.41	3.12	9.44	9.3	8.83	4.373333333	9.19	1.071331547	3.04E-06	0.000147019	Spcs3	signal peptidase complex subunit 3 homolog (S. cerevisiae) [Source:MGI Symbol;Acc:MGI:1923937]	Genetic Information Processing	Folding, sorting and degradation	ko03060//Protein export	K12948	GO:0005783//endoplasmic reticulum;GO:0005787//signal peptidase complex;GO:0005789//endoplasmic reticulum membrane;GO:0016020//membrane;GO:0016021//integral component of membrane;GO:0031090//organelle membrane;GO:0043231//intracellular membrane-bounded organelle	GO:0008233//peptidase activity;GO:0016787//hydrolase activity	GO:0006465//signal peptide processing;GO:0006508//proteolysis;GO:0019082//viral protein processing;GO:0045047//protein targeting to ER
ENSMUSG00000022408	12	20	22	158	126	50	0.17	0.29	0.36	2.11	1.76	0.7	0.273333333	1.523333333	2.47849835	3.16E-06	0.00015213	Fam83f	family with sequence similarity 83, member F [Source:MGI Symbol;Acc:MGI:2146227]	-	-	-	-	-	-	-
ENSMUSG00000062410	1709	743	1779	5349	6833	7073	59.61	25.64	65.1	163.5	221.06	231.02	50.11666667	205.1933333	2.033621492	3.21E-06	0.000153887	Hsd3b3	hydroxy-delta-5-steroid dehydrogenase, 3 beta- and steroid delta-isomerase 3 [Source:MGI Symbol;Acc:MGI:96235]	-	-	-	-	GO:0005739//mitochondrion;GO:0005743//mitochondrial inner membrane;GO:0005758//mitochondrial intermembrane space;GO:0005783//endoplasmic reticulum;GO:0005789//endoplasmic reticulum membrane;GO:0016020//membrane;GO:0016021//integral component of membrane;GO:0031966//mitochondrial membrane;GO:0043231//intracellular membrane-bounded organelle	GO:0003824//catalytic activity;GO:0003854//3-beta-hydroxy-delta5-steroid dehydrogenase activity;GO:0004769//steroid delta-isomerase activity;GO:0016491//oxidoreductase activity;GO:0016616//oxidoreductase activity, acting on the CH-OH group of donors, NAD or NADP as acceptor;GO:0016853//isomerase activity	GO:0006694//steroid biosynthetic process;GO:0008152//metabolic process;GO:0008207//C21-steroid hormone metabolic process;GO:0021766//hippocampus development;GO:0051412//response to corticosterone;GO:0055114//oxidation-reduction process
ENSMUSG00000021336	586	792	412	1425	1333	1474	10.87	15.62	9.24	25.18	24.22	26.86	11.91	25.42	1.093790617	3.37E-06	0.000160952	Slc17a4	solute carrier family 17 (sodium phosphate), member 4 [Source:MGI Symbol;Acc:MGI:2442850]	-	-	-	-	GO:0005886//plasma membrane;GO:0005887//integral component of plasma membrane;GO:0016020//membrane;GO:0016021//integral component of membrane;GO:0016324//apical plasma membrane	GO:0015293//symporter activity	GO:0006811//ion transport;GO:0006814//sodium ion transport;GO:0055085//transmembrane transport
ENSMUSG00000025260	5603	6967	7161	3458	3226	3678	251.21	319.51	363.18	143.48	140.23	160.72	311.3	148.1433333	-1.071311872	3.40E-06	0.000161648	Hsd17b10	hydroxysteroid (17-beta) dehydrogenase 10 [Source:MGI Symbol;Acc:MGI:1333871]	Metabolism;Human Diseases;Metabolism	Global and overview maps;Neurodegenerative diseases;Amino acid metabolism	ko01100//Metabolic pathways;ko05010//Alzheimer disease;ko00280//Valine, leucine and isoleucine degradation	K08683;K08683;K08683	GO:0005739//mitochondrion;GO:0030678//mitochondrial ribonuclease P complex	GO:0000049//tRNA binding;GO:0003857//3-hydroxyacyl-CoA dehydrogenase activity;GO:0016491//oxidoreductase activity;GO:0030283//testosterone dehydrogenase [NAD(P)] activity	GO:0007005//mitochondrion organization;GO:0051289//protein homotetramerization;GO:0055114//oxidation-reduction process;GO:0070901//mitochondrial tRNA methylation;GO:1990180//mitochondrial tRNA 3'-end processing
ENSMUSG00000027952	403	301	563	1442	2064	1678	14.56	11.12	23.01	48.21	72.29	59.08	16.23	59.86	1.882929279	3.71E-06	0.000175711	Pmvk	phosphomevalonate kinase [Source:MGI Symbol;Acc:MGI:1915853]	Metabolism;Cellular Processes;Metabolism	Global and overview maps;Transport and catabolism;Metabolism of terpenoids and polyketides	ko01100//Metabolic pathways;ko04146//Peroxisome;ko00900//Terpenoid backbone biosynthesis	K13273;K13273;K13273	GO:0005737//cytoplasm;GO:0005777//peroxisome;GO:0005829//cytosol	GO:0000166//nucleotide binding;GO:0004631//phosphomevalonate kinase activity;GO:0005524//ATP binding;GO:0016301//kinase activity;GO:0016740//transferase activity	GO:0006629//lipid metabolic process;GO:0006694//steroid biosynthetic process;GO:0006695//cholesterol biosynthetic process;GO:0008202//steroid metabolic process;GO:0008203//cholesterol metabolic process;GO:0008299//isoprenoid biosynthetic process;GO:0016126//sterol biosynthetic process;GO:0016310//phosphorylation;GO:0019287//isopentenyl diphosphate biosynthetic process, mevalonate pathway;GO:00707…
ENSMUSG00000021611	73	39	28	176	246	133	0.76	0.58	0.34	1.8	2.58	1.36	0.56	1.913333333	1.772589504	3.75E-06	0.000177138	Tert	telomerase reverse transcriptase [Source:MGI Symbol;Acc:MGI:1202709]	Human Diseases;Human Diseases;Human Diseases;Human Diseases;Human Diseases	Cancers;Infectious diseases;Infectious diseases;Cancers;Cancers	ko05200//Pathways in cancer;ko05165//Human papillomavirus infection;ko05166//HTLV-I infection;ko05225//Hepatocellular carcinoma;ko05226//Gastric cancer	K11126;K11126;K11126;K11126;K11126	GO:0000333//telomerase catalytic core complex;GO:0000781//chromosome, telomeric region;GO:0000784//nuclear chromosome, telomeric region;GO:0005634//nucleus;GO:0005654//nucleoplasm;GO:0005694//chromosome;GO:0005697//telomerase holoenzyme complex;GO:0005730//nucleolus;GO:0005737//cytoplasm;GO:0005739//mitochondrion;GO:0005829//cytosol;GO:0005886//plasma membrane;GO:0016605//PML body;GO:0016607//nuc…	GO:0000049//tRNA binding;GO:0001223//transcription coactivator binding;GO:0003677//DNA binding;GO:0003720//telomerase activity;GO:0003721//telomerase RNA reverse transcriptase activity;GO:0003723//RNA binding;GO:0003964//RNA-directed DNA polymerase activity;GO:0003968//RNA-directed RNA polymerase activity;GO:0005515//protein binding;GO:0008022//protein C-terminus binding;GO:0016740//transferase a…	GO:0001172//transcription, RNA-templated;GO:0006278//RNA-dependent DNA replication;GO:0007004//telomere maintenance via telomerase;GO:0007005//mitochondrion organization;GO:0010629//negative regulation of gene expression;GO:0022616//DNA strand elongation;GO:0030177//positive regulation of Wnt signaling pathway;GO:0030422//production of siRNA involved in RNA interference;GO:0031647//regulation of …
ENSMUSG00000044042	25	28	16	66	110	103	0.09	0.14	0.09	0.29	0.43	0.37	0.106666667	0.363333333	1.768184325	4.32E-06	0.000202532	Fmn1	formin 1 [Source:MGI Symbol;Acc:MGI:101815]	-	-	-	-	GO:0005634//nucleus;GO:0005737//cytoplasm;GO:0005789//endoplasmic reticulum membrane;GO:0005856//cytoskeleton;GO:0005884//actin filament;GO:0005886//plasma membrane;GO:0005912//adherens junction;GO:0016020//membrane;GO:0030054//cell junction	GO:0003779//actin binding;GO:0008017//microtubule binding;GO:0017124//SH3 domain binding	GO:0010467//gene expression;GO:0030838//positive regulation of actin filament polymerization;GO:0035136//forelimb morphogenesis;GO:0035137//hindlimb morphogenesis;GO:0045010//actin nucleation;GO:0048705//skeletal system morphogenesis;GO:0051127//positive regulation of actin nucleation;GO:0051894//positive regulation of focal adhesion assembly;GO:0060173//limb development;GO:0072092//ureteric bud …
ENSMUSG00000025203	89	97	45	427	337	150	1.02	1.11	0.4	3.73	2.83	1.33	0.843333333	2.63	1.640887915	4.39E-06	0.000204326	Scd2	stearoyl-Coenzyme A desaturase 2 [Source:MGI Symbol;Acc:MGI:98240]	Environmental Information Processing;Organismal Systems;Metabolism;Metabolism	Signal transduction;Endocrine system;Global and overview maps;Lipid metabolism	ko04152//AMPK signaling pathway;ko03320//PPAR signaling pathway;ko01212//Fatty acid metabolism;ko01040//Biosynthesis of unsaturated fatty acids	K00507;K00507;K00507;K00507	GO:0005783//endoplasmic reticulum;GO:0005789//endoplasmic reticulum membrane;GO:0016020//membrane;GO:0016021//integral component of membrane;GO:0030176//integral component of endoplasmic reticulum membrane;GO:0031090//organelle membrane;GO:0043231//intracellular membrane-bounded organelle	GO:0004768//stearoyl-CoA 9-desaturase activity;GO:0005506//iron ion binding;GO:0016491//oxidoreductase activity;GO:0016717//oxidoreductase activity, acting on paired donors, with oxidation of a pair of donors resulting in the reduction of molecular oxygen to two molecules of water;GO:0032896//palmitoyl-CoA 9-desaturase activity;GO:0046872//metal ion binding	GO:0006629//lipid metabolic process;GO:0006631//fatty acid metabolic process;GO:0006633//fatty acid biosynthetic process;GO:0006636//unsaturated fatty acid biosynthetic process;GO:0055114//oxidation-reduction process;GO:0070542//response to fatty acid;GO:1903966//monounsaturated fatty acid biosynthetic process
ENSMUSG00000031645	340	362	371	864	1059	1131	6.55	7.13	8.08	15.4	19.77	21.22	7.253333333	18.79666667	1.373760786	4.40E-06	0.000204326	F11	coagulation factor XI [Source:MGI Symbol;Acc:MGI:99481]	Organismal Systems	Immune system	ko04610//Complement and coagulation cascades	K01323	GO:0005576//extracellular region;GO:0005615//extracellular space	GO:0004252//serine-type endopeptidase activity;GO:0005515//protein binding;GO:0008201//heparin binding;GO:0008233//peptidase activity;GO:0008236//serine-type peptidase activity;GO:0016787//hydrolase activity;GO:0042802//identical protein binding;GO:0070009//serine-type aminopeptidase activity	GO:0006508//proteolysis;GO:0007596//blood coagulation;GO:0007599//hemostasis;GO:0030193//regulation of blood coagulation;GO:0031639//plasminogen activation;GO:0051919//positive regulation of fibrinolysis
ENSMUSG00000031586	1036	1914	1394	619	610	773	33.5	65.15	53.34	17.71	19.92	24.87	50.66333333	20.83333333	-1.282048312	4.48E-06	0.000206985	Rbpms	RNA binding protein gene with multiple splicing [Source:MGI Symbol;Acc:MGI:1334446]	-	-	-	-	GO:0000932//cytoplasmic mRNA processing body;GO:0005634//nucleus;GO:0005654//nucleoplasm;GO:0005737//cytoplasm;GO:0005829//cytosol;GO:0010494//cytoplasmic stress granule;GO:0016020//membrane;GO:0016021//integral component of membrane	GO:0003676//nucleic acid binding;GO:0003713//transcription coactivator activity;GO:0003723//RNA binding;GO:0003729//mRNA binding;GO:0008143//poly(A) binding;GO:0042803//protein homodimerization activity	GO:0006979//response to oxidative stress;GO:0010862//positive regulation of pathway-restricted SMAD protein phosphorylation;GO:0060391//positive regulation of SMAD protein import into nucleus;GO:1903508//positive regulation of nucleic acid-templated transcription
ENSMUSG00000033720	467	373	341	1034	823	878	7.37	5.57	5.07	14.33	12.41	12.96	6.003333333	13.23333333	1.140340826	4.51E-06	0.00020771	Sfxn5	sideroflexin 5 [Source:MGI Symbol;Acc:MGI:2137681]	-	-	-	-	GO:0005739//mitochondrion;GO:0005743//mitochondrial inner membrane;GO:0016020//membrane;GO:0016021//integral component of membrane;GO:0031966//mitochondrial membrane	GO:0015075//ion transmembrane transporter activity;GO:0015137//citrate transmembrane transporter activity	GO:0006811//ion transport;GO:0006865//amino acid transport;GO:0015746//citrate transport;GO:0034220//ion transmembrane transport;GO:0055085//transmembrane transport
ENSMUSG00000022679	204	230	100	499	581	400	8.06	7.89	3.43	18.45	21.94	15.54	6.46	18.64333333	1.52905376	4.63E-06	0.000212506	Mpv17l	Mpv17 transgene, kidney disease mutant-like [Source:MGI Symbol;Acc:MGI:2135951]	Cellular Processes	Transport and catabolism	ko04146//Peroxisome	K13349	GO:0005737//cytoplasm;GO:0005739//mitochondrion;GO:0005777//peroxisome;GO:0005778//peroxisomal membrane;GO:0016020//membrane;GO:0016021//integral component of membrane;GO:0043231//intracellular membrane-bounded organelle	GO:0005515//protein binding	GO:0010730//negative regulation of hydrogen peroxide biosynthetic process;GO:0072593//reactive oxygen species metabolic process;GO:1901029//negative regulation of mitochondrial outer membrane permeabilization involved in apoptotic signaling pathway
ENSMUSG00000068762	1190	872	1155	3188	3779	2679	46.18	34.13	50.44	119.05	143.56	101.91	43.58333333	121.5066667	1.479187026	4.64E-06	0.000212506	Gstm6	glutathione S-transferase, mu 6 [Source:MGI Symbol;Acc:MGI:1309467]	Human Diseases;Human Diseases;Human Diseases;Human Diseases;Metabolism;Human Diseases;Metabolism;Metabolism;Metabolism	Cancers;Cancers;Cardiovascular diseases;Cancers;Xenobiotics biodegradation and metabolism;Drug resistance;Xenobiotics biodegradation and metabolism;Xenobiotics biodegradation and metabolism;Metabolism of other amino acids	ko05200//Pathways in cancer;ko05225//Hepatocellular carcinoma;ko05418//Fluid shear stress and atherosclerosis;ko05204//Chemical carcinogenesis;ko00983//Drug metabolism - other enzymes;ko01524//Platinum drug resistance;ko00982//Drug metabolism - cytochrome P450;ko00980//Metabolism of xenobiotics by cytochrome P450;ko00480//Glutathione metabolism	K00799;K00799;K00799;K00799;K00799;K00799;K00799;K00799;K00799	GO:0005737//cytoplasm	GO:0004364//glutathione transferase activity;GO:0005515//protein binding;GO:0016740//transferase activity	GO:0006749//glutathione metabolic process
ENSMUSG00000089694	2	0	1	32	22	27	0.05	0	0.07	0.7	0.89	0.76	0.04	0.783333333	4.291554446	5.15E-06	0.000233334	Nat8f7	N-acetyltransferase 8 (GCN5-related) family member 7 [Source:MGI Symbol;Acc:MGI:3782661]	Metabolism	Metabolism of other amino acids	ko00480//Glutathione metabolism	K20838	GO:0005634//nucleus;GO:0016020//membrane;GO:0016021//integral component of membrane;GO:0031965//nuclear membrane	GO:0004402//histone acetyltransferase activity;GO:0008080//N-acetyltransferase activity;GO:0010485//H4 histone acetyltransferase activity;GO:0016740//transferase activity;GO:0016746//transferase activity, transferring acyl groups	GO:0016573//histone acetylation;GO:0043967//histone H4 acetylation
ENSMUSG00000022519	6	9	1	50	41	30	0.07	0.11	0.01	0.54	0.46	0.34	0.063333333	0.446666667	2.818161677	5.19E-06	0.000234096	Srl	sarcalumenin [Source:MGI Symbol;Acc:MGI:2146620]	-	-	-	-	GO:0016529//sarcoplasmic reticulum;GO:0033018//sarcoplasmic reticulum lumen	GO:0005525//GTP binding	GO:0002115//store-operated calcium entry;GO:0014873//response to muscle activity involved in regulation of muscle adaptation
ENSMUSG00000029664	301	420	186	800	782	687	20.71	27.49	12.94	48.01	49.5	46.74	20.38	48.08333333	1.238382862	5.37E-06	0.000241464	Tfpi2	tissue factor pathway inhibitor 2 [Source:MGI Symbol;Acc:MGI:108543]	-	-	-	-	GO:0005576//extracellular region;GO:0005615//extracellular space	GO:0004867//serine-type endopeptidase inhibitor activity;GO:0030414//peptidase inhibitor activity	GO:0007596//blood coagulation;GO:0007599//hemostasis;GO:0010466//negative regulation of peptidase activity;GO:0010951//negative regulation of endopeptidase activity;GO:0071498//cellular response to fluid shear stress
ENSMUSG00000008450	130	162	192	88	55	56	5.99	7.55	9.89	4.03	2.43	2.5	7.81	2.986666667	-1.386786317	5.56E-06	0.000249041	Nutf2	nuclear transport factor 2 [Source:MGI Symbol;Acc:MGI:1915301]	-	-	-	-	GO:0005634//nucleus;GO:0005637//nuclear inner membrane;GO:0005640//nuclear outer membrane;GO:0005643//nuclear pore;GO:0005654//nucleoplasm;GO:0005737//cytoplasm;GO:0005829//cytosol;GO:0016020//membrane;GO:0031965//nuclear membrane;GO:0044613//nuclear pore central transport channel	GO:0008536//Ran GTPase binding;GO:0017056//structural constituent of nuclear pore;GO:0042802//identical protein binding;GO:0061608//nuclear import signal receptor activity	GO:0006606//protein import into nucleus;GO:0006611//protein export from nucleus;GO:0006913//nucleocytoplasmic transport;GO:0015031//protein transport;GO:0042307//positive regulation of protein import into nucleus;GO:0051028//mRNA transport;GO:0090204//protein localization to nuclear pore;GO:1904046//negative regulation of vascular endothelial growth factor production
ENSMUSG00000070332	78	92	75	38	41	26	1.74	2.1	1.89	0.78	0.89	0.57	1.91	0.746666667	-1.355036407	5.61E-06	0.000250559	Trim80	tripartite motif-containing 80 [Source:MGI Symbol;Acc:MGI:3588186]	-	-	-	-	GO:0005575//cellular_component	GO:0003674//molecular_function;GO:0005515//protein binding;GO:0008270//zinc ion binding;GO:0046872//metal ion binding	GO:0008150//biological_process
ENSMUSG00000008153	181	336	234	123	127	79	5.47	10.43	7.74	2.58	1.87	1.8	7.88	2.083333333	-1.919301941	5.63E-06	0.000250559	Clstn3	calsyntenin 3 [Source:MGI Symbol;Acc:MGI:2178323]	-	-	-	-	GO:0000139//Golgi membrane;GO:0005783//endoplasmic reticulum;GO:0005789//endoplasmic reticulum membrane;GO:0005794//Golgi apparatus;GO:0005886//plasma membrane;GO:0009986//cell surface;GO:0014069//postsynaptic density;GO:0016020//membrane;GO:0016021//integral component of membrane;GO:0032991//macromolecular complex;GO:0045211//postsynaptic membrane	GO:0005509//calcium ion binding;GO:0005515//protein binding	GO:0001558//regulation of cell growth;GO:0007155//cell adhesion;GO:0007156//homophilic cell adhesion via plasma membrane adhesion molecules;GO:0007416//synapse assembly;GO:0035249//synaptic transmission, glutamatergic;GO:0050806//positive regulation of synaptic transmission;GO:0051932//synaptic transmission, GABAergic;GO:0051965//positive regulation of synapse assembly;GO:1902474//positive regula…
ENSMUSG00000030498	375	227	216	855	770	602	10.26	5.74	5.15	22.97	18.85	16.16	7.05	19.32666667	1.45489767	5.72E-06	0.000252963	Gas2	growth arrest specific 2 [Source:MGI Symbol;Acc:MGI:95657]	-	-	-	-	GO:0005737//cytoplasm;GO:0005856//cytoskeleton;GO:0016020//membrane	GO:0005515//protein binding;GO:0008017//microtubule binding	GO:0001544//initiation of primordial ovarian follicle growth;GO:0001547//antral ovarian follicle growth;GO:0006915//apoptotic process;GO:0007049//cell cycle;GO:0007050//cell cycle arrest;GO:0008360//regulation of cell shape;GO:0008593//regulation of Notch signaling pathway;GO:0030728//ovulation;GO:0071711//basement membrane organization
ENSMUSG00000031765	9222	11048	9295	710	4246	1996	722.92	887.09	825.52	51.22	322.73	151.59	811.8433333	175.18	-2.212363274	5.82E-06	0.000256529	Mt1	metallothionein 1 [Source:MGI Symbol;Acc:MGI:97171]	Organismal Systems	Digestive system	ko04978//Mineral absorption	K14739	GO:0005634//nucleus;GO:0005737//cytoplasm;GO:0005764//lysosome;GO:0005829//cytosol;GO:0048471//perinuclear region of cytoplasm	GO:0005507//copper ion binding;GO:0008270//zinc ion binding;GO:0046872//metal ion binding	GO:0006875//cellular metal ion homeostasis;GO:0006882//cellular zinc ion homeostasis;GO:0007263//nitric oxide mediated signal transduction;GO:0010273//detoxification of copper ion;GO:0043524//negative regulation of neuron apoptotic process;GO:0045926//negative regulation of growth;GO:0071247//cellular response to chromate;GO:0071276//cellular response to cadmium ion;GO:0071280//cellular response …
ENSMUSG00000042745	223	224	277	134	111	105	10.23	10.56	14.47	5.69	4.97	4.71	11.75333333	5.123333333	-1.19791531	5.89E-06	0.000258629	Id1	inhibitor of DNA binding 1, HLH protein [Source:MGI Symbol;Acc:MGI:96396]	Environmental Information Processing;Environmental Information Processing;Cellular Processes;Environmental Information Processing	Signal transduction;Signal transduction;Cellular community - eukaryotes;Signal transduction	ko04015//Rap1 signaling pathway;ko04390//Hippo signaling pathway;ko04550//Signaling pathways regulating pluripotency of stem cells;ko04350//TGF-beta signaling pathway	K04680;K04680;K04680;K04680	GO:0005634//nucleus;GO:0005654//nucleoplasm;GO:0005737//cytoplasm;GO:0005794//Golgi apparatus;GO:0005813//centrosome	GO:0001085//RNA polymerase II transcription factor binding;GO:0003700//transcription factor activity, sequence-specific DNA binding;GO:0005515//protein binding;GO:0008022//protein C-terminus binding;GO:0008134//transcription factor binding;GO:0042803//protein homodimerization activity;GO:0043621//protein self-association;GO:0046983//protein dimerization activity;GO:0047485//protein N-terminus bin…	GO:0000122//negative regulation of transcription from RNA polymerase II promoter;GO:0001886//endothelial cell morphogenesis;GO:0006351//transcription, DNA-templated;GO:0007275//multicellular organism development;GO:0007420//brain development;GO:0007507//heart development;GO:0007623//circadian rhythm;GO:0010628//positive regulation of gene expression;GO:0010629//negative regulation of gene express…
ENSMUSG00000040296	343	409	205	951	802	613	3.82	4.66	2.58	9.8	8.66	6.65	3.686666667	8.37	1.182910643	5.99E-06	0.000261954	Ddx58	DEAD (Asp-Glu-Ala-Asp) box polypeptide 58 [Source:MGI Symbol;Acc:MGI:2442858]	Human Diseases;Human Diseases;Human Diseases;Human Diseases;Human Diseases;Human Diseases;Environmental Information Processing;Organismal Systems;Organismal Systems	Infectious diseases;Infectious diseases;Infectious diseases;Infectious diseases;Infectious diseases;Infectious diseases;Signal transduction;Immune system;Immune system	ko05169//Epstein-Barr virus infection;ko05168//Herpes simplex infection;ko05164//Influenza A;ko05161//Hepatitis B;ko05162//Measles;ko05160//Hepatitis C;ko04064//NF-kappa B signaling pathway;ko04622//RIG-I-like receptor signaling pathway;ko04623//Cytosolic DNA-sensing pathway	K12646;K12646;K12646;K12646;K12646;K12646;K12646;K12646;K12646	GO:0005737//cytoplasm;GO:0005829//cytosol;GO:0005856//cytoskeleton;GO:0005886//plasma membrane;GO:0005923//bicellular tight junction;GO:0015629//actin cytoskeleton;GO:0016020//membrane;GO:0030054//cell junction;GO:0032587//ruffle membrane;GO:0042995//cell projection	GO:0000166//nucleotide binding;GO:0003677//DNA binding;GO:0003690//double-stranded DNA binding;GO:0003723//RNA binding;GO:0003724//RNA helicase activity;GO:0003725//double-stranded RNA binding;GO:0003727//single-stranded RNA binding;GO:0004386//helicase activity;GO:0005515//protein binding;GO:0005524//ATP binding;GO:0008270//zinc ion binding;GO:0016787//hydrolase activity;GO:0031625//ubiquitin pr…	GO:0002230//positive regulation of defense response to virus by host;GO:0002376//immune system process;GO:0002735//positive regulation of myeloid dendritic cell cytokine production;GO:0009597//detection of virus;GO:0009615//response to virus;GO:0010628//positive regulation of gene expression;GO:0030334//regulation of cell migration;GO:0032725//positive regulation of granulocyte macrophage colony-…
ENSMUSG00000040380	7	4	6	41	37	34	0.19	0.04	0.14	0.64	0.56	0.5	0.123333333	0.566666667	2.199937571	6.25E-06	0.000272788	Cbln3	cerebellin 3 precursor protein [Source:MGI Symbol;Acc:MGI:1889286]	-	-	-	-	GO:0005576//extracellular region;GO:0005615//extracellular space;GO:0005783//endoplasmic reticulum;GO:0005794//Golgi apparatus;GO:0030054//cell junction;GO:0045202//synapse	GO:0005515//protein binding	GO:0008150//biological_process
ENSMUSG00000001436	437	270	205	153	155	139	10.76	6.8	4.29	3.57	3.91	2.61	7.283333333	3.363333333	-1.114707105	6.75E-06	0.000293485	Slc19a1	solute carrier family 19 (folate transporter), member 1 [Source:MGI Symbol;Acc:MGI:103182]	Human Diseases;Organismal Systems	Drug resistance;Digestive system	ko01523//Antifolate resistance;ko04977//Vitamin digestion and absorption	K14609;K14609	GO:0005886//plasma membrane;GO:0005887//integral component of plasma membrane;GO:0016020//membrane;GO:0016021//integral component of membrane;GO:0016323//basolateral plasma membrane;GO:0016324//apical plasma membrane;GO:0031526//brush border membrane	GO:0005542//folic acid binding;GO:0008517//folic acid transporter activity;GO:0008518//reduced folate carrier activity;GO:0015297//antiporter activity;GO:0015350//methotrexate transporter activity;GO:0061507//cyclic-GMP-AMP binding;GO:0090482//vitamin transmembrane transporter activity	GO:0015884//folic acid transport;GO:0035461//vitamin transmembrane transport;GO:0051180//vitamin transport;GO:0051958//methotrexate transport;GO:0055085//transmembrane transport;GO:0098838//reduced folate transmembrane transport;GO:1904447//folic acid import into cell
ENSMUSG00000028716	32	32	49	121	197	166	1.49	1.59	2.7	5.39	9.13	7.71	1.926666667	7.41	1.943366551	6.94E-06	0.000300475	Pdzk1ip1	PDZK1 interacting protein 1 [Source:MGI Symbol;Acc:MGI:1914432]	-	-	-	-	GO:0016020//membrane;GO:0016021//integral component of membrane	GO:0003674//molecular_function	GO:0008150//biological_process
ENSMUSG00000061601	16	8	3	45	60	54	0.05	0.03	0.01	0.15	0.18	0.18	0.03	0.17	2.502500341	6.96E-06	0.000300475	Pclo	piccolo (presynaptic cytomatrix protein) [Source:MGI Symbol;Acc:MGI:1349390]	Organismal Systems	Endocrine system	ko04911//Insulin secretion	K16882	GO:0005798//Golgi-associated vesicle;GO:0005802//trans-Golgi network;GO:0014069//postsynaptic density;GO:0030054//cell junction;GO:0030133//transport vesicle;GO:0030424//axon;GO:0030425//dendrite;GO:0030426//growth cone;GO:0031594//neuromuscular junction;GO:0043005//neuron projection;GO:0043025//neuronal cell body;GO:0043195//terminal bouton;GO:0044316//cone cell pedicle;GO:0044317//rod spherule;…	GO:0001222//transcription corepressor binding;GO:0005509//calcium ion binding;GO:0005515//protein binding;GO:0005522//profilin binding;GO:0005544//calcium-dependent phospholipid binding;GO:0046872//metal ion binding	GO:0007010//cytoskeleton organization;GO:0007416//synapse assembly;GO:0016080//synaptic vesicle targeting;GO:0017157//regulation of exocytosis;GO:0019933//cAMP-mediated signaling;GO:0030073//insulin secretion;GO:0035418//protein localization to synapse;GO:0048790//maintenance of presynaptic active zone structure;GO:0050808//synapse organization;GO:0097091//synaptic vesicle clustering;GO:0099526//…
ENSMUSG00000052085	794	958	476	1627	1878	1750	4.39	5.42	2.98	8.32	10.06	9.43	4.263333333	9.27	1.12058748	6.99E-06	0.000300787	Dock8	dedicator of cytokinesis 8 [Source:MGI Symbol;Acc:MGI:1921396]	-	-	-	-	GO:0005737//cytoplasm;GO:0005886//plasma membrane;GO:0016020//membrane;GO:0031252//cell leading edge;GO:0031256//leading edge membrane;GO:0031258//lamellipodium membrane;GO:0042995//cell projection	GO:0005085//guanyl-nucleotide exchange factor activity;GO:0005515//protein binding	GO:0001771//immunological synapse formation;GO:0007264//small GTPase mediated signal transduction;GO:0036336//dendritic cell migration;GO:0043547//positive regulation of GTPase activity;GO:0061485//memory T cell proliferation;GO:0070233//negative regulation of T cell apoptotic process;GO:1903905//positive regulation of establishment of T cell polarity;GO:1990869//cellular response to chemokine;GO…
ENSMUSG00000045934	21	21	8	109	108	42	0.33	0.33	0.15	1.57	1.63	0.64	0.27	1.28	2.245112498	7.17E-06	0.000307586	Mtmr11	myotubularin related protein 11 [Source:MGI Symbol;Acc:MGI:2652817]	-	-	-	-	GO:0005737//cytoplasm	GO:0003674//molecular_function	GO:0008150//biological_process
ENSMUSG00000002058	214	293	286	94	133	127	7.24	10.37	11.06	2.98	4.25	4	9.556666667	3.743333333	-1.352183977	7.69E-06	0.000328624	Unc119	unc-119 lipid binding chaperone [Source:MGI Symbol;Acc:MGI:1328357]	-	-	-	-	GO:0000922//spindle pole;GO:0005737//cytoplasm;GO:0005813//centrosome;GO:0005815//microtubule organizing center;GO:0005819//spindle;GO:0005856//cytoskeleton;GO:0045171//intercellular bridge;GO:0051233//spindle midzone	GO:0005515//protein binding;GO:0008289//lipid binding	GO:0000281//mitotic cytokinesis;GO:0006897//endocytosis;GO:0007399//nervous system development;GO:0007601//visual perception;GO:0015031//protein transport;GO:0042953//lipoprotein transport;GO:0050896//response to stimulus;GO:0061098//positive regulation of protein tyrosine kinase activity;GO:1900186//negative regulation of clathrin-mediated endocytosis;GO:2001287//negative regulation of caveolin-…
ENSMUSG00000017057	229	231	134	611	420	413	2.66	2.75	1.76	6.57	4.73	4.68	2.39	5.326666667	1.156222384	7.73E-06	0.000328624	Il13ra1	interleukin 13 receptor, alpha 1 [Source:MGI Symbol;Acc:MGI:105052]	Human Diseases;Environmental Information Processing;Environmental Information Processing	Cancers;Signaling molecules and interaction;Signal transduction	ko05200//Pathways in cancer;ko04060//Cytokine-cytokine receptor interaction;ko04630//Jak-STAT signaling pathway	K05076;K05076;K05076	GO:0009897//external side of plasma membrane;GO:0016020//membrane;GO:0016021//integral component of membrane;GO:0043235//receptor complex	GO:0004896//cytokine receptor activity;GO:0005515//protein binding;GO:0016515//interleukin-13 receptor activity;GO:0019955//cytokine binding;GO:0019976//interleukin-2 binding	GO:0019221//cytokine-mediated signaling pathway;GO:0035772//interleukin-13-mediated signaling pathway
ENSMUSG00000030088	31169	30428	32430	80193	77413	72208	436.1	434.52	514.83	1034.22	1052.4	990.99	461.8166667	1025.87	1.151455777	7.74E-06	0.000328624	Aldh1l1	aldehyde dehydrogenase 1 family, member L1 [Source:MGI Symbol;Acc:MGI:1340024]	Metabolism	Metabolism of cofactors and vitamins	ko00670//One carbon pool by folate	K00289	GO:0005737//cytoplasm;GO:0005739//mitochondrion;GO:0005829//cytosol;GO:0032991//macromolecular complex	GO:0003824//catalytic activity;GO:0004029//aldehyde dehydrogenase (NAD) activity;GO:0004030//aldehyde dehydrogenase [NAD(P)+] activity;GO:0005515//protein binding;GO:0016155//formyltetrahydrofolate dehydrogenase activity;GO:0016491//oxidoreductase activity;GO:0016620//oxidoreductase activity, acting on the aldehyde or oxo group of donors, NAD or NADP as acceptor;GO:0016742//hydroxymethyl-, formyl…	GO:0006730//one-carbon metabolic process;GO:0009058//biosynthetic process;GO:0009258//10-formyltetrahydrofolate catabolic process;GO:0055114//oxidation-reduction process
ENSMUSG00000070436	183	187	189	495	460	439	3.7	3.74	4.18	9.04	9.02	8.34	3.873333333	8.8	1.183927861	7.98E-06	0.000336817	Serpinh1	serine (or cysteine) peptidase inhibitor, clade H, member 1 [Source:MGI Symbol;Acc:MGI:88283]	-	-	-	-	GO:0005615//extracellular space;GO:0005737//cytoplasm;GO:0005783//endoplasmic reticulum;GO:0005788//endoplasmic reticulum lumen;GO:0005793//endoplasmic reticulum-Golgi intermediate compartment;GO:0045121//membrane raft	GO:0004867//serine-type endopeptidase inhibitor activity;GO:0005515//protein binding;GO:0005518//collagen binding;GO:0051082//unfolded protein binding	GO:0003433//chondrocyte development involved in endochondral bone morphogenesis;GO:0010951//negative regulation of endopeptidase activity;GO:0030199//collagen fibril organization;GO:0032964//collagen biosynthetic process;GO:0051604//protein maturation
ENSMUSG00000032310	11044	8928	10746	31284	28184	22384	245.54	203.04	270.25	643.67	607.49	485.03	239.61	578.73	1.272202312	7.98E-06	0.000336817	Cyp1a2	cytochrome P450, family 1, subfamily a, polypeptide 2 [Source:MGI Symbol;Acc:MGI:88589]	Metabolism;Human Diseases;Metabolism;Metabolism;Metabolism;Metabolism;Metabolism;Metabolism;Metabolism	Global and overview maps;Cancers;Metabolism of cofactors and vitamins;Lipid metabolism;Xenobiotics biodegradation and metabolism;Xenobiotics biodegradation and metabolism;Lipid metabolism;Amino acid metabolism;Biosynthesis of other secondary metabolites	ko01100//Metabolic pathways;ko05204//Chemical carcinogenesis;ko00830//Retinol metabolism;ko00140//Steroid hormone biosynthesis;ko00982//Drug metabolism - cytochrome P450;ko00980//Metabolism of xenobiotics by cytochrome P450;ko00591//Linoleic acid metabolism;ko00380//Tryptophan metabolism;ko00232//Caffeine metabolism	K07409;K07409;K07409;K07409;K07409;K07409;K07409;K07409;K07409	GO:0005783//endoplasmic reticulum;GO:0005789//endoplasmic reticulum membrane;GO:0016020//membrane;GO:0031090//organelle membrane;GO:0043231//intracellular membrane-bounded organelle	GO:0004497//monooxygenase activity;GO:0005506//iron ion binding;GO:0016491//oxidoreductase activity;GO:0016705//oxidoreductase activity, acting on paired donors, with incorporation or reduction of molecular oxygen;GO:0016712//oxidoreductase activity, acting on paired donors, with incorporation or reduction of molecular oxygen, reduced flavin or flavoprotein as one donor, and incorporation of one …	GO:0006629//lipid metabolic process;GO:0006631//fatty acid metabolic process;GO:0006706//steroid catabolic process;GO:0006725//cellular aromatic compound metabolic process;GO:0006778//porphyrin-containing compound metabolic process;GO:0008202//steroid metabolic process;GO:0008203//cholesterol metabolic process;GO:0008210//estrogen metabolic process;GO:0009403//toxin biosynthetic process;GO:000940…
ENSMUSG00000023070	9227	6412	6400	20097	16388	15858	247.65	176.04	194.31	499.18	426.43	414.82	206	446.81	1.117017138	8.37E-06	0.000351995	Rgn	regucalcin [Source:MGI Symbol;Acc:MGI:108024]	Metabolism;Metabolism;Metabolism;Metabolism	Global and overview maps;Global and overview maps;Carbohydrate metabolism;Carbohydrate metabolism	ko01100//Metabolic pathways;ko01200//Carbon metabolism;ko00030//Pentose phosphate pathway;ko00053//Ascorbate and aldarate metabolism	K01053;K01053;K01053;K01053	GO:0005634//nucleus;GO:0005737//cytoplasm;GO:0005829//cytosol	GO:0004341//gluconolactonase activity;GO:0005509//calcium ion binding;GO:0008270//zinc ion binding;GO:0016787//hydrolase activity;GO:0030234//enzyme regulator activity;GO:0046872//metal ion binding	GO:0001822//kidney development;GO:0001889//liver development;GO:0001933//negative regulation of protein phosphorylation;GO:0006469//negative regulation of protein kinase activity;GO:0006874//cellular calcium ion homeostasis;GO:0007283//spermatogenesis;GO:0007568//aging;GO:0010867//positive regulation of triglyceride biosynthetic process;GO:0010907//positive regulation of glucose metabolic process…
ENSMUSG00000020571	2613	2346	2399	6015	6215	5087	51.82	47.59	53.81	110.39	119.49	98.32	51.07333333	109.4	1.098970612	8.63E-06	0.000360609	Pdia6	protein disulfide isomerase associated 6 [Source:MGI Symbol;Acc:MGI:1919103]	Genetic Information Processing	Folding, sorting and degradation	ko04141//Protein processing in endoplasmic reticulum	K09584	GO:0005615//extracellular space;GO:0005783//endoplasmic reticulum;GO:0005793//endoplasmic reticulum-Golgi intermediate compartment;GO:0005829//cytosol	GO:0015037//peptide disulfide oxidoreductase activity;GO:0016853//isomerase activity	GO:0045454//cell redox homeostasis;GO:0055114//oxidation-reduction process
ENSMUSG00000042540	7	129	7	1	2	0	0.22	3.93	0.25	0.03	0.06	0	1.466666667	0.03	-5.611434712	8.76E-06	0.00036385	Acot5	acyl-CoA thioesterase 5 [Source:MGI Symbol;Acc:MGI:2384969]	Metabolism;Metabolism;Metabolism	Global and overview maps;Lipid metabolism;Lipid metabolism	ko01100//Metabolic pathways;ko00062//Fatty acid elongation;ko01040//Biosynthesis of unsaturated fatty acids	K01068;K01068;K01068	GO:0005777//peroxisome;GO:0005829//cytosol	GO:0016290//palmitoyl-CoA hydrolase activity;GO:0016787//hydrolase activity;GO:0016790//thiolester hydrolase activity;GO:0047617//acyl-CoA hydrolase activity;GO:0052689//carboxylic ester hydrolase activity	GO:0000038//very long-chain fatty acid metabolic process;GO:0001676//long-chain fatty acid metabolic process;GO:0006629//lipid metabolic process;GO:0006631//fatty acid metabolic process;GO:0006637//acyl-CoA metabolic process;GO:0032788//saturated monocarboxylic acid metabolic process;GO:0032789//unsaturated monocarboxylic acid metabolic process
ENSMUSG00000056091	11961	17063	6412	1650	3075	5429	458.1	696.83	238.74	46.49	99.89	189.92	464.5566667	112.1	-2.051068309	8.99E-06	0.0003721	St3gal5	ST3 beta-galactoside alpha-2,3-sialyltransferase 5 [Source:MGI Symbol;Acc:MGI:1339963]	Metabolism;Metabolism	Global and overview maps;Glycan biosynthesis and metabolism	ko01100//Metabolic pathways;ko00604//Glycosphingolipid biosynthesis - ganglio series	K03370;K03370	GO:0000139//Golgi membrane;GO:0005794//Golgi apparatus;GO:0016020//membrane;GO:0016021//integral component of membrane	GO:0008373//sialyltransferase activity;GO:0016740//transferase activity;GO:0016757//transferase activity, transferring glycosyl groups;GO:0047291//lactosylceramide alpha-2,3-sialyltransferase activity	GO:0006486//protein glycosylation;GO:0097503//sialylation
ENSMUSG00000029458	4387	5078	3428	1968	2232	2879	61.71	77.29	55.55	26.32	29.34	36.84	64.85	30.83333333	-1.07261571	9.39E-06	0.000386436	Brap	BRCA1 associated protein [Source:MGI Symbol;Acc:MGI:1919649]	Environmental Information Processing	Signal transduction	ko04014//Ras signaling pathway	K10632	GO:0000151//ubiquitin ligase complex;GO:0005737//cytoplasm;GO:0005829//cytosol;GO:0031965//nuclear membrane	GO:0003676//nucleic acid binding;GO:0004842//ubiquitin-protein transferase activity;GO:0005515//protein binding;GO:0008139//nuclear localization sequence binding;GO:0008270//zinc ion binding;GO:0016740//transferase activity;GO:0042802//identical protein binding;GO:0046872//metal ion binding;GO:0061630//ubiquitin protein ligase activity	GO:0000165//MAPK cascade;GO:0007265//Ras protein signal transduction;GO:0009968//negative regulation of signal transduction;GO:0016567//protein ubiquitination
ENSMUSG00000038859	1347	1558	861	478	431	784	17.89	21.17	12.94	5.88	5.55	10.15	17.33333333	7.193333333	-1.268816758	9.77E-06	0.000400512	Baiap2l1	BAI1-associated protein 2-like 1 [Source:MGI Symbol;Acc:MGI:1914148]	-	-	-	-	GO:0005654//nucleoplasm;GO:0005737//cytoplasm;GO:0005829//cytosol;GO:0005856//cytoskeleton;GO:0005886//plasma membrane;GO:0015629//actin cytoskeleton	GO:0003779//actin binding;GO:0005515//protein binding;GO:0070064//proline-rich region binding	GO:0007009//plasma membrane organization;GO:0009617//response to bacterium;GO:0030833//regulation of actin filament polymerization;GO:0030838//positive regulation of actin filament polymerization;GO:0046626//regulation of insulin receptor signaling pathway;GO:0051017//actin filament bundle assembly;GO:0051764//actin crosslink formation;GO:2000251//positive regulation of actin cytoskeleton reorgan…
ENSMUSG00000030131	10899	9624	5509	19327	20755	18353	102.66	92.73	58.7	168.48	189.53	168.49	84.69666667	175.5	1.051093934	1.01E-05	0.000413654	Mug2	murinoglobulin 2 [Source:MGI Symbol;Acc:MGI:99836]	-	-	-	-	GO:0005576//extracellular region;GO:0005615//extracellular space	GO:0002020//protease binding;GO:0004866//endopeptidase inhibitor activity;GO:0004867//serine-type endopeptidase inhibitor activity;GO:0030414//peptidase inhibitor activity	GO:0010466//negative regulation of peptidase activity;GO:0010951//negative regulation of endopeptidase activity
ENSMUSG00000030244	5126	4685	3651	1805	1900	2969	89.51	84.79	70.01	29.12	30.77	51.66	81.43666667	37.18333333	-1.131022403	1.02E-05	0.000413654	Gys2	glycogen synthase 2 [Source:MGI Symbol;Acc:MGI:2385254]	Metabolism;Environmental Information Processing;Organismal Systems;Environmental Information Processing;Human Diseases;Organismal Systems;Metabolism	Global and overview maps;Signal transduction;Endocrine system;Signal transduction;Endocrine and metabolic diseases;Endocrine system;Carbohydrate metabolism	ko01100//Metabolic pathways;ko04151//PI3K-Akt signaling pathway;ko04910//Insulin signaling pathway;ko04152//AMPK signaling pathway;ko04931//Insulin resistance;ko04922//Glucagon signaling pathway;ko00500//Starch and sucrose metabolism	K00693;K00693;K00693;K00693;K00693;K00693;K00693	GO:0005737//cytoplasm;GO:0005829//cytosol;GO:0005856//cytoskeleton;GO:0005938//cell cortex;GO:0030864//cortical actin cytoskeleton;GO:0043265//ectoplasm	GO:0003824//catalytic activity;GO:0004373//glycogen (starch) synthase activity;GO:0005536//glucose binding;GO:0016740//transferase activity;GO:0016757//transferase activity, transferring glycosyl groups	GO:0005977//glycogen metabolic process;GO:0005978//glycogen biosynthetic process;GO:0008152//metabolic process;GO:0009749//response to glucose
ENSMUSG00000020532	1787	2525	948	4945	4191	4666	11.72	21.85	5.12	31.24	25.74	35.83	12.89666667	30.93666667	1.262319531	1.10E-05	0.00044546	Acaca	acetyl-Coenzyme A carboxylase alpha [Source:MGI Symbol;Acc:MGI:108451]	Metabolism;Organismal Systems;Environmental Information Processing;Organismal Systems;Metabolism;Metabolism;Metabolism;Metabolism	Global and overview maps;Endocrine system;Signal transduction;Endocrine system;Global and overview maps;Carbohydrate metabolism;Carbohydrate metabolism;Lipid metabolism	ko01100//Metabolic pathways;ko04910//Insulin signaling pathway;ko04152//AMPK signaling pathway;ko04922//Glucagon signaling pathway;ko01212//Fatty acid metabolism;ko00620//Pyruvate metabolism;ko00640//Propanoate metabolism;ko00061//Fatty acid biosynthesis	K11262;K11262;K11262;K11262;K11262;K11262;K11262;K11262	GO:0001650//fibrillar center;GO:0005737//cytoplasm;GO:0005739//mitochondrion;GO:0005829//cytosol;GO:0015629//actin cytoskeleton	GO:0000166//nucleotide binding;GO:0003824//catalytic activity;GO:0003989//acetyl-CoA carboxylase activity;GO:0004075//biotin carboxylase activity;GO:0005515//protein binding;GO:0005524//ATP binding;GO:0009374//biotin binding;GO:0016874//ligase activity;GO:0019900//kinase binding;GO:0042802//identical protein binding;GO:0046872//metal ion binding	GO:0001894//tissue homeostasis;GO:0006084//acetyl-CoA metabolic process;GO:0006629//lipid metabolic process;GO:0006631//fatty acid metabolic process;GO:0006633//fatty acid biosynthetic process;GO:0008152//metabolic process;GO:0014070//response to organic cyclic compound;GO:0019538//protein metabolic process;GO:0051289//protein homotetramerization;GO:0055088//lipid homeostasis;GO:0071380//cellular…
ENSMUSG00000020777	82001	144202	49200	40135	35231	45891	923.2	1661.6	628.83	418.62	384.57	504.97	1071.21	436.0533333	-1.296664828	1.12E-05	0.000453949	Acox1	acyl-Coenzyme A oxidase 1, palmitoyl [Source:MGI Symbol;Acc:MGI:1330812]	Metabolism;Environmental Information Processing;Organismal Systems;Cellular Processes;Metabolism;Metabolism;Metabolism;Metabolism	Global and overview maps;Signal transduction;Endocrine system;Transport and catabolism;Global and overview maps;Lipid metabolism;Lipid metabolism;Lipid metabolism	ko01100//Metabolic pathways;ko04024//cAMP signaling pathway;ko03320//PPAR signaling pathway;ko04146//Peroxisome;ko01212//Fatty acid metabolism;ko00071//Fatty acid degradation;ko01040//Biosynthesis of unsaturated fatty acids;ko00592//alpha-Linolenic acid metabolism	K00232;K00232;K00232;K00232;K00232;K00232;K00232;K00232	GO:0005634//nucleus;GO:0005654//nucleoplasm;GO:0005730//nucleolus;GO:0005737//cytoplasm;GO:0005739//mitochondrion;GO:0005777//peroxisome;GO:0005778//peroxisomal membrane;GO:0005829//cytosol;GO:0005886//plasma membrane;GO:0043231//intracellular membrane-bounded organelle	GO:0003997//acyl-CoA oxidase activity;GO:0005504//fatty acid binding;GO:0016401//palmitoyl-CoA oxidase activity;GO:0016491//oxidoreductase activity;GO:0016627//oxidoreductase activity, acting on the CH-CH group of donors;GO:0030165//PDZ domain binding;GO:0042803//protein homodimerization activity;GO:0047485//protein N-terminus binding;GO:0050660//flavin adenine dinucleotide binding;GO:0071949//FA…	GO:0000038//very long-chain fatty acid metabolic process;GO:0006091//generation of precursor metabolites and energy;GO:0006629//lipid metabolic process;GO:0006631//fatty acid metabolic process;GO:0006635//fatty acid beta-oxidation;GO:0006693//prostaglandin metabolic process;GO:0007283//spermatogenesis;GO:0016559//peroxisome fission;GO:0019395//fatty acid oxidation;GO:0033540//fatty acid beta-oxid…
ENSMUSG00000029797	5	3	7	32	34	48	0.02	0.02	0.03	0.13	0.48	0.13	0.023333333	0.246666667	3.402098444	1.13E-05	0.000454242	Sspo	SCO-spondin [Source:MGI Symbol;Acc:MGI:2674311]	-	-	-	-	GO:0005576//extracellular region;GO:0005615//extracellular space;GO:0005737//cytoplasm	GO:0005201//extracellular matrix structural constituent;GO:0005515//protein binding;GO:0030414//peptidase inhibitor activity	GO:0007155//cell adhesion;GO:0007399//nervous system development;GO:0008150//biological_process;GO:0010466//negative regulation of peptidase activity;GO:0030154//cell differentiation
ENSMUSG00000052316	23	58	8	3	3	2	0.19	0.48	0.07	0.02	0.02	0.02	0.246666667	0.02	-3.624490865	1.17E-05	0.000467521	Lrrc15	leucine rich repeat containing 15 [Source:MGI Symbol;Acc:MGI:1921738]	-	-	-	-	GO:0005615//extracellular space;GO:0009986//cell surface;GO:0016020//membrane;GO:0016021//integral component of membrane;GO:0031012//extracellular matrix	GO:0001968//fibronectin binding;GO:0005515//protein binding;GO:0005518//collagen binding;GO:0043236//laminin binding	GO:0030335//positive regulation of cell migration;GO:0046813//receptor-mediated virion attachment to host cell;GO:1903077//negative regulation of protein localization to plasma membrane
ENSMUSG00000016028	252	487	118	1308	1006	783	1.49	2.91	0.8	7.39	5.76	5	1.733333333	6.05	1.80338602	1.22E-05	0.000484999	Celsr1	cadherin, EGF LAG seven-pass G-type receptor 1 [Source:MGI Symbol;Acc:MGI:1100883]	-	-	-	-	GO:0005654//nucleoplasm;GO:0005886//plasma membrane;GO:0005887//integral component of plasma membrane;GO:0016020//membrane;GO:0016021//integral component of membrane	GO:0004888//transmembrane signaling receptor activity;GO:0004930//G-protein coupled receptor activity;GO:0005509//calcium ion binding;GO:0005515//protein binding;GO:0046983//protein dimerization activity	GO:0001702//gastrulation with mouth forming second;GO:0001736//establishment of planar polarity;GO:0001764//neuron migration;GO:0001843//neural tube closure;GO:0001942//hair follicle development;GO:0007155//cell adhesion;GO:0007156//homophilic cell adhesion via plasma membrane adhesion molecules;GO:0007165//signal transduction;GO:0007166//cell surface receptor signaling pathway;GO:0007186//G-prot…
ENSMUSG00000023206	638	452	298	228	166	264	18.18	13.34	10.58	7.04	5.28	6.96	14.03333333	6.426666667	-1.126715182	1.23E-05	0.000486061	Il15ra	interleukin 15 receptor, alpha chain [Source:MGI Symbol;Acc:MGI:104644]	Human Diseases;Environmental Information Processing;Human Diseases;Environmental Information Processing;Organismal Systems	Cancers;Signaling molecules and interaction;Infectious diseases;Signal transduction;Immune system	ko05200//Pathways in cancer;ko04060//Cytokine-cytokine receptor interaction;ko05166//HTLV-I infection;ko04630//Jak-STAT signaling pathway;ko04672//Intestinal immune network for IgA production	K05074;K05074;K05074;K05074;K05074	GO:0005576//extracellular region;GO:0005615//extracellular space;GO:0005634//nucleus;GO:0005886//plasma membrane;GO:0009986//cell surface;GO:0016020//membrane;GO:0016021//integral component of membrane;GO:0031410//cytoplasmic vesicle;GO:0031965//nuclear membrane	GO:0019901//protein kinase binding;GO:0042010//interleukin-15 receptor activity	GO:0007259//JAK-STAT cascade;GO:0010977//negative regulation of neuron projection development;GO:0032825//positive regulation of natural killer cell differentiation;GO:0035723//interleukin-15-mediated signaling pathway;GO:0050766//positive regulation of phagocytosis
ENSMUSG00000068877	51	69	146	387	620	445	2.76	2.9	4.85	10.26	15.93	12.41	3.503333333	12.86666667	1.876838178	1.25E-05	0.000493416	Selenbp2	selenium binding protein 2 [Source:MGI Symbol;Acc:MGI:104859]	-	-	-	-	-	GO:0008430//selenium binding	-
ENSMUSG00000029122	100	105	109	291	272	261	1.15	1.49	1.66	3.68	3.57	3.25	1.433333333	3.5	1.287980763	1.28E-05	0.000506227	Evc	EvC ciliary complex subunit 1 [Source:MGI Symbol;Acc:MGI:1890596]	Environmental Information Processing	Signal transduction	ko04340//Hedgehog signaling pathway	K19605	GO:0005737//cytoplasm;GO:0005856//cytoskeleton;GO:0005886//plasma membrane;GO:0005929//cilium;GO:0016020//membrane;GO:0016021//integral component of membrane;GO:0036064//ciliary basal body;GO:0042995//cell projection;GO:0060170//ciliary membrane;GO:0098797//plasma membrane protein complex	GO:0005515//protein binding	GO:0003416//endochondral bone growth;GO:0007224//smoothened signaling pathway;GO:0045880//positive regulation of smoothened signaling pathway;GO:0051216//cartilage development
ENSMUSG00000045094	280	257	195	504	686	821	2.22	3.4	2.54	5.75	9.2	7.84	2.72	7.596666667	1.481759867	1.32E-05	0.000518827	Arhgef37	Rho guanine nucleotide exchange factor (GEF) 37 [Source:MGI Symbol;Acc:MGI:3045339]	-	-	-	-	GO:0005575//cellular_component;GO:0005737//cytoplasm	GO:0005085//guanyl-nucleotide exchange factor activity;GO:0005089//Rho guanyl-nucleotide exchange factor activity;GO:0005515//protein binding	GO:0035023//regulation of Rho protein signal transduction
ENSMUSG00000029016	65	62	36	146	178	132	0.68	0.56	0.34	1.31	1.73	1.26	0.526666667	1.433333333	1.444412101	1.33E-05	0.000518929	Clcn6	chloride channel, voltage-sensitive 6 [Source:MGI Symbol;Acc:MGI:1347049]	-	-	-	-	GO:0005768//endosome;GO:0010008//endosome membrane;GO:0016020//membrane;GO:0016021//integral component of membrane;GO:0043231//intracellular membrane-bounded organelle	GO:0000166//nucleotide binding;GO:0005247//voltage-gated chloride channel activity;GO:0005524//ATP binding;GO:0015108//chloride transmembrane transporter activity;GO:0015297//antiporter activity;GO:0022857//transmembrane transporter activity	GO:0006811//ion transport;GO:0006821//chloride transport;GO:0009612//response to mechanical stimulus;GO:0055085//transmembrane transport;GO:1902476//chloride transmembrane transport
ENSMUSG00000078920	132	165	121	365	436	282	3.37	4.37	3.55	9.23	11.14	7.06	3.763333333	9.143333333	1.280709136	1.34E-05	0.000522293	Ifi47	interferon gamma inducible protein 47 [Source:MGI Symbol;Acc:MGI:99448]	Environmental Information Processing	Signal transduction	ko04668//TNF signaling pathway	K17072	GO:0005783//endoplasmic reticulum;GO:0005789//endoplasmic reticulum membrane;GO:0016020//membrane	GO:0003924//GTPase activity;GO:0005525//GTP binding	GO:0006952//defense response;GO:0035458//cellular response to interferon-beta
ENSMUSG00000106631	37	27	9	183	90	76	0.46	0.35	0.13	2.12	1.1	0.93	0.313333333	1.383333333	2.142378675	1.34E-05	0.000522293	Gm42669	predicted gene 42669 [Source:MGI Symbol;Acc:MGI:5662806]	-	-	-	-	GO:0005623//cell;GO:0098793//presynapse	-	-
ENSMUSG00000041828	659	372	385	1175	1366	2003	5.06	2.92	3.35	8.35	10.17	15.11	3.776666667	11.21	1.569600918	1.35E-05	0.000522856	Abca8a	ATP-binding cassette, sub-family A (ABC1), member 8a [Source:MGI Symbol;Acc:MGI:2386846]	Environmental Information Processing	Membrane transport	ko02010//ABC transporters	K05650	GO:0005886//plasma membrane;GO:0016020//membrane;GO:0016021//integral component of membrane;GO:0043231//intracellular membrane-bounded organelle	GO:0000166//nucleotide binding;GO:0005319//lipid transporter activity;GO:0005524//ATP binding;GO:0016887//ATPase activity;GO:0042626//ATPase activity, coupled to transmembrane movement of substances	GO:0006869//lipid transport;GO:0055085//transmembrane transport
ENSMUSG00000028412	481	463	254	966	940	776	6.02	6.31	3.23	11.76	11.29	9.71	5.186666667	10.92	1.074093297	1.38E-05	0.00053487	Slc44a1	solute carrier family 44, member 1 [Source:MGI Symbol;Acc:MGI:2140592]	Human Diseases	Cancers	ko05231//Choline metabolism in cancer	K06515	GO:0005654//nucleoplasm;GO:0005739//mitochondrion;GO:0005741//mitochondrial outer membrane;GO:0005886//plasma membrane;GO:0016020//membrane;GO:0016021//integral component of membrane	GO:0015220//choline transmembrane transporter activity	GO:0015871//choline transport
ENSMUSG00000020520	162	198	151	451	406	333	1.63	2.2	1.7	4.1	3.78	3.19	1.843333333	3.69	1.001303837	1.40E-05	0.000541192	Galnt10	polypeptide N-acetylgalactosaminyltransferase 10 [Source:MGI Symbol;Acc:MGI:1890480]	Metabolism;Metabolism	Global and overview maps;Glycan biosynthesis and metabolism	ko01100//Metabolic pathways;ko00512//Mucin type O-glycan biosynthesis	K00710;K00710	GO:0000139//Golgi membrane;GO:0005794//Golgi apparatus;GO:0016020//membrane;GO:0016021//integral component of membrane	GO:0004653//polypeptide N-acetylgalactosaminyltransferase activity;GO:0016740//transferase activity;GO:0016757//transferase activity, transferring glycosyl groups;GO:0030246//carbohydrate binding;GO:0046872//metal ion binding	GO:0006486//protein glycosylation;GO:0006493//protein O-linked glycosylation;GO:0016266//O-glycan processing
ENSMUSG00000003518	1327	1671	759	803	581	704	30.98	35.27	16.02	16.15	9.9	14.84	27.42333333	13.63	-1.008618381	1.42E-05	0.000544386	Dusp3	dual specificity phosphatase 3 (vaccinia virus phosphatase VH1-related) [Source:MGI Symbol;Acc:MGI:1919599]	Environmental Information Processing	Signal transduction	ko04010//MAPK signaling pathway	K17614	GO:0001772//immunological synapse;GO:0005634//nucleus;GO:0005654//nucleoplasm;GO:0005829//cytosol	GO:0004721//phosphoprotein phosphatase activity;GO:0004725//protein tyrosine phosphatase activity;GO:0008092//cytoskeletal protein binding;GO:0008138//protein tyrosine/serine/threonine phosphatase activity;GO:0016787//hydrolase activity;GO:0016791//phosphatase activity;GO:0019901//protein kinase binding;GO:0030971//receptor tyrosine kinase binding;GO:0033549//MAP kinase phosphatase activity;GO:19…	GO:0000188//inactivation of MAPK activity;GO:0001701//in utero embryonic development;GO:0006470//protein dephosphorylation;GO:0016311//dephosphorylation;GO:0030336//negative regulation of cell migration;GO:0035335//peptidyl-tyrosine dephosphorylation;GO:0042059//negative regulation of epidermal growth factor receptor signaling pathway;GO:0043409//negative regulation of MAPK cascade;GO:0045931//po…
ENSMUSG00000041698	96	175	24	377	481	499	1.2	2.26	0.33	4.32	5.9	6.16	1.263333333	5.46	2.111665603	1.53E-05	0.000588067	Slco1a1	solute carrier organic anion transporter family, member 1a1 [Source:MGI Symbol;Acc:MGI:1351891]	Organismal Systems	Digestive system	ko04976//Bile secretion	K03460	GO:0005886//plasma membrane;GO:0005887//integral component of plasma membrane;GO:0016020//membrane;GO:0016021//integral component of membrane;GO:0016323//basolateral plasma membrane	GO:0005215//transporter activity;GO:0005515//protein binding;GO:0008514//organic anion transmembrane transporter activity;GO:0015125//bile acid transmembrane transporter activity;GO:0015347//sodium-independent organic anion transmembrane transporter activity	GO:0006811//ion transport;GO:0015711//organic anion transport;GO:0015721//bile acid and bile salt transport;GO:0033574//response to testosterone;GO:0035634//response to stilbenoid;GO:0043252//sodium-independent organic anion transport;GO:0055085//transmembrane transport
ENSMUSG00000007594	210	245	122	834	462	400	2.48	2.96	1.63	9.13	5.3	4.61	2.356666667	6.346666667	1.429251358	1.56E-05	0.000597979	Hapln4	hyaluronan and proteoglycan link protein 4 [Source:MGI Symbol;Acc:MGI:2679531]	-	-	-	-	GO:0005576//extracellular region;GO:0031012//extracellular matrix	GO:0005540//hyaluronic acid binding	GO:0001501//skeletal system development;GO:0007155//cell adhesion;GO:0007417//central nervous system development
ENSMUSG00000042333	51	42	24	110	117	124	3.99	3.63	2.03	7.55	7.71	8.8	3.216666667	8.02	1.318035795	1.59E-05	0.000603377	Tnfrsf14	tumor necrosis factor receptor superfamily, member 14 (herpesvirus entry mediator) [Source:MGI Symbol;Acc:MGI:2675303]	Environmental Information Processing;Human Diseases	Signaling molecules and interaction;Infectious diseases	ko04060//Cytokine-cytokine receptor interaction;ko05168//Herpes simplex infection	K05152;K05152	GO:0005886//plasma membrane;GO:0009897//external side of plasma membrane;GO:0016020//membrane;GO:0016021//integral component of membrane	GO:0001618//virus receptor activity;GO:0005515//protein binding;GO:0019955//cytokine binding;GO:0031625//ubiquitin protein ligase binding	GO:0002250//adaptive immune response;GO:0002376//immune system process;GO:0002741//positive regulation of cytokine secretion involved in immune response;GO:0016032//viral process;GO:0031295//T cell costimulation;GO:0045087//innate immune response;GO:0046642//negative regulation of alpha-beta T cell proliferation;GO:0046718//viral entry into host cell;GO:0050731//positive regulation of peptidyl-ty…
ENSMUSG00000038260	63	106	110	36	23	39	0.76	1.94	2.25	0.35	0.49	0.5	1.65	0.446666667	-1.885195525	1.59E-05	0.000603377	Trpm4	transient receptor potential cation channel, subfamily M, member 4 [Source:MGI Symbol;Acc:MGI:1915917]	Organismal Systems	Endocrine system	ko04911//Insulin secretion	K04979	GO:0005654//nucleoplasm;GO:0005783//endoplasmic reticulum;GO:0005794//Golgi apparatus;GO:0005829//cytosol;GO:0005886//plasma membrane;GO:0016020//membrane;GO:0016021//integral component of membrane;GO:0034706//sodium channel complex;GO:0043025//neuronal cell body;GO:0044214//spanning component of plasma membrane;GO:0089717//spanning component of membrane	GO:0000166//nucleotide binding;GO:0005216//ion channel activity;GO:0005227//calcium activated cation channel activity;GO:0005244//voltage-gated ion channel activity;GO:0005262//calcium channel activity;GO:0005509//calcium ion binding;GO:0005516//calmodulin binding;GO:0005524//ATP binding;GO:0046872//metal ion binding	GO:0002250//adaptive immune response;GO:0002376//immune system process;GO:0002407//dendritic cell chemotaxis;GO:0002724//regulation of T cell cytokine production;GO:0006811//ion transport;GO:0006812//cation transport;GO:0006816//calcium ion transport;GO:0007204//positive regulation of cytosolic calcium ion concentration;GO:0008284//positive regulation of cell proliferation;GO:0010460//positive re…
ENSMUSG00000047735	51	53	19	199	144	97	0.41	0.44	0.17	1.49	1.79	0.88	0.34	1.386666667	2.028014376	1.61E-05	0.000612028	Samd9l	sterile alpha motif domain containing 9-like [Source:MGI Symbol;Acc:MGI:1343184]	-	-	-	-	-	GO:0005515//protein binding	-
ENSMUSG00000027956	33	43	36	114	116	103	0.55	0.73	0.65	1.73	1.9	1.66	0.643333333	1.763333333	1.454666875	1.71E-05	0.000642462	Tmem144	transmembrane protein 144 [Source:MGI Symbol;Acc:MGI:1917902]	-	-	-	-	GO:0005575//cellular_component;GO:0016020//membrane;GO:0016021//integral component of membrane	GO:0003674//molecular_function;GO:0015144//carbohydrate transmembrane transporter activity	GO:0008150//biological_process;GO:0034219//carbohydrate transmembrane transport
ENSMUSG00000050860	294	954	441	214	190	54	9.58	35.14	16.43	7.87	7.86	2.84	20.38333333	6.19	-1.719378683	1.73E-05	0.000648986	Phospho1	phosphatase, orphan 1 [Source:MGI Symbol;Acc:MGI:2447348]	Metabolism;Metabolism	Global and overview maps;Lipid metabolism	ko01100//Metabolic pathways;ko00564//Glycerophospholipid metabolism	K06124;K06124	GO:0031012//extracellular matrix;GO:0065010//extracellular membrane-bounded organelle	GO:0016462//pyrophosphatase activity;GO:0016787//hydrolase activity;GO:0016791//phosphatase activity;GO:0046872//metal ion binding;GO:0052731//phosphocholine phosphatase activity;GO:0052732//phosphoethanolamine phosphatase activity	GO:0001958//endochondral ossification;GO:0016311//dephosphorylation;GO:0030500//regulation of bone mineralization;GO:0035630//bone mineralization involved in bone maturation
ENSMUSG00000034848	14	39	15	127	100	67	0.14	0.38	0.18	1.13	0.94	0.66	0.233333333	0.91	1.963474124	1.84E-05	0.000683395	Ttc21b	tetratricopeptide repeat domain 21B [Source:MGI Symbol;Acc:MGI:1920918]	-	-	-	-	GO:0000790//nuclear chromatin;GO:0005737//cytoplasm;GO:0005856//cytoskeleton;GO:0005929//cilium;GO:0030991//intraciliary transport particle A;GO:0042995//cell projection	GO:0003674//molecular_function;GO:0005515//protein binding	GO:0006357//regulation of transcription from RNA polymerase II promoter;GO:0007224//smoothened signaling pathway;GO:0008589//regulation of smoothened signaling pathway;GO:0021591//ventricular system development;GO:0021798//forebrain dorsal/ventral pattern formation;GO:0035721//intraciliary retrograde transport;GO:0061512//protein localization to cilium
ENSMUSG00000028024	1183	967	534	2309	1964	2001	12.2	10.2	6.23	22.04	19.64	20.38	9.543333333	20.68666667	1.116136027	1.87E-05	0.000693101	Enpep	glutamyl aminopeptidase [Source:MGI Symbol;Acc:MGI:106645]	Organismal Systems	Endocrine system	ko04614//Renin-angiotensin system	K11141	GO:0005737//cytoplasm;GO:0005886//plasma membrane;GO:0005903//brush border;GO:0009897//external side of plasma membrane;GO:0016020//membrane;GO:0016021//integral component of membrane;GO:0016324//apical plasma membrane;GO:0031410//cytoplasmic vesicle;GO:0031526//brush border membrane;GO:0045177//apical part of cell	GO:0004177//aminopeptidase activity;GO:0008233//peptidase activity;GO:0008237//metallopeptidase activity;GO:0008270//zinc ion binding;GO:0016787//hydrolase activity;GO:0042277//peptide binding;GO:0046872//metal ion binding;GO:0070006//metalloaminopeptidase activity	GO:0001525//angiogenesis;GO:0002003//angiotensin maturation;GO:0003081//regulation of systemic arterial blood pressure by renin-angiotensin;GO:0006508//proteolysis;GO:0008283//cell proliferation;GO:0016477//cell migration;GO:0032835//glomerulus development;GO:0043171//peptide catabolic process
ENSMUSG00000053898	12621	11469	16143	6979	5966	7455	429.65	399.37	621.62	219.87	196.9	247.47	483.5466667	221.4133333	-1.126913027	1.95E-05	0.000719926	Ech1	enoyl coenzyme A hydratase 1, peroxisomal [Source:MGI Symbol;Acc:MGI:1858208]	Cellular Processes	Transport and catabolism	ko04146//Peroxisome	K12663	GO:0005739//mitochondrion;GO:0005777//peroxisome	GO:0003824//catalytic activity;GO:0016853//isomerase activity;GO:0051750//delta3,5-delta2,4-dienoyl-CoA isomerase activity	GO:0006629//lipid metabolic process;GO:0006631//fatty acid metabolic process;GO:0006635//fatty acid beta-oxidation
ENSMUSG00000079470	34	68	14	135	240	138	0.32	0.44	0.09	0.95	1.71	1	0.283333333	1.22	2.106308902	1.97E-05	0.000725571	Utp14b	UTP14B small subunit processome component [Source:MGI Symbol;Acc:MGI:2445092]	Genetic Information Processing	Translation	ko03008//Ribosome biogenesis in eukaryotes	K14567	GO:0032040//small-subunit processome	-	GO:0006364//rRNA processing
ENSMUSG00000009145	75	74	92	230	279	221	0.99	1	1.38	2.97	3.58	2.85	1.123333333	3.133333333	1.479912165	2.00E-05	0.000734553	Dqx1	DEAQ RNA-dependent ATPase [Source:MGI Symbol;Acc:MGI:2136388]	-	-	-	-	GO:0005634//nucleus	GO:0000166//nucleotide binding;GO:0003678//DNA helicase activity;GO:0003723//RNA binding;GO:0004386//helicase activity;GO:0005524//ATP binding;GO:0016787//hydrolase activity;GO:0016887//ATPase activity	GO:0032508//DNA duplex unwinding
ENSMUSG00000026981	172	351	128	67	62	106	6.1	13.78	4.79	2.15	1.74	3.85	8.223333333	2.58	-1.672352244	2.07E-05	0.0007601	Il1rn	interleukin 1 receptor antagonist [Source:MGI Symbol;Acc:MGI:96547]	Environmental Information Processing	Signaling molecules and interaction	ko04060//Cytokine-cytokine receptor interaction	K05481	GO:0005576//extracellular region;GO:0005615//extracellular space;GO:0005737//cytoplasm;GO:0031982//vesicle	GO:0005125//cytokine activity;GO:0005149//interleukin-1 receptor binding;GO:0005150//interleukin-1, Type I receptor binding;GO:0005151//interleukin-1, Type II receptor binding;GO:0005152//interleukin-1 receptor antagonist activity;GO:0045352//interleukin-1 Type I receptor antagonist activity;GO:0045353//interleukin-1 Type II receptor antagonist activity	GO:0001660//fever generation;GO:0006629//lipid metabolic process;GO:0006953//acute-phase response;GO:0006954//inflammatory response;GO:0006955//immune response;GO:0007165//signal transduction;GO:0007613//memory;GO:0014050//negative regulation of glutamate secretion;GO:0019221//cytokine-mediated signaling pathway;GO:0019233//sensory perception of pain;GO:0030073//insulin secretion;GO:0030336//nega…
ENSMUSG00000032193	2625	1261	1471	6271	6219	3907	24.47	12.02	15.51	54.1	56.2	35.5	17.33333333	48.6	1.487407191	2.22E-05	0.000812657	Ldlr	low density lipoprotein receptor [Source:MGI Symbol;Acc:MGI:96765]	Cellular Processes;Human Diseases;Human Diseases;Human Diseases;Organismal Systems;Organismal Systems;Organismal Systems;Organismal Systems;Organismal Systems	Transport and catabolism;Endocrine and metabolic diseases;Infectious diseases;Infectious diseases;Endocrine system;Digestive system;Endocrine system;Endocrine system;Digestive system	ko04144//Endocytosis;ko04934//Cushing syndrome;ko05160//Hepatitis C;ko05145//Toxoplasmosis;ko04925//Aldosterone synthesis and secretion;ko04976//Bile secretion;ko04927//Cortisol synthesis and secretion;ko04913//Ovarian Steroidogenesis;ko04979//Cholesterol metabolism	K12473;K12473;K12473;K12473;K12473;K12473;K12473;K12473;K12473	GO:0005615//extracellular space;GO:0005623//cell;GO:0005764//lysosome;GO:0005768//endosome;GO:0005769//early endosome;GO:0005770//late endosome;GO:0005794//Golgi apparatus;GO:0005886//plasma membrane;GO:0005901//caveola;GO:0005905//coated pit;GO:0009897//external side of plasma membrane;GO:0009986//cell surface;GO:0016020//membrane;GO:0016021//integral component of membrane;GO:0016323//basolatera…	GO:0001540//beta-amyloid binding;GO:0002020//protease binding;GO:0005041//low-density lipoprotein receptor activity;GO:0005509//calcium ion binding;GO:0005515//protein binding;GO:0030169//low-density lipoprotein particle binding;GO:0030229//very-low-density lipoprotein particle receptor activity;GO:0042802//identical protein binding	GO:0006629//lipid metabolic process;GO:0006869//lipid transport;GO:0006897//endocytosis;GO:0006898//receptor-mediated endocytosis;GO:0006909//phagocytosis;GO:0007616//long-term memory;GO:0008202//steroid metabolic process;GO:0008203//cholesterol metabolic process;GO:0010628//positive regulation of gene expression;GO:0010629//negative regulation of gene expression;GO:0010867//positive regulation o…
ENSMUSG00000027889	437	520	340	1323	878	808	5.41	6.52	4.72	15.33	10.66	9.84	5.55	11.94333333	1.105645866	2.42E-05	0.000882224	Ampd2	adenosine monophosphate deaminase 2 [Source:MGI Symbol;Acc:MGI:88016]	Metabolism;Metabolism	Global and overview maps;Nucleotide metabolism	ko01100//Metabolic pathways;ko00230//Purine metabolism	K01490;K01490	GO:0005829//cytosol	GO:0003876//AMP deaminase activity;GO:0016787//hydrolase activity;GO:0019239//deaminase activity;GO:0046872//metal ion binding	GO:0006188//IMP biosynthetic process;GO:0009117//nucleotide metabolic process;GO:0009168//purine ribonucleoside monophosphate biosynthetic process;GO:0032264//IMP salvage;GO:0042632//cholesterol homeostasis;GO:0046033//AMP metabolic process;GO:0046034//ATP metabolic process;GO:0046039//GTP metabolic process;GO:0052652//cyclic purine nucleotide metabolic process;GO:0072015//glomerular visceral epi…
ENSMUSG00000016756	313	442	99	952	867	1198	2.03	3.01	0.88	5.86	5.61	8.53	1.973333333	6.666666667	1.756330919	2.43E-05	0.000882224	Cmah	cytidine monophospho-N-acetylneuraminic acid hydroxylase [Source:MGI Symbol;Acc:MGI:103227]	Metabolism	Carbohydrate metabolism	ko00520//Amino sugar and nucleotide sugar metabolism	K08080	GO:0005737//cytoplasm;GO:0005783//endoplasmic reticulum	GO:0016491//oxidoreductase activity;GO:0030338//CMP-N-acetylneuraminate monooxygenase activity;GO:0046872//metal ion binding;GO:0051536//iron-sulfur cluster binding;GO:0051537//2 iron, 2 sulfur cluster binding	GO:0006054//N-acetylneuraminate metabolic process;GO:0046381//CMP-N-acetylneuraminate metabolic process;GO:0055114//oxidation-reduction process
ENSMUSG00000019768	184	291	116	601	610	409	1.96	2.96	0.96	5.11	5.3	3.71	1.96	4.706666667	1.263852028	2.50E-05	0.000901481	Esr1	estrogen receptor 1 (alpha) [Source:MGI Symbol;Acc:MGI:1352467]	Human Diseases;Human Diseases;Human Diseases;Organismal Systems;Organismal Systems;Human Diseases;Organismal Systems;Organismal Systems	Cancers;Cancers;Cancers;Endocrine system;Endocrine system;Drug resistance;Endocrine system;Excretory system	ko05200//Pathways in cancer;ko05205//Proteoglycans in cancer;ko05224//Breast cancer;ko04915//Estrogen signaling pathway;ko04919//Thyroid hormone signaling pathway;ko01522//Endocrine resistance;ko04917//Prolactin signaling pathway;ko04961//Endocrine and other factor-regulated calcium reabsorption	K08550;K08550;K08550;K08550;K08550;K08550;K08550;K08550	GO:0000790//nuclear chromatin;GO:0005634//nucleus;GO:0005737//cytoplasm;GO:0005739//mitochondrion;GO:0005794//Golgi apparatus;GO:0005886//plasma membrane;GO:0016020//membrane;GO:0030315//T-tubule;GO:0032991//macromolecular complex;GO:0035327//transcriptionally active chromatin;GO:0043005//neuron projection;GO:0043195//terminal bouton;GO:0043204//perikaryon;GO:0048471//perinuclear region of cytopl…	GO:0000978//RNA polymerase II core promoter proximal region sequence-specific DNA binding;GO:0001093//TFIIB-class transcription factor binding;GO:0001223//transcription coactivator binding;GO:0001228//transcriptional activator activity, RNA polymerase II transcription regulatory region sequence-specific binding;GO:0003677//DNA binding;GO:0003682//chromatin binding;GO:0003700//transcription factor…	GO:0000122//negative regulation of transcription from RNA polymerase II promoter;GO:0001547//antral ovarian follicle growth;GO:0002064//epithelial cell development;GO:0006355//regulation of transcription, DNA-templated;GO:0006366//transcription from RNA polymerase II promoter;GO:0007200//phospholipase C-activating G-protein coupled receptor signaling pathway;GO:0007204//positive regulation of cyt…
ENSMUSG00000036452	101	144	60	294	309	219	0.88	1.86	0.58	3	3.07	1.89	1.106666667	2.653333333	1.261585189	2.56E-05	0.000923851	Arhgap26	Rho GTPase activating protein 26 [Source:MGI Symbol;Acc:MGI:1918552]	-	-	-	-	GO:0005737//cytoplasm;GO:0005856//cytoskeleton;GO:0005925//focal adhesion;GO:0030054//cell junction	GO:0005096//GTPase activator activity;GO:0005515//protein binding;GO:0005543//phospholipid binding	GO:0007165//signal transduction;GO:0030036//actin cytoskeleton organization;GO:0043547//positive regulation of GTPase activity;GO:0051056//regulation of small GTPase mediated signal transduction
ENSMUSG00000079243	5	8	3	58	32	23	0.04	0.06	0.03	0.42	0.23	0.17	0.043333333	0.273333333	2.657112286	2.57E-05	0.00092422	Xirp1	xin actin-binding repeat containing 1 [Source:MGI Symbol;Acc:MGI:1333878]	-	-	-	-	GO:0030054//cell junction	GO:0003779//actin binding	GO:0007507//heart development;GO:0030036//actin cytoskeleton organization
ENSMUSG00000024580	1029	827	526	271	347	485	11	9.04	6.36	2.68	3.59	5.05	8.8	3.773333333	-1.221663971	2.66E-05	0.00094962	Grpel2	GrpE-like 2, mitochondrial [Source:MGI Symbol;Acc:MGI:1334416]	-	-	-	-	GO:0001405//presequence translocase-associated import motor;GO:0005739//mitochondrion;GO:0005743//mitochondrial inner membrane;GO:0005759//mitochondrial matrix	GO:0000774//adenyl-nucleotide exchange factor activity;GO:0042803//protein homodimerization activity;GO:0051082//unfolded protein binding;GO:0051087//chaperone binding	GO:0006457//protein folding;GO:0030150//protein import into mitochondrial matrix;GO:0050790//regulation of catalytic activity
ENSMUSG00000078719	43	22	39	12	6	7	2.48	1.29	2.55	0.66	0.35	0.41	2.106666667	0.473333333	-2.154033629	2.67E-05	0.000952582	Msmp	microseminoprotein, prostate associated [Source:MGI Symbol;Acc:MGI:3652339]	-	-	-	-	GO:0005576//extracellular region;GO:0005615//extracellular space;GO:0005737//cytoplasm	GO:0003674//molecular_function	GO:0008150//biological_process
ENSMUSG00000041827	139	212	186	919	671	339	2.75	4.29	4.23	16.82	12.92	6.53	3.756666667	12.09	1.68628923	2.68E-05	0.000952894	Oasl1	2'-5' oligoadenylate synthetase-like 1 [Source:MGI Symbol;Acc:MGI:2180849]	Human Diseases	Infectious diseases	ko05165//Human papillomavirus infection	K14608	GO:0005634//nucleus;GO:0005654//nucleoplasm;GO:0005730//nucleolus;GO:0005737//cytoplasm;GO:0005829//cytosol	GO:0003677//DNA binding;GO:0003723//RNA binding;GO:0003725//double-stranded RNA binding;GO:0005515//protein binding;GO:0005524//ATP binding;GO:0016740//transferase activity	GO:0002376//immune system process;GO:0006955//immune response;GO:0009615//response to virus;GO:0045071//negative regulation of viral genome replication;GO:0045087//innate immune response;GO:0051607//defense response to virus;GO:0060700//regulation of ribonuclease activity
ENSMUSG00000021456	11	15	20	0	0	1	0.35	0.49	0.72	0	0	0.03	0.52	0.01	-5.700439718	2.77E-05	0.000976625	Fbp2	fructose bisphosphatase 2 [Source:MGI Symbol;Acc:MGI:95491]	Metabolism;Organismal Systems;Environmental Information Processing;Metabolism;Metabolism;Metabolism;Metabolism	Global and overview maps;Endocrine system;Signal transduction;Global and overview maps;Carbohydrate metabolism;Carbohydrate metabolism;Carbohydrate metabolism	ko01100//Metabolic pathways;ko04910//Insulin signaling pathway;ko04152//AMPK signaling pathway;ko01200//Carbon metabolism;ko00010//Glycolysis / Gluconeogenesis;ko00051//Fructose and mannose metabolism;ko00030//Pentose phosphate pathway	K03841;K03841;K03841;K03841;K03841;K03841;K03841	GO:0005634//nucleus;GO:0005654//nucleoplasm;GO:0005737//cytoplasm;GO:0005829//cytosol;GO:0005886//plasma membrane;GO:0030018//Z disc;GO:0030054//cell junction	GO:0003824//catalytic activity;GO:0016787//hydrolase activity;GO:0016791//phosphatase activity;GO:0042132//fructose 1,6-bisphosphate 1-phosphatase activity;GO:0042578//phosphoric ester hydrolase activity;GO:0042802//identical protein binding;GO:0046872//metal ion binding	GO:0005975//carbohydrate metabolic process;GO:0005986//sucrose biosynthetic process;GO:0006000//fructose metabolic process;GO:0006002//fructose 6-phosphate metabolic process;GO:0006094//gluconeogenesis;GO:0008152//metabolic process;GO:0016311//dephosphorylation;GO:0030388//fructose 1,6-bisphosphate metabolic process
ENSMUSG00000078452	392	290	295	742	814	745	13.19	9.93	11.25	23.11	26.57	24.43	11.45666667	24.70333333	1.108518373	2.80E-05	0.000983848	Raet1d	retinoic acid early transcript delta [Source:MGI Symbol;Acc:MGI:1861032]	Organismal Systems	Immune system	ko04650//Natural killer cell mediated cytotoxicity	K07987	GO:0005615//extracellular space;GO:0005886//plasma membrane;GO:0009897//external side of plasma membrane;GO:0016020//membrane;GO:0031225//anchored component of membrane;GO:0044214//spanning component of plasma membrane;GO:0046658//anchored component of plasma membrane	GO:0005515//protein binding;GO:0046703//natural killer cell lectin-like receptor binding	GO:0006955//immune response;GO:0042267//natural killer cell mediated cytotoxicity
ENSMUSG00000036138	9543	8583	16199	3914	4801	5388	239.65	216.08	451.33	94.01	119.79	138.78	302.3533333	117.5266667	-1.363247344	2.86E-05	0.001000574	Acaa1a	acetyl-Coenzyme A acyltransferase 1A [Source:MGI Symbol;Acc:MGI:2148491]	Metabolism;Organismal Systems;Cellular Processes;Metabolism;Metabolism;Metabolism;Metabolism;Metabolism	Global and overview maps;Endocrine system;Transport and catabolism;Amino acid metabolism;Global and overview maps;Lipid metabolism;Lipid metabolism;Lipid metabolism	ko01100//Metabolic pathways;ko03320//PPAR signaling pathway;ko04146//Peroxisome;ko00280//Valine, leucine and isoleucine degradation;ko01212//Fatty acid metabolism;ko00071//Fatty acid degradation;ko01040//Biosynthesis of unsaturated fatty acids;ko00592//alpha-Linolenic acid metabolism	K07513;K07513;K07513;K07513;K07513;K07513;K07513;K07513	GO:0005739//mitochondrion;GO:0005777//peroxisome;GO:0005782//peroxisomal matrix;GO:0043231//intracellular membrane-bounded organelle	GO:0003824//catalytic activity;GO:0003985//acetyl-CoA C-acetyltransferase activity;GO:0003988//acetyl-CoA C-acyltransferase activity;GO:0008775//acetate CoA-transferase activity;GO:0016401//palmitoyl-CoA oxidase activity;GO:0016740//transferase activity;GO:0016746//transferase activity, transferring acyl groups;GO:0016747//transferase activity, transferring acyl groups other than amino-acyl groups	GO:0000038//very long-chain fatty acid metabolic process;GO:0006629//lipid metabolic process;GO:0006631//fatty acid metabolic process;GO:0006635//fatty acid beta-oxidation;GO:0008206//bile acid metabolic process;GO:0010124//phenylacetate catabolic process
ENSMUSG00000074093	64	61	46	161	166	120	0.9	0.88	0.74	2.1	2.27	1.65	0.84	2.006666667	1.256339753	2.86E-05	0.001000574	Svip	small VCP/p97-interacting protein [Source:MGI Symbol;Acc:MGI:1922994]	Genetic Information Processing	Folding, sorting and degradation	ko04141//Protein processing in endoplasmic reticulum	K14014	GO:0000139//Golgi membrane;GO:0005783//endoplasmic reticulum;GO:0005789//endoplasmic reticulum membrane;GO:0005794//Golgi apparatus;GO:0005886//plasma membrane;GO:0016020//membrane;GO:0030868//smooth endoplasmic reticulum membrane;GO:0031225//anchored component of membrane	GO:0043621//protein self-association;GO:0051117//ATPase binding	GO:0010508//positive regulation of autophagy;GO:0031333//negative regulation of protein complex assembly;GO:1903061//positive regulation of protein lipidation;GO:1903070//negative regulation of ER-associated ubiquitin-dependent protein catabolic process;GO:1904153//negative regulation of retrograde protein transport, ER to cytosol;GO:1904240//negative regulation of VCP-NPL4-UFD1 AAA ATPase comple…
ENSMUSG00000045282	890	620	783	2051	2028	1799	31.53	22.94	31.46	68.54	71.59	64.8	28.64333333	68.31	1.253897398	2.91E-05	0.001014493	Tmem86b	transmembrane protein 86B [Source:MGI Symbol;Acc:MGI:1915505]	Metabolism	Lipid metabolism	ko00565//Ether lipid metabolism	K18575	GO:0005737//cytoplasm;GO:0016020//membrane;GO:0016021//integral component of membrane	GO:0016787//hydrolase activity;GO:0047408//alkenylglycerophosphocholine hydrolase activity;GO:0047409//alkenylglycerophosphoethanolamine hydrolase activity	GO:0046485//ether lipid metabolic process
ENSMUSG00000020142	43	61	39	468	222	79	0.47	0.69	0.49	4.76	2.36	0.85	0.55	2.656666667	2.2721137	2.96E-05	0.001027993	Slc1a4	solute carrier family 1 (glutamate/neutral amino acid transporter), member 4 [Source:MGI Symbol;Acc:MGI:2135601]	-	-	-	-	GO:0005813//centrosome;GO:0005815//microtubule organizing center;GO:0005882//intermediate filament;GO:0016020//membrane;GO:0016021//integral component of membrane;GO:0030425//dendrite;GO:0042470//melanosome;GO:0043025//neuronal cell body	GO:0005254//chloride channel activity;GO:0015175//neutral amino acid transmembrane transporter activity;GO:0015180//L-alanine transmembrane transporter activity;GO:0015184//L-cystine transmembrane transporter activity;GO:0015193//L-proline transmembrane transporter activity;GO:0015194//L-serine transmembrane transporter activity;GO:0015195//L-threonine transmembrane transporter activity;GO:001529…	GO:0015808//L-alanine transport;GO:0015811//L-cystine transport;GO:0015824//proline transport;GO:0015825//L-serine transport;GO:0015826//threonine transport;GO:0034589//hydroxyproline transport;GO:0035524//proline transmembrane transport;GO:0050890//cognition;GO:0055085//transmembrane transport;GO:1902476//chloride transmembrane transport
ENSMUSG00000039114	3126	1624	2088	7085	5850	5926	115.87	63.59	96.62	262.97	211.75	184.76	92.02666667	219.8266667	1.256242529	2.98E-05	0.001031731	Nrn1	neuritin 1 [Source:MGI Symbol;Acc:MGI:1915654]	-	-	-	-	GO:0005615//extracellular space;GO:0005886//plasma membrane;GO:0016020//membrane;GO:0016021//integral component of membrane;GO:0030054//cell junction;GO:0031225//anchored component of membrane;GO:0032281//AMPA glutamate receptor complex;GO:0045202//synapse;GO:0046658//anchored component of plasma membrane	GO:0042803//protein homodimerization activity;GO:0046982//protein heterodimerization activity	GO:0007399//nervous system development;GO:0007409//axonogenesis;GO:1990138//neuron projection extension;GO:2000300//regulation of synaptic vesicle exocytosis
ENSMUSG00000015093	6	2	2	30	26	27	0.32	0.11	0.12	1.48	1.35	1.4	0.183333333	1.41	2.94315414	2.99E-05	0.001032037	Clic3	chloride intracellular channel 3 [Source:MGI Symbol;Acc:MGI:1916704]	-	-	-	-	GO:0005634//nucleus;GO:0005737//cytoplasm;GO:0016020//membrane;GO:0016021//integral component of membrane;GO:0016604//nuclear body;GO:0034707//chloride channel complex	GO:0005244//voltage-gated ion channel activity;GO:0005254//chloride channel activity;GO:0005515//protein binding	GO:0006811//ion transport;GO:0006821//chloride transport;GO:0034220//ion transmembrane transport;GO:0034765//regulation of ion transmembrane transport;GO:1902476//chloride transmembrane transport
ENSMUSG00000040253	65	74	23	179	210	136	0.71	0.94	0.21	1.81	2.4	1.41	0.62	1.873333333	1.595267509	3.02E-05	0.001038565	Gbp7	guanylate binding protein 7 [Source:MGI Symbol;Acc:MGI:2444421]	Organismal Systems	Immune system	ko04621//NOD-like receptor signaling pathway	K20899	GO:0020005//symbiont-containing vacuole membrane;GO:0031410//cytoplasmic vesicle	GO:0000166//nucleotide binding;GO:0003924//GTPase activity;GO:0005525//GTP binding	GO:0042832//defense response to protozoan;GO:0044406//adhesion of symbiont to host;GO:0050830//defense response to Gram-positive bacterium;GO:0071346//cellular response to interferon-gamma
ENSMUSG00000049580	1432	1779	1535	1081	289	359	26.02	33.2	31.74	18.01	5.1	6.38	30.32	9.83	-1.625006432	3.03E-05	0.001038565	Tsku	tsukushi, small leucine rich proteoglycan [Source:MGI Symbol;Acc:MGI:2443855]	-	-	-	-	GO:0005576//extracellular region;GO:0005615//extracellular space;GO:0031012//extracellular matrix	GO:0005515//protein binding	GO:0010468//regulation of gene expression;GO:0021540//corpus callosum morphogenesis;GO:0021670//lateral ventricle development;GO:0021960//anterior commissure morphogenesis;GO:0030178//negative regulation of Wnt signaling pathway;GO:0043010//camera-type eye development;GO:0061073//ciliary body morphogenesis
ENSMUSG00000032596	105	101	174	447	559	394	1.41	1.38	2.6	5.57	7.31	5.16	1.796666667	6.013333333	1.742842161	3.21E-05	0.001094559	Uba7	ubiquitin-like modifier activating enzyme 7 [Source:MGI Symbol;Acc:MGI:1349462]	Human Diseases;Genetic Information Processing	Neurodegenerative diseases;Folding, sorting and degradation	ko05012//Parkinson disease;ko04120//Ubiquitin mediated proteolysis	K10698;K10698	GO:0005737//cytoplasm	GO:0004842//ubiquitin-protein transferase activity;GO:0008641//small protein activating enzyme activity;GO:0019782//ISG15 activating enzyme activity	GO:0006464//cellular protein modification process;GO:0016567//protein ubiquitination;GO:0019941//modification-dependent protein catabolic process;GO:0032020//ISG15-protein conjugation;GO:0032446//protein modification by small protein conjugation
ENSMUSG00000025227	52	90	66	211	212	167	1	1.74	1.46	3.74	3.94	3.18	1.4	3.62	1.37056287	3.34E-05	0.00112715	Mfsd13a	major facilitator superfamily domain containing 13a [Source:MGI Symbol;Acc:MGI:1922396]	-	-	-	-	GO:0005575//cellular_component;GO:0016020//membrane;GO:0016021//integral component of membrane	GO:0003674//molecular_function	GO:0008150//biological_process
ENSMUSG00000021252	677	720	653	1424	1910	1576	24.98	27.17	27.25	48.62	68.51	57.37	26.46666667	58.16666667	1.136016124	3.34E-05	0.00112715	Erg28	ergosterol biosynthesis 28 [Source:MGI Symbol;Acc:MGI:1915571]	-	-	-	-	GO:0005783//endoplasmic reticulum;GO:0005789//endoplasmic reticulum membrane;GO:0016020//membrane;GO:0016021//integral component of membrane;GO:0030133//transport vesicle	GO:0030674//protein binding, bridging	GO:0006629//lipid metabolic process;GO:0006694//steroid biosynthetic process;GO:0006696//ergosterol biosynthetic process;GO:0008202//steroid metabolic process;GO:0016126//sterol biosynthetic process
ENSMUSG00000019082	6611	12499	5945	4609	3871	4763	180.78	346.53	157.86	110.08	97.49	126.51	228.39	111.36	-1.036268368	3.35E-05	0.00113049	Slc25a22	solute carrier family 25 (mitochondrial carrier, glutamate), member 22 [Source:MGI Symbol;Acc:MGI:1915517]	-	-	-	-	GO:0005739//mitochondrion;GO:0005743//mitochondrial inner membrane;GO:0016020//membrane;GO:0016021//integral component of membrane	GO:0005313//L-glutamate transmembrane transporter activity;GO:0015183//L-aspartate transmembrane transporter activity;GO:0015293//symporter activity;GO:0022857//transmembrane transporter activity	GO:0015810//aspartate transport;GO:0015813//L-glutamate transport;GO:0043490//malate-aspartate shuttle;GO:0055085//transmembrane transport;GO:0070778//L-aspartate transport
ENSMUSG00000057722	267	1163	193	80	85	178	2.57	12.24	2.09	0.81	0.92	1.73	5.633333333	1.153333333	-2.288179304	3.42E-05	0.001149141	Lepr	leptin receptor [Source:MGI Symbol;Acc:MGI:104993]	Environmental Information Processing;Environmental Information Processing;Environmental Information Processing;Human Diseases;Environmental Information Processing;Organismal Systems	Signaling molecules and interaction;Signaling molecules and interaction;Signal transduction;Endocrine and metabolic diseases;Signal transduction;Endocrine system	ko04080//Neuroactive ligand-receptor interaction;ko04060//Cytokine-cytokine receptor interaction;ko04630//Jak-STAT signaling pathway;ko04932//Non-alcoholic fatty liver disease (NAFLD);ko04152//AMPK signaling pathway;ko04920//Adipocytokine signaling pathway	K05062;K05062;K05062;K05062;K05062;K05062	GO:0005576//extracellular region;GO:0005615//extracellular space;GO:0005886//plasma membrane;GO:0005887//integral component of plasma membrane;GO:0009897//external side of plasma membrane;GO:0016020//membrane;GO:0016021//integral component of membrane;GO:0016323//basolateral plasma membrane;GO:0043235//receptor complex	GO:0004888//transmembrane signaling receptor activity;GO:0004896//cytokine receptor activity;GO:0005515//protein binding;GO:0016500//protein-hormone receptor activity;GO:0017046//peptide hormone binding;GO:0019955//cytokine binding;GO:0038021//leptin receptor activity;GO:0042802//identical protein binding	GO:0001525//angiogenesis;GO:0005977//glycogen metabolic process;GO:0006909//phagocytosis;GO:0007165//signal transduction;GO:0008203//cholesterol metabolic process;GO:0010507//negative regulation of autophagy;GO:0014009//glial cell proliferation;GO:0019221//cytokine-mediated signaling pathway;GO:0019222//regulation of metabolic process;GO:0019953//sexual reproduction;GO:0030217//T cell differentia…
ENSMUSG00000027762	397	196	243	829	788	729	10.9	5.5	7.55	21.06	20.97	19.51	7.983333333	20.51333333	1.361498788	3.47E-05	0.001164774	Sucnr1	succinate receptor 1 [Source:MGI Symbol;Acc:MGI:1934135]	Environmental Information Processing	Signal transduction	ko04024//cAMP signaling pathway	K10042	GO:0005886//plasma membrane;GO:0009986//cell surface;GO:0016020//membrane;GO:0016021//integral component of membrane	GO:0004930//G-protein coupled receptor activity;GO:0038023//signaling receptor activity	GO:0002001//renin secretion into blood stream;GO:0002281//macrophage activation involved in immune response;GO:0007165//signal transduction;GO:0007186//G-protein coupled receptor signaling pathway;GO:0032611//interleukin-1 beta production;GO:0042593//glucose homeostasis;GO:0050729//positive regulation of inflammatory response;GO:0050921//positive regulation of chemotaxis;GO:0051592//response to c…
ENSMUSG00000020926	214	135	125	428	381	357	1.81	1.18	1.2	3.35	3.14	2.94	1.396666667	3.143333333	1.170307527	3.51E-05	0.001173983	Adam11	a disintegrin and metallopeptidase domain 11 [Source:MGI Symbol;Acc:MGI:1098667]	-	-	-	-	GO:0016020//membrane;GO:0016021//integral component of membrane	GO:0004222//metalloendopeptidase activity;GO:0005515//protein binding;GO:0008237//metallopeptidase activity	GO:0006508//proteolysis;GO:0007229//integrin-mediated signaling pathway
ENSMUSG00000025076	246	380	209	657	687	587	4.52	7.13	4.34	11.16	12.22	10.5	5.33	11.29333333	1.083263936	3.53E-05	0.001178327	Casp7	caspase 7 [Source:MGI Symbol;Acc:MGI:109383]	Human Diseases;Human Diseases;Human Diseases;Cellular Processes;Environmental Information Processing;Human Diseases;Human Diseases;Cellular Processes	Cancers;Neurodegenerative diseases;Endocrine and metabolic diseases;Cell growth and death;Signal transduction;Infectious diseases;Infectious diseases;Cell growth and death	ko05200//Pathways in cancer;ko05010//Alzheimer disease;ko04932//Non-alcoholic fatty liver disease (NAFLD);ko04210//Apoptosis;ko04668//TNF signaling pathway;ko05133//Pertussis;ko05134//Legionellosis;ko04215//Apoptosis - multiple species	K04397;K04397;K04397;K04397;K04397;K04397;K04397;K04397	GO:0005634//nucleus;GO:0005737//cytoplasm;GO:0005829//cytosol;GO:0043231//intracellular membrane-bounded organelle	GO:0004190//aspartic-type endopeptidase activity;GO:0004197//cysteine-type endopeptidase activity;GO:0005515//protein binding;GO:0008233//peptidase activity;GO:0008234//cysteine-type peptidase activity;GO:0016787//hydrolase activity;GO:0097153//cysteine-type endopeptidase activity involved in apoptotic process;GO:0097200//cysteine-type endopeptidase activity involved in execution phase of apoptos…	GO:0006508//proteolysis;GO:0006915//apoptotic process;GO:0007507//heart development;GO:0007568//aging;GO:0009411//response to UV;GO:0016485//protein processing;GO:0051146//striated muscle cell differentiation;GO:0051402//neuron apoptotic process;GO:0071887//leukocyte apoptotic process;GO:0072734//cellular response to staurosporine;GO:0097194//execution phase of apoptosis
ENSMUSG00000067144	110	95	282	636	1239	873	2.39	2.11	6.92	12.76	26.55	18.45	3.806666667	19.25333333	2.338508092	3.63E-05	0.001206844	Slc22a7	solute carrier family 22 (organic anion transporter), member 7 [Source:MGI Symbol;Acc:MGI:1859559]	Organismal Systems	Digestive system	ko04976//Bile secretion	K08204	GO:0005887//integral component of plasma membrane;GO:0016020//membrane;GO:0016021//integral component of membrane	GO:0008514//organic anion transmembrane transporter activity;GO:0022857//transmembrane transporter activity	GO:0015711//organic anion transport;GO:0055085//transmembrane transport
ENSMUSG00000052102	391	279	213	715	699	593	7.39	6.66	4.54	14.13	12.81	11.73	6.196666667	12.89	1.056687994	3.65E-05	0.001206844	Gnpda1	glucosamine-6-phosphate deaminase 1 [Source:MGI Symbol;Acc:MGI:1347054]	Metabolism;Metabolism	Global and overview maps;Carbohydrate metabolism	ko01100//Metabolic pathways;ko00520//Amino sugar and nucleotide sugar metabolism	K02564;K02564	GO:0005737//cytoplasm	GO:0004342//glucosamine-6-phosphate deaminase activity;GO:0016787//hydrolase activity;GO:0042802//identical protein binding	GO:0005975//carbohydrate metabolic process;GO:0006002//fructose 6-phosphate metabolic process;GO:0006041//glucosamine metabolic process;GO:0006043//glucosamine catabolic process;GO:0006044//N-acetylglucosamine metabolic process;GO:0006046//N-acetylglucosamine catabolic process;GO:0006048//UDP-N-acetylglucosamine biosynthetic process;GO:0006091//generation of precursor metabolites and energy;GO:00…
ENSMUSG00000036613	130	113	129	356	333	269	2.72	2.43	3.15	6.82	7.23	5.65	2.766666667	6.566666667	1.247012388	3.66E-05	0.001206844	Eipr1	EARP complex and GARP complex interacting protein 1 [Source:MGI Symbol;Acc:MGI:1289332]	-	-	-	-	GO:0000938//GARP complex;GO:0005794//Golgi apparatus;GO:0005802//trans-Golgi network;GO:1990745//EARP complex	GO:0003674//molecular_function;GO:0005515//protein binding	GO:0016567//protein ubiquitination;GO:1904811//positive regulation of dense core granule transport;GO:2001137//positive regulation of endocytic recycling
ENSMUSG00000020656	36	69	39	23	6	9	0.45	0.88	0.55	0.26	0.07	0.11	0.626666667	0.146666667	-2.095157233	3.77E-05	0.001235271	Grhl1	grainyhead like transcription factor 1 [Source:MGI Symbol;Acc:MGI:2182540]	-	-	-	-	GO:0005634//nucleus;GO:0005654//nucleoplasm;GO:0005794//Golgi apparatus;GO:0005829//cytosol;GO:0043231//intracellular membrane-bounded organelle	GO:0000978//RNA polymerase II core promoter proximal region sequence-specific DNA binding;GO:0001228//transcriptional activator activity, RNA polymerase II transcription regulatory region sequence-specific binding;GO:0003677//DNA binding;GO:0003700//transcription factor activity, sequence-specific DNA binding;GO:0031490//chromatin DNA binding;GO:0042803//protein homodimerization activity;GO:00435…	GO:0002934//desmosome organization;GO:0006355//regulation of transcription, DNA-templated;GO:0006357//regulation of transcription from RNA polymerase II promoter;GO:0007275//multicellular organism development;GO:0008544//epidermis development;GO:0045616//regulation of keratinocyte differentiation;GO:0045944//positive regulation of transcription from RNA polymerase II promoter;GO:0061436//establis…
ENSMUSG00000036019	265	246	73	75	52	81	2.03	1.93	0.63	0.53	0.39	0.6	1.53	0.506666667	-1.59442283	3.85E-05	0.001257821	Tmtc2	transmembrane and tetratricopeptide repeat containing 2 [Source:MGI Symbol;Acc:MGI:1914057]	-	-	-	-	GO:0005783//endoplasmic reticulum;GO:0005789//endoplasmic reticulum membrane;GO:0016020//membrane;GO:0016021//integral component of membrane	GO:0000030//mannosyltransferase activity;GO:0004169//dolichyl-phosphate-mannose-protein mannosyltransferase activity;GO:0005515//protein binding;GO:0016740//transferase activity	GO:0006486//protein glycosylation;GO:0035269//protein O-linked mannosylation;GO:0055074//calcium ion homeostasis
ENSMUSG00000075552	4	8	22	0	0	0	0.09	0.16	0.53	0	0	0	0.26	0.001	-8.022367813	3.90E-05	0.001270713	Cyp3a41b	cytochrome P450, family 3, subfamily a, polypeptide 41B [Source:MGI Symbol;Acc:MGI:3714859]	Metabolism;Human Diseases;Metabolism;Metabolism;Metabolism	Global and overview maps;Cancers;Metabolism of cofactors and vitamins;Lipid metabolism;Lipid metabolism	ko01100//Metabolic pathways;ko05204//Chemical carcinogenesis;ko00830//Retinol metabolism;ko00140//Steroid hormone biosynthesis;ko00591//Linoleic acid metabolism	K07424;K07424;K07424;K07424;K07424	GO:0005575//cellular_component;GO:0005783//endoplasmic reticulum;GO:0005789//endoplasmic reticulum membrane;GO:0016020//membrane;GO:0031090//organelle membrane;GO:0043231//intracellular membrane-bounded organelle	GO:0004497//monooxygenase activity;GO:0005506//iron ion binding;GO:0008395//steroid hydroxylase activity;GO:0008401//retinoic acid 4-hydroxylase activity;GO:0016491//oxidoreductase activity;GO:0016705//oxidoreductase activity, acting on paired donors, with incorporation or reduction of molecular oxygen;GO:0016712//oxidoreductase activity, acting on paired donors, with incorporation or reduction o…	GO:0008202//steroid metabolic process;GO:0009617//response to bacterium;GO:0010468//regulation of gene expression;GO:0055114//oxidation-reduction process;GO:0070989//oxidative demethylation
ENSMUSG00000052133	63	86	48	22	16	34	0.62	0.87	0.54	0.2	0.15	0.33	0.676666667	0.226666667	-1.577873076	3.92E-05	0.001275361	Sema5b	sema domain, seven thrombospondin repeats (type 1 and type 1-like), transmembrane domain (TM) and short cytoplasmic domain, (semaphorin) 5B [Source:MGI Symbol;Acc:MGI:107555]	Organismal Systems	Development	ko04360//Axon guidance	K06841	GO:0016020//membrane;GO:0016021//integral component of membrane	GO:0005515//protein binding;GO:0030215//semaphorin receptor binding	GO:0007275//multicellular organism development;GO:0007399//nervous system development;GO:0030154//cell differentiation;GO:0048675//axon extension;GO:0050908//detection of light stimulus involved in visual perception;GO:0097485//neuron projection guidance;GO:1990138//neuron projection extension
ENSMUSG00000043439	182	140	134	89	67	90	3.39	2.67	2.83	1.54	1.21	1.63	2.963333333	1.46	-1.021252549	3.98E-05	0.001286952	Epop	elongin BC and polycomb repressive complex 2 associated protein [Source:MGI Symbol;Acc:MGI:2143991]	-	-	-	-	GO:0005634//nucleus;GO:0005694//chromosome;GO:0035098//ESC/E(Z) complex;GO:0070449//elongin complex	GO:0003682//chromatin binding;GO:0005515//protein binding	GO:0006325//chromatin organization;GO:0006357//regulation of transcription from RNA polymerase II promoter;GO:0035616//histone H2B conserved C-terminal lysine deubiquitination;GO:0048663//neuron fate commitment;GO:0048863//stem cell differentiation
ENSMUSG00000061397	10	30	9	1	0	0	0.21	0.63	0.21	0.02	0	0	0.35	0.006666667	-5.714245518	4.06E-05	0.001310334	Krt79	keratin 79 [Source:MGI Symbol;Acc:MGI:2385030]	-	-	-	-	GO:0005882//intermediate filament;GO:0045095//keratin filament	GO:0019899//enzyme binding	-
ENSMUSG00000042524	2713	4303	2534	1175	1282	2057	36.13	53.54	35.04	14.36	16.48	24.54	41.57	18.46	-1.171140195	4.18E-05	0.001344979	Sun2	Sad1 and UNC84 domain containing 2 [Source:MGI Symbol;Acc:MGI:2443011]	-	-	-	-	GO:0000784//nuclear chromosome, telomeric region;GO:0000794//condensed nuclear chromosome;GO:0005634//nucleus;GO:0005635//nuclear envelope;GO:0005637//nuclear inner membrane;GO:0005639//integral component of nuclear inner membrane;GO:0005768//endosome;GO:0010008//endosome membrane;GO:0016020//membrane;GO:0016021//integral component of membrane;GO:0031965//nuclear membrane;GO:0034993//LINC complex	GO:0005515//protein binding;GO:0005521//lamin binding;GO:0042802//identical protein binding;GO:0043495//protein anchor	GO:0006998//nuclear envelope organization;GO:0021817//nucleokinesis involved in cell motility in cerebral cortex radial glia guided migration;GO:0030335//positive regulation of cell migration;GO:0031022//nuclear migration along microfilament;GO:0051321//meiotic cell cycle;GO:0051642//centrosome localization;GO:0090286//cytoskeletal anchoring at nuclear membrane;GO:0090292//nuclear matrix anchorin…
ENSMUSG00000059851	95	84	90	253	234	195	1.83	1.91	2.12	4.7	5.34	3.68	1.953333333	4.573333333	1.227307912	4.19E-05	0.001344979	Kmt5c	lysine methyltransferase 5C [Source:MGI Symbol;Acc:MGI:2385262]	Metabolism	Amino acid metabolism	ko00310//Lysine degradation	K11429	GO:0000780//condensed nuclear chromosome, centromeric region;GO:0005634//nucleus;GO:0005654//nucleoplasm;GO:0005694//chromosome;GO:0005720//nuclear heterochromatin;GO:0005721//pericentric heterochromatin	GO:0005515//protein binding;GO:0008168//methyltransferase activity;GO:0016740//transferase activity;GO:0018024//histone-lysine N-methyltransferase activity;GO:0042799//histone methyltransferase activity (H4-K20 specific)	GO:0006325//chromatin organization;GO:0016571//histone methylation;GO:0032259//methylation;GO:0034773//histone H4-K20 trimethylation
ENSMUSG00000051098	28	28	15	100	74	60	0.36	0.31	0.18	1.01	0.78	0.64	0.283333333	0.81	1.515421567	4.30E-05	0.001373531	Mblac2	metallo-beta-lactamase domain containing 2 [Source:MGI Symbol;Acc:MGI:1920102]	-	-	-	-	-	GO:0016787//hydrolase activity;GO:0046872//metal ion binding	GO:0008150//biological_process
ENSMUSG00000050144	1414	1519	727	2636	2895	2590	17.22	18.96	9.99	29.7	34.14	30.69	15.39	31.51	1.033816523	4.53E-05	0.001441767	Slc25a44	solute carrier family 25, member 44 [Source:MGI Symbol;Acc:MGI:2444391]	-	-	-	-	GO:0005739//mitochondrion;GO:0005743//mitochondrial inner membrane;GO:0016020//membrane;GO:0016021//integral component of membrane	GO:0022857//transmembrane transporter activity	GO:0055085//transmembrane transport
ENSMUSG00000026870	246	252	354	884	934	754	4.66	4.9	7.62	15.51	17.17	13.94	5.726666667	15.54	1.440218968	4.60E-05	0.001455934	Cutal	cutA divalent cation tolerance homolog-like [Source:MGI Symbol;Acc:MGI:1925246]	-	-	-	-	GO:0005575//cellular_component;GO:0016020//membrane;GO:0016021//integral component of membrane	GO:0005507//copper ion binding	GO:0008150//biological_process;GO:0010038//response to metal ion
ENSMUSG00000025732	1365	1310	2098	809	700	800	85.52	81.92	136.11	41.08	39.03	48.72	101.1833333	42.94333333	-1.236465587	4.61E-05	0.001455934	Mcrip2	MAPK regulated corepressor interacting protein 2 [Source:MGI Symbol;Acc:MGI:1915491]	-	-	-	-	GO:0005634//nucleus;GO:0005737//cytoplasm;GO:0010494//cytoplasmic stress granule	GO:0005515//protein binding	GO:0008150//biological_process
ENSMUSG00000044748	43	138	60	31	26	12	2.13	6.98	3.36	1.42	1.25	0.58	4.156666667	1.083333333	-1.939949842	4.62E-05	0.001455942	Defb1	defensin beta 1 [Source:MGI Symbol;Acc:MGI:1096878]	-	-	-	-	GO:0005576//extracellular region;GO:0005615//extracellular space;GO:0016020//membrane;GO:0019898//extrinsic component of membrane;GO:0097225//sperm midpiece;GO:1990742//microvesicle	GO:0031731//CCR6 chemokine receptor binding;GO:0042802//identical protein binding	GO:0002526//acute inflammatory response;GO:0006952//defense response;GO:0009617//response to bacterium;GO:0019933//cAMP-mediated signaling;GO:0033574//response to testosterone;GO:0035584//calcium-mediated signaling using intracellular calcium source;GO:0042742//defense response to bacterium;GO:0045087//innate immune response;GO:0050829//defense response to Gram-negative bacterium;GO:0050830//defe…
ENSMUSG00000026348	111	236	68	726	484	302	1.76	3.83	1.22	10.67	7.45	4.67	2.27	7.596666667	1.742674221	4.66E-05	0.001461251	Acmsd	amino carboxymuconate semialdehyde decarboxylase [Source:MGI Symbol;Acc:MGI:2386323]	Metabolism;Metabolism	Global and overview maps;Amino acid metabolism	ko01100//Metabolic pathways;ko00380//Tryptophan metabolism	K03392;K03392	GO:0005737//cytoplasm;GO:0005829//cytosol	GO:0001760//aminocarboxymuconate-semialdehyde decarboxylase activity;GO:0008270//zinc ion binding;GO:0016787//hydrolase activity;GO:0016829//lyase activity;GO:0016831//carboxy-lyase activity;GO:0046872//metal ion binding	GO:0006569//tryptophan catabolic process;GO:0007568//aging;GO:0046874//quinolinate metabolic process;GO:1904985//negative regulation of quinolinate biosynthetic process
ENSMUSG00000027360	181	121	117	46	75	70	3.26	2.23	2.39	0.77	1.31	1.23	2.626666667	1.103333333	-1.251364413	4.93E-05	0.001542787	Hdc	histidine decarboxylase [Source:MGI Symbol;Acc:MGI:96062]	Metabolism;Metabolism	Global and overview maps;Amino acid metabolism	ko01100//Metabolic pathways;ko00340//Histidine metabolism	K01590;K01590	GO:0005829//cytosol;GO:0030425//dendrite;GO:0043025//neuronal cell body	GO:0003824//catalytic activity;GO:0004398//histidine decarboxylase activity;GO:0016597//amino acid binding;GO:0016829//lyase activity;GO:0016831//carboxy-lyase activity;GO:0030170//pyridoxal phosphate binding;GO:0042803//protein homodimerization activity	GO:0001692//histamine metabolic process;GO:0001694//histamine biosynthetic process;GO:0006520//cellular amino acid metabolic process;GO:0006547//histidine metabolic process;GO:0006548//histidine catabolic process;GO:0019752//carboxylic acid metabolic process;GO:0042423//catecholamine biosynthetic process
ENSMUSG00000030352	633	607	581	1514	1355	1118	12.24	10.75	9.24	24.75	21.67	18.85	10.74333333	21.75666667	1.018015851	4.95E-05	0.001545117	Tspan9	tetraspanin 9 [Source:MGI Symbol;Acc:MGI:1924558]	-	-	-	-	GO:0005886//plasma membrane;GO:0005887//integral component of plasma membrane;GO:0016020//membrane;GO:0016021//integral component of membrane;GO:0097197//tetraspanin-enriched microdomain	GO:0003674//molecular_function	-
ENSMUSG00000037797	686	580	743	1655	1882	1755	23.12	19.47	27.76	50.27	60.32	56.15	23.45	55.58	1.244977912	5.14E-05	0.001591336	Adh4	alcohol dehydrogenase 4 (class II), pi polypeptide [Source:MGI Symbol;Acc:MGI:1349472]	Metabolism;Human Diseases;Metabolism;Metabolism;Metabolism;Metabolism;Metabolism;Metabolism	Global and overview maps;Cancers;Metabolism of cofactors and vitamins;Xenobiotics biodegradation and metabolism;Carbohydrate metabolism;Xenobiotics biodegradation and metabolism;Lipid metabolism;Amino acid metabolism	ko01100//Metabolic pathways;ko05204//Chemical carcinogenesis;ko00830//Retinol metabolism;ko00982//Drug metabolism - cytochrome P450;ko00010//Glycolysis / Gluconeogenesis;ko00980//Metabolism of xenobiotics by cytochrome P450;ko00071//Fatty acid degradation;ko00350//Tyrosine metabolism	K13980;K13980;K13980;K13980;K13980;K13980;K13980;K13980	GO:0005634//nucleus;GO:0005737//cytoplasm;GO:0005829//cytosol	GO:0003960//NADPH:quinone reductase activity;GO:0004022//alcohol dehydrogenase (NAD) activity;GO:0004024//alcohol dehydrogenase activity, zinc-dependent;GO:0004032//alditol:NADP+ 1-oxidoreductase activity;GO:0004745//retinol dehydrogenase activity;GO:0005503//all-trans retinal binding;GO:0008270//zinc ion binding;GO:0016491//oxidoreductase activity;GO:0016620//oxidoreductase activity, acting on t…	GO:0001523//retinoid metabolic process;GO:0006066//alcohol metabolic process;GO:0006067//ethanol metabolic process;GO:0006069//ethanol oxidation;GO:0006081//cellular aldehyde metabolic process;GO:0010430//fatty acid omega-oxidation;GO:0042572//retinol metabolic process;GO:0046164//alcohol catabolic process;GO:0046294//formaldehyde catabolic process;GO:0055114//oxidation-reduction process;GO:19016…
ENSMUSG00000039648	1106	761	1285	3211	3252	3142	24.58	17.22	32.42	66.8	70.16	67.98	24.74	68.31333333	1.46532169	5.17E-05	0.001599176	Kyat1	kynurenine aminotransferase 1 [Source:MGI Symbol;Acc:MGI:1917516]	Metabolism;Human Diseases;Metabolism;Metabolism	Global and overview maps;Cancers;Amino acid metabolism;Metabolism of other amino acids	ko01100//Metabolic pathways;ko05204//Chemical carcinogenesis;ko00380//Tryptophan metabolism;ko00450//Selenocompound metabolism	K00816;K00816;K00816;K00816	GO:0005654//nucleoplasm;GO:0005737//cytoplasm;GO:0005739//mitochondrion;GO:0005829//cytosol	GO:0003824//catalytic activity;GO:0008483//transaminase activity;GO:0016212//kynurenine-oxoglutarate transaminase activity;GO:0016740//transferase activity;GO:0016829//lyase activity;GO:0030170//pyridoxal phosphate binding;GO:0042803//protein homodimerization activity;GO:0047316//glutamine-phenylpyruvate transaminase activity;GO:0047804//cysteine-S-conjugate beta-lyase activity;GO:0070548//L-glut…	GO:0006090//pyruvate metabolic process;GO:0006575//cellular modified amino acid metabolic process;GO:0009058//biosynthetic process;GO:0009617//response to bacterium;GO:0070189//kynurenine metabolic process;GO:0097052//L-kynurenine metabolic process;GO:0097053//L-kynurenine catabolic process
ENSMUSG00000038628	74	84	59	174	170	167	1.08	1.26	0.98	2.36	2.41	2.38	1.106666667	2.383333333	1.10676	5.34E-05	0.001645693	Polr3k	polymerase (RNA) III (DNA directed) polypeptide K [Source:MGI Symbol;Acc:MGI:1914255]	Metabolism;Human Diseases;Metabolism;Metabolism;Organismal Systems;Genetic Information Processing	Global and overview maps;Infectious diseases;Nucleotide metabolism;Nucleotide metabolism;Immune system;Transcription	ko01100//Metabolic pathways;ko05169//Epstein-Barr virus infection;ko00230//Purine metabolism;ko00240//Pyrimidine metabolism;ko04623//Cytosolic DNA-sensing pathway;ko03020//RNA polymerase	K03019;K03019;K03019;K03019;K03019;K03019	GO:0005634//nucleus;GO:0005666//DNA-directed RNA polymerase III complex;GO:0005730//nucleolus	GO:0001056//RNA polymerase III activity;GO:0003676//nucleic acid binding;GO:0003899//DNA-directed RNA polymerase activity;GO:0008270//zinc ion binding;GO:0046872//metal ion binding	GO:0002376//immune system process;GO:0006351//transcription, DNA-templated;GO:0006386//termination of RNA polymerase III transcription;GO:0042779//tRNA 3'-trailer cleavage;GO:0045087//innate immune response;GO:0051607//defense response to virus
ENSMUSG00000032121	12	32	12	111	78	52	0.2	0.54	0.22	1.69	1.25	0.83	0.32	1.256666667	1.973458213	5.57E-05	0.001702122	Tmem218	transmembrane protein 218 [Source:MGI Symbol;Acc:MGI:1913529]	-	-	-	-	GO:0005575//cellular_component;GO:0005929//cilium;GO:0016020//membrane;GO:0016021//integral component of membrane;GO:0042995//cell projection	GO:0003674//molecular_function	GO:0008150//biological_process
ENSMUSG00000039145	839	1069	346	2061	2089	1828	7.84	9.82	2.5	18.57	20.24	18.11	6.72	18.97333333	1.497440023	5.64E-05	0.00171982	Camk1d	calcium/calmodulin-dependent protein kinase ID [Source:MGI Symbol;Acc:MGI:2442190]	Organismal Systems;Organismal Systems	Endocrine system;Endocrine system	ko04921//Oxytocin signaling pathway;ko04925//Aldosterone synthesis and secretion	K08794;K08794	GO:0005634//nucleus;GO:0005737//cytoplasm	GO:0000166//nucleotide binding;GO:0003824//catalytic activity;GO:0004672//protein kinase activity;GO:0004674//protein serine/threonine kinase activity;GO:0004683//calmodulin-dependent protein kinase activity;GO:0005516//calmodulin binding;GO:0005524//ATP binding;GO:0016301//kinase activity;GO:0016740//transferase activity	GO:0006468//protein phosphorylation;GO:0006954//inflammatory response;GO:0007399//nervous system development;GO:0008152//metabolic process;GO:0010976//positive regulation of neuron projection development;GO:0016310//phosphorylation;GO:0032793//positive regulation of CREB transcription factor activity;GO:0043065//positive regulation of apoptotic process;GO:0043066//negative regulation of apoptotic…
ENSMUSG00000026896	185	263	117	528	509	359	1.52	2.45	1.14	4.47	4.58	3.09	1.703333333	4.046666667	1.248373225	5.74E-05	0.001743782	Ifih1	interferon induced with helicase C domain 1 [Source:MGI Symbol;Acc:MGI:1918836]	Human Diseases;Human Diseases;Human Diseases;Human Diseases;Organismal Systems	Infectious diseases;Infectious diseases;Infectious diseases;Infectious diseases;Immune system	ko05168//Herpes simplex infection;ko05164//Influenza A;ko05161//Hepatitis B;ko05162//Measles;ko04622//RIG-I-like receptor signaling pathway	K12647;K12647;K12647;K12647;K12647	GO:0005634//nucleus;GO:0005737//cytoplasm	GO:0000166//nucleotide binding;GO:0003677//DNA binding;GO:0003723//RNA binding;GO:0003724//RNA helicase activity;GO:0003725//double-stranded RNA binding;GO:0003727//single-stranded RNA binding;GO:0004386//helicase activity;GO:0005515//protein binding;GO:0005524//ATP binding;GO:0008270//zinc ion binding;GO:0016787//hydrolase activity;GO:0042802//identical protein binding;GO:0043021//ribonucleoprot…	GO:0002376//immune system process;GO:0009615//response to virus;GO:0016925//protein sumoylation;GO:0032727//positive regulation of interferon-alpha production;GO:0032728//positive regulation of interferon-beta production;GO:0035549//positive regulation of interferon-beta secretion;GO:0039530//MDA-5 signaling pathway;GO:0045087//innate immune response;GO:0051607//defense response to virus;GO:00607…
ENSMUSG00000016757	210	203	194	466	444	435	2.4	2.37	2.51	4.93	4.92	4.85	2.426666667	4.9	1.0138058	5.79E-05	0.001755986	Ttll12	tubulin tyrosine ligase-like family, member 12 [Source:MGI Symbol;Acc:MGI:3039573]	-	-	-	-	GO:0005634//nucleus;GO:0005737//cytoplasm;GO:0005815//microtubule organizing center;GO:0005819//spindle;GO:0005856//cytoskeleton;GO:0030496//midbody	GO:0000166//nucleotide binding;GO:0005524//ATP binding;GO:0015631//tubulin binding;GO:1990889//H4K20me3 modified histone binding	GO:0002376//immune system process;GO:0006464//cellular protein modification process;GO:0007346//regulation of mitotic cell cycle;GO:0045087//innate immune response;GO:0060339//negative regulation of type I interferon-mediated signaling pathway
ENSMUSG00000063730	104	41	126	378	390	396	1.92	0.78	2.51	7.49	7.7	8.06	1.736666667	7.75	2.157875439	5.97E-05	0.001806103	Hsd3b2	hydroxy-delta-5-steroid dehydrogenase, 3 beta- and steroid delta-isomerase 2 [Source:MGI Symbol;Acc:MGI:96234]	Metabolism;Human Diseases;Organismal Systems;Metabolism;Organismal Systems;Organismal Systems	Global and overview maps;Endocrine and metabolic diseases;Endocrine system;Lipid metabolism;Endocrine system;Endocrine system	ko01100//Metabolic pathways;ko04934//Cushing syndrome;ko04925//Aldosterone synthesis and secretion;ko00140//Steroid hormone biosynthesis;ko04927//Cortisol synthesis and secretion;ko04913//Ovarian Steroidogenesis	K00070;K00070;K00070;K00070;K00070;K00070	GO:0005739//mitochondrion;GO:0005743//mitochondrial inner membrane;GO:0005758//mitochondrial intermembrane space;GO:0005783//endoplasmic reticulum;GO:0005789//endoplasmic reticulum membrane;GO:0016020//membrane;GO:0016021//integral component of membrane;GO:0031966//mitochondrial membrane;GO:0043231//intracellular membrane-bounded organelle	GO:0003824//catalytic activity;GO:0003854//3-beta-hydroxy-delta5-steroid dehydrogenase activity;GO:0004769//steroid delta-isomerase activity;GO:0016491//oxidoreductase activity;GO:0016616//oxidoreductase activity, acting on the CH-OH group of donors, NAD or NADP as acceptor;GO:0016853//isomerase activity	GO:0006694//steroid biosynthetic process;GO:0008152//metabolic process;GO:0008207//C21-steroid hormone metabolic process;GO:0021766//hippocampus development;GO:0051412//response to corticosterone;GO:0055114//oxidation-reduction process
ENSMUSG00000020131	231	47	214	46	35	50	4.19	0.85	4.41	0.77	0.61	0.86	3.15	0.746666667	-2.076815597	6.25E-05	0.001881074	Pcsk4	proprotein convertase subtilisin/kexin type 4 [Source:MGI Symbol;Acc:MGI:97514]	-	-	-	-	GO:0001669//acrosomal vesicle;GO:0002080//acrosomal membrane;GO:0005788//endoplasmic reticulum lumen;GO:0005802//trans-Golgi network;GO:0016020//membrane;GO:0030173//integral component of Golgi membrane;GO:0031410//cytoplasmic vesicle	GO:0004252//serine-type endopeptidase activity;GO:0008233//peptidase activity;GO:0008236//serine-type peptidase activity;GO:0016787//hydrolase activity	GO:0006508//proteolysis;GO:0007339//binding of sperm to zona pellucida;GO:0007340//acrosome reaction;GO:0009566//fertilization;GO:0016485//protein processing;GO:0016486//peptide hormone processing;GO:0022414//reproductive process;GO:0048240//sperm capacitation
ENSMUSG00000028961	634	850	683	1541	1830	1620	12.33	16.91	15.02	27.73	34.5	30.7	14.75333333	30.97666667	1.070140957	6.29E-05	0.001891232	Pgd	phosphogluconate dehydrogenase [Source:MGI Symbol;Acc:MGI:97553]	Metabolism;Metabolism;Metabolism;Metabolism	Global and overview maps;Global and overview maps;Metabolism of other amino acids;Carbohydrate metabolism	ko01100//Metabolic pathways;ko01200//Carbon metabolism;ko00480//Glutathione metabolism;ko00030//Pentose phosphate pathway	K00033;K00033;K00033;K00033	GO:0005737//cytoplasm;GO:0005829//cytosol;GO:0043231//intracellular membrane-bounded organelle	GO:0004616//phosphogluconate dehydrogenase (decarboxylating) activity;GO:0016491//oxidoreductase activity;GO:0030246//carbohydrate binding;GO:0031406//carboxylic acid binding;GO:0050661//NADP binding	GO:0005975//carbohydrate metabolic process;GO:0006098//pentose-phosphate shunt;GO:0006739//NADP metabolic process;GO:0009051//pentose-phosphate shunt, oxidative branch;GO:0019322//pentose biosynthetic process;GO:0019521//D-gluconate metabolic process;GO:0046177//D-gluconate catabolic process;GO:0055114//oxidation-reduction process
ENSMUSG00000005553	3	6	4	34	32	21	0.04	0.08	0.06	0.39	0.38	0.5	0.06	0.423333333	2.818759685	6.50E-05	0.001948436	Atp4a	ATPase, H+/K+ exchanging, gastric, alpha polypeptide [Source:MGI Symbol;Acc:MGI:88113]	Metabolism;Organismal Systems;Organismal Systems	Energy metabolism;Digestive system;Excretory system	ko00190//Oxidative phosphorylation;ko04971//Gastric acid secretion;ko04966//Collecting duct acid secretion	K01542;K01542;K01542	GO:0016020//membrane;GO:0016021//integral component of membrane	GO:0000166//nucleotide binding;GO:0000287//magnesium ion binding;GO:0005524//ATP binding;GO:0008556//potassium-transporting ATPase activity;GO:0008900//hydrogen:potassium-exchanging ATPase activity;GO:0046872//metal ion binding	GO:0006811//ion transport;GO:0006813//potassium ion transport;GO:0071805//potassium ion transmembrane transport;GO:1902600//hydrogen ion transmembrane transport
ENSMUSG00000023249	386	326	279	711	854	628	8.86	6.61	5.91	13.82	17.82	14.94	7.126666667	15.52666667	1.123448786	6.81E-05	0.002037155	Parp3	poly (ADP-ribose) polymerase family, member 3 [Source:MGI Symbol;Acc:MGI:1891258]	Cellular Processes;Cellular Processes;Genetic Information Processing	Cell growth and death;Cell growth and death;Replication and repair	ko04217//Necroptosis;ko04210//Apoptosis;ko03410//Base excision repair	K10798;K10798;K10798	GO:0005634//nucleus;GO:0005730//nucleolus;GO:0005737//cytoplasm;GO:0035861//site of double-strand break	GO:0003950//NAD+ ADP-ribosyltransferase activity;GO:0016740//transferase activity;GO:0016757//transferase activity, transferring glycosyl groups;GO:1990404//protein ADP-ribosylase activity	GO:0000723//telomere maintenance;GO:0006281//DNA repair;GO:0006302//double-strand break repair;GO:0006471//protein ADP-ribosylation;GO:0006974//cellular response to DNA damage stimulus;GO:0030592//DNA ADP-ribosylation;GO:0045829//negative regulation of isotype switching;GO:0051106//positive regulation of DNA ligation;GO:0060236//regulation of mitotic spindle organization;GO:0070212//protein poly-…
ENSMUSG00000070568	16	16	13	1	0	1	0.24	0.34	0.27	0.01	0	0.01	0.283333333	0.006666667	-5.409390936	6.92E-05	0.002064772	Slc6a21	solute carrier family 6 member 21 [Source:MGI Symbol;Acc:MGI:1923963]	-	-	-	-	GO:0005886//plasma membrane;GO:0016020//membrane;GO:0016021//integral component of membrane	GO:0005328//neurotransmitter:sodium symporter activity;GO:0015293//symporter activity	GO:0006836//neurotransmitter transport;GO:0055085//transmembrane transport
ENSMUSG00000074345	1	6	5	31	50	20	0.01	0.06	0.06	0.28	0.47	0.19	0.043333333	0.313333333	2.854149134	7.58E-05	0.00224692	Tnfaip8l3	tumor necrosis factor, alpha-induced protein 8-like 3 [Source:MGI Symbol;Acc:MGI:2685363]	-	-	-	-	GO:0005654//nucleoplasm;GO:0005737//cytoplasm;GO:0005829//cytosol;GO:0005886//plasma membrane;GO:0016020//membrane	GO:0008526//phosphatidylinositol transporter activity;GO:0035091//phosphatidylinositol binding	GO:0006869//lipid transport;GO:0015914//phospholipid transport;GO:0019216//regulation of lipid metabolic process;GO:0042981//regulation of apoptotic process;GO:0043552//positive regulation of phosphatidylinositol 3-kinase activity;GO:0048017//inositol lipid-mediated signaling;GO:0051897//positive regulation of protein kinase B signaling;GO:0070374//positive regulation of ERK1 and ERK2 cascade
ENSMUSG00000074733	22	24	17	80	64	56	0.4	0.46	1.1	1.25	5.95	2.11	0.653333333	3.103333333	2.247927513	7.68E-05	0.00227256	Zfp950	zinc finger protein 950 [Source:MGI Symbol;Acc:MGI:2652824]	-	-	-	-	GO:0005575//cellular_component;GO:0005622//intracellular	GO:0003674//molecular_function;GO:0003676//nucleic acid binding;GO:0046872//metal ion binding	GO:0001570//vasculogenesis;GO:0001822//kidney development;GO:0006355//regulation of transcription, DNA-templated;GO:0006807//nitrogen compound metabolic process;GO:0009791//post-embryonic development;GO:0014909//smooth muscle cell migration;GO:0030097//hemopoiesis;GO:0035264//multicellular organism growth;GO:0048008//platelet-derived growth factor receptor signaling pathway;GO:0048705//skeletal s…
ENSMUSG00000031373	23	22	19	78	77	53	0.29	0.28	0.27	0.91	0.94	0.65	0.28	0.833333333	1.573466862	7.78E-05	0.002296161	Car5b	carbonic anhydrase 5b, mitochondrial [Source:MGI Symbol;Acc:MGI:1926249]	Metabolism	Energy metabolism	ko00910//Nitrogen metabolism	K01672	GO:0005739//mitochondrion	GO:0004089//carbonate dehydratase activity;GO:0008270//zinc ion binding;GO:0016829//lyase activity;GO:0046872//metal ion binding	GO:0009617//response to bacterium
ENSMUSG00000020834	173	263	230	136	120	112	4.19	6.52	6.59	3.05	2.82	2.65	5.766666667	2.84	-1.021846702	7.80E-05	0.002296161	Dhrs13	dehydrogenase/reductase (SDR family) member 13 [Source:MGI Symbol;Acc:MGI:1917701]	-	-	-	-	GO:0005576//extracellular region	GO:0016491//oxidoreductase activity	GO:0055114//oxidation-reduction process
ENSMUSG00000035372	1638	2718	879	262	463	890	43.29	75.23	24.98	6.62	12.41	22.92	47.83333333	13.98333333	-1.774308021	7.93E-05	0.0023278	1810055G02Rik	RIKEN cDNA 1810055G02 gene [Source:MGI Symbol;Acc:MGI:1919306]	-	-	-	-	GO:0005575//cellular_component;GO:0005794//Golgi apparatus;GO:0005886//plasma membrane;GO:0016020//membrane;GO:0016021//integral component of membrane	GO:0003674//molecular_function	GO:0008150//biological_process
ENSMUSG00000036027	50	44	37	120	190	98	1.69	1.52	1.42	3.77	6.25	3.24	1.543333333	4.42	1.517996677	8.41E-05	0.002464542	1810046K07Rik	RIKEN cDNA 1810046K07 gene [Source:MGI Symbol;Acc:MGI:1917059]	-	-	-	-	GO:0005575//cellular_component	GO:0003674//molecular_function	GO:0008150//biological_process
ENSMUSG00000025742	95	90	39	188	206	185	1.11	1.07	0.51	2.03	2.33	2.1	0.896666667	2.153333333	1.263927992	8.82E-05	0.002580204	Prps2	phosphoribosyl pyrophosphate synthetase 2 [Source:MGI Symbol;Acc:MGI:97776]	Metabolism;Metabolism;Metabolism;Metabolism;Metabolism	Global and overview maps;Nucleotide metabolism;Global and overview maps;Global and overview maps;Carbohydrate metabolism	ko01100//Metabolic pathways;ko00230//Purine metabolism;ko01200//Carbon metabolism;ko01230//Biosynthesis of amino acids;ko00030//Pentose phosphate pathway	K00948;K00948;K00948;K00948;K00948	GO:0002189//ribose phosphate diphosphokinase complex;GO:0005737//cytoplasm;GO:0032991//macromolecular complex	GO:0000166//nucleotide binding;GO:0000287//magnesium ion binding;GO:0004749//ribose phosphate diphosphokinase activity;GO:0005524//ATP binding;GO:0016208//AMP binding;GO:0016301//kinase activity;GO:0016740//transferase activity;GO:0019003//GDP binding;GO:0030246//carbohydrate binding;GO:0042802//identical protein binding;GO:0042803//protein homodimerization activity;GO:0043531//ADP binding;GO:004…	GO:0006015//5-phosphoribose 1-diphosphate biosynthetic process;GO:0006164//purine nucleotide biosynthetic process;GO:0006167//AMP biosynthetic process;GO:0009116//nucleoside metabolic process;GO:0009156//ribonucleoside monophosphate biosynthetic process;GO:0009165//nucleotide biosynthetic process;GO:0016310//phosphorylation;GO:0019693//ribose phosphate metabolic process;GO:0031100//organ regenera…
ENSMUSG00000042589	426	682	611	62	298	42	3.7	6.08	5.77	0.69	2.8	0.37	5.183333333	1.286666667	-2.010241828	8.96E-05	0.002609618	Cux2	cut-like homeobox 2 [Source:MGI Symbol;Acc:MGI:107321]	-	-	-	-	GO:0000139//Golgi membrane;GO:0005634//nucleus	GO:0000977//RNA polymerase II regulatory region sequence-specific DNA binding;GO:0000978//RNA polymerase II core promoter proximal region sequence-specific DNA binding;GO:0001227//transcriptional repressor activity, RNA polymerase II transcription regulatory region sequence-specific binding;GO:0003677//DNA binding;GO:0043565//sequence-specific DNA binding	GO:0000122//negative regulation of transcription from RNA polymerase II promoter;GO:0006355//regulation of transcription, DNA-templated;GO:0007614//short-term memory;GO:0010628//positive regulation of gene expression;GO:0045892//negative regulation of transcription, DNA-templated;GO:0048193//Golgi vesicle transport;GO:0050775//positive regulation of dendrite morphogenesis;GO:0050890//cognition;GO…
ENSMUSG00000050122	39	41	30	9	15	14	0.98	1.09	0.84	0.21	0.36	0.5	0.97	0.356666667	-1.443408357	9.09E-05	0.002640612	Vwa3b	von Willebrand factor A domain containing 3B [Source:MGI Symbol;Acc:MGI:1918103]	-	-	-	-	GO:0005575//cellular_component	GO:0003674//molecular_function	GO:0008150//biological_process
ENSMUSG00000006390	589	613	624	1795	1448	1131	18.83	20.27	23.15	54.76	45.88	35.89	20.75	45.51	1.13307225	9.17E-05	0.002653567	Elovl1	elongation of very long chain fatty acids (FEN1/Elo2, SUR4/Elo3, yeast)-like 1 [Source:MGI Symbol;Acc:MGI:1858959]	Metabolism;Metabolism	Global and overview maps;Lipid metabolism	ko01100//Metabolic pathways;ko00062//Fatty acid elongation	K10247;K10247	GO:0005783//endoplasmic reticulum;GO:0005789//endoplasmic reticulum membrane;GO:0016020//membrane;GO:0016021//integral component of membrane;GO:0030176//integral component of endoplasmic reticulum membrane	GO:0009922//fatty acid elongase activity;GO:0016740//transferase activity	GO:0006629//lipid metabolic process;GO:0006631//fatty acid metabolic process;GO:0006633//fatty acid biosynthetic process;GO:0006636//unsaturated fatty acid biosynthetic process;GO:0019367//fatty acid elongation, saturated fatty acid;GO:0030148//sphingolipid biosynthetic process;GO:0034625//fatty acid elongation, monounsaturated fatty acid;GO:0034626//fatty acid elongation, polyunsaturated fatty a…
ENSMUSG00000027459	19	29	29	120	84	67	0.5	0.75	0.81	2.72	2.01	1.61	0.686666667	2.113333333	1.621838503	9.18E-05	0.002653567	Fam110a	family with sequence similarity 110, member A [Source:MGI Symbol;Acc:MGI:1921097]	-	-	-	-	GO:0000922//spindle pole;GO:0005575//cellular_component;GO:0005737//cytoplasm;GO:0005815//microtubule organizing center;GO:0005856//cytoskeleton	GO:0003674//molecular_function	GO:0008150//biological_process
ENSMUSG00000028003	134	140	119	364	267	259	1.08	1.15	1.09	2.72	2.09	2.03	1.106666667	2.28	1.042813084	9.42E-05	0.002718254	Lrat	lecithin-retinol acyltransferase (phosphatidylcholine-retinol-O-acyltransferase) [Source:MGI Symbol;Acc:MGI:1891259]	Metabolism;Organismal Systems	Metabolism of cofactors and vitamins;Digestive system	ko00830//Retinol metabolism;ko04977//Vitamin digestion and absorption	K00678;K00678	GO:0005737//cytoplasm;GO:0005768//endosome;GO:0005771//multivesicular body;GO:0005783//endoplasmic reticulum;GO:0005789//endoplasmic reticulum membrane;GO:0005791//rough endoplasmic reticulum;GO:0016020//membrane;GO:0016021//integral component of membrane;GO:0043231//intracellular membrane-bounded organelle;GO:0048471//perinuclear region of cytoplasm	GO:0001972//retinoic acid binding;GO:0008374//O-acyltransferase activity;GO:0016740//transferase activity;GO:0016746//transferase activity, transferring acyl groups;GO:0019841//retinol binding;GO:0047173//phosphatidylcholine-retinol O-acyltransferase activity	GO:0006653//1,2-diacyl-sn-glycero-3-phosphocholine metabolic process;GO:0006776//vitamin A metabolic process;GO:0007601//visual perception;GO:0009617//response to bacterium;GO:0032370//positive regulation of lipid transport;GO:0032526//response to retinoic acid;GO:0033189//response to vitamin A;GO:0042572//retinol metabolic process;GO:0050896//response to stimulus;GO:1990830//cellular response to…
ENSMUSG00000038233	118	229	71	421	504	323	2.01	4.17	1.4	6.41	8.1	5.36	2.526666667	6.623333333	1.390322119	9.74E-05	0.002797649	Gask1a	golgi associated kinase 1A [Source:MGI Symbol;Acc:MGI:3041196]	-	-	-	-	GO:0005576//extracellular region;GO:0005783//endoplasmic reticulum;GO:0005794//Golgi apparatus;GO:0005901//caveola;GO:0016020//membrane;GO:0043231//intracellular membrane-bounded organelle	GO:0003674//molecular_function	GO:0008150//biological_process
ENSMUSG00000029440	1317	1192	1034	604	623	869	25.93	23.38	26.74	10.94	11.29	15.23	25.35	12.48666667	-1.021597348	9.90E-05	0.00283751	Psmd9	proteasome (prosome, macropain) 26S subunit, non-ATPase, 9 [Source:MGI Symbol;Acc:MGI:1914401]	-	-	-	-	GO:0005634//nucleus;GO:0005737//cytoplasm;GO:0008540//proteasome regulatory particle, base subcomplex	GO:0003674//molecular_function;GO:0003713//transcription coactivator activity;GO:0005515//protein binding;GO:0008022//protein C-terminus binding;GO:0043425//bHLH transcription factor binding	GO:0032024//positive regulation of insulin secretion;GO:0045893//positive regulation of transcription, DNA-templated;GO:0045944//positive regulation of transcription from RNA polymerase II promoter;GO:0046676//negative regulation of insulin secretion;GO:0070682//proteasome regulatory particle assembly;GO:0097050//type B pancreatic cell apoptotic process
ENSMUSG00000006777	154	210	165	56	33	106	4.24	5.92	5.14	1.43	0.88	2.85	5.1	1.72	-1.568088682	9.93E-05	0.002839297	Krt23	keratin 23 [Source:MGI Symbol;Acc:MGI:2148866]	Organismal Systems	Endocrine system	ko04915//Estrogen signaling pathway	K07604	GO:0005882//intermediate filament	GO:0005198//structural molecule activity	GO:0008150//biological_process
ENSMUSG00000021273	1608	831	2246	5168	8715	5644	23.45	12.19	37.24	68.23	120.62	78.03	24.29333333	88.96	1.87259633	0.000102392	0.002915482	Fdft1	farnesyl diphosphate farnesyl transferase 1 [Source:MGI Symbol;Acc:MGI:102706]	Metabolism;Metabolism	Global and overview maps;Lipid metabolism	ko01100//Metabolic pathways;ko00100//Steroid biosynthesis	K00801;K00801	GO:0005783//endoplasmic reticulum;GO:0005789//endoplasmic reticulum membrane;GO:0016020//membrane;GO:0016021//integral component of membrane;GO:0043231//intracellular membrane-bounded organelle	GO:0003824//catalytic activity;GO:0004310//farnesyl-diphosphate farnesyltransferase activity;GO:0016740//transferase activity;GO:0016765//transferase activity, transferring alkyl or aryl (other than methyl) groups;GO:0051996//squalene synthase activity	GO:0006629//lipid metabolic process;GO:0006694//steroid biosynthetic process;GO:0006695//cholesterol biosynthetic process;GO:0006696//ergosterol biosynthetic process;GO:0008152//metabolic process;GO:0008202//steroid metabolic process;GO:0008203//cholesterol metabolic process;GO:0008299//isoprenoid biosynthetic process;GO:0008610//lipid biosynthetic process;GO:0009058//biosynthetic process;GO:0016…
ENSMUSG00000034459	61	74	52	228	221	107	0.99	1.23	0.96	3.43	3.48	1.69	1.06	2.866666667	1.435309894	0.000103354	0.002936479	Ifit1	interferon-induced protein with tetratricopeptide repeats 1 [Source:MGI Symbol;Acc:MGI:99450]	Human Diseases;Human Diseases	Infectious diseases;Infectious diseases	ko05168//Herpes simplex infection;ko05160//Hepatitis C	K14217;K14217	GO:0005737//cytoplasm;GO:0005829//cytosol	GO:0003723//RNA binding;GO:0005515//protein binding	GO:0002376//immune system process;GO:0009615//response to virus;GO:0009617//response to bacterium;GO:0035457//cellular response to interferon-alpha;GO:0035458//cellular response to interferon-beta;GO:0045087//innate immune response;GO:0051607//defense response to virus
ENSMUSG00000021594	675	882	633	1409	1729	1918	11.01	14.72	11.68	21.27	27.34	30.49	12.47	26.36666667	1.080253729	0.000104825	0.002971802	Srd5a1	steroid 5 alpha-reductase 1 [Source:MGI Symbol;Acc:MGI:98400]	Metabolism	Lipid metabolism	ko00140//Steroid hormone biosynthesis	K12343	GO:0005737//cytoplasm;GO:0016020//membrane;GO:0016021//integral component of membrane;GO:0043025//neuronal cell body;GO:0043209//myelin sheath;GO:0043231//intracellular membrane-bounded organelle;GO:0048471//perinuclear region of cytoplasm;GO:0070852//cell body fiber	GO:0003865//3-oxo-5-alpha-steroid 4-dehydrogenase activity;GO:0016627//oxidoreductase activity, acting on the CH-CH group of donors;GO:0033218//amide binding;GO:0047751//cholestenone 5-alpha-reductase activity;GO:0070402//NADPH binding	GO:0001655//urogenital system development;GO:0001889//liver development;GO:0006629//lipid metabolic process;GO:0006694//steroid biosynthetic process;GO:0006702//androgen biosynthetic process;GO:0006710//androgen catabolic process;GO:0008202//steroid metabolic process;GO:0008209//androgen metabolic process;GO:0008584//male gonad development;GO:0009267//cellular response to starvation;GO:0014070//r…
ENSMUSG00000096188	1840	1908	744	901	697	812	10.26	10.88	4.69	4.65	3.77	4.41	8.61	4.276666667	-1.009526473	0.000107391	0.003031344	Cmtm4	CKLF-like MARVEL transmembrane domain containing 4 [Source:MGI Symbol;Acc:MGI:2142888]	-	-	-	-	GO:0016020//membrane;GO:0016021//integral component of membrane	GO:0003674//molecular_function	GO:0008150//biological_process
ENSMUSG00000032744	12	14	15	90	49	39	0.11	0.14	0.16	0.79	0.45	0.36	0.136666667	0.533333333	1.96437609	0.000107793	0.003036144	Heyl	hairy/enhancer-of-split related with YRPW motif-like [Source:MGI Symbol;Acc:MGI:1860511]	Human Diseases;Human Diseases;Human Diseases	Cancers;Infectious diseases;Cancers	ko05200//Pathways in cancer;ko05165//Human papillomavirus infection;ko05224//Breast cancer	K09091;K09091;K09091	GO:0005634//nucleus;GO:0005654//nucleoplasm;GO:0005667//transcription factor complex;GO:0005737//cytoplasm	GO:0000977//RNA polymerase II regulatory region sequence-specific DNA binding;GO:0000978//RNA polymerase II core promoter proximal region sequence-specific DNA binding;GO:0000981//RNA polymerase II transcription factor activity, sequence-specific DNA binding;GO:0001227//transcriptional repressor activity, RNA polymerase II transcription regulatory region sequence-specific binding;GO:0001228//tran…	GO:0000122//negative regulation of transcription from RNA polymerase II promoter;GO:0003151//outflow tract morphogenesis;GO:0003181//atrioventricular valve morphogenesis;GO:0003184//pulmonary valve morphogenesis;GO:0003198//epithelial to mesenchymal transition involved in endocardial cushion formation;GO:0003203//endocardial cushion morphogenesis;GO:0003208//cardiac ventricle morphogenesis;GO:000…
ENSMUSG00000034917	402	597	447	1957	1204	874	5.73	8.71	7.21	25.96	16.65	12.15	7.216666667	18.25333333	1.338755422	0.000108558	0.003051078	Tjp3	tight junction protein 3 [Source:MGI Symbol;Acc:MGI:1351650]	Cellular Processes	Cellular community - eukaryotes	ko04530//Tight junction	K06097	GO:0005634//nucleus;GO:0005923//bicellular tight junction	GO:0005515//protein binding	-
ENSMUSG00000028862	69	107	28	16	30	16	0.69	1.09	0.32	0.15	0.29	0.16	0.7	0.2	-1.807354922	0.000109486	0.003070564	Map3k6	mitogen-activated protein kinase kinase kinase 6 [Source:MGI Symbol;Acc:MGI:1855691]	Environmental Information Processing	Signal transduction	ko04010//MAPK signaling pathway	K04425	-	GO:0000166//nucleotide binding;GO:0000287//magnesium ion binding;GO:0004672//protein kinase activity;GO:0004709//MAP kinase kinase kinase activity;GO:0005524//ATP binding;GO:0016301//kinase activity;GO:0016740//transferase activity	GO:0000165//MAPK cascade;GO:0000186//activation of MAPKK activity;GO:0006468//protein phosphorylation;GO:0016310//phosphorylation
ENSMUSG00000067071	501	174	601	2480	1719	1490	16.19	5.75	21.96	74.15	53.84	46.92	14.63333333	58.30333333	1.994319929	0.000110763	0.003093058	Hes6	hairy and enhancer of split 6 [Source:MGI Symbol;Acc:MGI:1859852]	Human Diseases	Infectious diseases	ko05165//Human papillomavirus infection	K09087	GO:0005634//nucleus;GO:0005667//transcription factor complex	GO:0000977//RNA polymerase II regulatory region sequence-specific DNA binding;GO:0001227//transcriptional repressor activity, RNA polymerase II transcription regulatory region sequence-specific binding;GO:0003677//DNA binding;GO:0003700//transcription factor activity, sequence-specific DNA binding;GO:0003712//transcription cofactor activity;GO:0008134//transcription factor binding;GO:0042803//pro…	GO:0000122//negative regulation of transcription from RNA polymerase II promoter;GO:0006355//regulation of transcription, DNA-templated;GO:0006357//regulation of transcription from RNA polymerase II promoter;GO:0007275//multicellular organism development;GO:0007399//nervous system development;GO:0009952//anterior/posterior pattern specification;GO:0030154//cell differentiation;GO:0050767//regulat…
ENSMUSG00000024694	554	346	285	787	1139	1828	14.52	9.11	8.4	19.31	29.49	46.42	10.67666667	31.74	1.571840831	0.00011181	0.003110336	Keg1	kidney expressed gene 1 [Source:MGI Symbol;Acc:MGI:1928492]	Metabolism	Amino acid metabolism	ko00360//Phenylalanine metabolism	K00628	GO:0005737//cytoplasm;GO:0005739//mitochondrion;GO:0005813//centrosome;GO:0005815//microtubule organizing center;GO:0005856//cytoskeleton;GO:0005874//microtubule	GO:0016740//transferase activity;GO:0016746//transferase activity, transferring acyl groups;GO:0047961//glycine N-acyltransferase activity	-
ENSMUSG00000022442	21	48	24	127	97	80	0.44	1.03	0.57	2.46	1.97	1.63	0.68	2.02	1.570748642	0.000111859	0.003110336	Ttll1	tubulin tyrosine ligase-like 1 [Source:MGI Symbol;Acc:MGI:2443047]	-	-	-	-	GO:0005575//cellular_component;GO:0005576//extracellular region;GO:0005737//cytoplasm;GO:0005829//cytosol;GO:0005856//cytoskeleton;GO:0005874//microtubule	GO:0000166//nucleotide binding;GO:0005515//protein binding;GO:0005524//ATP binding;GO:0016874//ligase activity;GO:0070740//tubulin-glutamic acid ligase activity	GO:0003351//epithelial cilium movement;GO:0006464//cellular protein modification process;GO:0007288//sperm axoneme assembly;GO:0018095//protein polyglutamylation;GO:0035082//axoneme assembly
ENSMUSG00000102252	112	112	107	323	308	200	2.5	2.55	2.7	6.67	6.67	4.35	2.583333333	5.896666667	1.190665833	0.000115206	0.0031837	Snrpn	small nuclear ribonucleoprotein N [Source:MGI Symbol;Acc:MGI:98347]	-	-	-	-	GO:0005634//nucleus;GO:0005654//nucleoplasm;GO:0005682//U5 snRNP;GO:0005685//U1 snRNP;GO:0005686//U2 snRNP;GO:0005687//U4 snRNP;GO:0005737//cytoplasm;GO:0046540//U4/U6 x U5 tri-snRNP complex;GO:0071004//U2-type prespliceosome;GO:0071013//catalytic step 2 spliceosome	GO:0003723//RNA binding	GO:0000398//mRNA splicing, via spliceosome;GO:0009725//response to hormone
ENSMUSG00000046794	1663	2820	901	6554	5201	3498	16.5	28.63	10.1	60.33	50.09	33.81	18.41	48.07666667	1.384847245	0.000116824	0.003214125	Ppp1r3b	protein phosphatase 1, regulatory subunit 3B [Source:MGI Symbol;Acc:MGI:2177268]	Organismal Systems;Human Diseases	Endocrine system;Endocrine and metabolic diseases	ko04910//Insulin signaling pathway;ko04931//Insulin resistance	K07189;K07189	GO:0000164//protein phosphatase type 1 complex;GO:0042587//glycogen granule;GO:0043231//intracellular membrane-bounded organelle	GO:0004721//phosphoprotein phosphatase activity;GO:0005515//protein binding;GO:0019888//protein phosphatase regulator activity;GO:0019899//enzyme binding;GO:0050196//[phosphorylase] phosphatase activity	GO:0005975//carbohydrate metabolic process;GO:0005977//glycogen metabolic process;GO:0005979//regulation of glycogen biosynthetic process;GO:0005981//regulation of glycogen catabolic process;GO:0006470//protein dephosphorylation;GO:0043666//regulation of phosphoprotein phosphatase activity
ENSMUSG00000117406	117	163	78	288	264	264	1.01	1.43	0.76	2.34	2.25	2.29	1.066666667	2.293333333	1.10433666	0.000117602	0.00322541	Ntn3	netrin 3 [Source:MGI Symbol;Acc:MGI:1341188]	Organismal Systems	Development	ko04360//Axon guidance	K06844	GO:0005576//extracellular region;GO:0005604//basement membrane;GO:0005794//Golgi apparatus	GO:0005102//receptor binding;GO:0005515//protein binding	GO:0006355//regulation of transcription, DNA-templated;GO:0007409//axonogenesis;GO:0007520//myoblast fusion;GO:0008045//motor neuron axon guidance;GO:0009887//organ morphogenesis;GO:0009888//tissue development;GO:0016358//dendrite development
ENSMUSG00000027253	1096	704	439	479	309	395	5.96	3.92	2.7	2.41	1.63	2.09	4.193333333	2.043333333	-1.037172943	0.000123199	0.00336118	Lrp4	low density lipoprotein receptor-related protein 4 [Source:MGI Symbol;Acc:MGI:2442252]	-	-	-	-	GO:0005886//plasma membrane;GO:0009986//cell surface;GO:0014069//postsynaptic density;GO:0016020//membrane;GO:0016021//integral component of membrane;GO:0030425//dendrite;GO:0031594//neuromuscular junction;GO:0043025//neuronal cell body;GO:0044853//plasma membrane raft;GO:0097060//synaptic membrane	GO:0005509//calcium ion binding;GO:0005515//protein binding;GO:0030971//receptor tyrosine kinase binding;GO:0034185//apolipoprotein binding;GO:0042803//protein homodimerization activity;GO:0097110//scaffold protein binding	GO:0001822//kidney development;GO:0001932//regulation of protein phosphorylation;GO:0001942//hair follicle development;GO:0006897//endocytosis;GO:0007275//multicellular organism development;GO:0008104//protein localization;GO:0009953//dorsal/ventral pattern formation;GO:0009954//proximal/distal pattern formation;GO:0016055//Wnt signaling pathway;GO:0030154//cell differentiation;GO:0030279//negati…
ENSMUSG00000042705	68	89	51	156	206	158	2.07	3.51	2.51	5.59	7.9	6.21	2.696666667	6.566666667	1.283984022	0.000123919	0.003373752	Commd10	COMM domain containing 10 [Source:MGI Symbol;Acc:MGI:1916706]	-	-	-	-	GO:0005575//cellular_component;GO:0005634//nucleus;GO:0005737//cytoplasm	GO:0003674//molecular_function	GO:0008150//biological_process
ENSMUSG00000018459	306	226	350	915	1069	654	4.02	2.93	5.15	10.74	13.34	8.13	4.033333333	10.73666667	1.412501613	0.000125151	0.003400203	Slc13a3	solute carrier family 13 (sodium-dependent dicarboxylate transporter), member 3 [Source:MGI Symbol;Acc:MGI:2149635]	-	-	-	-	GO:0005886//plasma membrane;GO:0016020//membrane;GO:0016021//integral component of membrane	GO:0005215//transporter activity;GO:0005310//dicarboxylic acid transmembrane transporter activity;GO:0005343//organic acid:sodium symporter activity;GO:0015137//citrate transmembrane transporter activity;GO:0015139//alpha-ketoglutarate transmembrane transporter activity;GO:0015141//succinate transmembrane transporter activity;GO:0015183//L-aspartate transmembrane transporter activity;GO:0015293//…	GO:0006811//ion transport;GO:0006814//sodium ion transport;GO:0006835//dicarboxylic acid transport;GO:0015742//alpha-ketoglutarate transport;GO:0015744//succinate transport;GO:0015746//citrate transport;GO:0015810//aspartate transport;GO:0055085//transmembrane transport;GO:0070778//L-aspartate transport;GO:0071422//succinate transmembrane transport
ENSMUSG00000027261	1128	599	814	2171	2220	2319	23.79	12.92	19.42	42.38	45.39	47.67	18.71	45.14666667	1.270809914	0.000125704	0.003408131	Hao1	hydroxyacid oxidase 1, liver [Source:MGI Symbol;Acc:MGI:96011]	Metabolism;Metabolism;Cellular Processes;Metabolism	Global and overview maps;Global and overview maps;Transport and catabolism;Carbohydrate metabolism	ko01100//Metabolic pathways;ko01200//Carbon metabolism;ko04146//Peroxisome;ko00630//Glyoxylate and dicarboxylate metabolism	K11517;K11517;K11517;K11517	GO:0005777//peroxisome	GO:0003824//catalytic activity;GO:0003973//(S)-2-hydroxy-acid oxidase activity;GO:0004459//L-lactate dehydrogenase activity;GO:0008891//glycolate oxidase activity;GO:0010181//FMN binding;GO:0016491//oxidoreductase activity;GO:0052852//very-long-chain-(S)-2-hydroxy-acid oxidase activity;GO:0052853//long-chain-(S)-2-hydroxy-long-chain-acid oxidase activity;GO:0052854//medium-chain-(S)-2-hydroxy-aci…	GO:0001561//fatty acid alpha-oxidation;GO:0006979//response to oxidative stress;GO:0019516//lactate oxidation;GO:0046296//glycolate catabolic process;GO:0055114//oxidation-reduction process
ENSMUSG00000040447	363	519	341	1221	1020	680	4.83	7.07	5.13	15.04	13.16	8.82	5.676666667	12.34	1.12022646	0.000126981	0.00343559	Spns2	spinster homolog 2 [Source:MGI Symbol;Acc:MGI:2384936]	-	-	-	-	GO:0005768//endosome;GO:0005886//plasma membrane;GO:0005887//integral component of plasma membrane;GO:0010008//endosome membrane;GO:0016020//membrane;GO:0016021//integral component of membrane	GO:0046624//sphingolipid transporter activity	GO:0001782//B cell homeostasis;GO:0002260//lymphocyte homeostasis;GO:0002920//regulation of humoral immune response;GO:0003376//sphingosine-1-phosphate signaling pathway;GO:0006665//sphingolipid metabolic process;GO:0006869//lipid transport;GO:0043029//T cell homeostasis;GO:0048073//regulation of eye pigmentation;GO:0048535//lymph node development;GO:0055085//transmembrane transport;GO:0060348//b…
ENSMUSG00000038641	2597	1292	1285	5055	4093	4087	41.5	21.12	23.23	74.76	63.41	63.65	28.61666667	67.27333333	1.233179111	0.000127604	0.003445317	Akr1d1	aldo-keto reductase family 1, member D1 [Source:MGI Symbol;Acc:MGI:2384785]	Metabolism;Metabolism;Metabolism	Global and overview maps;Lipid metabolism;Lipid metabolism	ko01100//Metabolic pathways;ko00140//Steroid hormone biosynthesis;ko00120//Primary bile acid biosynthesis	K00251;K00251;K00251	GO:0005737//cytoplasm;GO:0005829//cytosol	GO:0004032//alditol:NADP+ 1-oxidoreductase activity;GO:0008106//alcohol dehydrogenase (NADP+) activity;GO:0016229//steroid dehydrogenase activity;GO:0016491//oxidoreductase activity;GO:0047086//ketosteroid monooxygenase activity;GO:0047568//3-oxo-5-beta-steroid 4-dehydrogenase activity;GO:0047787//delta4-3-oxosteroid 5beta-reductase activity	GO:0006629//lipid metabolic process;GO:0006699//bile acid biosynthetic process;GO:0006707//cholesterol catabolic process;GO:0007586//digestion;GO:0008202//steroid metabolic process;GO:0008207//C21-steroid hormone metabolic process;GO:0008209//androgen metabolic process;GO:0016042//lipid catabolic process;GO:0030573//bile acid catabolic process;GO:0055114//oxidation-reduction process
ENSMUSG00000036782	96	95	53	232	190	155	1.33	1.29	0.8	2.98	2.46	2	1.14	2.48	1.121306296	0.000131256	0.003522034	Klhl13	kelch-like 13 [Source:MGI Symbol;Acc:MGI:1914705]	Genetic Information Processing	Folding, sorting and degradation	ko04120//Ubiquitin mediated proteolysis	K10447	GO:0030496//midbody;GO:0031463//Cul3-RING ubiquitin ligase complex	GO:0004842//ubiquitin-protein transferase activity;GO:0005515//protein binding	GO:0007049//cell cycle;GO:0016567//protein ubiquitination;GO:0032465//regulation of cytokinesis;GO:0051301//cell division
ENSMUSG00000116378	1540	1326	1519	3159	4132	3331	38.27	33.69	42.7	72.64	99.53	80.67	38.22	84.28	1.140862536	0.000137691	0.003670964	Gcat	glycine C-acetyltransferase (2-amino-3-ketobutyrate-coenzyme A ligase) [Source:MGI Symbol;Acc:MGI:1349389]	Metabolism	Amino acid metabolism	ko00260//Glycine, serine and threonine metabolism	K00639	-	GO:0003824//catalytic activity;GO:0008890//glycine C-acetyltransferase activity;GO:0016740//transferase activity;GO:0030170//pyridoxal phosphate binding	GO:0006567//threonine catabolic process;GO:0009058//biosynthetic process
ENSMUSG00000041930	28	36	23	92	219	63	0.41	0.54	0.38	1.25	3.13	0.9	0.443333333	1.76	1.989111684	0.000137932	0.003670964	Fam222a	family with sequence similarity 222, member A [Source:MGI Symbol;Acc:MGI:3605543]	-	-	-	-	GO:0005575//cellular_component	GO:0003674//molecular_function	GO:0008150//biological_process
ENSMUSG00000071637	407	548	359	115	188	280	4.69	6.45	4.68	1.23	2.1	3.14	5.273333333	2.156666667	-1.289911982	0.000153616	0.004014636	Cebpd	CCAAT/enhancer binding protein (C/EBP), delta [Source:MGI Symbol;Acc:MGI:103573]	-	-	-	-	GO:0005634//nucleus;GO:0005654//nucleoplasm	GO:0000978//RNA polymerase II core promoter proximal region sequence-specific DNA binding;GO:0001228//transcriptional activator activity, RNA polymerase II transcription regulatory region sequence-specific binding;GO:0003677//DNA binding;GO:0003700//transcription factor activity, sequence-specific DNA binding;GO:0005515//protein binding;GO:0042803//protein homodimerization activity;GO:0043565//se…	GO:0002244//hematopoietic progenitor cell differentiation;GO:0006355//regulation of transcription, DNA-templated;GO:0006357//regulation of transcription from RNA polymerase II promoter;GO:0045444//fat cell differentiation;GO:0045669//positive regulation of osteoblast differentiation;GO:0045892//negative regulation of transcription, DNA-templated;GO:0045944//positive regulation of transcription fr…
ENSMUSG00000050663	0	0	0	13	7	11	0	0	0	0.09	0.05	0.08	0.001	0.073333333	6.196397213	0.000155441	0.004046117	Trhde	TRH-degrading enzyme [Source:MGI Symbol;Acc:MGI:2384311]	-	-	-	-	GO:0005737//cytoplasm;GO:0005886//plasma membrane;GO:0016020//membrane;GO:0016021//integral component of membrane	GO:0004177//aminopeptidase activity;GO:0008233//peptidase activity;GO:0008237//metallopeptidase activity;GO:0008270//zinc ion binding;GO:0016787//hydrolase activity;GO:0042277//peptide binding;GO:0046872//metal ion binding;GO:0070006//metalloaminopeptidase activity	GO:0006508//proteolysis;GO:0043171//peptide catabolic process
ENSMUSG00000094856	52	35	9	189	108	90	2.22	1.52	0.41	7.42	4.43	3.7	1.383333333	5.183333333	1.905731339	0.000157114	0.004076549	Gm21962	predicted gene, 21962 [Source:MGI Symbol;Acc:MGI:5439431]	-	-	-	-	-	-	-
ENSMUSG00000052435	24	9	33	88	126	99	0.83	0.32	1.3	2.83	4.25	3.35	0.816666667	3.476666667	2.089885504	0.000157564	0.00407698	Cebpe	CCAAT/enhancer binding protein (C/EBP), epsilon [Source:MGI Symbol;Acc:MGI:103572]	Human Diseases;Human Diseases	Cancers;Cancers	ko05202//Transcriptional misregulation in cancers;ko05221//Acute myeloid leukemia	K10051;K10051	GO:0005634//nucleus;GO:0005654//nucleoplasm	GO:0000978//RNA polymerase II core promoter proximal region sequence-specific DNA binding;GO:0001228//transcriptional activator activity, RNA polymerase II transcription regulatory region sequence-specific binding;GO:0003677//DNA binding;GO:0003700//transcription factor activity, sequence-specific DNA binding;GO:0042803//protein homodimerization activity;GO:0046982//protein heterodimerization act…	GO:0006355//regulation of transcription, DNA-templated;GO:0006909//phagocytosis;GO:0010628//positive regulation of gene expression;GO:0030099//myeloid cell differentiation;GO:0030225//macrophage differentiation;GO:0030851//granulocyte differentiation;GO:0042089//cytokine biosynthetic process;GO:0042742//defense response to bacterium;GO:0045944//positive regulation of transcription from RNA polyme…
ENSMUSG00000003228	84	73	43	293	216	110	0.55	0.63	0.32	1.78	1.37	0.7	0.5	1.283333333	1.359895945	0.000160564	0.004130013	Grk5	G protein-coupled receptor kinase 5 [Source:MGI Symbol;Acc:MGI:109161]	Cellular Processes;Organismal Systems;Human Diseases	Transport and catabolism;Immune system;Substance dependence	ko04144//Endocytosis;ko04062//Chemokine signaling pathway;ko05032//Morphine addiction	K08291;K08291;K08291	GO:0005634//nucleus;GO:0005737//cytoplasm;GO:0005829//cytosol;GO:0005886//plasma membrane;GO:0016020//membrane;GO:0016607//nuclear speck;GO:0031965//nuclear membrane	GO:0000166//nucleotide binding;GO:0004672//protein kinase activity;GO:0004674//protein serine/threonine kinase activity;GO:0004703//G-protein coupled receptor kinase activity;GO:0005515//protein binding;GO:0005524//ATP binding;GO:0008289//lipid binding;GO:0016301//kinase activity;GO:0016740//transferase activity;GO:0047696//beta-adrenergic receptor kinase activity	GO:0002029//desensitization of G-protein coupled receptor protein signaling pathway;GO:0006468//protein phosphorylation;GO:0006915//apoptotic process;GO:0007165//signal transduction;GO:0007217//tachykinin receptor signaling pathway;GO:0008277//regulation of G-protein coupled receptor protein signaling pathway;GO:0008284//positive regulation of cell proliferation;GO:0016055//Wnt signaling pathway;…
ENSMUSG00000040128	739	1027	647	2333	1613	1408	19.34	27.49	19.15	56.51	40.93	35.92	21.99333333	44.45333333	1.015225326	0.000162292	0.004158048	Pnrc1	proline-rich nuclear receptor coactivator 1 [Source:MGI Symbol;Acc:MGI:1917838]	-	-	-	-	GO:0005634//nucleus	GO:0003674//molecular_function	-
ENSMUSG00000048856	28573	39965	25822	3978	9092	18164	778.88	1114.38	796.62	100.09	239.92	482.46	896.6266667	274.1566667	-1.709506851	0.000177966	0.004536819	Slc25a47	solute carrier family 25, member 47 [Source:MGI Symbol;Acc:MGI:2144766]	-	-	-	-	GO:0005739//mitochondrion;GO:0005743//mitochondrial inner membrane;GO:0016020//membrane;GO:0016021//integral component of membrane	GO:0015227//acyl carnitine transmembrane transporter activity;GO:0022857//transmembrane transporter activity	GO:0006844//acyl carnitine transport;GO:0055085//transmembrane transport;GO:1902616//acyl carnitine transmembrane transport
ENSMUSG00000022911	41	48	14	127	132	76	0.5	0.6	0.25	1.44	2.24	0.91	0.45	1.53	1.765534746	0.000178119	0.004536819	Arl13b	ADP-ribosylation factor-like 13B [Source:MGI Symbol;Acc:MGI:1915396]	-	-	-	-	GO:0005886//plasma membrane;GO:0005929//cilium;GO:0005930//axoneme;GO:0016020//membrane;GO:0031514//motile cilium;GO:0042995//cell projection;GO:0060170//ciliary membrane	GO:0000166//nucleotide binding;GO:0005525//GTP binding	GO:0001947//heart looping;GO:0007224//smoothened signaling pathway;GO:0007275//multicellular organism development;GO:0007368//determination of left/right symmetry;GO:0009953//dorsal/ventral pattern formation;GO:0010226//response to lithium ion;GO:0021532//neural tube patterning;GO:0021830//interneuron migration from the subpallium to the cortex;GO:0021943//formation of radial glial scaffolds;GO:0…
ENSMUSG00000040093	85	55	84	161	267	383	0.89	0.98	0.89	1.45	3.12	5.1	0.92	3.223333333	1.808847623	0.000183473	0.004655011	Bmf	BCL2 modifying factor [Source:MGI Symbol;Acc:MGI:2176433]	Human Diseases	Cancers	ko05206//MicroRNAs in cancer	K17460	GO:0001669//acrosomal vesicle;GO:0005737//cytoplasm;GO:0015629//actin cytoskeleton;GO:0016459//myosin complex	GO:0005515//protein binding	GO:0006915//apoptotic process;GO:0009267//cellular response to starvation;GO:0010507//negative regulation of autophagy;GO:0031334//positive regulation of protein complex assembly;GO:0034644//cellular response to UV;GO:0043065//positive regulation of apoptotic process;GO:0043276//anoikis;GO:0090200//positive regulation of release of cytochrome c from mitochondria;GO:1904093//negative regulation of…
[truncated: 176 more rows]
