# Supplementary material for: Ovariectomy Impaired Hepatic Glucose and Lipid Homeostasis and Altered the Gut Microbiota in Mice With Different Diets
Source: Front Endocrinol (Lausanne). 2021 Jun 30;12:708838. doi: 10.3389/fendo.2021.708838 (PMC8278766; doi:10.3389/fendo.2021.708838)
Supplement: Supplementary file 19 [file Table_9.xls]

id	SH-1_count	SH-2_count	SH-3_count	OVXH-1_count	OVXH-2_count	OVXH-3_count	SH-1_fpkm	SH-2_fpkm	SH-3_fpkm	OVXH-1_fpkm	OVXH-2_fpkm	OVXH-3_fpkm	SH_mean	OVXH_mean	log2(fc)	PValue	FDR	Symbol	Description	KEGG_A_class	KEGG_B_class	Pathway	K_ID	GO Component	GO Function	GO Process
ENSMUSG00000009633	771	1042	638	7527	6400	7750	38.61	48.15	34.03	420.46	349.38	461.28	40.26333333	410.3733333	3.349398465	4.58E-75	5.54E-71	G0s2	G0/G1 switch gene 2 [Source:MGI Symbol;Acc:MGI:1316737]	-	-	-	-	GO:0005739//mitochondrion;GO:0016020//membrane;GO:0016021//integral component of membrane	-	GO:0006915//apoptotic process;GO:0097191//extrinsic apoptotic signaling pathway;GO:2001238//positive regulation of extrinsic apoptotic signaling pathway
ENSMUSG00000030827	28	47	20	515	475	399	1.28	1.99	0.98	26.35	23.75	21.75	1.416666667	23.95	4.07945341	3.66E-51	2.22E-47	Fgf21	fibroblast growth factor 21 [Source:MGI Symbol;Acc:MGI:1861377]	Human Diseases;Environmental Information Processing;Environmental Information Processing;Environmental Information Processing;Organismal Systems;Cellular Processes;Environmental Information Processing;Human Diseases;Human Diseases;Human Diseases	Cancers;Signal transduction;Signal transduction;Signal transduction;Environmental adaptation;Cell motility;Signal transduction;Cancers;Cancers;Cancers	ko05200//Pathways in cancer;ko04151//PI3K-Akt signaling pathway;ko04010//MAPK signaling pathway;ko04014//Ras signaling pathway;ko04714//Thermogenesis;ko04810//Regulation of actin cytoskeleton;ko04015//Rap1 signaling pathway;ko05226//Gastric cancer;ko05224//Breast cancer;ko05218//Melanoma	K22429;K22429;K22429;K22429;K22429;K22429;K22429;K22429;K22429;K22429	GO:0005576//extracellular region;GO:0005615//extracellular space;GO:0005829//cytosol	GO:0005104//fibroblast growth factor receptor binding;GO:0008083//growth factor activity	GO:0008284//positive regulation of cell proliferation;GO:0008543//fibroblast growth factor receptor signaling pathway;GO:0010898//positive regulation of triglyceride catabolic process;GO:0014823//response to activity;GO:0030968//endoplasmic reticulum unfolded protein response;GO:0031667//response to nutrient levels;GO:0035690//cellular response to drug;GO:0046326//positive regulation of glucose i…
ENSMUSG00000054422	20373	24896	20091	51075	65145	59015	1607.02	1812.1	1687.63	4493.66	5601.38	5532.46	1702.25	5209.166667	1.613609663	1.32E-42	5.31E-39	Fabp1	fatty acid binding protein 1, liver [Source:MGI Symbol;Acc:MGI:95479]	Organismal Systems;Organismal Systems	Endocrine system;Digestive system	ko03320//PPAR signaling pathway;ko04975//Fat digestion and absorption	K08750;K08750	GO:0005634//nucleus;GO:0005654//nucleoplasm;GO:0005737//cytoplasm;GO:0005782//peroxisomal matrix;GO:0005829//cytosol;GO:0032991//macromolecular complex;GO:0045179//apical cortex	GO:0003682//chromatin binding;GO:0005324//long-chain fatty acid transporter activity;GO:0005504//fatty acid binding;GO:0005543//phospholipid binding;GO:0008144//drug binding;GO:0008289//lipid binding;GO:0016209//antioxidant activity;GO:0032052//bile acid binding	GO:0015909//long-chain fatty acid transport;GO:0032000//positive regulation of fatty acid beta-oxidation;GO:0043066//negative regulation of apoptotic process;GO:0043154//negative regulation of cysteine-type endopeptidase activity involved in apoptotic process;GO:0050892//intestinal absorption;GO:0051345//positive regulation of hydrolase activity;GO:0070301//cellular response to hydrogen peroxide;…
ENSMUSG00000028240	3081	2443	1815	482	499	608	32.21	23.57	20.21	5.62	5.69	7.56	25.33	6.29	-2.009715155	2.39E-29	5.98E-26	Cyp7a1	cytochrome P450, family 7, subfamily a, polypeptide 1 [Source:MGI Symbol;Acc:MGI:106091]	Metabolism;Metabolism;Organismal Systems;Organismal Systems;Organismal Systems;Metabolism	Global and overview maps;Lipid metabolism;Endocrine system;Digestive system;Digestive system;Lipid metabolism	ko01100//Metabolic pathways;ko00140//Steroid hormone biosynthesis;ko03320//PPAR signaling pathway;ko04976//Bile secretion;ko04979//Cholesterol metabolism;ko00120//Primary bile acid biosynthesis	K00489;K00489;K00489;K00489;K00489;K00489	GO:0005783//endoplasmic reticulum;GO:0005789//endoplasmic reticulum membrane;GO:0016020//membrane;GO:0016021//integral component of membrane;GO:0031090//organelle membrane;GO:0043231//intracellular membrane-bounded organelle	GO:0004497//monooxygenase activity;GO:0005506//iron ion binding;GO:0008123//cholesterol 7-alpha-monooxygenase activity;GO:0016491//oxidoreductase activity;GO:0016705//oxidoreductase activity, acting on paired donors, with incorporation or reduction of molecular oxygen;GO:0020037//heme binding;GO:0046872//metal ion binding	GO:0006629//lipid metabolic process;GO:0006699//bile acid biosynthetic process;GO:0006707//cholesterol catabolic process;GO:0008202//steroid metabolic process;GO:0008203//cholesterol metabolic process;GO:0042632//cholesterol homeostasis;GO:0045542//positive regulation of cholesterol biosynthetic process;GO:0045717//negative regulation of fatty acid biosynthetic process;GO:0055114//oxidation-reduc…
ENSMUSG00000021226	217	261	185	736	1405	935	4.3	4.79	3.9	16.3	30.41	22.06	4.33	22.92333333	2.404377915	2.47E-29	5.98E-26	Acot2	acyl-CoA thioesterase 2 [Source:MGI Symbol;Acc:MGI:2159605]	Metabolism;Organismal Systems;Metabolism;Metabolism	Global and overview maps;Endocrine system;Lipid metabolism;Lipid metabolism	ko01100//Metabolic pathways;ko04913//Ovarian Steroidogenesis;ko00062//Fatty acid elongation;ko01040//Biosynthesis of unsaturated fatty acids	K01068;K01068;K01068;K01068	GO:0005739//mitochondrion;GO:0005759//mitochondrial matrix	GO:0016290//palmitoyl-CoA hydrolase activity;GO:0016787//hydrolase activity;GO:0016790//thiolester hydrolase activity;GO:0047617//acyl-CoA hydrolase activity;GO:0052689//carboxylic ester hydrolase activity	GO:0000038//very long-chain fatty acid metabolic process;GO:0001666//response to hypoxia;GO:0001676//long-chain fatty acid metabolic process;GO:0006629//lipid metabolic process;GO:0006631//fatty acid metabolic process;GO:0006637//acyl-CoA metabolic process;GO:0042760//very long-chain fatty acid catabolic process
ENSMUSG00000059060	93	88	83	304	354	331	2.18	1.91	2.08	7.96	9.06	9.24	2.056666667	8.753333333	2.089524522	6.27E-29	1.26E-25	Rad51b	RAD51 paralog B [Source:MGI Symbol;Acc:MGI:1099436]	Genetic Information Processing	Replication and repair	ko03440//Homologous recombination	K10869	GO:0005634//nucleus;GO:0005657//replication fork;GO:0033063//Rad51B-Rad51C-Rad51D-XRCC2 complex	GO:0000166//nucleotide binding;GO:0000400//four-way junction DNA binding;GO:0003677//DNA binding;GO:0003690//double-stranded DNA binding;GO:0003697//single-stranded DNA binding;GO:0005524//ATP binding;GO:0008094//DNA-dependent ATPase activity	GO:0000724//double-strand break repair via homologous recombination;GO:0001701//in utero embryonic development;GO:0001832//blastocyst growth;GO:0006281//DNA repair;GO:0006310//DNA recombination;GO:0006974//cellular response to DNA damage stimulus;GO:0008284//positive regulation of cell proliferation;GO:0010971//positive regulation of G2/M transition of mitotic cell cycle;GO:0061053//somite develo…
ENSMUSG00000037440	1481	2446	1445	4848	6997	6437	26.74	40.75	27.78	97.63	137.71	138.12	31.75666667	124.4866667	1.970859835	1.23E-23	2.13E-20	Vnn1	vanin 1 [Source:MGI Symbol;Acc:MGI:108395]	Metabolism	Metabolism of cofactors and vitamins	ko00770//Pantothenate and CoA biosynthesis	K08069	GO:0005886//plasma membrane;GO:0016020//membrane;GO:0016021//integral component of membrane;GO:0031225//anchored component of membrane	GO:0016787//hydrolase activity;GO:0016811//hydrolase activity, acting on carbon-nitrogen (but not peptide) bonds, in linear amides;GO:0017159//pantetheine hydrolase activity;GO:0034235//GPI anchor binding	GO:0002526//acute inflammatory response;GO:0002544//chronic inflammatory response;GO:0006807//nitrogen compound metabolic process;GO:0006954//inflammatory response;GO:0015939//pantothenate metabolic process;GO:0033089//positive regulation of T cell differentiation in thymus;GO:0045087//innate immune response;GO:0098609//cell-cell adhesion;GO:1902176//negative regulation of oxidative stress-induce…
ENSMUSG00000042041	153	238	151	496	661	704	5.72	8.21	6.01	20.68	26.93	31.27	6.646666667	26.29333333	1.983994142	1.48E-21	2.23E-18	2010003K11Rik	RIKEN cDNA 2010003K11 gene [Source:MGI Symbol;Acc:MGI:1917111]	-	-	-	-	GO:0005575//cellular_component	GO:0003674//molecular_function	GO:0008150//biological_process
ENSMUSG00000072949	1429	1991	2570	13713	10783	8729	27.57	36	52.78	295.41	227.6	199.66	38.78333333	240.89	2.634865795	2.61E-20	3.51E-17	Acot1	acyl-CoA thioesterase 1 [Source:MGI Symbol;Acc:MGI:1349396]	Metabolism;Metabolism;Metabolism	Global and overview maps;Lipid metabolism;Lipid metabolism	ko01100//Metabolic pathways;ko00062//Fatty acid elongation;ko01040//Biosynthesis of unsaturated fatty acids	K01068;K01068;K01068	GO:0005737//cytoplasm;GO:0005739//mitochondrion;GO:0005829//cytosol	GO:0016290//palmitoyl-CoA hydrolase activity;GO:0016787//hydrolase activity;GO:0016790//thiolester hydrolase activity;GO:0047617//acyl-CoA hydrolase activity;GO:0052689//carboxylic ester hydrolase activity	GO:0001676//long-chain fatty acid metabolic process;GO:0006629//lipid metabolic process;GO:0006631//fatty acid metabolic process;GO:0006637//acyl-CoA metabolic process;GO:0010667//negative regulation of cardiac muscle cell apoptotic process
ENSMUSG00000018900	889	1022	827	1604	1782	1651	12.66	13.59	12.71	25.49	27.84	27.95	12.98666667	27.09333333	1.060906725	1.00E-17	1.21E-14	Slc22a5	solute carrier family 22 (organic cation transporter), member 5 [Source:MGI Symbol;Acc:MGI:1329012]	Human Diseases	Cancers	ko05231//Choline metabolism in cancer	K08202	GO:0005886//plasma membrane;GO:0016020//membrane;GO:0016021//integral component of membrane;GO:0016323//basolateral plasma membrane;GO:0016324//apical plasma membrane;GO:0031526//brush border membrane	GO:0000166//nucleotide binding;GO:0005215//transporter activity;GO:0005524//ATP binding;GO:0015226//carnitine transmembrane transporter activity;GO:0015293//symporter activity;GO:0015651//quaternary ammonium group transmembrane transporter activity;GO:0022857//transmembrane transporter activity;GO:0030165//PDZ domain binding	GO:0006811//ion transport;GO:0006814//sodium ion transport;GO:0007005//mitochondrion organization;GO:0007512//adult heart development;GO:0007626//locomotory behavior;GO:0009437//carnitine metabolic process;GO:0015697//quaternary ammonium group transport;GO:0015879//carnitine transport;GO:0048608//reproductive structure development;GO:0052106//quorum sensing involved in interaction with host;GO:00…
ENSMUSG00000027075	300	339	410	82	88	60	6.02	7.01	9.62	1.76	2.03	1.71	7.55	1.833333333	-2.042007527	1.10E-17	1.21E-14	Slc43a1	solute carrier family 43, member 1 [Source:MGI Symbol;Acc:MGI:1931352]	-	-	-	-	GO:0005887//integral component of plasma membrane;GO:0016020//membrane;GO:0016021//integral component of membrane	GO:0015175//neutral amino acid transmembrane transporter activity;GO:0015179//L-amino acid transmembrane transporter activity	GO:0006865//amino acid transport;GO:0015804//neutral amino acid transport;GO:0015807//L-amino acid transport;GO:0055085//transmembrane transport;GO:1902475//L-alpha-amino acid transmembrane transport
ENSMUSG00000010651	19350	26763	19950	39623	51230	51511	499.74	637.8	548.68	1141.4	1442.23	1581.08	562.0733333	1388.236667	1.304423264	9.02E-17	9.09E-14	Acaa1b	acetyl-Coenzyme A acyltransferase 1B [Source:MGI Symbol;Acc:MGI:3605455]	Metabolism;Organismal Systems;Cellular Processes;Metabolism;Metabolism;Metabolism;Metabolism;Metabolism	Global and overview maps;Endocrine system;Transport and catabolism;Amino acid metabolism;Global and overview maps;Lipid metabolism;Lipid metabolism;Lipid metabolism	ko01100//Metabolic pathways;ko03320//PPAR signaling pathway;ko04146//Peroxisome;ko00280//Valine, leucine and isoleucine degradation;ko01212//Fatty acid metabolism;ko00071//Fatty acid degradation;ko01040//Biosynthesis of unsaturated fatty acids;ko00592//alpha-Linolenic acid metabolism	K07513;K07513;K07513;K07513;K07513;K07513;K07513;K07513	GO:0005739//mitochondrion;GO:0005777//peroxisome	GO:0003824//catalytic activity;GO:0003985//acetyl-CoA C-acetyltransferase activity;GO:0003988//acetyl-CoA C-acyltransferase activity;GO:0016740//transferase activity;GO:0016746//transferase activity, transferring acyl groups;GO:0016747//transferase activity, transferring acyl groups other than amino-acyl groups;GO:0050633//acetyl-CoA C-myristoyltransferase activity	GO:0006629//lipid metabolic process;GO:0006631//fatty acid metabolic process;GO:0006635//fatty acid beta-oxidation;GO:0010124//phenylacetate catabolic process
ENSMUSG00000023044	1263	1571	1165	4878	3774	3196	33.66	38.66	34.77	154.39	130.2	118.22	35.69666667	134.27	1.911275731	1.49E-16	1.39E-13	Csad	cysteine sulfinic acid decarboxylase [Source:MGI Symbol;Acc:MGI:2180098]	Metabolism;Metabolism	Global and overview maps;Metabolism of other amino acids	ko01100//Metabolic pathways;ko00430//Taurine and hypotaurine metabolism	K01594;K01594	GO:0005575//cellular_component;GO:0005737//cytoplasm	GO:0003824//catalytic activity;GO:0004068//aspartate 1-decarboxylase activity;GO:0004782//sulfinoalanine decarboxylase activity;GO:0016829//lyase activity;GO:0016831//carboxy-lyase activity;GO:0030170//pyridoxal phosphate binding	GO:0019449//L-cysteine catabolic process to hypotaurine;GO:0019452//L-cysteine catabolic process to taurine;GO:0019530//taurine metabolic process;GO:0019752//carboxylic acid metabolic process;GO:0042412//taurine biosynthetic process
ENSMUSG00000004951	289	343	371	1428	1403	857	13.96	15.29	19.08	76.94	73.87	49.2	16.11	66.67	2.049081233	3.97E-16	3.43E-13	Hspb1	heat shock protein 1 [Source:MGI Symbol;Acc:MGI:96240]	Environmental Information Processing;Human Diseases;Human Diseases;Environmental Information Processing	Signal transduction;Infectious diseases;Infectious diseases;Signal transduction	ko04010//MAPK signaling pathway;ko05169//Epstein-Barr virus infection;ko05146//Amoebiasis;ko04370//VEGF signaling pathway	K04455;K04455;K04455;K04455	GO:0000502//proteasome complex;GO:0005634//nucleus;GO:0005737//cytoplasm;GO:0005819//spindle;GO:0005856//cytoskeleton;GO:0005886//plasma membrane;GO:0030018//Z disc;GO:0030424//axon;GO:0030425//dendrite;GO:0031430//M band;GO:0031674//I band;GO:0043204//perikaryon;GO:0043292//contractile fiber;GO:0045202//synapse;GO:0097512//cardiac myofibril;GO:0098839//postsynaptic density membrane;GO:1904115//a…	GO:0005080//protein kinase C binding;GO:0008426//protein kinase C inhibitor activity;GO:0019901//protein kinase binding;GO:0042802//identical protein binding;GO:0042803//protein homodimerization activity;GO:0043130//ubiquitin binding;GO:0044183//protein binding involved in protein folding	GO:0001932//regulation of protein phosphorylation;GO:0006469//negative regulation of protein kinase activity;GO:0006986//response to unfolded protein;GO:0009615//response to virus;GO:0010976//positive regulation of neuron projection development;GO:0032731//positive regulation of interleukin-1 beta production;GO:0035556//intracellular signal transduction;GO:0035924//cellular response to vascular e…
ENSMUSG00000003526	10763	8042	8203	3306	3666	2618	228.48	166.23	188.24	68.54	79.39	61.48	194.3166667	69.80333333	-1.477041811	1.05E-15	8.44E-13	Prodh	proline dehydrogenase [Source:MGI Symbol;Acc:MGI:97770]	Metabolism;Metabolism	Global and overview maps;Amino acid metabolism	ko01100//Metabolic pathways;ko00330//Arginine and proline metabolism	K00318;K00318	GO:0005739//mitochondrion;GO:0005743//mitochondrial inner membrane;GO:0005759//mitochondrial matrix	GO:0004657//proline dehydrogenase activity;GO:0016491//oxidoreductase activity;GO:0016597//amino acid binding;GO:0071949//FAD binding	GO:0006560//proline metabolic process;GO:0006562//proline catabolic process;GO:0010133//proline catabolic process to glutamate;GO:0055114//oxidation-reduction process
ENSMUSG00000048486	965	1132	920	1603	2236	1850	10.61	11.49	10.77	19.66	26.8	24.18	10.95666667	23.54666667	1.103713887	2.70E-15	2.04E-12	Fitm2	fat storage-inducing transmembrane protein 2 [Source:MGI Symbol;Acc:MGI:2444508]	-	-	-	-	GO:0005739//mitochondrion;GO:0005783//endoplasmic reticulum;GO:0005789//endoplasmic reticulum membrane;GO:0016020//membrane;GO:0016021//integral component of membrane;GO:0030176//integral component of endoplasmic reticulum membrane	GO:0003674//molecular_function	GO:0007010//cytoskeleton organization;GO:0008654//phospholipid biosynthetic process;GO:0010866//regulation of triglyceride biosynthetic process;GO:0010890//positive regulation of sequestering of triglyceride;GO:0019915//lipid storage;GO:0022604//regulation of cell morphogenesis;GO:0030730//sequestering of triglyceride;GO:0034389//lipid particle organization;GO:0035356//cellular triglyceride homeo…
ENSMUSG00000025405	1169	1635	1283	2473	3130	2782	27.43	35.4	32.06	64.72	80.06	77.58	31.63	74.12	1.228569326	3.26E-15	2.32E-12	Inhbc	inhibin beta-C [Source:MGI Symbol;Acc:MGI:105932]	Environmental Information Processing;Cellular Processes;Environmental Information Processing	Signaling molecules and interaction;Cellular community - eukaryotes;Signal transduction	ko04060//Cytokine-cytokine receptor interaction;ko04550//Signaling pathways regulating pluripotency of stem cells;ko04350//TGF-beta signaling pathway	K22688;K22688;K22688	GO:0005576//extracellular region;GO:0005615//extracellular space	GO:0005125//cytokine activity;GO:0005160//transforming growth factor beta receptor binding;GO:0005179//hormone activity;GO:0008083//growth factor activity	GO:0010862//positive regulation of pathway-restricted SMAD protein phosphorylation;GO:0042981//regulation of apoptotic process;GO:0043408//regulation of MAPK cascade;GO:0048468//cell development;GO:0060395//SMAD protein signal transduction
ENSMUSG00000023087	2222	2078	1959	942	1133	876	18.03	13.53	19.06	5.86	8.72	7.13	16.87333333	7.236666667	-1.221347781	7.55E-15	5.07E-12	Noct	nocturnin [Source:MGI Symbol;Acc:MGI:109382]	-	-	-	-	GO:0000932//cytoplasmic mRNA processing body;GO:0005634//nucleus;GO:0005737//cytoplasm;GO:0005739//mitochondrion;GO:0048471//perinuclear region of cytoplasm	GO:0000175//3'-5'-exoribonuclease activity;GO:0003723//RNA binding;GO:0003729//mRNA binding;GO:0004535//poly(A)-specific ribonuclease activity;GO:0005515//protein binding;GO:0016787//hydrolase activity;GO:0019178//NADP phosphatase activity;GO:0046872//metal ion binding	GO:0000290//deadenylation-dependent decapping of nuclear-transcribed mRNA;GO:0006739//NADP metabolic process;GO:0007623//circadian rhythm;GO:0009991//response to extracellular stimulus;GO:0010629//negative regulation of gene expression;GO:0016311//dephosphorylation;GO:0032496//response to lipopolysaccharide;GO:0032922//circadian regulation of gene expression;GO:0033962//cytoplasmic mRNA processin…
ENSMUSG00000027346	933	1551	1052	244	460	358	13	22.81	19.45	3.83	6.55	5.76	18.42	5.38	-1.775594984	1.41E-14	8.97E-12	Gpcpd1	glycerophosphocholine phosphodiesterase 1 [Source:MGI Symbol;Acc:MGI:104898]	Human Diseases;Metabolism	Cancers;Lipid metabolism	ko05231//Choline metabolism in cancer;ko00564//Glycerophospholipid metabolism	K18695;K18695	GO:0005737//cytoplasm;GO:0005829//cytosol	GO:0008081//phosphoric diester hydrolase activity;GO:0008889//glycerophosphodiester phosphodiesterase activity;GO:0016787//hydrolase activity;GO:0030246//carbohydrate binding;GO:0047389//glycerophosphocholine phosphodiesterase activity;GO:2001070//starch binding	GO:0006629//lipid metabolic process;GO:0007519//skeletal muscle tissue development;GO:0046475//glycerophospholipid catabolic process
ENSMUSG00000045776	381	339	213	90	79	56	3.71	3.72	2.75	0.85	0.78	0.6	3.393333333	0.743333333	-2.190621946	2.95E-14	1.70E-11	Lrtm1	leucine-rich repeats and transmembrane domains 1 [Source:MGI Symbol;Acc:MGI:2442106]	-	-	-	-	GO:0016020//membrane;GO:0016021//integral component of membrane	GO:0005515//protein binding;GO:0008201//heparin binding;GO:0048495//Roundabout binding	GO:0007411//axon guidance;GO:0050919//negative chemotaxis;GO:0051965//positive regulation of synapse assembly
ENSMUSG00000030278	20	39	33	104	300	227	0.6	1.31	0.9	3.97	11.17	9.29	0.936666667	8.143333333	3.120011828	4.40E-14	2.42E-11	Cidec	cell death-inducing DFFA-like effector c [Source:MGI Symbol;Acc:MGI:95585]	-	-	-	-	GO:0005622//intracellular;GO:0005634//nucleus;GO:0005783//endoplasmic reticulum;GO:0005811//lipid particle;GO:0005829//cytosol	GO:0003674//molecular_function	GO:0006915//apoptotic process;GO:0034389//lipid particle organization;GO:0097194//execution phase of apoptosis
ENSMUSG00000019935	98	103	59	319	261	253	1.38	1.28	0.71	4.73	3.58	4.3	1.123333333	4.203333333	1.903747779	7.37E-14	3.87E-11	Slc17a8	solute carrier family 17 (sodium-dependent inorganic phosphate cotransporter), member 8 [Source:MGI Symbol;Acc:MGI:3039629]	Organismal Systems;Organismal Systems;Organismal Systems;Human Diseases	Nervous system;Nervous system;Nervous system;Substance dependence	ko04723//Retrograde endocannabinoid signaling;ko04724//Glutamatergic synapse;ko04721//Synaptic vesicle cycle;ko05033//Nicotine addiction	K12302;K12302;K12302;K12302	GO:0005737//cytoplasm;GO:0005771//multivesicular body;GO:0005887//integral component of plasma membrane;GO:0016020//membrane;GO:0016021//integral component of membrane;GO:0030054//cell junction;GO:0030285//integral component of synaptic vesicle membrane;GO:0030425//dendrite;GO:0030672//synaptic vesicle membrane;GO:0031410//cytoplasmic vesicle;GO:0043005//neuron projection;GO:0043025//neuronal cel…	GO:0005313//L-glutamate transmembrane transporter activity;GO:0005326//neurotransmitter transporter activity;GO:0015293//symporter activity	GO:0003407//neural retina development;GO:0006811//ion transport;GO:0006814//sodium ion transport;GO:0006836//neurotransmitter transport;GO:0007420//brain development;GO:0007605//sensory perception of sound;GO:0015813//L-glutamate transport;GO:0035249//synaptic transmission, glutamatergic;GO:0050803//regulation of synapse structure or activity;GO:0055085//transmembrane transport;GO:0090102//cochle…
ENSMUSG00000030545	1265	1071	1429	3044	3628	2919	24.62	19.24	29.62	66.09	76.98	67.53	24.49333333	70.2	1.519081905	1.69E-13	7.88E-11	Pex11a	peroxisomal biogenesis factor 11 alpha [Source:MGI Symbol;Acc:MGI:1338788]	Cellular Processes	Transport and catabolism	ko04146//Peroxisome	K13351	GO:0005777//peroxisome;GO:0005778//peroxisomal membrane;GO:0005779//integral component of peroxisomal membrane;GO:0016020//membrane;GO:0016021//integral component of membrane;GO:0032991//macromolecular complex	GO:0042803//protein homodimerization activity	GO:0007031//peroxisome organization;GO:0007165//signal transduction;GO:0016557//peroxisome membrane biogenesis;GO:0016559//peroxisome fission;GO:0044375//regulation of peroxisome size;GO:0050873//brown fat cell differentiation
ENSMUSG00000029161	5	11	5	51	77	69	0.15	0.31	0.16	1.72	2.54	2.48	0.206666667	2.246666667	3.442408471	2.18E-13	9.75E-11	Cgref1	cell growth regulator with EF hand domain 1 [Source:MGI Symbol;Acc:MGI:1915817]	-	-	-	-	-	GO:0005509//calcium ion binding	-
ENSMUSG00000056666	9243	16915	11854	34409	32046	32035	182.97	316.76	253.4	734.44	665.23	736.57	251.0433333	712.08	1.504102919	5.24E-13	2.18E-10	Retsat	retinol saturase (all trans retinol 13,14 reductase) [Source:MGI Symbol;Acc:MGI:1914692]	Metabolism	Metabolism of cofactors and vitamins	ko00830//Retinol metabolism	K09516	GO:0005640//nuclear outer membrane;GO:0005783//endoplasmic reticulum;GO:0005789//endoplasmic reticulum membrane;GO:0016020//membrane;GO:0031965//nuclear membrane	GO:0016491//oxidoreductase activity;GO:0051786//all-trans-retinol 13,14-reductase activity	GO:0042572//retinol metabolic process;GO:0055114//oxidation-reduction process
ENSMUSG00000116207	395	123	447	0	0	0	5.16	1.48	6.22	0	0	0	4.286666667	0.001	-12.06564052	6.66E-13	2.68E-10	Nnt	nicotinamide nucleotide transhydrogenase [Source:MGI Symbol;Acc:MGI:109279]	-	-	-	-	GO:0016020//membrane;GO:0016021//integral component of membrane	GO:0016491//oxidoreductase activity	GO:0055114//oxidation-reduction process
ENSMUSG00000031604	1774	2047	580	302	279	199	38.73	40.64	13.39	8.36	6.49	5.05	30.92	6.633333333	-2.220734389	1.23E-12	4.81E-10	Msmo1	methylsterol monoxygenase 1 [Source:MGI Symbol;Acc:MGI:1913484]	Metabolism;Metabolism	Global and overview maps;Lipid metabolism	ko01100//Metabolic pathways;ko00100//Steroid biosynthesis	K07750;K07750	GO:0005783//endoplasmic reticulum;GO:0005789//endoplasmic reticulum membrane;GO:0016020//membrane;GO:0016021//integral component of membrane	GO:0000254//C-4 methylsterol oxidase activity;GO:0005506//iron ion binding;GO:0016491//oxidoreductase activity	GO:0006629//lipid metabolic process;GO:0006694//steroid biosynthetic process;GO:0008202//steroid metabolic process;GO:0008610//lipid biosynthetic process;GO:0016126//sterol biosynthetic process;GO:0055114//oxidation-reduction process
ENSMUSG00000024525	63	95	62	179	218	263	0.54	0.76	0.57	1.72	2.05	2.7	0.623333333	2.156666667	1.790727442	1.68E-12	6.35E-10	Impa2	inositol (myo)-1(or 4)-monophosphatase 2 [Source:MGI Symbol;Acc:MGI:2149728]	Metabolism;Environmental Information Processing;Metabolism	Global and overview maps;Signal transduction;Carbohydrate metabolism	ko01100//Metabolic pathways;ko04070//Phosphatidylinositol signaling system;ko00562//Inositol phosphate metabolism	K01092;K01092;K01092	GO:0005737//cytoplasm	GO:0008934//inositol monophosphate 1-phosphatase activity;GO:0016787//hydrolase activity;GO:0042803//protein homodimerization activity;GO:0046872//metal ion binding;GO:0052832//inositol monophosphate 3-phosphatase activity;GO:0052833//inositol monophosphate 4-phosphatase activity;GO:0052834//inositol monophosphate phosphatase activity	GO:0006020//inositol metabolic process;GO:0006021//inositol biosynthetic process;GO:0007165//signal transduction;GO:0046854//phosphatidylinositol phosphorylation;GO:0046855//inositol phosphate dephosphorylation
ENSMUSG00000070661	105	169	83	264	531	433	3.67	5.45	3.09	10.28	20.21	17.97	4.07	16.15333333	1.988731204	2.25E-12	8.26E-10	Rnf186	ring finger protein 186 [Source:MGI Symbol;Acc:MGI:1914075]	-	-	-	-	GO:0005789//endoplasmic reticulum membrane;GO:0016020//membrane;GO:0016021//integral component of membrane	GO:0004842//ubiquitin-protein transferase activity;GO:0061630//ubiquitin protein ligase activity	GO:0035519//protein K29-linked ubiquitination;GO:0043161//proteasome-mediated ubiquitin-dependent protein catabolic process;GO:0051865//protein autoubiquitination;GO:0070059//intrinsic apoptotic signaling pathway in response to endoplasmic reticulum stress;GO:0070534//protein K63-linked ubiquitination;GO:0070585//protein localization to mitochondrion
ENSMUSG00000021670	3807	2414	1700	587	985	546	58.31	33.54	28.77	13.16	17.18	9.54	40.20666667	13.29333333	-1.596731825	3.93E-12	1.40E-09	Hmgcr	3-hydroxy-3-methylglutaryl-Coenzyme A reductase [Source:MGI Symbol;Acc:MGI:96159]	Metabolism;Environmental Information Processing;Organismal Systems;Metabolism	Global and overview maps;Signal transduction;Digestive system;Metabolism of terpenoids and polyketides	ko01100//Metabolic pathways;ko04152//AMPK signaling pathway;ko04976//Bile secretion;ko00900//Terpenoid backbone biosynthesis	K00021;K00021;K00021;K00021	GO:0005778//peroxisomal membrane;GO:0005783//endoplasmic reticulum;GO:0005789//endoplasmic reticulum membrane;GO:0016020//membrane;GO:0016021//integral component of membrane;GO:0043231//intracellular membrane-bounded organelle	GO:0004420//hydroxymethylglutaryl-CoA reductase (NADPH) activity;GO:0016491//oxidoreductase activity;GO:0016616//oxidoreductase activity, acting on the CH-OH group of donors, NAD or NADP as acceptor;GO:0042282//hydroxymethylglutaryl-CoA reductase activity;GO:0042803//protein homodimerization activity;GO:0050661//NADP binding;GO:0050662//coenzyme binding;GO:0051721//protein phosphatase 2A binding;…	GO:0006629//lipid metabolic process;GO:0006694//steroid biosynthetic process;GO:0006695//cholesterol biosynthetic process;GO:0006743//ubiquinone metabolic process;GO:0007568//aging;GO:0007584//response to nutrient;GO:0008202//steroid metabolic process;GO:0008203//cholesterol metabolic process;GO:0008284//positive regulation of cell proliferation;GO:0008299//isoprenoid biosynthetic process;GO:0008…
ENSMUSG00000047492	796	1365	814	1996	2570	3175	6.53	10.33	7.11	18.26	22.97	30.95	7.99	24.06	1.590369234	9.18E-12	3.17E-09	Inhbe	inhibin beta-E [Source:MGI Symbol;Acc:MGI:109269]	Environmental Information Processing;Cellular Processes;Environmental Information Processing	Signaling molecules and interaction;Cellular community - eukaryotes;Signal transduction	ko04060//Cytokine-cytokine receptor interaction;ko04550//Signaling pathways regulating pluripotency of stem cells;ko04350//TGF-beta signaling pathway	K22689;K22689;K22689	GO:0005576//extracellular region;GO:0005615//extracellular space	GO:0005125//cytokine activity;GO:0005160//transforming growth factor beta receptor binding;GO:0005179//hormone activity;GO:0008083//growth factor activity	GO:0010862//positive regulation of pathway-restricted SMAD protein phosphorylation;GO:0042981//regulation of apoptotic process;GO:0043408//regulation of MAPK cascade;GO:0048468//cell development;GO:0060395//SMAD protein signal transduction
ENSMUSG00000056429	2393	3292	2545	4723	5094	4942	20.82	26.43	23.58	45.84	48.32	51.11	23.61	48.42333333	1.036304352	1.38E-11	4.63E-09	Tgoln1	trans-golgi network protein [Source:MGI Symbol;Acc:MGI:105080]	-	-	-	-	GO:0005768//endosome;GO:0005794//Golgi apparatus;GO:0005802//trans-Golgi network;GO:0005886//plasma membrane;GO:0016020//membrane;GO:0016021//integral component of membrane;GO:0030140//trans-Golgi network transport vesicle	-	-
ENSMUSG00000068877	455	668	506	195	130	92	12.75	17.09	17.46	8.22	5.34	3.82	15.76666667	5.793333333	-1.444412101	2.87E-11	9.37E-09	Selenbp2	selenium binding protein 2 [Source:MGI Symbol;Acc:MGI:104859]	-	-	-	-	-	GO:0008430//selenium binding	-
ENSMUSG00000024580	512	570	572	922	1346	1048	5.54	5.69	6.58	11.12	15.86	13.46	5.936666667	13.48	1.183095481	4.29E-11	1.33E-08	Grpel2	GrpE-like 2, mitochondrial [Source:MGI Symbol;Acc:MGI:1334416]	-	-	-	-	GO:0001405//presequence translocase-associated import motor;GO:0005739//mitochondrion;GO:0005743//mitochondrial inner membrane;GO:0005759//mitochondrial matrix	GO:0000774//adenyl-nucleotide exchange factor activity;GO:0042803//protein homodimerization activity;GO:0051082//unfolded protein binding;GO:0051087//chaperone binding	GO:0006457//protein folding;GO:0030150//protein import into mitochondrial matrix;GO:0050790//regulation of catalytic activity
ENSMUSG00000026639	104	218	95	592	376	582	1.06	2.06	1.03	6.74	4.19	7.03	1.383333333	5.986666667	2.113604109	5.11E-11	1.55E-08	Lamb3	laminin, beta 3 [Source:MGI Symbol;Acc:MGI:99915]	Human Diseases;Human Diseases;Environmental Information Processing;Cellular Processes;Human Diseases;Human Diseases;Human Diseases;Environmental Information Processing	Cancers;Infectious diseases;Signal transduction;Cellular community - eukaryotes;Infectious diseases;Infectious diseases;Cancers;Signaling molecules and interaction	ko05200//Pathways in cancer;ko05165//Human papillomavirus infection;ko04151//PI3K-Akt signaling pathway;ko04510//Focal adhesion;ko05145//Toxoplasmosis;ko05146//Amoebiasis;ko05222//Small cell lung cancer;ko04512//ECM-receptor interaction	K06244;K06244;K06244;K06244;K06244;K06244;K06244;K06244	GO:0005576//extracellular region;GO:0005604//basement membrane;GO:0005610//laminin-5 complex;GO:0043256//laminin complex	GO:0005178//integrin binding;GO:0005201//extracellular matrix structural constituent;GO:0044877//macromolecular complex binding	GO:0007155//cell adhesion;GO:0009887//organ morphogenesis;GO:0009888//tissue development;GO:0016477//cell migration;GO:0034446//substrate adhesion-dependent cell spreading;GO:0035987//endodermal cell differentiation;GO:0050873//brown fat cell differentiation;GO:0070831//basement membrane assembly
ENSMUSG00000044367	24	18	24	105	100	76	0.77	0.45	0.44	2.02	2.09	1.56	0.553333333	1.89	1.772165494	8.90E-11	2.63E-08	Slc16a13	solute carrier family 16 (monocarboxylic acid transporters), member 13 [Source:MGI Symbol;Acc:MGI:1916559]	-	-	-	-	GO:0000139//Golgi membrane;GO:0005794//Golgi apparatus;GO:0005886//plasma membrane;GO:0005887//integral component of plasma membrane;GO:0016020//membrane;GO:0016021//integral component of membrane	GO:0008028//monocarboxylic acid transmembrane transporter activity;GO:0015293//symporter activity	GO:0015718//monocarboxylic acid transport;GO:0055085//transmembrane transport
ENSMUSG00000028494	6727	11203	6253	16196	17151	17995	156.34	251.92	163.3	425.67	440.37	505.61	190.52	457.2166667	1.26293554	1.19E-10	3.41E-08	Plin2	perilipin 2 [Source:MGI Symbol;Acc:MGI:87920]	Organismal Systems	Endocrine system	ko03320//PPAR signaling pathway	K17284	GO:0005634//nucleus;GO:0005737//cytoplasm;GO:0005811//lipid particle;GO:0005829//cytosol;GO:0005886//plasma membrane;GO:0016020//membrane	GO:0005515//protein binding	GO:0014070//response to organic cyclic compound;GO:0015909//long-chain fatty acid transport;GO:0019915//lipid storage;GO:0042493//response to drug
ENSMUSG00000078937	11	17	35	229	117	128	0.17	0.24	0.56	3.94	1.92	2.29	0.323333333	2.716666667	3.070743407	1.44E-10	3.96E-08	Cpt1b	carnitine palmitoyltransferase 1b, muscle [Source:MGI Symbol;Acc:MGI:1098297]	Organismal Systems;Environmental Information Processing;Human Diseases;Organismal Systems;Organismal Systems;Organismal Systems;Metabolism;Metabolism	Environmental adaptation;Signal transduction;Endocrine and metabolic diseases;Endocrine system;Endocrine system;Endocrine system;Global and overview maps;Lipid metabolism	ko04714//Thermogenesis;ko04152//AMPK signaling pathway;ko04931//Insulin resistance;ko04922//Glucagon signaling pathway;ko03320//PPAR signaling pathway;ko04920//Adipocytokine signaling pathway;ko01212//Fatty acid metabolism;ko00071//Fatty acid degradation	K19523;K19523;K19523;K19523;K19523;K19523;K19523;K19523	GO:0005739//mitochondrion;GO:0005741//mitochondrial outer membrane;GO:0016020//membrane;GO:0016021//integral component of membrane;GO:0043231//intracellular membrane-bounded organelle	GO:0004095//carnitine O-palmitoyltransferase activity;GO:0016740//transferase activity;GO:0016746//transferase activity, transferring acyl groups	GO:0006629//lipid metabolic process;GO:0006631//fatty acid metabolic process;GO:0006635//fatty acid beta-oxidation;GO:0009437//carnitine metabolic process;GO:0015909//long-chain fatty acid transport
ENSMUSG00000110353	237	289	282	102	122	87	6.76	7.44	8.62	3.31	3.71	2.83	7.606666667	3.283333333	-1.212103162	2.53E-10	6.81E-08	Gm33543	predicted gene, 33543 [Source:MGI Symbol;Acc:MGI:5592702]	-	-	-	-	-	-	-
ENSMUSG00000025277	632	624	524	904	1447	1045	16.58	15.06	14.65	26.84	41.22	31.66	15.43	33.24	1.10718232	2.68E-10	7.04E-08	Abhd6	abhydrolase domain containing 6 [Source:MGI Symbol;Acc:MGI:1913332]	Organismal Systems	Nervous system	ko04723//Retrograde endocannabinoid signaling	K13700	GO:0005739//mitochondrion;GO:0005764//lysosome;GO:0005765//lysosomal membrane;GO:0005768//endosome;GO:0016020//membrane;GO:0016021//integral component of membrane;GO:0031902//late endosome membrane;GO:0031966//mitochondrial membrane;GO:0032281//AMPA glutamate receptor complex	GO:0003824//catalytic activity;GO:0004620//phospholipase activity;GO:0016787//hydrolase activity;GO:0047372//acylglycerol lipase activity	GO:0006629//lipid metabolic process;GO:0009395//phospholipid catabolic process;GO:0030336//negative regulation of cell migration;GO:0046464//acylglycerol catabolic process;GO:0046889//positive regulation of lipid biosynthetic process;GO:0052651//monoacylglycerol catabolic process;GO:0060292//long term synaptic depression;GO:2000124//regulation of endocannabinoid signaling pathway;GO:2001311//lyso…
ENSMUSG00000028712	375	375	399	618	1034	842	12.33	11.85	13.09	24.14	39.88	35.06	12.42333333	33.02666667	1.41057905	3.21E-10	8.27E-08	Cyp4a31	cytochrome P450, family 4, subfamily a, polypeptide 31 [Source:MGI Symbol;Acc:MGI:3028580]	Metabolism;Organismal Systems;Organismal Systems;Metabolism;Metabolism;Organismal Systems;Metabolism	Global and overview maps;Circulatory system;Sensory system;Metabolism of cofactors and vitamins;Lipid metabolism;Endocrine system;Lipid metabolism	ko01100//Metabolic pathways;ko04270//Vascular smooth muscle contraction;ko04750//Inflammatory mediator regulation of TRP channels;ko00830//Retinol metabolism;ko00590//Arachidonic acid metabolism;ko03320//PPAR signaling pathway;ko00071//Fatty acid degradation	K07425;K07425;K07425;K07425;K07425;K07425;K07425	GO:0005737//cytoplasm;GO:0016020//membrane;GO:0016021//integral component of membrane;GO:0016324//apical plasma membrane;GO:0043231//intracellular membrane-bounded organelle	GO:0004497//monooxygenase activity;GO:0005506//iron ion binding;GO:0008391//arachidonic acid monooxygenase activity;GO:0008392//arachidonic acid epoxygenase activity;GO:0016491//oxidoreductase activity;GO:0016705//oxidoreductase activity, acting on paired donors, with incorporation or reduction of molecular oxygen;GO:0018685//alkane 1-monooxygenase activity;GO:0020037//heme binding;GO:0046872//me…	GO:0036101//leukotriene B4 catabolic process;GO:0055114//oxidation-reduction process
ENSMUSG00000074622	3725	3071	4761	1114	1296	1618	48.32	36.76	65.76	16.12	18.32	24.94	50.28	19.79333333	-1.344970057	3.51E-10	8.84E-08	Mafb	v-maf musculoaponeurotic fibrosarcoma oncogene family, protein B (avian) [Source:MGI Symbol;Acc:MGI:104555]	Organismal Systems	Endocrine system	ko04928//Parathyroid hormone synthesis, secretion and action	K09036	GO:0005634//nucleus;GO:0005654//nucleoplasm;GO:0005667//transcription factor complex	GO:0000978//RNA polymerase II core promoter proximal region sequence-specific DNA binding;GO:0000981//RNA polymerase II transcription factor activity, sequence-specific DNA binding;GO:0001228//transcriptional activator activity, RNA polymerase II transcription regulatory region sequence-specific binding;GO:0003677//DNA binding;GO:0003700//transcription factor activity, sequence-specific DNA bindi…	GO:0006355//regulation of transcription, DNA-templated;GO:0006357//regulation of transcription from RNA polymerase II promoter;GO:0007379//segment specification;GO:0007585//respiratory gaseous exchange;GO:0021571//rhombomere 5 development;GO:0021572//rhombomere 6 development;GO:0021599//abducens nerve formation;GO:0033077//T cell differentiation in thymus;GO:0035284//brain segmentation;GO:0042472…
ENSMUSG00000038393	1734	2204	2031	4036	6417	3511	26.87	31.53	33.53	69.8	108.45	64.66	30.64333333	80.97	1.401814238	4.58E-10	1.13E-07	Txnip	thioredoxin interacting protein [Source:MGI Symbol;Acc:MGI:1889549]	Organismal Systems	Immune system	ko04621//NOD-like receptor signaling pathway	K20910	GO:0005634//nucleus;GO:0005737//cytoplasm;GO:0005758//mitochondrial intermembrane space;GO:0005829//cytosol	GO:0004857//enzyme inhibitor activity;GO:0005515//protein binding;GO:0031625//ubiquitin protein ligase binding	GO:0000122//negative regulation of transcription from RNA polymerase II promoter;GO:0006606//protein import into nucleus;GO:0006979//response to oxidative stress;GO:0007049//cell cycle;GO:0009612//response to mechanical stimulus;GO:0009749//response to glucose;GO:0030216//keratinocyte differentiation;GO:0032355//response to estradiol;GO:0032570//response to progesterone;GO:0042127//regulation of …
ENSMUSG00000018604	322	462	186	1117	840	800	2.92	3.87	1.8	11.2	8.23	8.56	2.863333333	9.33	1.70418145	1.11E-09	2.64E-07	Tbx3	T-box 3 [Source:MGI Symbol;Acc:MGI:98495]	Cellular Processes	Cellular community - eukaryotes	ko04550//Signaling pathways regulating pluripotency of stem cells	K10177	GO:0005634//nucleus	GO:0000977//RNA polymerase II regulatory region sequence-specific DNA binding;GO:0000978//RNA polymerase II core promoter proximal region sequence-specific DNA binding;GO:0001085//RNA polymerase II transcription factor binding;GO:0001102//RNA polymerase II activating transcription factor binding;GO:0001227//transcriptional repressor activity, RNA polymerase II transcription regulatory region sequ…	GO:0000122//negative regulation of transcription from RNA polymerase II promoter;GO:0001501//skeletal system development;GO:0001568//blood vessel development;GO:0001701//in utero embryonic development;GO:0001708//cell fate specification;GO:0001947//heart looping;GO:0003007//heart morphogenesis;GO:0003151//outflow tract morphogenesis;GO:0003167//atrioventricular bundle cell differentiation;GO:0003…
ENSMUSG00000002233	211	245	189	325	545	499	8.32	8.64	8.39	15.04	24.01	23.85	8.45	20.96666667	1.31107427	1.26E-09	2.93E-07	Rhoc	ras homolog family member C [Source:MGI Symbol;Acc:MGI:106028]	-	-	-	-	GO:0005622//intracellular;GO:0005634//nucleus;GO:0005737//cytoplasm;GO:0005829//cytosol;GO:0005886//plasma membrane;GO:0005938//cell cortex;GO:0016020//membrane;GO:0032153//cell division site;GO:0032154//cleavage furrow;GO:0032420//stereocilium;GO:0043231//intracellular membrane-bounded organelle	GO:0000166//nucleotide binding;GO:0003924//GTPase activity;GO:0005515//protein binding;GO:0005525//GTP binding;GO:0019901//protein kinase binding	GO:0000281//mitotic cytokinesis;GO:0007015//actin filament organization;GO:0007264//small GTPase mediated signal transduction;GO:0007266//Rho protein signal transduction;GO:0008360//regulation of cell shape;GO:0016477//cell migration;GO:0030334//regulation of cell migration;GO:0030335//positive regulation of cell migration;GO:0030950//establishment or maintenance of actin cytoskeleton polarity;GO…
ENSMUSG00000075552	124	209	20	6	10	3	2.63	4.08	0.44	0.14	0.23	0.08	2.383333333	0.15	-3.989946335	1.56E-09	3.49E-07	Cyp3a41b	cytochrome P450, family 3, subfamily a, polypeptide 41B [Source:MGI Symbol;Acc:MGI:3714859]	Metabolism;Human Diseases;Metabolism;Metabolism;Metabolism	Global and overview maps;Cancers;Metabolism of cofactors and vitamins;Lipid metabolism;Lipid metabolism	ko01100//Metabolic pathways;ko05204//Chemical carcinogenesis;ko00830//Retinol metabolism;ko00140//Steroid hormone biosynthesis;ko00591//Linoleic acid metabolism	K07424;K07424;K07424;K07424;K07424	GO:0005575//cellular_component;GO:0005783//endoplasmic reticulum;GO:0005789//endoplasmic reticulum membrane;GO:0016020//membrane;GO:0031090//organelle membrane;GO:0043231//intracellular membrane-bounded organelle	GO:0004497//monooxygenase activity;GO:0005506//iron ion binding;GO:0008395//steroid hydroxylase activity;GO:0008401//retinoic acid 4-hydroxylase activity;GO:0016491//oxidoreductase activity;GO:0016705//oxidoreductase activity, acting on paired donors, with incorporation or reduction of molecular oxygen;GO:0016712//oxidoreductase activity, acting on paired donors, with incorporation or reduction o…	GO:0008202//steroid metabolic process;GO:0009617//response to bacterium;GO:0010468//regulation of gene expression;GO:0055114//oxidation-reduction process;GO:0070989//oxidative demethylation
ENSMUSG00000070644	12889	10498	11946	5757	4413	4048	245	184.2	242.02	122.06	91.39	91.39	223.74	101.6133333	-1.138733483	2.10E-09	4.62E-07	Etnk2	ethanolamine kinase 2 [Source:MGI Symbol;Acc:MGI:2443760]	Metabolism;Metabolism	Global and overview maps;Lipid metabolism	ko01100//Metabolic pathways;ko00564//Glycerophospholipid metabolism	K00894;K00894	GO:0005575//cellular_component	GO:0000166//nucleotide binding;GO:0004305//ethanolamine kinase activity;GO:0005524//ATP binding;GO:0016301//kinase activity;GO:0016740//transferase activity	GO:0001701//in utero embryonic development;GO:0001890//placenta development;GO:0006629//lipid metabolic process;GO:0006646//phosphatidylethanolamine biosynthetic process;GO:0006657//CDP-choline pathway;GO:0008654//phospholipid biosynthetic process;GO:0009791//post-embryonic development;GO:0016310//phosphorylation;GO:0035264//multicellular organism growth
ENSMUSG00000026853	2085	3085	2085	5518	4529	4555	40.6	54.67	40.62	128.45	103.95	108.92	45.29666667	113.7733333	1.32868566	2.53E-09	5.46E-07	Crat	carnitine acetyltransferase [Source:MGI Symbol;Acc:MGI:109501]	Cellular Processes	Transport and catabolism	ko04146//Peroxisome	K00624	GO:0005739//mitochondrion;GO:0005743//mitochondrial inner membrane;GO:0005777//peroxisome;GO:0005783//endoplasmic reticulum;GO:0016020//membrane	GO:0004092//carnitine O-acetyltransferase activity;GO:0016740//transferase activity;GO:0016746//transferase activity, transferring acyl groups	GO:0006629//lipid metabolic process;GO:0006631//fatty acid metabolic process;GO:0019254//carnitine metabolic process, CoA-linked
ENSMUSG00000031349	855	764	320	184	228	153	17.2	14.18	6.86	4.13	5	3.66	12.74666667	4.263333333	-1.580066259	3.54E-09	7.27E-07	Nsdhl	NAD(P) dependent steroid dehydrogenase-like [Source:MGI Symbol;Acc:MGI:1099438]	Metabolism;Metabolism	Global and overview maps;Lipid metabolism	ko01100//Metabolic pathways;ko00100//Steroid biosynthesis	K07748;K07748	GO:0005783//endoplasmic reticulum;GO:0005789//endoplasmic reticulum membrane;GO:0005811//lipid particle;GO:0016020//membrane;GO:0016021//integral component of membrane	GO:0003854//3-beta-hydroxy-delta5-steroid dehydrogenase activity;GO:0016491//oxidoreductase activity;GO:0016616//oxidoreductase activity, acting on the CH-OH group of donors, NAD or NADP as acceptor;GO:0047012//sterol-4-alpha-carboxylate 3-dehydrogenase (decarboxylating) activity	GO:0001942//hair follicle development;GO:0006629//lipid metabolic process;GO:0006694//steroid biosynthetic process;GO:0006695//cholesterol biosynthetic process;GO:0007224//smoothened signaling pathway;GO:0008202//steroid metabolic process;GO:0008203//cholesterol metabolic process;GO:0016126//sterol biosynthetic process;GO:0055114//oxidation-reduction process;GO:0060716//labyrinthine layer blood v…
ENSMUSG00000052133	48	50	40	99	149	214	0.47	0.46	0.43	1.1	1.61	2.55	0.453333333	1.753333333	1.951456148	4.28E-09	8.64E-07	Sema5b	sema domain, seven thrombospondin repeats (type 1 and type 1-like), transmembrane domain (TM) and short cytoplasmic domain, (semaphorin) 5B [Source:MGI Symbol;Acc:MGI:107555]	Organismal Systems	Development	ko04360//Axon guidance	K06841	GO:0016020//membrane;GO:0016021//integral component of membrane	GO:0005515//protein binding;GO:0030215//semaphorin receptor binding	GO:0007275//multicellular organism development;GO:0007399//nervous system development;GO:0030154//cell differentiation;GO:0048675//axon extension;GO:0050908//detection of light stimulus involved in visual perception;GO:0097485//neuron projection guidance;GO:1990138//neuron projection extension
ENSMUSG00000028238	185	312	165	58	91	76	3.18	4.95	3.02	1.11	1.7	1.55	3.716666667	1.453333333	-1.35464367	6.26E-09	1.22E-06	Atp6v0d2	ATPase, H+ transporting, lysosomal V0 subunit D2 [Source:MGI Symbol;Acc:MGI:1924415]	Metabolism;Human Diseases;Human Diseases;Human Diseases;Cellular Processes;Metabolism;Cellular Processes;Human Diseases;Organismal Systems;Organismal Systems	Global and overview maps;Infectious diseases;Cancers;Infectious diseases;Transport and catabolism;Energy metabolism;Transport and catabolism;Immune diseases;Nervous system;Excretory system	ko01100//Metabolic pathways;ko05165//Human papillomavirus infection;ko05203//Viral carcinogenesis;ko05152//Tuberculosis;ko04145//Phagosome;ko00190//Oxidative phosphorylation;ko04142//Lysosome;ko05323//Rheumatoid arthritis;ko04721//Synaptic vesicle cycle;ko04966//Collecting duct acid secretion	K02146;K02146;K02146;K02146;K02146;K02146;K02146;K02146;K02146;K02146	GO:0005765//lysosomal membrane;GO:0005768//endosome;GO:0005769//early endosome;GO:0016020//membrane;GO:0016324//apical plasma membrane;GO:0016471//vacuolar proton-transporting V-type ATPase complex;GO:0033179//proton-transporting V-type ATPase, V0 domain;GO:0033181//plasma membrane proton-transporting V-type ATPase complex	GO:0008553//hydrogen-exporting ATPase activity, phosphorylative mechanism;GO:0015078//hydrogen ion transmembrane transporter activity;GO:0046961//proton-transporting ATPase activity, rotational mechanism	GO:0006811//ion transport;GO:0007034//vacuolar transport;GO:0007035//vacuolar acidification;GO:1902600//hydrogen ion transmembrane transport
ENSMUSG00000034220	222	219	128	321	491	568	2.32	2.11	1.42	3.74	5.59	7.05	1.95	5.46	1.485426827	8.72E-09	1.65E-06	Gpc1	glypican 1 [Source:MGI Symbol;Acc:MGI:1194891]	Human Diseases;Human Diseases	Cancers;Cardiovascular diseases	ko05205//Proteoglycans in cancer;ko05418//Fluid shear stress and atherosclerosis	K08107;K08107	GO:0005576//extracellular region;GO:0005615//extracellular space;GO:0005654//nucleoplasm;GO:0005768//endosome;GO:0005796//Golgi lumen;GO:0005829//cytosol;GO:0005886//plasma membrane;GO:0009986//cell surface;GO:0016020//membrane;GO:0031012//extracellular matrix;GO:0031225//anchored component of membrane;GO:0043025//neuronal cell body;GO:0045121//membrane raft;GO:0045202//synapse;GO:0046658//anchor…	GO:0005507//copper ion binding;GO:0017134//fibroblast growth factor binding;GO:0043236//laminin binding;GO:0070052//collagen V binding	GO:0009966//regulation of signal transduction;GO:0014037//Schwann cell differentiation;GO:0016477//cell migration;GO:0030200//heparan sulfate proteoglycan catabolic process;GO:0032288//myelin assembly;GO:0040037//negative regulation of fibroblast growth factor receptor signaling pathway;GO:2001016//positive regulation of skeletal muscle cell differentiation
ENSMUSG00000001665	4070	3217	3154	1710	1160	1062	97.98	69.88	79.23	45.29	29.77	30.01	82.36333333	35.02333333	-1.23368582	9.68E-09	1.75E-06	Gstt3	glutathione S-transferase, theta 3 [Source:MGI Symbol;Acc:MGI:2143526]	Human Diseases;Human Diseases;Human Diseases;Human Diseases;Metabolism;Human Diseases;Metabolism;Metabolism;Metabolism	Cancers;Cancers;Cardiovascular diseases;Cancers;Xenobiotics biodegradation and metabolism;Drug resistance;Xenobiotics biodegradation and metabolism;Xenobiotics biodegradation and metabolism;Metabolism of other amino acids	ko05200//Pathways in cancer;ko05225//Hepatocellular carcinoma;ko05418//Fluid shear stress and atherosclerosis;ko05204//Chemical carcinogenesis;ko00983//Drug metabolism - other enzymes;ko01524//Platinum drug resistance;ko00982//Drug metabolism - cytochrome P450;ko00980//Metabolism of xenobiotics by cytochrome P450;ko00480//Glutathione metabolism	K00799;K00799;K00799;K00799;K00799;K00799;K00799;K00799;K00799	GO:0005737//cytoplasm	GO:0004364//glutathione transferase activity;GO:0005515//protein binding;GO:0016740//transferase activity	GO:0006749//glutathione metabolic process
ENSMUSG00000025732	801	710	630	1153	1322	1071	46.12	39.04	38.85	81.9	92.62	83.08	41.33666667	85.86666667	1.054676131	9.70E-09	1.75E-06	Mcrip2	MAPK regulated corepressor interacting protein 2 [Source:MGI Symbol;Acc:MGI:1915491]	-	-	-	-	GO:0005634//nucleus;GO:0005737//cytoplasm;GO:0010494//cytoplasmic stress granule	GO:0005515//protein binding	GO:0008150//biological_process
ENSMUSG00000029269	395	369	240	126	178	123	11.65	9.61	7.18	4.08	5.42	4.32	9.48	4.606666667	-1.041163849	1.49E-08	2.54E-06	Sult1b1	sulfotransferase family 1B, member 1 [Source:MGI Symbol;Acc:MGI:2136282]	-	-	-	-	GO:0005737//cytoplasm;GO:0005829//cytosol	GO:0004062//aryl sulfotransferase activity;GO:0008146//sulfotransferase activity;GO:0016740//transferase activity	GO:0006068//ethanol catabolic process;GO:0006629//lipid metabolic process;GO:0006805//xenobiotic metabolic process;GO:0008202//steroid metabolic process;GO:0009812//flavonoid metabolic process;GO:0018958//phenol-containing compound metabolic process;GO:0030855//epithelial cell differentiation;GO:0042403//thyroid hormone metabolic process;GO:0050427//3'-phosphoadenosine 5'-phosphosulfate metabolic…
ENSMUSG00000031762	2818	3065	4754	1425	1026	1027	240.55	241.43	432.15	135.68	95.53	104.19	304.71	111.8	-1.446516659	1.76E-08	2.95E-06	Mt2	metallothionein 2 [Source:MGI Symbol;Acc:MGI:97172]	Organismal Systems	Digestive system	ko04978//Mineral absorption	K14739	GO:0005634//nucleus;GO:0005737//cytoplasm;GO:0005829//cytosol;GO:0048471//perinuclear region of cytoplasm	GO:0008270//zinc ion binding;GO:0046872//metal ion binding	GO:0006882//cellular zinc ion homeostasis;GO:0007263//nitric oxide mediated signal transduction;GO:0009617//response to bacterium;GO:0010273//detoxification of copper ion;GO:0045926//negative regulation of growth;GO:0071276//cellular response to cadmium ion;GO:0071280//cellular response to copper ion;GO:0071294//cellular response to zinc ion
ENSMUSG00000041293	101	185	126	34	31	50	1.14	1.93	1.52	0.43	0.38	0.67	1.53	0.493333333	-1.632896978	2.26E-08	3.74E-06	Adgrf1	adhesion G protein-coupled receptor F1 [Source:MGI Symbol;Acc:MGI:1924846]	-	-	-	-	GO:0005886//plasma membrane;GO:0016020//membrane;GO:0016021//integral component of membrane	GO:0004888//transmembrane signaling receptor activity;GO:0004930//G-protein coupled receptor activity;GO:0005515//protein binding	GO:0007165//signal transduction;GO:0007166//cell surface receptor signaling pathway;GO:0007186//G-protein coupled receptor signaling pathway;GO:0007189//adenylate cyclase-activating G-protein coupled receptor signaling pathway;GO:0007416//synapse assembly;GO:0007613//memory;GO:0031175//neuron projection development;GO:0032793//positive regulation of CREB transcription factor activity
ENSMUSG00000027513	88904	98293	126008	43256	33033	46348	1457.36	1486.81	2199.65	790.9	590.26	902.96	1714.606667	761.3733333	-1.171201712	2.62E-08	4.28E-06	Pck1	phosphoenolpyruvate carboxykinase 1, cytosolic [Source:MGI Symbol;Acc:MGI:97501]	Metabolism;Environmental Information Processing;Organismal Systems;Environmental Information Processing;Environmental Information Processing;Human Diseases;Organismal Systems;Organismal Systems;Organismal Systems;Metabolism;Metabolism;Metabolism;Organismal Systems	Global and overview maps;Signal transduction;Endocrine system;Signal transduction;Signal transduction;Endocrine and metabolic diseases;Endocrine system;Endocrine system;Endocrine system;Carbohydrate metabolism;Carbohydrate metabolism;Carbohydrate metabolism;Excretory system	ko01100//Metabolic pathways;ko04151//PI3K-Akt signaling pathway;ko04910//Insulin signaling pathway;ko04068//FoxO signaling pathway;ko04152//AMPK signaling pathway;ko04931//Insulin resistance;ko04922//Glucagon signaling pathway;ko03320//PPAR signaling pathway;ko04920//Adipocytokine signaling pathway;ko00010//Glycolysis / Gluconeogenesis;ko00620//Pyruvate metabolism;ko00020//Citrate cycle (TCA cycl…	K01596;K01596;K01596;K01596;K01596;K01596;K01596;K01596;K01596;K01596;K01596;K01596;K01596	GO:0005737//cytoplasm;GO:0005739//mitochondrion;GO:0005829//cytosol	GO:0000166//nucleotide binding;GO:0000287//magnesium ion binding;GO:0004550//nucleoside diphosphate kinase activity;GO:0004611//phosphoenolpyruvate carboxykinase activity;GO:0004613//phosphoenolpyruvate carboxykinase (GTP) activity;GO:0005525//GTP binding;GO:0016829//lyase activity;GO:0016831//carboxy-lyase activity;GO:0017076//purine nucleotide binding;GO:0019003//GDP binding;GO:0030145//mangane…	GO:0006006//glucose metabolic process;GO:0006090//pyruvate metabolic process;GO:0006094//gluconeogenesis;GO:0006107//oxaloacetate metabolic process;GO:0006165//nucleoside diphosphate phosphorylation;GO:0006475//internal protein amino acid acetylation;GO:0006629//lipid metabolic process;GO:0007568//aging;GO:0009617//response to bacterium;GO:0014823//response to activity;GO:0019543//propionate cata…
ENSMUSG00000031765	9634	7975	9996	4518	3998	2947	764.84	583.13	844.08	399.92	345.96	277.92	730.6833333	341.2666667	-1.098346795	2.67E-08	4.31E-06	Mt1	metallothionein 1 [Source:MGI Symbol;Acc:MGI:97171]	Organismal Systems	Digestive system	ko04978//Mineral absorption	K14739	GO:0005634//nucleus;GO:0005737//cytoplasm;GO:0005764//lysosome;GO:0005829//cytosol;GO:0048471//perinuclear region of cytoplasm	GO:0005507//copper ion binding;GO:0008270//zinc ion binding;GO:0046872//metal ion binding	GO:0006875//cellular metal ion homeostasis;GO:0006882//cellular zinc ion homeostasis;GO:0007263//nitric oxide mediated signal transduction;GO:0010273//detoxification of copper ion;GO:0043524//negative regulation of neuron apoptotic process;GO:0045926//negative regulation of growth;GO:0071247//cellular response to chromate;GO:0071276//cellular response to cadmium ion;GO:0071280//cellular response …
ENSMUSG00000017167	43	80	38	137	145	153	0.34	0.59	0.32	1.23	1.27	1.46	0.416666667	1.32	1.663572335	2.78E-08	4.38E-06	Cntnap1	contactin associated protein-like 1 [Source:MGI Symbol;Acc:MGI:1858201]	Environmental Information Processing	Signaling molecules and interaction	ko04514//Cell adhesion molecules (CAMs)	K07379	GO:0005886//plasma membrane;GO:0005918//septate junction;GO:0016020//membrane;GO:0016021//integral component of membrane;GO:0030054//cell junction;GO:0030424//axon;GO:0033010//paranodal junction;GO:0033270//paranode region of axon;GO:0043209//myelin sheath;GO:0048787//presynaptic active zone membrane	GO:0017124//SH3 domain binding	GO:0002175//protein localization to paranode region of axon;GO:0007010//cytoskeleton organization;GO:0007155//cell adhesion;GO:0019227//neuronal action potential propagation;GO:0022010//central nervous system myelination;GO:0022011//myelination in peripheral nervous system;GO:0030913//paranodal junction assembly;GO:0031175//neuron projection development;GO:0048812//neuron projection morphogenesis…
ENSMUSG00000006777	39	45	37	67	243	394	1.09	1.16	1.1	2.08	7.38	13.05	1.116666667	7.503333333	2.748333056	3.11E-08	4.76E-06	Krt23	keratin 23 [Source:MGI Symbol;Acc:MGI:2148866]	Organismal Systems	Endocrine system	ko04915//Estrogen signaling pathway	K07604	GO:0005882//intermediate filament	GO:0005198//structural molecule activity	GO:0008150//biological_process
ENSMUSG00000050440	14838	22922	20951	8277	7100	9551	1578.6	2250.31	2373.63	982.21	823.39	1207.64	2067.513333	1004.413333	-1.041543548	3.43E-08	5.05E-06	Hamp	hepcidin antimicrobial peptide [Source:MGI Symbol;Acc:MGI:1933533]	-	-	-	-	GO:0005576//extracellular region;GO:0005615//extracellular space;GO:0005634//nucleus	GO:0005179//hormone activity;GO:0005507//copper ion binding	GO:0000122//negative regulation of transcription from RNA polymerase II promoter;GO:0002262//myeloid cell homeostasis;GO:0006879//cellular iron ion homeostasis;GO:0007259//JAK-STAT cascade;GO:0031668//cellular response to extracellular stimulus;GO:0034760//negative regulation of iron ion transmembrane transport;GO:0042742//defense response to bacterium;GO:0043032//positive regulation of macrophag…
ENSMUSG00000022679	372	277	185	107	102	72	12.88	9.08	7.11	5.24	3.89	2.98	9.69	4.036666667	-1.263332206	3.53E-08	5.14E-06	Mpv17l	Mpv17 transgene, kidney disease mutant-like [Source:MGI Symbol;Acc:MGI:2135951]	Cellular Processes	Transport and catabolism	ko04146//Peroxisome	K13349	GO:0005737//cytoplasm;GO:0005739//mitochondrion;GO:0005777//peroxisome;GO:0005778//peroxisomal membrane;GO:0016020//membrane;GO:0016021//integral component of membrane;GO:0043231//intracellular membrane-bounded organelle	GO:0005515//protein binding	GO:0010730//negative regulation of hydrogen peroxide biosynthetic process;GO:0072593//reactive oxygen species metabolic process;GO:1901029//negative regulation of mitochondrial outer membrane permeabilization involved in apoptotic signaling pathway
ENSMUSG00000029273	2160	1297	1516	713	764	528	38.93	21.57	29.1	14.33	15.01	11.31	29.86666667	13.55	-1.14024338	4.21E-08	5.92E-06	Sult1d1	sulfotransferase family 1D, member 1 [Source:MGI Symbol;Acc:MGI:1926341]	-	-	-	-	GO:0005737//cytoplasm	GO:0004062//aryl sulfotransferase activity;GO:0008146//sulfotransferase activity;GO:0016740//transferase activity	GO:0000103//sulfate assimilation;GO:0006584//catecholamine metabolic process;GO:0006629//lipid metabolic process;GO:0051923//sulfation
ENSMUSG00000063406	357	393	296	607	573	570	19.13	19.9	17.91	45.24	38.96	42.8	18.98	42.33333333	1.157314099	4.99E-08	6.86E-06	Tmed5	transmembrane p24 trafficking protein 5 [Source:MGI Symbol;Acc:MGI:1921586]	-	-	-	-	GO:0005783//endoplasmic reticulum;GO:0005789//endoplasmic reticulum membrane;GO:0005793//endoplasmic reticulum-Golgi intermediate compartment;GO:0005794//Golgi apparatus;GO:0005801//cis-Golgi network;GO:0016020//membrane;GO:0016021//integral component of membrane;GO:0030134//ER to Golgi transport vesicle;GO:0033116//endoplasmic reticulum-Golgi intermediate compartment membrane;GO:0070971//endopla…	GO:0003674//molecular_function	GO:0006886//intracellular protein transport;GO:0006888//ER to Golgi vesicle-mediated transport;GO:0007030//Golgi organization;GO:0015031//protein transport;GO:0090161//Golgi ribbon formation
ENSMUSG00000023905	63	118	88	173	274	220	2.79	4.83	4.15	8.55	13.24	11.59	3.923333333	11.12666667	1.503869634	5.18E-08	7.03E-06	Tnfrsf12a	tumor necrosis factor receptor superfamily, member 12a [Source:MGI Symbol;Acc:MGI:1351484]	Environmental Information Processing	Signaling molecules and interaction	ko04060//Cytokine-cytokine receptor interaction	K05149	GO:0001726//ruffle;GO:0005886//plasma membrane;GO:0009986//cell surface;GO:0016020//membrane;GO:0016021//integral component of membrane	GO:0005515//protein binding	GO:0001525//angiogenesis;GO:0006915//apoptotic process;GO:0006931//substrate-dependent cell migration, cell attachment to substrate;GO:0007155//cell adhesion;GO:0007275//multicellular organism development;GO:0030154//cell differentiation;GO:0043065//positive regulation of apoptotic process;GO:0045765//regulation of angiogenesis;GO:0045773//positive regulation of axon extension;GO:0061041//regulat…
ENSMUSG00000020623	240	90	201	30	47	45	5.06	1.75	4.51	0.71	1.08	1.13	3.773333333	0.973333333	-1.954833684	6.08E-08	8.10E-06	Map2k6	mitogen-activated protein kinase kinase 6 [Source:MGI Symbol;Acc:MGI:1346870]	Environmental Information Processing;Human Diseases;Environmental Information Processing;Human Diseases;Human Diseases;Cellular Processes;Human Diseases;Human Diseases;Organismal Systems;Organismal Systems;Environmental Information Processing;Human Diseases;Organismal Systems;Organismal Systems;Organismal Systems;Human Diseases	Signal transduction;Infectious diseases;Signal transduction;Infectious diseases;Infectious diseases;Cell growth and death;Infectious diseases;Cardiovascular diseases;Development;Sensory system;Signal transduction;Infectious diseases;Immune system;Endocrine system;Immune system;Neurodegenerative diseases	ko04010//MAPK signaling pathway;ko05163//Human cytomegalovirus infection;ko04015//Rap1 signaling pathway;ko05167//Kaposi sarcoma-associated herpesvirus infection;ko05169//Epstein-Barr virus infection;ko04218//Cellular senescence;ko05164//Influenza A;ko05418//Fluid shear stress and atherosclerosis;ko04380//Osteoclast differentiation;ko04750//Inflammatory mediator regulation of TRP channels;ko04668…	K04433;K04433;K04433;K04433;K04433;K04433;K04433;K04433;K04433;K04433;K04433;K04433;K04433;K04433;K04433;K04433	GO:0005634//nucleus;GO:0005737//cytoplasm;GO:0005829//cytosol;GO:0005856//cytoskeleton	GO:0000166//nucleotide binding;GO:0004672//protein kinase activity;GO:0004674//protein serine/threonine kinase activity;GO:0004708//MAP kinase kinase activity;GO:0004713//protein tyrosine kinase activity;GO:0005515//protein binding;GO:0005524//ATP binding;GO:0016301//kinase activity;GO:0016740//transferase activity;GO:0019901//protein kinase binding;GO:0042802//identical protein binding	GO:0000165//MAPK cascade;GO:0000187//activation of MAPK activity;GO:0001934//positive regulation of protein phosphorylation;GO:0002931//response to ischemia;GO:0006468//protein phosphorylation;GO:0006915//apoptotic process;GO:0016310//phosphorylation;GO:0018108//peptidyl-tyrosine phosphorylation;GO:0022602//ovulation cycle process;GO:0023014//signal transduction by protein phosphorylation;GO:0032…
ENSMUSG00000042632	708	836	721	1008	2443	2034	11.41	13.07	12.16	18.18	46.34	42.46	12.21333333	35.66	1.5458497	7.02E-08	9.12E-06	Pla2g6	phospholipase A2, group VI [Source:MGI Symbol;Acc:MGI:1859152]	Metabolism;Environmental Information Processing;Organismal Systems;Organismal Systems;Metabolism;Metabolism;Organismal Systems;Metabolism;Metabolism;Metabolism	Global and overview maps;Signal transduction;Circulatory system;Sensory system;Lipid metabolism;Lipid metabolism;Immune system;Lipid metabolism;Lipid metabolism;Lipid metabolism	ko01100//Metabolic pathways;ko04014//Ras signaling pathway;ko04270//Vascular smooth muscle contraction;ko04750//Inflammatory mediator regulation of TRP channels;ko00564//Glycerophospholipid metabolism;ko00590//Arachidonic acid metabolism;ko04666//Fc gamma R-mediated phagocytosis;ko00591//Linoleic acid metabolism;ko00565//Ether lipid metabolism;ko00592//alpha-Linolenic acid metabolism	K16343;K16343;K16343;K16343;K16343;K16343;K16343;K16343;K16343;K16343	GO:0005615//extracellular space;GO:0005737//cytoplasm;GO:0005739//mitochondrion;GO:0005815//microtubule organizing center;GO:0005829//cytosol;GO:0016020//membrane	GO:0004623//phospholipase A2 activity;GO:0005515//protein binding;GO:0005516//calmodulin binding;GO:0016787//hydrolase activity;GO:0017171//serine hydrolase activity;GO:0019901//protein kinase binding;GO:0043008//ATP-dependent protein binding;GO:0047499//calcium-independent phospholipase A2 activity	GO:0001934//positive regulation of protein phosphorylation;GO:0006629//lipid metabolic process;GO:0006935//chemotaxis;GO:0007204//positive regulation of cytosolic calcium ion concentration;GO:0007613//memory;GO:0014832//urinary bladder smooth muscle contraction;GO:0016042//lipid catabolic process;GO:0019731//antibacterial humoral response;GO:0032049//cardiolipin biosynthetic process;GO:0034976//r…
ENSMUSG00000058454	1712	1813	751	562	527	408	40.15	37.92	16.65	14.9	12.96	9.95	31.57333333	12.60333333	-1.324901232	7.17E-08	9.22E-06	Dhcr7	7-dehydrocholesterol reductase [Source:MGI Symbol;Acc:MGI:1298378]	Metabolism;Metabolism	Global and overview maps;Lipid metabolism	ko01100//Metabolic pathways;ko00100//Steroid biosynthesis	K00213;K00213	GO:0005640//nuclear outer membrane;GO:0005783//endoplasmic reticulum;GO:0005789//endoplasmic reticulum membrane;GO:0005829//cytosol;GO:0016020//membrane;GO:0016021//integral component of membrane;GO:0030176//integral component of endoplasmic reticulum membrane;GO:0043231//intracellular membrane-bounded organelle	GO:0009918//sterol delta7 reductase activity;GO:0016491//oxidoreductase activity;GO:0016628//oxidoreductase activity, acting on the CH-CH group of donors, NAD or NADP as acceptor;GO:0047598//7-dehydrocholesterol reductase activity;GO:0050661//NADP binding	GO:0001568//blood vessel development;GO:0006629//lipid metabolic process;GO:0006694//steroid biosynthetic process;GO:0006695//cholesterol biosynthetic process;GO:0008202//steroid metabolic process;GO:0008203//cholesterol metabolic process;GO:0009791//post-embryonic development;GO:0016126//sterol biosynthetic process;GO:0016132//brassinosteroid biosynthetic process;GO:0030154//cell differentiation…
ENSMUSG00000023243	1467	1062	1677	393	383	661	18.87	12.6	22.97	5.64	5.37	10.1	18.14666667	7.036666667	-1.366740488	7.34E-08	9.29E-06	Kcnk5	potassium channel, subfamily K, member 5 [Source:MGI Symbol;Acc:MGI:1336175]	Organismal Systems;Organismal Systems	Digestive system;Sensory system	ko04974//Protein digestion and absorption;ko04742//Taste transduction	K04916;K04916	GO:0005887//integral component of plasma membrane;GO:0016020//membrane;GO:0016021//integral component of membrane	GO:0005249//voltage-gated potassium channel activity;GO:0005267//potassium channel activity;GO:0022841//potassium ion leak channel activity	GO:0006811//ion transport;GO:0030322//stabilization of membrane potential;GO:0071805//potassium ion transmembrane transport;GO:1990573//potassium ion import across plasma membrane
ENSMUSG00000041324	34	35	20	90	116	69	0.62	0.7	0.5	1.86	2.35	1.57	0.606666667	1.926666667	1.667131042	8.28E-08	1.03E-05	Inhba	inhibin beta-A [Source:MGI Symbol;Acc:MGI:96570]	Environmental Information Processing;Cellular Processes;Environmental Information Processing	Signaling molecules and interaction;Cellular community - eukaryotes;Signal transduction	ko04060//Cytokine-cytokine receptor interaction;ko04550//Signaling pathways regulating pluripotency of stem cells;ko04350//TGF-beta signaling pathway	K04667;K04667;K04667	GO:0005576//extracellular region;GO:0005615//extracellular space;GO:0043509//activin A complex;GO:0043512//inhibin A complex;GO:0048471//perinuclear region of cytoplasm	GO:0005102//receptor binding;GO:0005125//cytokine activity;GO:0005160//transforming growth factor beta receptor binding;GO:0005179//hormone activity;GO:0008083//growth factor activity;GO:0017046//peptide hormone binding;GO:0034711//inhibin binding;GO:0042802//identical protein binding;GO:0046982//protein heterodimerization activity;GO:0070699//type II activin receptor binding	GO:0000082//G1/S transition of mitotic cell cycle;GO:0001541//ovarian follicle development;GO:0001707//mesoderm formation;GO:0001942//hair follicle development;GO:0002244//hematopoietic progenitor cell differentiation;GO:0006357//regulation of transcription from RNA polymerase II promoter;GO:0007050//cell cycle arrest;GO:0008285//negative regulation of cell proliferation;GO:0008584//male gonad de…
ENSMUSG00000035686	5579	2524	3121	594	1474	1310	190.57	79.56	113.53	22.63	54.88	53.18	127.8866667	43.56333333	-1.553679604	1.21E-07	1.49E-05	Thrsp	thyroid hormone responsive [Source:MGI Symbol;Acc:MGI:109126]	-	-	-	-	GO:0005634//nucleus;GO:0005654//nucleoplasm;GO:0005737//cytoplasm;GO:0005829//cytosol	GO:0005515//protein binding;GO:0042802//identical protein binding;GO:0042803//protein homodimerization activity	GO:0006629//lipid metabolic process;GO:0009617//response to bacterium;GO:0010866//regulation of triglyceride biosynthetic process;GO:0046890//regulation of lipid biosynthetic process
ENSMUSG00000031271	195	237	183	282	1066	694	6.68	8.34	5.48	14.95	51.4	36.06	6.833333333	34.13666667	2.320660782	1.22E-07	1.49E-05	Serpina7	serine (or cysteine) peptidase inhibitor, clade A (alpha-1 antiproteinase, antitrypsin), member 7 [Source:MGI Symbol;Acc:MGI:3041197]	Organismal Systems	Endocrine system	ko04918//Thyroid hormone synthesis	K20734	GO:0005615//extracellular space	-	GO:0070327//thyroid hormone transport
ENSMUSG00000041773	189	279	165	402	396	393	1.74	2.37	1.62	4.13	3.97	4.3	1.91	4.133333333	1.113733077	1.26E-07	1.51E-05	Enc1	ectodermal-neural cortex 1 [Source:MGI Symbol;Acc:MGI:109610]	-	-	-	-	GO:0000790//nuclear chromatin;GO:0005634//nucleus;GO:0005654//nucleoplasm;GO:0005730//nucleolus;GO:0005737//cytoplasm;GO:0005856//cytoskeleton;GO:0016363//nuclear matrix;GO:0031463//Cul3-RING ubiquitin ligase complex;GO:0043025//neuronal cell body	GO:0003779//actin binding;GO:0005515//protein binding	GO:0007275//multicellular organism development;GO:0007399//nervous system development;GO:0010499//proteasomal ubiquitin-independent protein catabolic process;GO:0010976//positive regulation of neuron projection development;GO:0016567//protein ubiquitination;GO:0017148//negative regulation of translation
ENSMUSG00000089809	533	574	800	269	228	251	8.24	9.82	15.9	5.25	4.67	5.32	11.32	5.08	-1.155973556	1.30E-07	1.54E-05	Rasgef1b	RasGEF domain family, member 1B [Source:MGI Symbol;Acc:MGI:2443755]	-	-	-	-	GO:0005622//intracellular;GO:0005768//endosome;GO:0005769//early endosome;GO:0005770//late endosome;GO:0030496//midbody	GO:0005085//guanyl-nucleotide exchange factor activity;GO:0005088//Ras guanyl-nucleotide exchange factor activity	GO:0007264//small GTPase mediated signal transduction
ENSMUSG00000059743	2333	2583	882	556	797	401	81.14	83.4	32.95	21.7	30.3	16.85	65.83	22.95	-1.520251044	1.37E-07	1.61E-05	Fdps	farnesyl diphosphate synthetase [Source:MGI Symbol;Acc:MGI:104888]	Metabolism;Human Diseases;Human Diseases;Metabolism	Global and overview maps;Infectious diseases;Infectious diseases;Metabolism of terpenoids and polyketides	ko01100//Metabolic pathways;ko05166//HTLV-I infection;ko05164//Influenza A;ko00900//Terpenoid backbone biosynthesis	K00787;K00787;K00787;K00787	GO:0005654//nucleoplasm;GO:0005737//cytoplasm;GO:0005739//mitochondrion;GO:0005759//mitochondrial matrix;GO:0005777//peroxisome;GO:0005829//cytosol	GO:0004161//dimethylallyltranstransferase activity;GO:0004337//geranyltranstransferase activity;GO:0016740//transferase activity;GO:0046872//metal ion binding	GO:0006629//lipid metabolic process;GO:0006694//steroid biosynthetic process;GO:0006695//cholesterol biosynthetic process;GO:0008202//steroid metabolic process;GO:0008203//cholesterol metabolic process;GO:0008299//isoprenoid biosynthetic process;GO:0016126//sterol biosynthetic process;GO:0033384//geranyl diphosphate biosynthetic process;GO:0045337//farnesyl diphosphate biosynthetic process;GO:004…
ENSMUSG00000046179	69	99	124	238	590	233	0.83	1.08	1.56	3.16	7.62	3.3	1.156666667	4.693333333	2.020639766	1.50E-07	1.75E-05	E2f8	E2F transcription factor 8 [Source:MGI Symbol;Acc:MGI:1922038]	-	-	-	-	GO:0005634//nucleus;GO:0005667//transcription factor complex;GO:0005730//nucleolus;GO:0005829//cytosol;GO:0090575//RNA polymerase II transcription factor complex	GO:0000978//RNA polymerase II core promoter proximal region sequence-specific DNA binding;GO:0000981//RNA polymerase II transcription factor activity, sequence-specific DNA binding;GO:0000987//core promoter proximal region sequence-specific DNA binding;GO:0001227//transcriptional repressor activity, RNA polymerase II transcription regulatory region sequence-specific binding;GO:0003677//DNA bindin…	GO:0000122//negative regulation of transcription from RNA polymerase II promoter;GO:0001890//placenta development;GO:0002040//sprouting angiogenesis;GO:0006355//regulation of transcription, DNA-templated;GO:0007049//cell cycle;GO:0008283//cell proliferation;GO:0032466//negative regulation of cytokinesis;GO:0032877//positive regulation of DNA endoreduplication;GO:0033301//cell cycle comprising mit…
ENSMUSG00000032280	220	248	126	318	486	567	2.82	3.18	2.07	5.39	8.07	10.06	2.69	7.84	1.543247482	1.53E-07	1.76E-05	Tle3	transducin-like enhancer of split 3 [Source:MGI Symbol;Acc:MGI:104634]	-	-	-	-	GO:0005634//nucleus;GO:0005654//nucleoplasm;GO:0005667//transcription factor complex;GO:1990907//beta-catenin-TCF complex	GO:0003714//transcription corepressor activity;GO:0005515//protein binding;GO:0070491//repressing transcription factor binding	GO:0006355//regulation of transcription, DNA-templated;GO:0007275//multicellular organism development;GO:0007283//spermatogenesis;GO:0016055//Wnt signaling pathway;GO:0030154//cell differentiation;GO:0090090//negative regulation of canonical Wnt signaling pathway;GO:1903507//negative regulation of nucleic acid-templated transcription
ENSMUSG00000031775	320	485	319	877	681	698	7.63	11.49	8.42	22.15	18.31	18.79	9.18	19.75	1.105286595	1.56E-07	1.78E-05	Pllp	plasma membrane proteolipid [Source:MGI Symbol;Acc:MGI:1915051]	-	-	-	-	GO:0016020//membrane;GO:0016021//integral component of membrane;GO:0043218//compact myelin;GO:0045121//membrane raft	GO:0019911//structural constituent of myelin sheath	GO:0006811//ion transport;GO:0009611//response to wounding;GO:0042552//myelination
ENSMUSG00000045672	67	58	30	87	321	226	0.57	0.37	0.27	0.76	2.93	2.01	0.403333333	1.9	2.235954872	1.66E-07	1.87E-05	Col27a1	collagen, type XXVII, alpha 1 [Source:MGI Symbol;Acc:MGI:2672118]	Organismal Systems	Digestive system	ko04974//Protein digestion and absorption	K19721	GO:0005576//extracellular region;GO:0005581//collagen trimer;GO:0005583//fibrillar collagen trimer;GO:0005615//extracellular space;GO:0031012//extracellular matrix	GO:0005201//extracellular matrix structural constituent;GO:0030020//extracellular matrix structural constituent conferring tensile strength;GO:0046872//metal ion binding	GO:0003431//growth plate cartilage chondrocyte development;GO:0030198//extracellular matrix organization
ENSMUSG00000052392	2138	2396	1488	2634	5064	3956	16.54	15.55	11.14	23.05	40.25	34.3	14.41	32.53333333	1.174848312	2.59E-07	2.79E-05	Acot4	acyl-CoA thioesterase 4 [Source:MGI Symbol;Acc:MGI:2159621]	Metabolism;Metabolism;Metabolism	Global and overview maps;Lipid metabolism;Lipid metabolism	ko01100//Metabolic pathways;ko00062//Fatty acid elongation;ko01040//Biosynthesis of unsaturated fatty acids	K01068;K01068;K01068	GO:0005777//peroxisome	GO:0004778//succinyl-CoA hydrolase activity;GO:0016787//hydrolase activity;GO:0016790//thiolester hydrolase activity;GO:0047617//acyl-CoA hydrolase activity;GO:0052689//carboxylic ester hydrolase activity	GO:0000038//very long-chain fatty acid metabolic process;GO:0001676//long-chain fatty acid metabolic process;GO:0006104//succinyl-CoA metabolic process;GO:0006629//lipid metabolic process;GO:0006631//fatty acid metabolic process;GO:0006637//acyl-CoA metabolic process;GO:0032788//saturated monocarboxylic acid metabolic process;GO:0032789//unsaturated monocarboxylic acid metabolic process;GO:004364…
ENSMUSG00000037348	1131	1094	565	1387	2559	2247	27.06	23.95	15.61	37.95	66.76	66.49	22.20666667	57.06666667	1.361655443	2.61E-07	2.79E-05	Paqr7	progestin and adipoQ receptor family member VII [Source:MGI Symbol;Acc:MGI:1919154]	-	-	-	-	GO:0005886//plasma membrane;GO:0016020//membrane;GO:0016021//integral component of membrane	GO:0003707//steroid hormone receptor activity;GO:0005496//steroid binding;GO:0008289//lipid binding;GO:0038023//signaling receptor activity	GO:0007275//multicellular organism development;GO:0030154//cell differentiation;GO:0043401//steroid hormone mediated signaling pathway;GO:0048477//oogenesis;GO:0048545//response to steroid hormone
ENSMUSG00000002944	1010	807	502	1171	2029	2495	20.96	17.34	13.35	40.72	58.57	81.15	17.21666667	60.14666667	1.804678937	2.73E-07	2.90E-05	Cd36	CD36 molecule [Source:MGI Symbol;Acc:MGI:107899]	Cellular Processes;Environmental Information Processing;Human Diseases;Organismal Systems;Organismal Systems;Environmental Information Processing;Organismal Systems;Human Diseases;Organismal Systems;Organismal Systems	Transport and catabolism;Signal transduction;Endocrine and metabolic diseases;Immune system;Endocrine system;Signaling molecules and interaction;Endocrine system;Infectious diseases;Digestive system;Digestive system	ko04145//Phagosome;ko04152//AMPK signaling pathway;ko04931//Insulin resistance;ko04640//Hematopoietic cell lineage;ko03320//PPAR signaling pathway;ko04512//ECM-receptor interaction;ko04920//Adipocytokine signaling pathway;ko05144//Malaria;ko04979//Cholesterol metabolism;ko04975//Fat digestion and absorption	K06259;K06259;K06259;K06259;K06259;K06259;K06259;K06259;K06259;K06259	GO:0005623//cell;GO:0005739//mitochondrion;GO:0005783//endoplasmic reticulum;GO:0005794//Golgi apparatus;GO:0005886//plasma membrane;GO:0005901//caveola;GO:0009897//external side of plasma membrane;GO:0009986//cell surface;GO:0016020//membrane;GO:0016021//integral component of membrane;GO:0016324//apical plasma membrane;GO:0031526//brush border membrane;GO:0032991//macromolecular complex;GO:00423…	GO:0001540//beta-amyloid binding;GO:0005041//low-density lipoprotein receptor activity;GO:0005044//scavenger receptor activity;GO:0005515//protein binding;GO:0008035//high-density lipoprotein particle binding;GO:0008289//lipid binding;GO:0030169//low-density lipoprotein particle binding;GO:0035325//Toll-like receptor binding;GO:0044877//macromolecular complex binding;GO:0050431//transforming grow…	GO:0000122//negative regulation of transcription from RNA polymerase II promoter;GO:0001676//long-chain fatty acid metabolic process;GO:0001954//positive regulation of cell-matrix adhesion;GO:0002221//pattern recognition receptor signaling pathway;GO:0003085//negative regulation of systemic arterial blood pressure;GO:0006631//fatty acid metabolic process;GO:0006641//triglyceride metabolic process…
ENSMUSG00000068220	170	186	103	214	580	547	9.3	9.36	6	13.01	34.49	35.52	8.22	27.67333333	1.751286132	2.81E-07	2.96E-05	Lgals1	lectin, galactose binding, soluble 1 [Source:MGI Symbol;Acc:MGI:96777]	-	-	-	-	GO:0005576//extracellular region;GO:0005615//extracellular space;GO:0005634//nucleus;GO:0005737//cytoplasm;GO:0005829//cytosol;GO:0009986//cell surface	GO:0005515//protein binding;GO:0005534//galactose binding;GO:0030246//carbohydrate binding;GO:0030395//lactose binding;GO:0042803//protein homodimerization activity;GO:0043236//laminin binding	GO:0002317//plasma cell differentiation;GO:0006915//apoptotic process;GO:0007157//heterophilic cell-cell adhesion via plasma membrane cell adhesion molecules;GO:0010812//negative regulation of cell-substrate adhesion;GO:0010977//negative regulation of neuron projection development;GO:0031295//T cell costimulation;GO:0034120//positive regulation of erythrocyte aggregation;GO:0035900//response to i…
ENSMUSG00000071547	288	201	206	339	709	594	6.8	4.38	5.18	8.92	18.24	16.66	5.453333333	14.60666667	1.421416736	2.97E-07	3.07E-05	Nt5dc2	5'-nucleotidase domain containing 2 [Source:MGI Symbol;Acc:MGI:1917271]	-	-	-	-	GO:0005575//cellular_component	GO:0008253//5'-nucleotidase activity;GO:0046872//metal ion binding	GO:0016311//dephosphorylation
ENSMUSG00000022041	152	264	182	538	403	388	1.89	3.3	2.49	8.61	6.14	6.46	2.56	7.07	1.465566405	4.63E-07	4.63E-05	Chrna2	cholinergic receptor, nicotinic, alpha polypeptide 2 (neuronal) [Source:MGI Symbol;Acc:MGI:87886]	Environmental Information Processing	Signaling molecules and interaction	ko04080//Neuroactive ligand-receptor interaction	K04804	GO:0005886//plasma membrane;GO:0005887//integral component of plasma membrane;GO:0005892//acetylcholine-gated channel complex;GO:0016020//membrane;GO:0016021//integral component of membrane;GO:0030054//cell junction;GO:0043005//neuron projection;GO:0045202//synapse;GO:0045211//postsynaptic membrane;GO:0071944//cell periphery	GO:0004888//transmembrane signaling receptor activity;GO:0005216//ion channel activity;GO:0005230//extracellular ligand-gated ion channel activity;GO:0008144//drug binding;GO:0015464//acetylcholine receptor activity;GO:0022848//acetylcholine-gated cation channel activity;GO:0042166//acetylcholine binding	GO:0006811//ion transport;GO:0007165//signal transduction;GO:0007268//synaptic transmission;GO:0007271//synaptic transmission, cholinergic;GO:0007274//neuromuscular synaptic transmission;GO:0034220//ion transmembrane transport;GO:0035094//response to nicotine;GO:0042391//regulation of membrane potential;GO:0050877//neurological system process;GO:0051291//protein heterooligomerization;GO:0060078//…
ENSMUSG00000023232	321	361	258	654	510	546	7.66	7.74	6.54	17.33	13.08	15.13	7.313333333	15.18	1.053570766	5.42E-07	5.29E-05	Serinc2	serine incorporator 2 [Source:MGI Symbol;Acc:MGI:1919132]	-	-	-	-	GO:0016020//membrane;GO:0016021//integral component of membrane	-	GO:0006658//phosphatidylserine metabolic process;GO:0006665//sphingolipid metabolic process;GO:1904219//positive regulation of CDP-diacylglycerol-serine O-phosphatidyltransferase activity;GO:1904222//positive regulation of serine C-palmitoyltransferase activity
ENSMUSG00000032224	45	34	28	1	5	7	0.53	0.4	0.35	0.01	0.06	0.1	0.426666667	0.056666667	-2.912537159	6.38E-07	6.17E-05	Fam81a	family with sequence similarity 81, member A [Source:MGI Symbol;Acc:MGI:1924136]	-	-	-	-	GO:0005575//cellular_component	GO:0003674//molecular_function	GO:0008150//biological_process
ENSMUSG00000008450	28	63	31	144	103	117	1.27	2.85	1.63	7.71	5.32	6.42	1.916666667	6.483333333	1.758136294	6.48E-07	6.22E-05	Nutf2	nuclear transport factor 2 [Source:MGI Symbol;Acc:MGI:1915301]	-	-	-	-	GO:0005634//nucleus;GO:0005637//nuclear inner membrane;GO:0005640//nuclear outer membrane;GO:0005643//nuclear pore;GO:0005654//nucleoplasm;GO:0005737//cytoplasm;GO:0005829//cytosol;GO:0016020//membrane;GO:0031965//nuclear membrane;GO:0044613//nuclear pore central transport channel	GO:0008536//Ran GTPase binding;GO:0017056//structural constituent of nuclear pore;GO:0042802//identical protein binding;GO:0061608//nuclear import signal receptor activity	GO:0006606//protein import into nucleus;GO:0006611//protein export from nucleus;GO:0006913//nucleocytoplasmic transport;GO:0015031//protein transport;GO:0042307//positive regulation of protein import into nucleus;GO:0051028//mRNA transport;GO:0090204//protein localization to nuclear pore;GO:1904046//negative regulation of vascular endothelial growth factor production
ENSMUSG00000090877	310	497	332	5243	6128	1032	4.82	7.14	5.5	91	103.95	19.09	5.82	71.34666667	3.61575497	6.88E-07	6.55E-05	Hspa1b	heat shock protein 1B [Source:MGI Symbol;Acc:MGI:99517]	Environmental Information Processing;Cellular Processes;Human Diseases;Human Diseases;Genetic Information Processing;Human Diseases;Organismal Systems;Genetic Information Processing;Human Diseases;Organismal Systems;Organismal Systems;Human Diseases	Signal transduction;Transport and catabolism;Infectious diseases;Infectious diseases;Folding, sorting and degradation;Infectious diseases;Endocrine system;Transcription;Infectious diseases;Immune system;Aging;Infectious diseases	ko04010//MAPK signaling pathway;ko04144//Endocytosis;ko05169//Epstein-Barr virus infection;ko05164//Influenza A;ko04141//Protein processing in endoplasmic reticulum;ko05162//Measles;ko04915//Estrogen signaling pathway;ko03040//Spliceosome;ko05145//Toxoplasmosis;ko04612//Antigen processing and presentation;ko04213//Longevity regulating pathway - multiple species;ko05134//Legionellosis	K03283;K03283;K03283;K03283;K03283;K03283;K03283;K03283;K03283;K03283;K03283;K03283	GO:0002199//zona pellucida receptor complex;GO:0005634//nucleus;GO:0005737//cytoplasm;GO:0005739//mitochondrion;GO:0005759//mitochondrial matrix;GO:0005813//centrosome;GO:0005815//microtubule organizing center;GO:0005829//cytosol;GO:0005856//cytoskeleton;GO:0005886//plasma membrane;GO:0008180//COP9 signalosome;GO:0032991//macromolecular complex;GO:0044297//cell body	GO:0000166//nucleotide binding;GO:0005515//protein binding;GO:0005524//ATP binding;GO:0016887//ATPase activity;GO:0031072//heat shock protein binding;GO:0031625//ubiquitin protein ligase binding;GO:0042623//ATPase activity, coupled;GO:0044183//protein binding involved in protein folding;GO:0051082//unfolded protein binding;GO:0051787//misfolded protein binding	GO:0006457//protein folding;GO:0006986//response to unfolded protein;GO:0007339//binding of sperm to zona pellucida;GO:0009408//response to heat;GO:0016192//vesicle-mediated transport;GO:0032436//positive regulation of proteasomal ubiquitin-dependent protein catabolic process;GO:0034605//cellular response to heat;GO:0034620//cellular response to unfolded protein;GO:0042026//protein refolding;GO:0…
ENSMUSG00000028715	46472	51353	53011	152226	94640	87910	812.15	828.13	986.56	2967.3	1802.89	1825.89	875.6133333	2198.693333	1.328280567	7.43E-07	7.02E-05	Cyp4a14	cytochrome P450, family 4, subfamily a, polypeptide 14 [Source:MGI Symbol;Acc:MGI:1096550]	Metabolism;Organismal Systems;Organismal Systems;Metabolism;Metabolism;Organismal Systems;Metabolism	Global and overview maps;Circulatory system;Sensory system;Metabolism of cofactors and vitamins;Lipid metabolism;Endocrine system;Lipid metabolism	ko01100//Metabolic pathways;ko04270//Vascular smooth muscle contraction;ko04750//Inflammatory mediator regulation of TRP channels;ko00830//Retinol metabolism;ko00590//Arachidonic acid metabolism;ko03320//PPAR signaling pathway;ko00071//Fatty acid degradation	K07425;K07425;K07425;K07425;K07425;K07425;K07425	GO:0005783//endoplasmic reticulum;GO:0005789//endoplasmic reticulum membrane;GO:0016020//membrane;GO:0031090//organelle membrane;GO:0043231//intracellular membrane-bounded organelle	GO:0004497//monooxygenase activity;GO:0005504//fatty acid binding;GO:0005506//iron ion binding;GO:0008391//arachidonic acid monooxygenase activity;GO:0016491//oxidoreductase activity;GO:0016705//oxidoreductase activity, acting on paired donors, with incorporation or reduction of molecular oxygen;GO:0018685//alkane 1-monooxygenase activity;GO:0020037//heme binding;GO:0046872//metal ion binding;GO:…	GO:0055114//oxidation-reduction process
ENSMUSG00000064225	3317	6787	2632	9101	9623	9335	17.29	32.65	14.61	52.92	54.69	57.84	21.51666667	55.15	1.357906291	7.54E-07	7.07E-05	Paqr9	progestin and adipoQ receptor family member IX [Source:MGI Symbol;Acc:MGI:1922802]	-	-	-	-	GO:0005886//plasma membrane;GO:0016020//membrane;GO:0016021//integral component of membrane	GO:0005496//steroid binding;GO:0008289//lipid binding;GO:0038023//signaling receptor activity	-
ENSMUSG00000017723	139	124	115	178	316	322	7.28	6.11	6.29	10.33	18.24	20.35	6.56	16.30666667	1.313694183	7.70E-07	7.17E-05	Wfdc2	WAP four-disulfide core domain 2 [Source:MGI Symbol;Acc:MGI:1914951]	-	-	-	-	GO:0005576//extracellular region	GO:0004867//serine-type endopeptidase inhibitor activity;GO:0004869//cysteine-type endopeptidase inhibitor activity;GO:0019828//aspartic-type endopeptidase inhibitor activity;GO:0030414//peptidase inhibitor activity	GO:0010466//negative regulation of peptidase activity;GO:0010951//negative regulation of endopeptidase activity
ENSMUSG00000032561	207	211	110	75	60	55	2.03	1.91	1.14	0.81	0.64	0.64	1.693333333	0.696666667	-1.281325555	7.86E-07	7.25E-05	Acpp	acid phosphatase, prostate [Source:MGI Symbol;Acc:MGI:1928480]	-	-	-	-	GO:0005576//extracellular region;GO:0005615//extracellular space;GO:0005764//lysosome;GO:0005765//lysosomal membrane;GO:0005771//multivesicular body;GO:0005886//plasma membrane;GO:0012506//vesicle membrane;GO:0016020//membrane;GO:0016021//integral component of membrane;GO:0030141//secretory granule;GO:0030175//filopodium;GO:0031985//Golgi cisterna;GO:0045177//apical part of cell	GO:0003993//acid phosphatase activity;GO:0008253//5'-nucleotidase activity;GO:0016787//hydrolase activity;GO:0016791//phosphatase activity;GO:0033265//choline binding;GO:0042131//thiamine phosphate phosphatase activity;GO:0042802//identical protein binding;GO:0042803//protein homodimerization activity;GO:0052642//lysophosphatidic acid phosphatase activity	GO:0006144//purine nucleobase metabolic process;GO:0006772//thiamine metabolic process;GO:0009117//nucleotide metabolic process;GO:0016311//dephosphorylation;GO:0046085//adenosine metabolic process;GO:0051289//protein homotetramerization;GO:0051930//regulation of sensory perception of pain;GO:0060168//positive regulation of adenosine receptor signaling pathway
ENSMUSG00000041939	649	799	295	210	244	199	20.67	22.85	9.14	6.97	7.94	7.12	17.55333333	7.343333333	-1.257238026	8.10E-07	7.36E-05	Mvk	mevalonate kinase [Source:MGI Symbol;Acc:MGI:107624]	Metabolism;Cellular Processes;Metabolism	Global and overview maps;Transport and catabolism;Metabolism of terpenoids and polyketides	ko01100//Metabolic pathways;ko04146//Peroxisome;ko00900//Terpenoid backbone biosynthesis	K00869;K00869;K00869	GO:0005737//cytoplasm;GO:0005777//peroxisome;GO:0005829//cytosol	GO:0000166//nucleotide binding;GO:0000287//magnesium ion binding;GO:0003729//mRNA binding;GO:0004496//mevalonate kinase activity;GO:0005524//ATP binding;GO:0005534//galactose binding;GO:0016301//kinase activity;GO:0016740//transferase activity;GO:0042802//identical protein binding;GO:0046872//metal ion binding;GO:1990825//sequence-specific mRNA binding	GO:0006629//lipid metabolic process;GO:0006694//steroid biosynthetic process;GO:0006695//cholesterol biosynthetic process;GO:0008202//steroid metabolic process;GO:0008203//cholesterol metabolic process;GO:0008299//isoprenoid biosynthetic process;GO:0016126//sterol biosynthetic process;GO:0016310//phosphorylation;GO:0017148//negative regulation of translation;GO:0019287//isopentenyl diphosphate bi…
ENSMUSG00000045107	132	131	139	265	232	308	2.49	2.28	2.79	5.57	4.77	6.9	2.52	5.746666667	1.189301635	9.61E-07	8.55E-05	Saysd1	SAYSVFN motif domain containing 1 [Source:MGI Symbol;Acc:MGI:1914759]	-	-	-	-	GO:0016020//membrane;GO:0016021//integral component of membrane;GO:0030659//cytoplasmic vesicle membrane;GO:0031410//cytoplasmic vesicle;GO:0043231//intracellular membrane-bounded organelle	GO:0003674//molecular_function	GO:0008150//biological_process
ENSMUSG00000030088	39310	32203	30672	19067	11301	10935	553.06	418.41	458.72	302.77	175.19	182.08	476.73	220.0133333	-1.115581458	1.28E-06	0.000109719	Aldh1l1	aldehyde dehydrogenase 1 family, member L1 [Source:MGI Symbol;Acc:MGI:1340024]	Metabolism	Metabolism of cofactors and vitamins	ko00670//One carbon pool by folate	K00289	GO:0005737//cytoplasm;GO:0005739//mitochondrion;GO:0005829//cytosol;GO:0032991//macromolecular complex	GO:0003824//catalytic activity;GO:0004029//aldehyde dehydrogenase (NAD) activity;GO:0004030//aldehyde dehydrogenase [NAD(P)+] activity;GO:0005515//protein binding;GO:0016155//formyltetrahydrofolate dehydrogenase activity;GO:0016491//oxidoreductase activity;GO:0016620//oxidoreductase activity, acting on the aldehyde or oxo group of donors, NAD or NADP as acceptor;GO:0016742//hydroxymethyl-, formyl…	GO:0006730//one-carbon metabolic process;GO:0009058//biosynthetic process;GO:0009258//10-formyltetrahydrofolate catabolic process;GO:0055114//oxidation-reduction process
ENSMUSG00000067219	359	456	431	203	100	143	3.72	4.36	4.76	2.35	1.13	1.76	4.28	1.746666667	-1.293006486	1.30E-06	0.000110317	Nipal1	NIPA-like domain containing 1 [Source:MGI Symbol;Acc:MGI:1917951]	-	-	-	-	GO:0016020//membrane;GO:0016021//integral component of membrane	GO:0003674//molecular_function;GO:0015095//magnesium ion transmembrane transporter activity	GO:0006811//ion transport;GO:0015693//magnesium ion transport;GO:1903830//magnesium ion transmembrane transport
ENSMUSG00000034837	100	162	50	27	26	26	1.93	2.85	1	0.56	0.53	0.58	1.926666667	0.556666667	-1.79122139	1.44E-06	0.000120808	Gnat1	guanine nucleotide binding protein, alpha transducing 1 [Source:MGI Symbol;Acc:MGI:95778]	Organismal Systems	Sensory system	ko04744//Phototransduction	K04631	GO:0001750//photoreceptor outer segment;GO:0001917//photoreceptor inner segment;GO:0005737//cytoplasm;GO:0005834//heterotrimeric G-protein complex;GO:0016020//membrane;GO:0016021//integral component of membrane;GO:0016324//apical plasma membrane;GO:0032391//photoreceptor connecting cilium;GO:0042995//cell projection;GO:0043025//neuronal cell body	GO:0000166//nucleotide binding;GO:0001664//G-protein coupled receptor binding;GO:0003924//GTPase activity;GO:0005515//protein binding;GO:0005525//GTP binding;GO:0019001//guanyl nucleotide binding;GO:0031683//G-protein beta/gamma-subunit complex binding;GO:0046872//metal ion binding	GO:0001580//detection of chemical stimulus involved in sensory perception of bitter taste;GO:0007165//signal transduction;GO:0007186//G-protein coupled receptor signaling pathway;GO:0007188//adenylate cyclase-modulating G-protein coupled receptor signaling pathway;GO:0007199//G-protein coupled receptor signaling pathway coupled to cGMP nucleotide second messenger;GO:0007601//visual perception;GO:…
ENSMUSG00000005233	24	25	16	45	87	71	0.79	0.66	0.5	1.49	2.78	2.58	0.65	2.283333333	1.812629864	1.48E-06	0.000123821	Spc25	SPC25, NDC80 kinetochore complex component, homolog (S. cerevisiae) [Source:MGI Symbol;Acc:MGI:1913692]	-	-	-	-	GO:0000775//chromosome, centromeric region;GO:0000776//kinetochore;GO:0000777//condensed chromosome kinetochore;GO:0005634//nucleus;GO:0005694//chromosome;GO:0005829//cytosol;GO:0031262//Ndc80 complex	GO:0003674//molecular_function	GO:0007049//cell cycle;GO:0007052//mitotic spindle organization;GO:0007059//chromosome segregation;GO:0051301//cell division
ENSMUSG00000027510	73	94	96	152	198	179	2.04	2.14	2.58	4.79	5.42	6.24	2.253333333	5.483333333	1.282992432	1.65E-06	0.00013518	Rbm38	RNA binding motif protein 38 [Source:MGI Symbol;Acc:MGI:1889294]	-	-	-	-	GO:0005634//nucleus;GO:0005737//cytoplasm;GO:0005829//cytosol;GO:1990904//ribonucleoprotein complex	GO:0003676//nucleic acid binding;GO:0003723//RNA binding;GO:0003729//mRNA binding;GO:0003730//mRNA 3'-UTR binding	GO:0006397//mRNA processing;GO:0006977//DNA damage response, signal transduction by p53 class mediator resulting in cell cycle arrest;GO:0006978//DNA damage response, signal transduction by p53 class mediator resulting in transcription of p21 class mediator;GO:0007049//cell cycle;GO:0008285//negative regulation of cell proliferation;GO:0008380//RNA splicing;GO:0010830//regulation of myotube diffe…
ENSMUSG00000042589	744	1469	1149	253	615	411	6.51	11.82	10.79	2.34	6	4.19	9.706666667	4.176666667	-1.216623941	2.00E-06	0.000157337	Cux2	cut-like homeobox 2 [Source:MGI Symbol;Acc:MGI:107321]	-	-	-	-	GO:0000139//Golgi membrane;GO:0005634//nucleus	GO:0000977//RNA polymerase II regulatory region sequence-specific DNA binding;GO:0000978//RNA polymerase II core promoter proximal region sequence-specific DNA binding;GO:0001227//transcriptional repressor activity, RNA polymerase II transcription regulatory region sequence-specific binding;GO:0003677//DNA binding;GO:0043565//sequence-specific DNA binding	GO:0000122//negative regulation of transcription from RNA polymerase II promoter;GO:0006355//regulation of transcription, DNA-templated;GO:0007614//short-term memory;GO:0010628//positive regulation of gene expression;GO:0045892//negative regulation of transcription, DNA-templated;GO:0048193//Golgi vesicle transport;GO:0050775//positive regulation of dendrite morphogenesis;GO:0050890//cognition;GO…
ENSMUSG00000028464	177	188	166	229	454	499	6.57	6.38	6.56	9.49	18.38	21.94	6.503333333	16.60333333	1.352221633	2.19E-06	0.000168654	Tpm2	tropomyosin 2, beta [Source:MGI Symbol;Acc:MGI:98810]	Organismal Systems;Human Diseases;Human Diseases;Organismal Systems	Circulatory system;Cardiovascular diseases;Cardiovascular diseases;Circulatory system	ko04261//Adrenergic signaling in cardiomyocytes;ko05414//Dilated cardiomyopathy (DCM);ko05410//Hypertrophic cardiomyopathy (HCM);ko04260//Cardiac muscle contraction	K10374;K10374;K10374;K10374	GO:0005737//cytoplasm;GO:0005856//cytoskeleton;GO:0005862//muscle thin filament tropomyosin;GO:0005884//actin filament;GO:0015629//actin cytoskeleton	GO:0003779//actin binding;GO:0005200//structural constituent of cytoskeleton;GO:0005515//protein binding;GO:0042802//identical protein binding;GO:0042803//protein homodimerization activity;GO:0046982//protein heterodimerization activity;GO:0051015//actin filament binding	GO:0006936//muscle contraction;GO:0007015//actin filament organization;GO:0043462//regulation of ATPase activity
ENSMUSG00000022853	8581	12452	9999	37256	17883	20113	125.56	168.13	155.81	608.07	285.24	349.78	149.8333333	414.3633333	1.467537731	2.24E-06	0.000171794	Ehhadh	enoyl-Coenzyme A, hydratase/3-hydroxyacyl Coenzyme A dehydrogenase [Source:MGI Symbol;Acc:MGI:1277964]	Metabolism;Metabolism;Organismal Systems;Cellular Processes;Metabolism;Metabolism;Metabolism;Metabolism;Metabolism;Metabolism;Metabolism;Metabolism	Global and overview maps;Global and overview maps;Endocrine system;Transport and catabolism;Amino acid metabolism;Amino acid metabolism;Global and overview maps;Lipid metabolism;Amino acid metabolism;Metabolism of other amino acids;Carbohydrate metabolism;Carbohydrate metabolism	ko01100//Metabolic pathways;ko01200//Carbon metabolism;ko03320//PPAR signaling pathway;ko04146//Peroxisome;ko00310//Lysine degradation;ko00280//Valine, leucine and isoleucine degradation;ko01212//Fatty acid metabolism;ko00071//Fatty acid degradation;ko00380//Tryptophan metabolism;ko00410//beta-Alanine metabolism;ko00640//Propanoate metabolism;ko00650//Butanoate metabolism	K07514;K07514;K07514;K07514;K07514;K07514;K07514;K07514;K07514;K07514;K07514;K07514	GO:0005739//mitochondrion;GO:0005777//peroxisome;GO:0005829//cytosol	GO:0003824//catalytic activity;GO:0003857//3-hydroxyacyl-CoA dehydrogenase activity;GO:0004165//dodecenoyl-CoA delta-isomerase activity;GO:0004300//enoyl-CoA hydratase activity;GO:0016491//oxidoreductase activity;GO:0016829//lyase activity;GO:0016853//isomerase activity;GO:0019899//enzyme binding	GO:0006475//internal protein amino acid acetylation;GO:0006629//lipid metabolic process;GO:0006631//fatty acid metabolic process;GO:0006635//fatty acid beta-oxidation;GO:0006637//acyl-CoA metabolic process;GO:0008152//metabolic process;GO:0055114//oxidation-reduction process
ENSMUSG00000050860	100	149	104	669	192	348	3.37	5.47	5.68	29.49	9.42	17.56	4.84	18.82333333	1.959443178	2.28E-06	0.000173753	Phospho1	phosphatase, orphan 1 [Source:MGI Symbol;Acc:MGI:2447348]	Metabolism;Metabolism	Global and overview maps;Lipid metabolism	ko01100//Metabolic pathways;ko00564//Glycerophospholipid metabolism	K06124;K06124	GO:0031012//extracellular matrix;GO:0065010//extracellular membrane-bounded organelle	GO:0016462//pyrophosphatase activity;GO:0016787//hydrolase activity;GO:0016791//phosphatase activity;GO:0046872//metal ion binding;GO:0052731//phosphocholine phosphatase activity;GO:0052732//phosphoethanolamine phosphatase activity	GO:0001958//endochondral ossification;GO:0016311//dephosphorylation;GO:0030500//regulation of bone mineralization;GO:0035630//bone mineralization involved in bone maturation
ENSMUSG00000001467	1594	2232	600	470	584	332	17.69	22.85	7.09	5.82	7.06	4.38	15.87666667	5.753333333	-1.464438084	2.39E-06	0.000180643	Cyp51	cytochrome P450, family 51 [Source:MGI Symbol;Acc:MGI:106040]	Metabolism;Metabolism	Global and overview maps;Lipid metabolism	ko01100//Metabolic pathways;ko00100//Steroid biosynthesis	K05917;K05917	GO:0005783//endoplasmic reticulum;GO:0005789//endoplasmic reticulum membrane;GO:0005886//plasma membrane;GO:0016020//membrane;GO:0016021//integral component of membrane;GO:0031090//organelle membrane;GO:0043231//intracellular membrane-bounded organelle	GO:0004497//monooxygenase activity;GO:0005506//iron ion binding;GO:0008398//sterol 14-demethylase activity;GO:0016491//oxidoreductase activity;GO:0016705//oxidoreductase activity, acting on paired donors, with incorporation or reduction of molecular oxygen;GO:0020037//heme binding;GO:0046872//metal ion binding	GO:0006629//lipid metabolic process;GO:0006694//steroid biosynthetic process;GO:0006695//cholesterol biosynthetic process;GO:0008202//steroid metabolic process;GO:0008203//cholesterol metabolic process;GO:0016125//sterol metabolic process;GO:0016126//sterol biosynthetic process;GO:0033488//cholesterol biosynthetic process via 24,25-dihydrolanosterol;GO:0042177//negative regulation of protein cata…
ENSMUSG00000008153	107	102	34	149	267	400	2.37	2.3	0.81	4.61	8.92	14.88	1.826666667	9.47	2.374151033	2.49E-06	0.000187349	Clstn3	calsyntenin 3 [Source:MGI Symbol;Acc:MGI:2178323]	-	-	-	-	GO:0000139//Golgi membrane;GO:0005783//endoplasmic reticulum;GO:0005789//endoplasmic reticulum membrane;GO:0005794//Golgi apparatus;GO:0005886//plasma membrane;GO:0009986//cell surface;GO:0014069//postsynaptic density;GO:0016020//membrane;GO:0016021//integral component of membrane;GO:0032991//macromolecular complex;GO:0045211//postsynaptic membrane	GO:0005509//calcium ion binding;GO:0005515//protein binding	GO:0001558//regulation of cell growth;GO:0007155//cell adhesion;GO:0007156//homophilic cell adhesion via plasma membrane adhesion molecules;GO:0007416//synapse assembly;GO:0035249//synaptic transmission, glutamatergic;GO:0050806//positive regulation of synaptic transmission;GO:0051932//synaptic transmission, GABAergic;GO:0051965//positive regulation of synapse assembly;GO:1902474//positive regula…
ENSMUSG00000097148	51	85	116	26	19	15	1.29	1.99	3.13	0.74	0.54	0.44	2.136666667	0.573333333	-1.897915792	3.05E-06	0.00022191	Gm3839	predicted pseudogene 3839 [Source:MGI Symbol;Acc:MGI:3782011]	-	-	-	-	GO:0005829//cytosol	GO:0000166//nucleotide binding;GO:0004365//glyceraldehyde-3-phosphate dehydrogenase (NAD+) (phosphorylating) activity;GO:0016491//oxidoreductase activity;GO:0016620//oxidoreductase activity, acting on the aldehyde or oxo group of donors, NAD or NADP as acceptor;GO:0050661//NADP binding;GO:0051287//NAD binding	GO:0006006//glucose metabolic process;GO:0006096//glycolytic process;GO:0055114//oxidation-reduction process
ENSMUSG00000036292	318	256	182	120	104	117	5.32	4.07	3.62	2.21	1.94	2.25	4.336666667	2.133333333	-1.023477152	3.80E-06	0.000265781	Gramd1c	GRAM domain containing 1C [Source:MGI Symbol;Acc:MGI:2443024]	-	-	-	-	GO:0005783//endoplasmic reticulum;GO:0005789//endoplasmic reticulum membrane;GO:0005886//plasma membrane;GO:0016020//membrane;GO:0016021//integral component of membrane	GO:0008289//lipid binding;GO:0015485//cholesterol binding	GO:0006869//lipid transport;GO:0015918//sterol transport;GO:0071397//cellular response to cholesterol
ENSMUSG00000028211	707	903	753	447	263	320	5.71	6.73	6.47	4.02	2.31	3.07	6.303333333	3.133333333	-1.008416701	4.40E-06	0.000305615	Trp53inp1	transformation related protein 53 inducible nuclear protein 1 [Source:MGI Symbol;Acc:MGI:1926609]	Human Diseases	Infectious diseases	ko05166//HTLV-I infection	K15310	GO:0005634//nucleus;GO:0005737//cytoplasm;GO:0005776//autophagosome;GO:0005829//cytosol;GO:0016605//PML body;GO:0031410//cytoplasmic vesicle	GO:0016209//antioxidant activity	GO:0000045//autophagosome assembly;GO:0006355//regulation of transcription, DNA-templated;GO:0006914//autophagy;GO:0006915//apoptotic process;GO:0007050//cell cycle arrest;GO:0008285//negative regulation of cell proliferation;GO:0009408//response to heat;GO:0010506//regulation of autophagy;GO:0010508//positive regulation of autophagy;GO:0010628//positive regulation of gene expression;GO:0010629//…
ENSMUSG00000037406	31	45	21	5	5	5	0.62	0.83	0.45	0.11	0.11	0.12	0.633333333	0.113333333	-2.482392767	4.45E-06	0.000305827	Htra4	HtrA serine peptidase 4 [Source:MGI Symbol;Acc:MGI:3036260]	-	-	-	-	GO:0005575//cellular_component;GO:0005576//extracellular region	GO:0004175//endopeptidase activity;GO:0004252//serine-type endopeptidase activity;GO:0005515//protein binding;GO:0005520//insulin-like growth factor binding;GO:0008233//peptidase activity;GO:0008236//serine-type peptidase activity;GO:0016787//hydrolase activity	GO:0006508//proteolysis
ENSMUSG00000022236	235	173	148	90	84	66	10.71	7.28	7.18	4.58	4.17	3.58	8.39	4.11	-1.029532417	5.18E-06	0.000349787	Ropn1l	ropporin 1-like [Source:MGI Symbol;Acc:MGI:2182357]	-	-	-	-	GO:0005737//cytoplasm;GO:0005929//cilium;GO:0031514//motile cilium;GO:0042995//cell projection	GO:0005515//protein binding	GO:0001932//regulation of protein phosphorylation;GO:0003341//cilium movement;GO:0030317//sperm motility;GO:0048240//sperm capacitation
ENSMUSG00000045094	549	589	794	333	197	201	5.96	6.43	10.29	5.57	1.9	3.49	7.56	3.653333333	-1.049172842	5.20E-06	0.000349787	Arhgef37	Rho guanine nucleotide exchange factor (GEF) 37 [Source:MGI Symbol;Acc:MGI:3045339]	-	-	-	-	GO:0005575//cellular_component;GO:0005737//cytoplasm	GO:0005085//guanyl-nucleotide exchange factor activity;GO:0005089//Rho guanyl-nucleotide exchange factor activity;GO:0005515//protein binding	GO:0035023//regulation of Rho protein signal transduction
ENSMUSG00000116461	58	56	50	129	117	101	0.59	0.53	0.55	1.46	1.3	1.21	0.556666667	1.323333333	1.249290905	5.28E-06	0.000353102	Gm44502	predicted readthrough transcript (NMD candidate), 44502 [Source:MGI Symbol;Acc:MGI:3846135]	-	-	-	-	-	GO:0016301//kinase activity	GO:0016310//phosphorylation;GO:0046474//glycerophospholipid biosynthetic process
ENSMUSG00000040596	120	146	137	194	297	237	0.89	1.1	1.44	2.25	2.83	2.69	1.143333333	2.59	1.179706022	5.72E-06	0.000376138	Pogk	pogo transposable element with KRAB domain [Source:MGI Symbol;Acc:MGI:1918842]	-	-	-	-	GO:0005622//intracellular	GO:0003676//nucleic acid binding;GO:0003677//DNA binding	GO:0006355//regulation of transcription, DNA-templated
ENSMUSG00000028072	4	5	11	25	69	32	0.07	0.08	0.2	0.47	1.27	0.64	0.116666667	0.793333333	2.765534746	6.63E-06	0.000418746	Ntrk1	neurotrophic tyrosine kinase, receptor, type 1 [Source:MGI Symbol;Acc:MGI:97383]	Human Diseases;Environmental Information Processing;Environmental Information Processing;Environmental Information Processing;Human Diseases;Cellular Processes;Organismal Systems;Organismal Systems;Human Diseases;Human Diseases	Cancers;Signal transduction;Signal transduction;Signal transduction;Cancers;Cell growth and death;Sensory system;Nervous system;Cancers;Cancers	ko05200//Pathways in cancer;ko04151//PI3K-Akt signaling pathway;ko04010//MAPK signaling pathway;ko04014//Ras signaling pathway;ko05202//Transcriptional misregulation in cancers;ko04210//Apoptosis;ko04750//Inflammatory mediator regulation of TRP channels;ko04722//Neurotrophin signaling pathway;ko05230//Central carbon metabolism in cancer;ko05216//Thyroid cancer	K03176;K03176;K03176;K03176;K03176;K03176;K03176;K03176;K03176;K03176	GO:0005737//cytoplasm;GO:0005768//endosome;GO:0005769//early endosome;GO:0005770//late endosome;GO:0005886//plasma membrane;GO:0005887//integral component of plasma membrane;GO:0009986//cell surface;GO:0016020//membrane;GO:0016021//integral component of membrane;GO:0030424//axon;GO:0030425//dendrite;GO:0031410//cytoplasmic vesicle;GO:0031901//early endosome membrane;GO:0031902//late endosome memb…	GO:0000166//nucleotide binding;GO:0004672//protein kinase activity;GO:0004713//protein tyrosine kinase activity;GO:0004714//transmembrane receptor protein tyrosine kinase activity;GO:0005004//GPI-linked ephrin receptor activity;GO:0005030//neurotrophin receptor activity;GO:0005166//neurotrophin p75 receptor binding;GO:0005515//protein binding;GO:0005524//ATP binding;GO:0010465//nerve growth facto…	GO:0001934//positive regulation of protein phosphorylation;GO:0006468//protein phosphorylation;GO:0007169//transmembrane receptor protein tyrosine kinase signaling pathway;GO:0007275//multicellular organism development;GO:0007399//nervous system development;GO:0007411//axon guidance;GO:0007568//aging;GO:0007611//learning or memory;GO:0007623//circadian rhythm;GO:0008285//negative regulation of ce…
ENSMUSG00000009035	761	818	648	858	1676	1747	10.91	11.3	8.99	12.37	22.63	27.88	10.4	20.96	1.011055189	6.63E-06	0.000418746	Tmem184b	transmembrane protein 184b [Source:MGI Symbol;Acc:MGI:2445179]	-	-	-	-	GO:0016020//membrane;GO:0016021//integral component of membrane	-	-
ENSMUSG00000006517	585	612	163	136	166	104	14.52	14.02	4.31	3.77	4.49	3.07	10.95	3.776666667	-1.535745509	6.69E-06	0.000419471	Mvd	mevalonate (diphospho) decarboxylase [Source:MGI Symbol;Acc:MGI:2179327]	Metabolism;Metabolism	Global and overview maps;Metabolism of terpenoids and polyketides	ko01100//Metabolic pathways;ko00900//Terpenoid backbone biosynthesis	K01597;K01597	GO:0005777//peroxisome;GO:0005782//peroxisomal matrix;GO:0005829//cytosol	GO:0000166//nucleotide binding;GO:0004163//diphosphomevalonate decarboxylase activity;GO:0005524//ATP binding;GO:0016829//lyase activity;GO:0016831//carboxy-lyase activity;GO:0030544//Hsp70 protein binding;GO:0042803//protein homodimerization activity	GO:0006629//lipid metabolic process;GO:0006694//steroid biosynthetic process;GO:0006695//cholesterol biosynthetic process;GO:0008202//steroid metabolic process;GO:0008203//cholesterol metabolic process;GO:0008284//positive regulation of cell proliferation;GO:0008299//isoprenoid biosynthetic process;GO:0016126//sterol biosynthetic process;GO:0019287//isopentenyl diphosphate biosynthetic process, m…
ENSMUSG00000052316	2	4	3	16	24	37	0.02	0.03	0.03	0.15	0.21	0.36	0.026666667	0.24	3.169925001	6.75E-06	0.000420835	Lrrc15	leucine rich repeat containing 15 [Source:MGI Symbol;Acc:MGI:1921738]	-	-	-	-	GO:0005615//extracellular space;GO:0009986//cell surface;GO:0016020//membrane;GO:0016021//integral component of membrane;GO:0031012//extracellular matrix	GO:0001968//fibronectin binding;GO:0005515//protein binding;GO:0005518//collagen binding;GO:0043236//laminin binding	GO:0030335//positive regulation of cell migration;GO:0046813//receptor-mediated virion attachment to host cell;GO:1903077//negative regulation of protein localization to plasma membrane
ENSMUSG00000024901	35	55	30	74	99	137	0.75	0.6	0.37	1.06	1.16	2.4	0.573333333	1.54	1.425484287	7.08E-06	0.000439173	Peli3	pellino 3 [Source:MGI Symbol;Acc:MGI:1924963]	-	-	-	-	-	GO:0016740//transferase activity;GO:0061630//ubiquitin protein ligase activity	GO:0000209//protein polyubiquitination;GO:0008063//Toll signaling pathway;GO:0008592//regulation of Toll signaling pathway;GO:0010804//negative regulation of tumor necrosis factor-mediated signaling pathway;GO:0016567//protein ubiquitination;GO:2001237//negative regulation of extrinsic apoptotic signaling pathway
ENSMUSG00000057068	277	207	144	65	117	83	13.14	9.34	7.95	3.27	5.94	5.57	10.14333333	4.926666667	-1.041848064	8.54E-06	0.000515276	Fam47e	family with sequence similarity 47, member E [Source:MGI Symbol;Acc:MGI:2686227]	-	-	-	-	GO:0005737//cytoplasm	GO:0003674//molecular_function	GO:0008150//biological_process
ENSMUSG00000019066	336	343	203	381	626	607	5.29	4.55	4.16	9.07	11.85	14.85	4.666666667	11.92333333	1.353323291	8.56E-06	0.000515276	Rab3d	RAB3D, member RAS oncogene family [Source:MGI Symbol;Acc:MGI:97844]	Organismal Systems	Digestive system	ko04972//Pancreatic secretion	K07884	GO:0005739//mitochondrion;GO:0005768//endosome;GO:0005881//cytoplasmic microtubule;GO:0005886//plasma membrane;GO:0008021//synaptic vesicle;GO:0016020//membrane;GO:0030133//transport vesicle;GO:0031982//vesicle;GO:0042588//zymogen granule;GO:0099503//secretory vesicle	GO:0000166//nucleotide binding;GO:0003924//GTPase activity;GO:0005515//protein binding;GO:0005525//GTP binding;GO:0030742//GTP-dependent protein binding;GO:0031489//myosin V binding	GO:0006886//intracellular protein transport;GO:0006887//exocytosis;GO:0006904//vesicle docking involved in exocytosis;GO:0009306//protein secretion;GO:0015031//protein transport;GO:0017157//regulation of exocytosis;GO:0018125//peptidyl-cysteine methylation;GO:0032482//Rab protein signal transduction;GO:0045453//bone resorption;GO:0072659//protein localization to plasma membrane;GO:1903307//positi…
ENSMUSG00000029189	144	242	140	219	565	495	1.39	2.16	1.44	2.36	5.95	5.69	1.663333333	4.666666667	1.488315106	8.72E-06	0.000521797	Sel1l3	sel-1 suppressor of lin-12-like 3 (C. elegans) [Source:MGI Symbol;Acc:MGI:1916941]	-	-	-	-	GO:0005634//nucleus;GO:0005654//nucleoplasm;GO:0016020//membrane;GO:0016021//integral component of membrane	GO:0003674//molecular_function;GO:0005515//protein binding	GO:0008150//biological_process
ENSMUSG00000019577	106	182	106	1057	585	343	1.33	2.1	2.91	14.76	7.98	5.1	2.113333333	9.28	2.134604466	1.02E-05	0.00060761	Pdk4	pyruvate dehydrogenase kinase, isoenzyme 4 [Source:MGI Symbol;Acc:MGI:1351481]	-	-	-	-	GO:0005739//mitochondrion;GO:0005743//mitochondrial inner membrane;GO:0005759//mitochondrial matrix	GO:0000166//nucleotide binding;GO:0004672//protein kinase activity;GO:0004712//protein serine/threonine/tyrosine kinase activity;GO:0004740//pyruvate dehydrogenase (acetyl-transferring) kinase activity;GO:0005524//ATP binding;GO:0016301//kinase activity;GO:0016740//transferase activity	GO:0005975//carbohydrate metabolic process;GO:0006006//glucose metabolic process;GO:0006468//protein phosphorylation;GO:0006885//regulation of pH;GO:0008286//insulin receptor signaling pathway;GO:0009267//cellular response to starvation;GO:0010510//regulation of acetyl-CoA biosynthetic process from pyruvate;GO:0010565//regulation of cellular ketone metabolic process;GO:0010906//regulation of gluc…
ENSMUSG00000079507	189	185	163	92	51	35	4.14	3.74	3.83	2.26	1.21	0.92	3.903333333	1.463333333	-1.415448231	1.08E-05	0.000634635	H2-Q1	histocompatibility 2, Q region locus 1 [Source:MGI Symbol;Acc:MGI:95928]	Human Diseases;Human Diseases;Cellular Processes;Human Diseases;Human Diseases;Human Diseases;Human Diseases;Human Diseases;Cellular Processes;Cellular Processes;Environmental Information Processing;Organismal Systems;Organismal Systems;Human Diseases;Human Diseases;Human Diseases;Human Diseases;Human Diseases	Infectious diseases;Infectious diseases;Transport and catabolism;Infectious diseases;Cancers;Infectious diseases;Infectious diseases;Infectious diseases;Cell growth and death;Transport and catabolism;Signaling molecules and interaction;Immune system;Immune system;Cardiovascular diseases;Immune diseases;Endocrine and metabolic diseases;Immune diseases;Immune diseases	ko05165//Human papillomavirus infection;ko05166//HTLV-I infection;ko04144//Endocytosis;ko05163//Human cytomegalovirus infection;ko05203//Viral carcinogenesis;ko05167//Kaposi sarcoma-associated herpesvirus infection;ko05169//Epstein-Barr virus infection;ko05168//Herpes simplex infection;ko04218//Cellular senescence;ko04145//Phagosome;ko04514//Cell adhesion molecules (CAMs);ko04650//Natural killer …	K06751;K06751;K06751;K06751;K06751;K06751;K06751;K06751;K06751;K06751;K06751;K06751;K06751;K06751;K06751;K06751;K06751;K06751	GO:0005615//extracellular space;GO:0005783//endoplasmic reticulum;GO:0005794//Golgi apparatus;GO:0005797//Golgi medial cisterna;GO:0005886//plasma membrane;GO:0009897//external side of plasma membrane;GO:0009986//cell surface;GO:0016020//membrane;GO:0016021//integral component of membrane;GO:0042612//MHC class I protein complex;GO:0042824//MHC class I peptide loading complex;GO:0070971//endoplasm…	GO:0005102//receptor binding;GO:0030881//beta-2-microglobulin binding;GO:0042277//peptide binding;GO:0042605//peptide antigen binding;GO:0042608//T cell receptor binding;GO:0042610//CD8 receptor binding;GO:0046977//TAP binding;GO:0046982//protein heterodimerization activity	GO:0001916//positive regulation of T cell mediated cytotoxicity;GO:0002376//immune system process;GO:0002474//antigen processing and presentation of peptide antigen via MHC class I;GO:0002476//antigen processing and presentation of endogenous peptide antigen via MHC class Ib;GO:0002486//antigen processing and presentation of endogenous peptide antigen via MHC class I via ER pathway, TAP-independe…
ENSMUSG00000020183	121	85	115	48	35	24	1.02	0.66	1.03	0.45	0.32	0.24	0.903333333	0.336666667	-1.423937559	1.21E-05	0.000691178	Cpm	carboxypeptidase M [Source:MGI Symbol;Acc:MGI:1917824]	-	-	-	-	GO:0005615//extracellular space;GO:0005886//plasma membrane;GO:0016020//membrane;GO:0031225//anchored component of membrane	GO:0004180//carboxypeptidase activity;GO:0004181//metallocarboxypeptidase activity;GO:0008233//peptidase activity;GO:0008237//metallopeptidase activity;GO:0008270//zinc ion binding;GO:0016787//hydrolase activity;GO:0046872//metal ion binding	GO:0006508//proteolysis;GO:0006518//peptide metabolic process;GO:0016485//protein processing
ENSMUSG00000022620	476	464	414	468	1598	1505	6.06	5.35	5.51	6.52	21.87	22.58	5.64	16.99	1.590918785	1.21E-05	0.000691178	Arsa	arylsulfatase A [Source:MGI Symbol;Acc:MGI:88077]	Cellular Processes;Metabolism	Transport and catabolism;Lipid metabolism	ko04142//Lysosome;ko00600//Sphingolipid metabolism	K01134;K01134	GO:0001669//acrosomal vesicle;GO:0005615//extracellular space;GO:0005737//cytoplasm;GO:0005764//lysosome;GO:0005768//endosome;GO:0005783//endoplasmic reticulum;GO:0005886//plasma membrane;GO:0016021//integral component of membrane;GO:0031232//extrinsic component of external side of plasma membrane	GO:0003824//catalytic activity;GO:0004065//arylsulfatase activity;GO:0004098//cerebroside-sulfatase activity;GO:0005509//calcium ion binding;GO:0008484//sulfuric ester hydrolase activity;GO:0016787//hydrolase activity;GO:0046872//metal ion binding	GO:0006914//autophagy;GO:0007339//binding of sperm to zona pellucida;GO:0007417//central nervous system development;GO:0007584//response to nutrient;GO:0009268//response to pH;GO:0043627//response to estrogen;GO:0045471//response to ethanol;GO:0051597//response to methylmercury
ENSMUSG00000021228	3520	5035	1913	4716	10115	8094	80.64	103.76	47.81	121.01	244.65	214.6	77.40333333	193.42	1.321269378	1.39E-05	0.000767916	Acot3	acyl-CoA thioesterase 3 [Source:MGI Symbol;Acc:MGI:2159619]	Metabolism;Metabolism;Metabolism	Global and overview maps;Lipid metabolism;Lipid metabolism	ko01100//Metabolic pathways;ko00062//Fatty acid elongation;ko01040//Biosynthesis of unsaturated fatty acids	K01068;K01068;K01068	GO:0005777//peroxisome;GO:0005829//cytosol	GO:0016290//palmitoyl-CoA hydrolase activity;GO:0016787//hydrolase activity;GO:0016790//thiolester hydrolase activity;GO:0047617//acyl-CoA hydrolase activity;GO:0052689//carboxylic ester hydrolase activity	GO:0000038//very long-chain fatty acid metabolic process;GO:0001676//long-chain fatty acid metabolic process;GO:0006629//lipid metabolic process;GO:0006631//fatty acid metabolic process;GO:0006637//acyl-CoA metabolic process;GO:0032788//saturated monocarboxylic acid metabolic process;GO:0032789//unsaturated monocarboxylic acid metabolic process
ENSMUSG00000091971	41	53	25	171	294	46	0.6	0.72	0.39	2.81	4.71	0.8	0.57	2.773333333	2.282587203	1.51E-05	0.000828846	Hspa1a	heat shock protein 1A [Source:MGI Symbol;Acc:MGI:96244]	Environmental Information Processing;Cellular Processes;Human Diseases;Human Diseases;Genetic Information Processing;Human Diseases;Organismal Systems;Genetic Information Processing;Human Diseases;Organismal Systems;Organismal Systems;Human Diseases;Human Diseases	Signal transduction;Transport and catabolism;Infectious diseases;Infectious diseases;Folding, sorting and degradation;Infectious diseases;Endocrine system;Transcription;Infectious diseases;Immune system;Aging;Infectious diseases;Neurodegenerative diseases	ko04010//MAPK signaling pathway;ko04144//Endocytosis;ko05169//Epstein-Barr virus infection;ko05164//Influenza A;ko04141//Protein processing in endoplasmic reticulum;ko05162//Measles;ko04915//Estrogen signaling pathway;ko03040//Spliceosome;ko05145//Toxoplasmosis;ko04612//Antigen processing and presentation;ko04213//Longevity regulating pathway - multiple species;ko05134//Legionellosis;ko05020//Pri…	K03283;K03283;K03283;K03283;K03283;K03283;K03283;K03283;K03283;K03283;K03283;K03283;K03283	GO:0005634//nucleus;GO:0005737//cytoplasm;GO:0005739//mitochondrion;GO:0005813//centrosome;GO:0005814//centriole;GO:0005815//microtubule organizing center;GO:0005829//cytosol;GO:0005856//cytoskeleton;GO:0005886//plasma membrane;GO:0008180//COP9 signalosome;GO:0016234//inclusion body;GO:0016235//aggresome;GO:0016323//basolateral plasma membrane;GO:0016324//apical plasma membrane;GO:0016607//nuclea…	GO:0000166//nucleotide binding;GO:0001664//G-protein coupled receptor binding;GO:0002020//protease binding;GO:0003714//transcription corepressor activity;GO:0005102//receptor binding;GO:0005515//protein binding;GO:0005524//ATP binding;GO:0016887//ATPase activity;GO:0019899//enzyme binding;GO:0031072//heat shock protein binding;GO:0031249//denatured protein binding;GO:0031625//ubiquitin protein li…	GO:0000723//telomere maintenance;GO:0006281//DNA repair;GO:0006402//mRNA catabolic process;GO:0006457//protein folding;GO:0006986//response to unfolded protein;GO:0007041//lysosomal transport;GO:0008285//negative regulation of cell proliferation;GO:0009408//response to heat;GO:0016192//vesicle-mediated transport;GO:0030308//negative regulation of cell growth;GO:0032436//positive regulation of pro…
ENSMUSG00000036027	154	133	71	49	35	46	5.28	4.21	2.6	1.88	1.31	1.88	4.03	1.69	-1.253756592	2.54E-05	0.001249101	1810046K07Rik	RIKEN cDNA 1810046K07 gene [Source:MGI Symbol;Acc:MGI:1917059]	-	-	-	-	GO:0005575//cellular_component	GO:0003674//molecular_function	GO:0008150//biological_process
ENSMUSG00000030643	132	369	191	519	503	501	3.27	9.07	5.48	16.28	15.21	16.56	5.94	16.01666667	1.431039094	2.58E-05	0.001249101	Rab30	RAB30, member RAS oncogene family [Source:MGI Symbol;Acc:MGI:1923235]	-	-	-	-	GO:0005737//cytoplasm;GO:0005794//Golgi apparatus;GO:0005801//cis-Golgi network;GO:0005802//trans-Golgi network;GO:0016020//membrane;GO:0031985//Golgi cisterna;GO:0043231//intracellular membrane-bounded organelle	GO:0000166//nucleotide binding;GO:0003924//GTPase activity;GO:0005525//GTP binding	GO:0006886//intracellular protein transport;GO:0007030//Golgi organization;GO:0032482//Rab protein signal transduction
ENSMUSG00000002831	231	123	307	600	2144	1198	1.59	0.78	2.29	4.62	16.11	9.81	1.553333333	10.18	2.712298202	2.59E-05	0.001249101	Plin4	perilipin 4 [Source:MGI Symbol;Acc:MGI:1929709]	Organismal Systems	Endocrine system	ko03320//PPAR signaling pathway	K20254	GO:0005737//cytoplasm;GO:0005811//lipid particle;GO:0005829//cytosol;GO:0005886//plasma membrane;GO:0016020//membrane;GO:0043231//intracellular membrane-bounded organelle	-	-
ENSMUSG00000022215	88	131	33	119	319	394	3.95	5.43	1.58	5.96	15.62	21.04	3.653333333	14.20666667	1.959282795	2.65E-05	0.00126491	Fitm1	fat storage-inducing transmembrane protein 1 [Source:MGI Symbol;Acc:MGI:1915930]	-	-	-	-	GO:0005783//endoplasmic reticulum;GO:0005789//endoplasmic reticulum membrane;GO:0016020//membrane;GO:0016021//integral component of membrane;GO:0030176//integral component of endoplasmic reticulum membrane	-	GO:0008654//phospholipid biosynthetic process;GO:0010890//positive regulation of sequestering of triglyceride;GO:0019915//lipid storage;GO:0034389//lipid particle organization
ENSMUSG00000037411	42	74	35	75	154	147	0.65	1.04	0.59	1.26	2.57	2.6	0.76	2.143333333	1.495784913	2.73E-05	0.001295908	Serpine1	serine (or cysteine) peptidase inhibitor, clade E, member 1 [Source:MGI Symbol;Acc:MGI:97608]	Cellular Processes;Environmental Information Processing;Environmental Information Processing;Environmental Information Processing;Human Diseases;Human Diseases;Organismal Systems;Cellular Processes	Cell growth and death;Signal transduction;Signal transduction;Signal transduction;Infectious diseases;Endocrine and metabolic diseases;Immune system;Cell growth and death	ko04218//Cellular senescence;ko04390//Hippo signaling pathway;ko04371//Apelin signaling pathway;ko04066//HIF-1 signaling pathway;ko05142//Chagas disease (American trypanosomiasis);ko04933//AGE-RAGE signaling pathway in diabetic complications;ko04610//Complement and coagulation cascades;ko04115//p53 signaling pathway	K03982;K03982;K03982;K03982;K03982;K03982;K03982;K03982	GO:0005576//extracellular region;GO:0005615//extracellular space;GO:0070062//extracellular exosome	GO:0002020//protease binding;GO:0004867//serine-type endopeptidase inhibitor activity;GO:0005102//receptor binding	GO:0001300//chronological cell aging;GO:0001525//angiogenesis;GO:0010469//regulation of receptor activity;GO:0010757//negative regulation of plasminogen activation;GO:0010951//negative regulation of endopeptidase activity;GO:0014912//negative regulation of smooth muscle cell migration;GO:0030194//positive regulation of blood coagulation;GO:0030336//negative regulation of cell migration;GO:0032757…
ENSMUSG00000054191	148	103	99	38	54	58	4.22	2.71	3.01	1.21	1.68	1.97	3.313333333	1.62	-1.032289538	3.04E-05	0.001396618	Klf1	Kruppel-like factor 1 (erythroid) [Source:MGI Symbol;Acc:MGI:1342771]	-	-	-	-	GO:0000790//nuclear chromatin;GO:0005634//nucleus;GO:0005654//nucleoplasm	GO:0000987//core promoter proximal region sequence-specific DNA binding;GO:0003676//nucleic acid binding;GO:0044212//transcription regulatory region DNA binding	GO:0006355//regulation of transcription, DNA-templated;GO:0030218//erythrocyte differentiation;GO:0045893//positive regulation of transcription, DNA-templated;GO:0060135//maternal process involved in female pregnancy;GO:1901653//cellular response to peptide
ENSMUSG00000075551	10045	17912	4107	2466	2231	1338	212.7	350	92.62	58.24	51.5	33.68	218.44	47.80666667	-2.19195334	3.19E-05	0.001461893	Cyp3a41a	cytochrome P450, family 3, subfamily a, polypeptide 41A [Source:MGI Symbol;Acc:MGI:1858451]	Metabolism;Human Diseases;Metabolism;Metabolism;Metabolism	Global and overview maps;Cancers;Metabolism of cofactors and vitamins;Lipid metabolism;Lipid metabolism	ko01100//Metabolic pathways;ko05204//Chemical carcinogenesis;ko00830//Retinol metabolism;ko00140//Steroid hormone biosynthesis;ko00591//Linoleic acid metabolism	K07424;K07424;K07424;K07424;K07424	GO:0005575//cellular_component;GO:0005783//endoplasmic reticulum;GO:0005789//endoplasmic reticulum membrane;GO:0016020//membrane;GO:0031090//organelle membrane;GO:0043231//intracellular membrane-bounded organelle	GO:0004497//monooxygenase activity;GO:0005506//iron ion binding;GO:0008395//steroid hydroxylase activity;GO:0008401//retinoic acid 4-hydroxylase activity;GO:0016491//oxidoreductase activity;GO:0016705//oxidoreductase activity, acting on paired donors, with incorporation or reduction of molecular oxygen;GO:0016712//oxidoreductase activity, acting on paired donors, with incorporation or reduction o…	GO:0008202//steroid metabolic process;GO:0009617//response to bacterium;GO:0010468//regulation of gene expression;GO:0055114//oxidation-reduction process;GO:0070989//oxidative demethylation
ENSMUSG00000004038	615	224	219	136	94	104	20.48	6.88	7.76	5.05	3.41	4.11	11.70666667	4.19	-1.482308195	3.42E-05	0.001537852	Gstm3	glutathione S-transferase, mu 3 [Source:MGI Symbol;Acc:MGI:106026]	Human Diseases;Human Diseases;Human Diseases;Human Diseases;Metabolism;Human Diseases;Metabolism;Metabolism;Metabolism	Cancers;Cancers;Cardiovascular diseases;Cancers;Xenobiotics biodegradation and metabolism;Drug resistance;Xenobiotics biodegradation and metabolism;Xenobiotics biodegradation and metabolism;Metabolism of other amino acids	ko05200//Pathways in cancer;ko05225//Hepatocellular carcinoma;ko05418//Fluid shear stress and atherosclerosis;ko05204//Chemical carcinogenesis;ko00983//Drug metabolism - other enzymes;ko01524//Platinum drug resistance;ko00982//Drug metabolism - cytochrome P450;ko00980//Metabolism of xenobiotics by cytochrome P450;ko00480//Glutathione metabolism	K00799;K00799;K00799;K00799;K00799;K00799;K00799;K00799;K00799	GO:0005737//cytoplasm	GO:0004364//glutathione transferase activity;GO:0005515//protein binding;GO:0016740//transferase activity;GO:0042803//protein homodimerization activity	GO:0006749//glutathione metabolic process;GO:0009617//response to bacterium;GO:0035690//cellular response to drug;GO:0071407//cellular response to organic cyclic compound
ENSMUSG00000099032	74	46	30	95	144	113	1.01	0.52	0.43	1.13	1.68	1.7	0.653333333	1.503333333	1.202273779	3.52E-05	0.001574688	Tcf24	transcription factor 24 [Source:MGI Symbol;Acc:MGI:3780500]	-	-	-	-	GO:0005575//cellular_component	GO:0003674//molecular_function;GO:0046983//protein dimerization activity	GO:0008150//biological_process
ENSMUSG00000019232	1876	2212	2606	1248	527	781	37.35	41.05	55.46	27.54	11.34	18.72	44.62	19.2	-1.216584203	3.85E-05	0.001694154	Etnppl	ethanolamine phosphate phospholyase [Source:MGI Symbol;Acc:MGI:1919010]	Metabolism;Metabolism	Global and overview maps;Lipid metabolism	ko01100//Metabolic pathways;ko00564//Glycerophospholipid metabolism	K14286;K14286	GO:0005739//mitochondrion	GO:0003824//catalytic activity;GO:0008483//transaminase activity;GO:0016829//lyase activity;GO:0030170//pyridoxal phosphate binding;GO:0050459//ethanolamine-phosphate phospho-lyase activity	GO:0008150//biological_process
ENSMUSG00000026950	138	272	161	93	76	49	0.86	1.66	0.99	1.04	0.33	0.32	1.17	0.563333333	-1.054447784	4.04E-05	0.001758837	Neb	nebulin [Source:MGI Symbol;Acc:MGI:97292]	-	-	-	-	GO:0005865//striated muscle thin filament;GO:0030016//myofibril;GO:0030018//Z disc;GO:0032991//macromolecular complex;GO:0043292//contractile fiber	GO:0003779//actin binding;GO:0005515//protein binding;GO:0051015//actin filament binding	GO:0030832//regulation of actin filament length;GO:0045214//sarcomere organization;GO:0048747//muscle fiber development;GO:0071691//cardiac muscle thin filament assembly
ENSMUSG00000038582	557	433	969	259	295	239	7.24	5.44	13.25	4.03	4.1	3.07	8.643333333	3.733333333	-1.211123474	4.28E-05	0.001829079	Pptc7	PTC7 protein phosphatase homolog [Source:MGI Symbol;Acc:MGI:2444593]	-	-	-	-	GO:0005739//mitochondrion;GO:0005759//mitochondrial matrix	GO:0003824//catalytic activity;GO:0004721//phosphoprotein phosphatase activity;GO:0004722//protein serine/threonine phosphatase activity;GO:0016787//hydrolase activity;GO:0046872//metal ion binding	GO:0010795//regulation of ubiquinone biosynthetic process;GO:0070262//peptidyl-serine dephosphorylation
ENSMUSG00000005483	650	615	705	1301	1444	834	9.46	8.26	10.93	21.13	22.92	14.43	9.55	19.49333333	1.029408172	4.42E-05	0.00187076	Dnajb1	DnaJ heat shock protein family (Hsp40) member B1 [Source:MGI Symbol;Acc:MGI:1931874]	Human Diseases;Genetic Information Processing	Infectious diseases;Folding, sorting and degradation	ko05164//Influenza A;ko04141//Protein processing in endoplasmic reticulum	K09507;K09507	GO:0005634//nucleus;GO:0005730//nucleolus;GO:0005737//cytoplasm;GO:0005829//cytosol;GO:0014069//postsynaptic density;GO:0043025//neuronal cell body;GO:0043197//dendritic spine;GO:0098794//postsynapse;GO:0099524//postsynaptic cytosol	GO:0001671//ATPase activator activity;GO:0003714//transcription corepressor activity;GO:0030544//Hsp70 protein binding;GO:0044183//protein binding involved in protein folding;GO:0051082//unfolded protein binding;GO:0051087//chaperone binding;GO:0051117//ATPase binding	GO:0006457//protein folding;GO:0032781//positive regulation of ATPase activity;GO:0051085//chaperone mediated protein folding requiring cofactor;GO:0090084//negative regulation of inclusion body assembly;GO:0097201//negative regulation of transcription from RNA polymerase II promoter in response to stress
ENSMUSG00000054417	476	1077	774	161	154	40	10.59	22.1	18.33	3.99	3.73	1.06	17.00666667	2.926666667	-2.538770054	4.80E-05	0.001994869	Cyp3a44	cytochrome P450, family 3, subfamily a, polypeptide 44 [Source:MGI Symbol;Acc:MGI:2449818]	Metabolism;Human Diseases;Metabolism;Metabolism;Metabolism	Global and overview maps;Cancers;Metabolism of cofactors and vitamins;Lipid metabolism;Lipid metabolism	ko01100//Metabolic pathways;ko05204//Chemical carcinogenesis;ko00830//Retinol metabolism;ko00140//Steroid hormone biosynthesis;ko00591//Linoleic acid metabolism	K07424;K07424;K07424;K07424;K07424	GO:0005575//cellular_component;GO:0005789//endoplasmic reticulum membrane;GO:0016020//membrane;GO:0016021//integral component of membrane;GO:0043231//intracellular membrane-bounded organelle	GO:0004497//monooxygenase activity;GO:0005506//iron ion binding;GO:0008395//steroid hydroxylase activity;GO:0008401//retinoic acid 4-hydroxylase activity;GO:0016491//oxidoreductase activity;GO:0016705//oxidoreductase activity, acting on paired donors, with incorporation or reduction of molecular oxygen;GO:0016712//oxidoreductase activity, acting on paired donors, with incorporation or reduction o…	GO:0008202//steroid metabolic process;GO:0055114//oxidation-reduction process;GO:0070989//oxidative demethylation
ENSMUSG00000020017	15876	17719	15980	9840	3923	5770	190.03	197.55	209.63	141.87	53.3	88.08	199.07	94.41666667	-1.076162367	4.80E-05	0.001994869	Hal	histidine ammonia lyase [Source:MGI Symbol;Acc:MGI:96010]	Metabolism;Metabolism	Global and overview maps;Amino acid metabolism	ko01100//Metabolic pathways;ko00340//Histidine metabolism	K01745;K01745	GO:0005737//cytoplasm	GO:0003824//catalytic activity;GO:0004397//histidine ammonia-lyase activity;GO:0016829//lyase activity;GO:0016841//ammonia-lyase activity	GO:0006547//histidine metabolic process;GO:0006548//histidine catabolic process;GO:0019556//histidine catabolic process to glutamate and formamide;GO:0019557//histidine catabolic process to glutamate and formate
ENSMUSG00000040026	33	43	50	42	319	167	2.59	3.12	4.18	3.68	27.29	15.56	3.296666667	15.51	2.234118761	6.03E-05	0.002455807	Saa3	serum amyloid A 3 [Source:MGI Symbol;Acc:MGI:98223]	-	-	-	-	GO:0005576//extracellular region;GO:0005615//extracellular space;GO:0034364//high-density lipoprotein particle	GO:0035662//Toll-like receptor 4 binding;GO:0042056//chemoattractant activity	GO:0006953//acute-phase response;GO:0007252//I-kappaB phosphorylation;GO:0009617//response to bacterium;GO:0035634//response to stilbenoid;GO:0050918//positive chemotaxis;GO:0060326//cell chemotaxis;GO:0071347//cellular response to interleukin-1
ENSMUSG00000066072	28135	41835	38389	99012	59221	56736	582.13	798.68	845.78	2284.96	1335.69	1395.24	742.1966667	1671.963333	1.171669782	6.13E-05	0.002481655	Cyp4a10	cytochrome P450, family 4, subfamily a, polypeptide 10 [Source:MGI Symbol;Acc:MGI:88611]	Metabolism;Organismal Systems;Organismal Systems;Metabolism;Metabolism;Organismal Systems;Metabolism	Global and overview maps;Circulatory system;Sensory system;Metabolism of cofactors and vitamins;Lipid metabolism;Endocrine system;Lipid metabolism	ko01100//Metabolic pathways;ko04270//Vascular smooth muscle contraction;ko04750//Inflammatory mediator regulation of TRP channels;ko00830//Retinol metabolism;ko00590//Arachidonic acid metabolism;ko03320//PPAR signaling pathway;ko00071//Fatty acid degradation	K07425;K07425;K07425;K07425;K07425;K07425;K07425	GO:0005737//cytoplasm;GO:0005783//endoplasmic reticulum;GO:0005789//endoplasmic reticulum membrane;GO:0016020//membrane;GO:0016021//integral component of membrane;GO:0016324//apical plasma membrane;GO:0031090//organelle membrane;GO:0043231//intracellular membrane-bounded organelle	GO:0004497//monooxygenase activity;GO:0005506//iron ion binding;GO:0008391//arachidonic acid monooxygenase activity;GO:0008392//arachidonic acid epoxygenase activity;GO:0016491//oxidoreductase activity;GO:0016705//oxidoreductase activity, acting on paired donors, with incorporation or reduction of molecular oxygen;GO:0018685//alkane 1-monooxygenase activity;GO:0020037//heme binding;GO:0046872//me…	GO:0006631//fatty acid metabolic process;GO:0036101//leukotriene B4 catabolic process;GO:0055114//oxidation-reduction process
ENSMUSG00000049723	2	6	3	5	85	30	0.06	0.17	0.12	0.18	3.01	1.08	0.116666667	1.423333333	3.608809243	6.77E-05	0.002701068	Mmp12	matrix metallopeptidase 12 [Source:MGI Symbol;Acc:MGI:97005]	-	-	-	-	GO:0005576//extracellular region;GO:0005615//extracellular space;GO:0005634//nucleus;GO:0005737//cytoplasm;GO:0031012//extracellular matrix	GO:0001047//core promoter binding;GO:0004222//metalloendopeptidase activity;GO:0005509//calcium ion binding;GO:0005518//collagen binding;GO:0008233//peptidase activity;GO:0008237//metallopeptidase activity;GO:0008270//zinc ion binding;GO:0016787//hydrolase activity;GO:0043565//sequence-specific DNA binding;GO:0046872//metal ion binding	GO:0000122//negative regulation of transcription from RNA polymerase II promoter;GO:0006508//proteolysis;GO:0006606//protein import into nucleus;GO:0010628//positive regulation of gene expression;GO:0030198//extracellular matrix organization;GO:0030574//collagen catabolic process;GO:0035313//wound healing, spreading of epidermal cells;GO:0042060//wound healing;GO:0045944//positive regulation of t…
ENSMUSG00000063919	96	171	194	70	37	51	1.12	1.68	2.29	0.99	0.48	0.67	1.696666667	0.713333333	-1.25005486	7.08E-05	0.002806602	Srrm4	serine/arginine repetitive matrix 4 [Source:MGI Symbol;Acc:MGI:1916205]	-	-	-	-	GO:0005634//nucleus	GO:0003723//RNA binding;GO:0003729//mRNA binding	GO:0000381//regulation of alternative mRNA splicing, via spliceosome;GO:0006397//mRNA processing;GO:0007399//nervous system development;GO:0007605//sensory perception of sound;GO:0008380//RNA splicing;GO:0030154//cell differentiation;GO:0042551//neuron maturation;GO:0043484//regulation of RNA splicing
ENSMUSG00000028982	181	206	266	394	426	354	4.18	4.39	6.55	10.16	10.73	9.73	5.04	10.20666667	1.018016143	8.71E-05	0.003333477	Slc25a33	solute carrier family 25, member 33 [Source:MGI Symbol;Acc:MGI:1917806]	-	-	-	-	GO:0005739//mitochondrion;GO:0005743//mitochondrial inner membrane;GO:0016020//membrane;GO:0016021//integral component of membrane;GO:0031966//mitochondrial membrane	GO:0015218//pyrimidine nucleotide transmembrane transporter activity	GO:0000002//mitochondrial genome maintenance;GO:0002082//regulation of oxidative phosphorylation;GO:0006390//transcription from mitochondrial promoter;GO:0006864//pyrimidine nucleotide transport;GO:0007005//mitochondrion organization;GO:0008284//positive regulation of cell proliferation;GO:0030307//positive regulation of cell growth;GO:0031930//mitochondria-nucleus signaling pathway;GO:0032869//c…
ENSMUSG00000017146	70	52	64	24	26	21	1.05	0.46	0.45	0.18	0.19	0.17	0.653333333	0.18	-1.859822342	9.80E-05	0.003702867	Brca1	breast cancer 1, early onset [Source:MGI Symbol;Acc:MGI:104537]	Environmental Information Processing;Human Diseases;Human Diseases;Genetic Information Processing;Human Diseases;Genetic Information Processing;Genetic Information Processing	Signal transduction;Cancers;Cancers;Folding, sorting and degradation;Drug resistance;Replication and repair;Replication and repair	ko04151//PI3K-Akt signaling pathway;ko05224//Breast cancer;ko05206//MicroRNAs in cancer;ko04120//Ubiquitin mediated proteolysis;ko01524//Platinum drug resistance;ko03460//Fanconi anemia pathway;ko03440//Homologous recombination	K10605;K10605;K10605;K10605;K10605;K10605;K10605	GO:0000793//condensed chromosome;GO:0000794//condensed nuclear chromosome;GO:0000800//lateral element;GO:0005634//nucleus;GO:0005654//nucleoplasm;GO:0005694//chromosome;GO:0005737//cytoplasm;GO:0005759//mitochondrial matrix;GO:0005813//centrosome;GO:0005886//plasma membrane;GO:0031436//BRCA1-BARD1 complex;GO:0032991//macromolecular complex;GO:0070531//BRCA1-A complex;GO:1990904//ribonucleoprotein…	GO:0003677//DNA binding;GO:0003682//chromatin binding;GO:0003684//damaged DNA binding;GO:0003713//transcription coactivator activity;GO:0003723//RNA binding;GO:0004842//ubiquitin-protein transferase activity;GO:0008270//zinc ion binding;GO:0016740//transferase activity;GO:0019899//enzyme binding;GO:0031625//ubiquitin protein ligase binding;GO:0042802//identical protein binding;GO:0044212//transcr…	GO:0000724//double-strand break repair via homologous recombination;GO:0006281//DNA repair;GO:0006301//postreplication repair;GO:0006302//double-strand break repair;GO:0006310//DNA recombination;GO:0006349//regulation of gene expression by genetic imprinting;GO:0006357//regulation of transcription from RNA polymerase II promoter;GO:0006629//lipid metabolic process;GO:0006631//fatty acid metabolic…
ENSMUSG00000000739	94	257	165	51	85	64	4.19	11.24	7.98	2.68	4.33	3.7	7.803333333	3.57	-1.128166454	0.000121349	0.00447402	Sult5a1	sulfotransferase family 5A, member 1 [Source:MGI Symbol;Acc:MGI:1931463]	-	-	-	-	GO:0005575//cellular_component	GO:0003674//molecular_function;GO:0008146//sulfotransferase activity;GO:0016740//transferase activity	GO:0008150//biological_process
ENSMUSG00000022351	1096	1427	321	213	184	92	17.33	20.83	5.41	3.76	3.17	1.73	14.52333333	2.886666667	-2.330896183	0.000127762	0.004681907	Sqle	squalene epoxidase [Source:MGI Symbol;Acc:MGI:109296]	Metabolism;Metabolism	Global and overview maps;Lipid metabolism	ko01100//Metabolic pathways;ko00100//Steroid biosynthesis	K00511;K00511	GO:0005783//endoplasmic reticulum;GO:0005789//endoplasmic reticulum membrane;GO:0016020//membrane;GO:0016021//integral component of membrane;GO:0031090//organelle membrane;GO:0043231//intracellular membrane-bounded organelle	GO:0004506//squalene monooxygenase activity;GO:0016491//oxidoreductase activity;GO:0050660//flavin adenine dinucleotide binding;GO:0071949//FAD binding	GO:0006725//cellular aromatic compound metabolic process;GO:0008203//cholesterol metabolic process;GO:0010033//response to organic substance;GO:0016126//sterol biosynthetic process;GO:0042127//regulation of cell proliferation;GO:0055114//oxidation-reduction process
ENSMUSG00000021270	926	865	1067	2164	2544	1095	13.55	11.36	18.82	34.93	36.92	17.68	14.57666667	29.84333333	1.033747838	0.000129845	0.004743859	Hsp90aa1	heat shock protein 90, alpha (cytosolic), class A member 1 [Source:MGI Symbol;Acc:MGI:96250]	Human Diseases;Environmental Information Processing;Cellular Processes;Organismal Systems;Genetic Information Processing;Human Diseases;Organismal Systems;Organismal Systems;Human Diseases;Organismal Systems;Organismal Systems;Organismal Systems	Cancers;Signal transduction;Cell growth and death;Immune system;Folding, sorting and degradation;Cardiovascular diseases;Endocrine system;Immune system;Cancers;Immune system;Endocrine system;Immune system	ko05200//Pathways in cancer;ko04151//PI3K-Akt signaling pathway;ko04217//Necroptosis;ko04621//NOD-like receptor signaling pathway;ko04141//Protein processing in endoplasmic reticulum;ko05418//Fluid shear stress and atherosclerosis;ko04915//Estrogen signaling pathway;ko04659//Th17 cell differentiation;ko05215//Prostate cancer;ko04657//IL-17 signaling pathway;ko04914//Progesterone-mediated oocyte m…	K04079;K04079;K04079;K04079;K04079;K04079;K04079;K04079;K04079;K04079;K04079;K04079	GO:0005634//nucleus;GO:0005737//cytoplasm;GO:0005829//cytosol;GO:0005886//plasma membrane;GO:0009986//cell surface;GO:0016020//membrane;GO:0016323//basolateral plasma membrane;GO:0016324//apical plasma membrane;GO:0031526//brush border membrane;GO:0032991//macromolecular complex;GO:0036126//sperm flagellum;GO:0042470//melanosome;GO:0043005//neuron projection;GO:0043025//neuronal cell body;GO:0043…	GO:0000166//nucleotide binding;GO:0002134//UTP binding;GO:0002135//CTP binding;GO:0003729//mRNA binding;GO:0005515//protein binding;GO:0005524//ATP binding;GO:0005525//GTP binding;GO:0016887//ATPase activity;GO:0017098//sulfonylurea receptor binding;GO:0019903//protein phosphatase binding;GO:0030235//nitric-oxide synthase regulator activity;GO:0030911//TPR domain binding;GO:0031625//ubiquitin pro…	GO:0001764//neuron migration;GO:0001934//positive regulation of protein phosphorylation;GO:0006457//protein folding;GO:0006809//nitric oxide biosynthetic process;GO:0006986//response to unfolded protein;GO:0007004//telomere maintenance via telomerase;GO:0009408//response to heat;GO:0009409//response to cold;GO:0010592//positive regulation of lamellipodium assembly;GO:0021955//central nervous syst…
ENSMUSG00000048911	117	166	95	150	396	250	0.9	1.14	0.82	1.29	3.2	2.17	0.953333333	2.22	1.21950703	0.000143418	0.005116084	Rnf24	ring finger protein 24 [Source:MGI Symbol;Acc:MGI:1261771]	-	-	-	-	GO:0000139//Golgi membrane;GO:0005794//Golgi apparatus;GO:0012505//endomembrane system;GO:0016020//membrane;GO:0016021//integral component of membrane	GO:0008270//zinc ion binding;GO:0046872//metal ion binding;GO:0061630//ubiquitin protein ligase activity	GO:0016567//protein ubiquitination
ENSMUSG00000060371	96	82	79	148	201	119	1.83	1.55	1.65	3.39	4.24	2.59	1.676666667	3.406666667	1.022764891	0.00016263	0.005684053	Caln1	calneuron 1 [Source:MGI Symbol;Acc:MGI:2155987]	-	-	-	-	GO:0005737//cytoplasm;GO:0005794//Golgi apparatus;GO:0005886//plasma membrane;GO:0016020//membrane;GO:0016021//integral component of membrane;GO:0032588//trans-Golgi network membrane;GO:0048471//perinuclear region of cytoplasm	GO:0005509//calcium ion binding;GO:0046872//metal ion binding	GO:0008150//biological_process
ENSMUSG00000058258	1143	1553	390	249	252	113	18.91	26.62	5.98	4.93	3.96	2.13	17.17	3.673333333	-2.224728316	0.000171244	0.005916727	Idi1	isopentenyl-diphosphate delta isomerase [Source:MGI Symbol;Acc:MGI:2442264]	Metabolism;Metabolism	Global and overview maps;Metabolism of terpenoids and polyketides	ko01100//Metabolic pathways;ko00900//Terpenoid backbone biosynthesis	K01823;K01823	GO:0005777//peroxisome	GO:0004452//isopentenyl-diphosphate delta-isomerase activity;GO:0016787//hydrolase activity;GO:0016853//isomerase activity	GO:0008299//isoprenoid biosynthetic process
ENSMUSG00000038594	415	210	460	150	191	98	3.22	1.62	4.24	1.49	1.68	0.91	3.026666667	1.36	-1.154123145	0.000175477	0.006011459	Cep85l	centrosomal protein 85-like [Source:MGI Symbol;Acc:MGI:3642684]	-	-	-	-	GO:0005813//centrosome	GO:0003674//molecular_function	GO:0008150//biological_process
ENSMUSG00000032332	26	22	23	31	100	76	0.25	0.08	0.15	0.22	0.63	0.35	0.16	0.4	1.321928095	0.00018934	0.006307685	Col12a1	collagen, type XII, alpha 1 [Source:MGI Symbol;Acc:MGI:88448]	Organismal Systems	Digestive system	ko04974//Protein digestion and absorption	K08132	GO:0005576//extracellular region;GO:0005581//collagen trimer;GO:0005595//collagen type XII trimer;GO:0005615//extracellular space;GO:0031012//extracellular matrix	GO:0005515//protein binding;GO:0030020//extracellular matrix structural constituent conferring tensile strength	GO:0003429//growth plate cartilage chondrocyte morphogenesis;GO:0007155//cell adhesion;GO:0035987//endodermal cell differentiation
ENSMUSG00000016239	15	23	17	62	44	40	0.22	0.32	0.27	1.11	0.72	0.71	0.27	0.846666667	1.648834684	0.000202924	0.00663232	Lonrf3	LON peptidase N-terminal domain and ring finger 3 [Source:MGI Symbol;Acc:MGI:1921615]	-	-	-	-	-	GO:0005515//protein binding;GO:0046872//metal ion binding	-
ENSMUSG00000002058	87	98	58	102	168	194	3.07	3.37	2.02	3.89	6	7.56	2.82	5.816666667	1.044497468	0.000223268	0.007161746	Unc119	unc-119 lipid binding chaperone [Source:MGI Symbol;Acc:MGI:1328357]	-	-	-	-	GO:0000922//spindle pole;GO:0005737//cytoplasm;GO:0005813//centrosome;GO:0005815//microtubule organizing center;GO:0005819//spindle;GO:0005856//cytoskeleton;GO:0045171//intercellular bridge;GO:0051233//spindle midzone	GO:0005515//protein binding;GO:0008289//lipid binding	GO:0000281//mitotic cytokinesis;GO:0006897//endocytosis;GO:0007399//nervous system development;GO:0007601//visual perception;GO:0015031//protein transport;GO:0042953//lipoprotein transport;GO:0050896//response to stimulus;GO:0061098//positive regulation of protein tyrosine kinase activity;GO:1900186//negative regulation of clathrin-mediated endocytosis;GO:2001287//negative regulation of caveolin-…
ENSMUSG00000028701	2	9	5	30	26	18	0.02	0.06	0.04	0.25	0.22	0.16	0.04	0.21	2.392317423	0.000248618	0.007748807	Lurap1	leucine rich adaptor protein 1 [Source:MGI Symbol;Acc:MGI:1915325]	-	-	-	-	GO:0005737//cytoplasm;GO:0042641//actomyosin;GO:0043231//intracellular membrane-bounded organelle	GO:0003674//molecular_function	GO:0001819//positive regulation of cytokine production;GO:0016477//cell migration;GO:0031032//actomyosin structure organization;GO:0043123//positive regulation of I-kappaB kinase/NF-kappaB signaling
ENSMUSG00000063704	44	53	32	77	74	116	1.08	1.17	0.89	2.54	1.9	3.42	1.046666667	2.62	1.323764753	0.00025938	0.007981389	Mapk15	mitogen-activated protein kinase 15 [Source:MGI Symbol;Acc:MGI:2652894]	Organismal Systems	Immune system	ko04657//IL-17 signaling pathway	K19603	GO:0005634//nucleus;GO:0005737//cytoplasm;GO:0005776//autophagosome;GO:0005794//Golgi apparatus;GO:0005814//centriole;GO:0005819//spindle;GO:0005856//cytoskeleton;GO:0005911//cell-cell junction;GO:0005923//bicellular tight junction;GO:0030054//cell junction;GO:0031410//cytoplasmic vesicle;GO:0036064//ciliary basal body;GO:0042995//cell projection;GO:0072687//meiotic spindle	GO:0000166//nucleotide binding;GO:0003682//chromatin binding;GO:0004672//protein kinase activity;GO:0004674//protein serine/threonine kinase activity;GO:0004707//MAP kinase activity;GO:0005515//protein binding;GO:0005524//ATP binding;GO:0016301//kinase activity;GO:0016740//transferase activity	GO:0000122//negative regulation of transcription from RNA polymerase II promoter;GO:0000165//MAPK cascade;GO:0001934//positive regulation of protein phosphorylation;GO:0003400//regulation of COPII vesicle coating;GO:0006468//protein phosphorylation;GO:0006974//cellular response to DNA damage stimulus;GO:0007029//endoplasmic reticulum organization;GO:0008156//negative regulation of DNA replication…
ENSMUSG00000028527	1394	1150	1107	1225	3023	2435	21.46	20.54	26.56	36.31	82.2	76.54	22.85333333	65.01666667	1.508404984	0.000283285	0.008595673	Ak4	adenylate kinase 4 [Source:MGI Symbol;Acc:MGI:87979]	Metabolism;Metabolism;Metabolism	Global and overview maps;Nucleotide metabolism;Metabolism of cofactors and vitamins	ko01100//Metabolic pathways;ko00230//Purine metabolism;ko00730//Thiamine metabolism	K00939;K00939;K00939	GO:0005739//mitochondrion;GO:0005759//mitochondrial matrix	GO:0000166//nucleotide binding;GO:0004017//adenylate kinase activity;GO:0004550//nucleoside diphosphate kinase activity;GO:0005524//ATP binding;GO:0005525//GTP binding;GO:0016301//kinase activity;GO:0016740//transferase activity;GO:0016776//phosphotransferase activity, phosphate group as acceptor;GO:0019205//nucleobase-containing compound kinase activity;GO:0046899//nucleoside triphosphate adenyl…	GO:0001889//liver development;GO:0002082//regulation of oxidative phosphorylation;GO:0006139//nucleobase-containing compound metabolic process;GO:0006165//nucleoside diphosphate phosphorylation;GO:0006172//ADP biosynthetic process;GO:0007420//brain development;GO:0009142//nucleoside triphosphate biosynthetic process;GO:0016310//phosphorylation;GO:0042493//response to drug;GO:0046033//AMP metaboli…
ENSMUSG00000032902	399	662	351	1202	669	783	3.93	6.02	3.68	13.21	7.19	9.17	4.543333333	9.856666667	1.117348681	0.000283608	0.008595673	Slc16a1	solute carrier family 16 (monocarboxylic acid transporters), member 1 [Source:MGI Symbol;Acc:MGI:106013]	-	-	-	-	GO:0005739//mitochondrion;GO:0005813//centrosome;GO:0005886//plasma membrane;GO:0005887//integral component of plasma membrane;GO:0016020//membrane;GO:0016021//integral component of membrane;GO:0030054//cell junction;GO:0043231//intracellular membrane-bounded organelle;GO:0045202//synapse	GO:0008028//monocarboxylic acid transmembrane transporter activity;GO:0015129//lactate transmembrane transporter activity;GO:0015293//symporter activity;GO:0042803//protein homodimerization activity;GO:0097159//organic cyclic compound binding	GO:0006629//lipid metabolic process;GO:0007098//centrosome cycle;GO:0015718//monocarboxylic acid transport;GO:0032094//response to food;GO:0035873//lactate transmembrane transport;GO:0035879//plasma membrane lactate transport;GO:0042593//glucose homeostasis;GO:0050796//regulation of insulin secretion;GO:0051780//behavioral response to nutrient;GO:0055085//transmembrane transport;GO:0071407//cellu…
ENSMUSG00000112743	28	52	57	12	7	18	0.99	1.68	2.12	0.48	0.28	0.74	1.596666667	0.5	-1.675063155	0.000288701	0.008638004	Gm49358	predicted gene, 49358 [Source:MGI Symbol;Acc:MGI:6121566]	-	-	-	-	-	GO:0008253//5'-nucleotidase activity;GO:0046872//metal ion binding	GO:0016311//dephosphorylation
ENSMUSG00000069763	26	20	28	8	4	1	0.64	0.46	0.74	0.22	0.11	0.03	0.613333333	0.12	-2.353636955	0.000310063	0.009078917	Tmem100	transmembrane protein 100 [Source:MGI Symbol;Acc:MGI:1915138]	-	-	-	-	GO:0005737//cytoplasm;GO:0005783//endoplasmic reticulum;GO:0005886//plasma membrane;GO:0016020//membrane;GO:0016021//integral component of membrane;GO:0043204//perikaryon;GO:0048471//perinuclear region of cytoplasm	GO:0005515//protein binding	GO:0001525//angiogenesis;GO:0001570//vasculogenesis;GO:0001701//in utero embryonic development;GO:0003197//endocardial cushion development;GO:0003198//epithelial to mesenchymal transition involved in endocardial cushion formation;GO:0007219//Notch signaling pathway;GO:0007275//multicellular organism development;GO:0030154//cell differentiation;GO:0030509//BMP signaling pathway;GO:0043491//protein…
ENSMUSG00000028359	35	46	53	19	9	13	1.98	2.4	3.18	1.2	0.55	0.87	2.52	0.873333333	-1.528819423	0.000336014	0.009697883	Orm3	orosomucoid 3 [Source:MGI Symbol;Acc:MGI:97445]	-	-	-	-	GO:0005576//extracellular region;GO:0005615//extracellular space	-	GO:0002682//regulation of immune system process
ENSMUSG00000032773	62	39	16	9	3	11	0.65	0.38	0.18	0.11	0.03	0.14	0.403333333	0.093333333	-2.111508315	0.000357127	0.010159439	Chrm1	cholinergic receptor, muscarinic 1, CNS [Source:MGI Symbol;Acc:MGI:88396]	Environmental Information Processing;Environmental Information Processing;Cellular Processes;Environmental Information Processing;Environmental Information Processing;Organismal Systems	Signal transduction;Signaling molecules and interaction;Cell motility;Signal transduction;Signal transduction;Nervous system	ko04151//PI3K-Akt signaling pathway;ko04080//Neuroactive ligand-receptor interaction;ko04810//Regulation of actin cytoskeleton;ko04024//cAMP signaling pathway;ko04020//Calcium signaling pathway;ko04725//Cholinergic synapse	K04129;K04129;K04129;K04129;K04129;K04129	GO:0005886//plasma membrane;GO:0005887//integral component of plasma membrane;GO:0014069//postsynaptic density;GO:0016020//membrane;GO:0016021//integral component of membrane;GO:0030054//cell junction;GO:0030425//dendrite;GO:0032279//asymmetric synapse;GO:0043679//axon terminus;GO:0045202//synapse;GO:0045211//postsynaptic membrane	GO:0004930//G-protein coupled receptor activity;GO:0004993//G-protein coupled serotonin receptor activity;GO:0016907//G-protein coupled acetylcholine receptor activity;GO:0030594//neurotransmitter receptor activity;GO:0099529//neurotransmitter receptor activity involved in regulation of postsynaptic membrane potential	GO:0007165//signal transduction;GO:0007186//G-protein coupled receptor signaling pathway;GO:0007187//G-protein coupled receptor signaling pathway, coupled to cyclic nucleotide second messenger;GO:0007197//adenylate cyclase-inhibiting G-protein coupled acetylcholine receptor signaling pathway;GO:0007213//G-protein coupled acetylcholine receptor signaling pathway;GO:0007268//synaptic transmission;G…
ENSMUSG00000024411	11	15	14	31	32	53	0.18	0.26	0.13	0.73	0.62	0.84	0.19	0.73	1.941897045	0.000359995	0.010195371	Aqp4	aquaporin 4 [Source:MGI Symbol;Acc:MGI:107387]	Organismal Systems;Organismal Systems	Digestive system;Excretory system	ko04976//Bile secretion;ko04962//Vasopressin-regulated water reabsorption	K09866;K09866	GO:0005576//extracellular region;GO:0005737//cytoplasm;GO:0005768//endosome;GO:0005886//plasma membrane;GO:0005887//integral component of plasma membrane;GO:0005911//cell-cell junction;GO:0009897//external side of plasma membrane;GO:0009925//basal plasma membrane;GO:0010008//endosome membrane;GO:0016020//membrane;GO:0016021//integral component of membrane;GO:0016323//basolateral plasma membrane;G…	GO:0005515//protein binding;GO:0015250//water channel activity;GO:0015267//channel activity;GO:0015288//porin activity;GO:0042802//identical protein binding	GO:0006833//water transport;GO:0007605//sensory perception of sound;GO:0009992//cellular water homeostasis;GO:0010574//regulation of vascular endothelial growth factor production;GO:0015670//carbon dioxide transport;GO:0030104//water homeostasis;GO:0032691//negative regulation of interleukin-1 beta production;GO:0032715//negative regulation of interleukin-6 production;GO:0051260//protein homoolig…
ENSMUSG00000038508	106	74	183	270	319	247	3.35	2.11	6.16	9.49	10.72	9.14	3.873333333	9.783333333	1.336750435	0.000369935	0.010428015	Gdf15	growth differentiation factor 15 [Source:MGI Symbol;Acc:MGI:1346047]	Environmental Information Processing	Signaling molecules and interaction	ko04060//Cytokine-cytokine receptor interaction	K05504	GO:0005576//extracellular region;GO:0005615//extracellular space;GO:0005634//nucleus;GO:0005737//cytoplasm;GO:0005794//Golgi apparatus	GO:0005125//cytokine activity;GO:0005160//transforming growth factor beta receptor binding;GO:0008083//growth factor activity;GO:0042803//protein homodimerization activity	GO:0000187//activation of MAPK activity;GO:0002023//reduction of food intake in response to dietary excess;GO:0010862//positive regulation of pathway-restricted SMAD protein phosphorylation;GO:0030509//BMP signaling pathway;GO:0035860//glial cell-derived neurotrophic factor receptor signaling pathway;GO:0040015//negative regulation of multicellular organism growth;GO:0042981//regulation of apopto…
ENSMUSG00000022003	194	344	357	738	1969	657	2.36	4.9	5.78	10.01	27.13	14.79	4.346666667	17.31	1.993624356	0.000381057	0.010569093	Slc25a30	solute carrier family 25, member 30 [Source:MGI Symbol;Acc:MGI:1914804]	-	-	-	-	GO:0005739//mitochondrion;GO:0005743//mitochondrial inner membrane;GO:0016020//membrane;GO:0016021//integral component of membrane	GO:0022857//transmembrane transporter activity	GO:0055085//transmembrane transport
ENSMUSG00000024992	25	34	20	6	6	8	0.41	0.51	0.36	0.11	0.11	0.16	0.426666667	0.126666667	-1.752072487	0.000391393	0.010759021	Pde6c	phosphodiesterase 6C, cGMP specific, cone, alpha prime [Source:MGI Symbol;Acc:MGI:105956]	Metabolism	Nucleotide metabolism	ko00230//Purine metabolism	K13757	GO:0005886//plasma membrane;GO:0016020//membrane	GO:0000166//nucleotide binding;GO:0004114//3',5'-cyclic-nucleotide phosphodiesterase activity;GO:0005515//protein binding;GO:0008081//phosphoric diester hydrolase activity;GO:0016787//hydrolase activity;GO:0030553//cGMP binding;GO:0046872//metal ion binding;GO:0047555//3',5'-cyclic-GMP phosphodiesterase activity	GO:0007165//signal transduction;GO:0007601//visual perception;GO:0007603//phototransduction, visible light;GO:0046549//retinal cone cell development;GO:0050896//response to stimulus;GO:0050953//sensory perception of light stimulus
ENSMUSG00000037465	309	708	494	910	1017	768	5.01	9.48	7.71	16.79	16.34	15.62	7.4	16.25	1.134842542	0.000395058	0.010759997	Klf10	Kruppel-like factor 10 [Source:MGI Symbol;Acc:MGI:1101353]	-	-	-	-	GO:0005634//nucleus	GO:0000978//RNA polymerase II core promoter proximal region sequence-specific DNA binding;GO:0000981//RNA polymerase II transcription factor activity, sequence-specific DNA binding;GO:0001046//core promoter sequence-specific DNA binding;GO:0001228//transcriptional activator activity, RNA polymerase II transcription regulatory region sequence-specific binding;GO:0003676//nucleic acid binding;GO:00…	GO:0006355//regulation of transcription, DNA-templated;GO:0006357//regulation of transcription from RNA polymerase II promoter;GO:0007623//circadian rhythm;GO:0009267//cellular response to starvation;GO:0030282//bone mineralization;GO:0035019//somatic stem cell population maintenance;GO:0042752//regulation of circadian rhythm;GO:0045672//positive regulation of osteoclast differentiation;GO:004589…
ENSMUSG00000004768	143	96	119	62	34	55	1.44	0.9	1.29	0.7	0.37	0.66	1.21	0.576666667	-1.06919751	0.000410071	0.011044515	Rab23	RAB23, member RAS oncogene family [Source:MGI Symbol;Acc:MGI:99833]	-	-	-	-	GO:0005737//cytoplasm;GO:0005776//autophagosome;GO:0005813//centrosome;GO:0005829//cytosol;GO:0005886//plasma membrane;GO:0016020//membrane;GO:0030054//cell junction;GO:0045335//phagocytic vesicle	GO:0000166//nucleotide binding;GO:0003924//GTPase activity;GO:0005525//GTP binding	GO:0000045//autophagosome assembly;GO:0006968//cellular defense response;GO:0007165//signal transduction;GO:0042308//negative regulation of protein import into nucleus;GO:0046039//GTP metabolic process;GO:0060271//cilium morphogenesis;GO:0097094//craniofacial suture morphogenesis
ENSMUSG00000045287	212	373	201	550	374	447	2.62	4.26	2.65	7.59	5.04	6.57	3.176666667	6.4	1.010558192	0.000444908	0.011645619	Rtn4rl1	reticulon 4 receptor-like 1 [Source:MGI Symbol;Acc:MGI:2661375]	-	-	-	-	GO:0005886//plasma membrane;GO:0009897//external side of plasma membrane;GO:0009986//cell surface;GO:0016020//membrane;GO:0016021//integral component of membrane;GO:0031225//anchored component of membrane;GO:0042995//cell projection;GO:0043204//perikaryon;GO:0045121//membrane raft;GO:0046658//anchored component of plasma membrane	GO:0005515//protein binding;GO:0008201//heparin binding;GO:0035374//chondroitin sulfate binding;GO:0038023//signaling receptor activity;GO:0048495//Roundabout binding	GO:0007411//axon guidance;GO:0010977//negative regulation of neuron projection development;GO:0022038//corpus callosum development;GO:0048681//negative regulation of axon regeneration;GO:0050919//negative chemotaxis
ENSMUSG00000055632	41	38	32	16	10	10	0.11	0.1	0.1	0.05	0.03	0.03	0.103333333	0.036666667	-1.494764692	0.000453305	0.011792059	Hmcn2	hemicentin 2 [Source:MGI Symbol;Acc:MGI:2677838]	-	-	-	-	GO:0005576//extracellular region;GO:0005604//basement membrane;GO:0005615//extracellular space;GO:0005938//cell cortex;GO:0030054//cell junction;GO:0031012//extracellular matrix;GO:0032154//cleavage furrow	GO:0005201//extracellular matrix structural constituent;GO:0005509//calcium ion binding	GO:0050896//response to stimulus
ENSMUSG00000031749	75	100	64	128	137	124	0.74	1.08	0.75	1.6	2.06	1.82	0.856666667	1.826666667	1.092407534	0.000453428	0.011792059	St3gal2	ST3 beta-galactoside alpha-2,3-sialyltransferase 2 [Source:MGI Symbol;Acc:MGI:99427]	Metabolism;Metabolism;Metabolism;Metabolism;Metabolism	Global and overview maps;Glycan biosynthesis and metabolism;Glycan biosynthesis and metabolism;Glycan biosynthesis and metabolism;Glycan biosynthesis and metabolism	ko01100//Metabolic pathways;ko00512//Mucin type O-glycan biosynthesis;ko00603//Glycosphingolipid biosynthesis - globo and isoglobo series;ko00604//Glycosphingolipid biosynthesis - ganglio series;ko00533//Glycosaminoglycan biosynthesis - keratan sulfate	K03368;K03368;K03368;K03368;K03368	GO:0005576//extracellular region;GO:0005794//Golgi apparatus;GO:0016020//membrane;GO:0016021//integral component of membrane;GO:0032580//Golgi cisterna membrane	GO:0003836//beta-galactoside (CMP) alpha-2,3-sialyltransferase activity;GO:0008373//sialyltransferase activity;GO:0016740//transferase activity;GO:0016757//transferase activity, transferring glycosyl groups;GO:0047288//monosialoganglioside sialyltransferase activity	GO:0006486//protein glycosylation;GO:0009101//glycoprotein biosynthetic process;GO:0009247//glycolipid biosynthetic process;GO:0009312//oligosaccharide biosynthetic process;GO:0030259//lipid glycosylation;GO:0097503//sialylation;GO:1990743//protein sialylation
ENSMUSG00000029380	18	10	4	22	63	35	0.82	0.42	0.19	1.12	3.14	1.9	0.476666667	2.053333333	2.106915204	0.000463994	0.012036058	Cxcl1	chemokine (C-X-C motif) ligand 1 [Source:MGI Symbol;Acc:MGI:108068]	Environmental Information Processing;Human Diseases;Organismal Systems;Organismal Systems;Environmental Information Processing;Organismal Systems;Human Diseases;Human Diseases	Signaling molecules and interaction;Infectious diseases;Immune system;Immune system;Signal transduction;Immune system;Infectious diseases;Infectious diseases	ko04060//Cytokine-cytokine receptor interaction;ko05167//Kaposi sarcoma-associated herpesvirus infection;ko04062//Chemokine signaling pathway;ko04621//NOD-like receptor signaling pathway;ko04668//TNF signaling pathway;ko04657//IL-17 signaling pathway;ko05132//Salmonella infection;ko05134//Legionellosis	K05505;K05505;K05505;K05505;K05505;K05505;K05505;K05505	GO:0005576//extracellular region;GO:0005615//extracellular space;GO:0005623//cell	GO:0005125//cytokine activity;GO:0008009//chemokine activity;GO:0008083//growth factor activity	GO:0002237//response to molecule of bacterial origin;GO:0002526//acute inflammatory response;GO:0006935//chemotaxis;GO:0006952//defense response;GO:0006954//inflammatory response;GO:0006955//immune response;GO:0007165//signal transduction;GO:0007204//positive regulation of cytosolic calcium ion concentration;GO:0010765//positive regulation of sodium ion transport;GO:0030593//neutrophil chemotaxis…
ENSMUSG00000068101	78	148	65	49	30	32	3.04	5.9	2.89	2.07	1.47	1.47	3.943333333	1.67	-1.239567565	0.000522855	0.013311335	Cenpm	centromere protein M [Source:MGI Symbol;Acc:MGI:1913820]	-	-	-	-	GO:0000775//chromosome, centromeric region;GO:0000776//kinetochore;GO:0000777//condensed chromosome kinetochore;GO:0005634//nucleus;GO:0005694//chromosome;GO:0005737//cytoplasm;GO:0005829//cytosol	GO:0003674//molecular_function	GO:0008150//biological_process
ENSMUSG00000056737	74	96	57	96	166	133	2.47	2.99	2.3	4.39	6.46	6.01	2.586666667	5.62	1.119475979	0.000564559	0.014193787	Capg	capping protein (actin filament), gelsolin-like [Source:MGI Symbol;Acc:MGI:1098259]	-	-	-	-	GO:0005634//nucleus;GO:0005654//nucleoplasm;GO:0005730//nucleolus;GO:0005737//cytoplasm;GO:0005814//centriole;GO:0072686//mitotic spindle;GO:0090543//Flemming body	GO:0019904//protein domain specific binding;GO:0044877//macromolecular complex binding;GO:0051015//actin filament binding	GO:0051016//barbed-end actin filament capping
ENSMUSG00000060613	7432	4101	5779	2498	1772	1010	195.78	99.61	160.84	72.48	51.7	31.9	152.0766667	52.02666667	-1.547475633	0.000621721	0.01537519	Cyp2c70	cytochrome P450, family 2, subfamily c, polypeptide 70 [Source:MGI Symbol;Acc:MGI:2385878]	Metabolism;Organismal Systems;Organismal Systems;Human Diseases;Metabolism;Metabolism;Metabolism;Metabolism	Global and overview maps;Nervous system;Sensory system;Cancers;Metabolism of cofactors and vitamins;Lipid metabolism;Lipid metabolism;Lipid metabolism	ko01100//Metabolic pathways;ko04726//Serotonergic synapse;ko04750//Inflammatory mediator regulation of TRP channels;ko05204//Chemical carcinogenesis;ko00830//Retinol metabolism;ko00590//Arachidonic acid metabolism;ko00140//Steroid hormone biosynthesis;ko00591//Linoleic acid metabolism	K07413;K07413;K07413;K07413;K07413;K07413;K07413;K07413	GO:0005737//cytoplasm;GO:0005783//endoplasmic reticulum;GO:0005789//endoplasmic reticulum membrane;GO:0016020//membrane;GO:0031090//organelle membrane;GO:0043231//intracellular membrane-bounded organelle	GO:0004497//monooxygenase activity;GO:0005506//iron ion binding;GO:0008392//arachidonic acid epoxygenase activity;GO:0008395//steroid hydroxylase activity;GO:0016491//oxidoreductase activity;GO:0016705//oxidoreductase activity, acting on paired donors, with incorporation or reduction of molecular oxygen;GO:0016712//oxidoreductase activity, acting on paired donors, with incorporation or reduction …	GO:0006082//organic acid metabolic process;GO:0006805//xenobiotic metabolic process;GO:0019373//epoxygenase P450 pathway;GO:0042738//exogenous drug catabolic process;GO:0055114//oxidation-reduction process
ENSMUSG00000043687	76	60	53	80	125	155	4.14	2.85	2.92	4.72	7.33	10.01	3.303333333	7.353333333	1.154475828	0.000668547	0.016299885	1190005I06Rik	RIKEN cDNA 1190005I06 gene [Source:MGI Symbol;Acc:MGI:1916168]	-	-	-	-	GO:0005575//cellular_component	GO:0003674//molecular_function	GO:0008150//biological_process
ENSMUSG00000026890	43	91	56	133	94	164	0.64	1.62	1.19	3.41	2.54	4.92	1.15	3.623333333	1.655683673	0.00069985	0.016960489	Lhx6	LIM homeobox protein 6 [Source:MGI Symbol;Acc:MGI:1306803]	-	-	-	-	GO:0005634//nucleus	GO:0000977//RNA polymerase II regulatory region sequence-specific DNA binding;GO:0000981//RNA polymerase II transcription factor activity, sequence-specific DNA binding;GO:0003677//DNA binding;GO:0003700//transcription factor activity, sequence-specific DNA binding;GO:0005515//protein binding;GO:0043565//sequence-specific DNA binding;GO:0046872//metal ion binding	GO:0006355//regulation of transcription, DNA-templated;GO:0007275//multicellular organism development;GO:0007399//nervous system development;GO:0021799//cerebral cortex radially oriented cell migration;GO:0021800//cerebral cortex tangential migration;GO:0021853//cerebral cortex GABAergic interneuron migration;GO:0021877//forebrain neuron fate commitment;GO:0021884//forebrain neuron development;GO…
ENSMUSG00000043895	95	161	60	159	189	252	0.65	1.01	0.44	1.21	1.41	2.04	0.7	1.553333333	1.149940627	0.000725386	0.017404942	S1pr2	sphingosine-1-phosphate receptor 2 [Source:MGI Symbol;Acc:MGI:99569]	Environmental Information Processing;Environmental Information Processing	Signaling molecules and interaction;Signal transduction	ko04080//Neuroactive ligand-receptor interaction;ko04071//Sphingolipid signaling pathway	K04292;K04292	GO:0005886//plasma membrane;GO:0016020//membrane;GO:0016021//integral component of membrane	GO:0001664//G-protein coupled receptor binding;GO:0004930//G-protein coupled receptor activity;GO:0005178//integrin binding;GO:0005515//protein binding;GO:0038036//sphingosine-1-phosphate receptor activity	GO:0003376//sphingosine-1-phosphate signaling pathway;GO:0007165//signal transduction;GO:0007186//G-protein coupled receptor signaling pathway;GO:0010800//positive regulation of peptidyl-threonine phosphorylation;GO:0031532//actin cytoskeleton reorganization;GO:0046847//filopodium assembly;GO:0090394//negative regulation of excitatory postsynaptic potential;GO:1903142//positive regulation of esta…
ENSMUSG00000029822	19	23	17	24	103	52	0.17	0.41	0.34	0.35	1.21	0.59	0.306666667	0.716666667	1.224630894	0.00073289	0.017515485	Osbpl3	oxysterol binding protein-like 3 [Source:MGI Symbol;Acc:MGI:1918970]	-	-	-	-	GO:0005634//nucleus;GO:0005737//cytoplasm;GO:0005783//endoplasmic reticulum;GO:0005789//endoplasmic reticulum membrane;GO:0005829//cytosol;GO:0005886//plasma membrane;GO:0016020//membrane;GO:0031965//nuclear membrane;GO:0032433//filopodium tip;GO:0042995//cell projection;GO:0043231//intracellular membrane-bounded organelle;GO:0097038//perinuclear endoplasmic reticulum	GO:0008289//lipid binding;GO:0015485//cholesterol binding;GO:0032934//sterol binding	GO:0006869//lipid transport;GO:0008150//biological_process
ENSMUSG00000055862	113	118	88	67	40	29	5.46	4.68	4.25	3.39	1.83	1.36	4.796666667	2.193333333	-1.128907103	0.000856915	0.019889968	Izumo4	IZUMO family member 4 [Source:MGI Symbol;Acc:MGI:1918814]	-	-	-	-	GO:0005576//extracellular region	GO:0003674//molecular_function	GO:0008150//biological_process
ENSMUSG00000044122	8	5	3	19	21	21	0.28	0.17	0.13	0.81	0.87	1.08	0.193333333	0.92	2.250543462	0.000900862	0.020632807	Proca1	protein interacting with cyclin A1 [Source:MGI Symbol;Acc:MGI:1918274]	-	-	-	-	GO:0005575//cellular_component;GO:0005739//mitochondrion	GO:0030332//cyclin binding	GO:0006123//mitochondrial electron transport, cytochrome c to oxygen;GO:0007005//mitochondrion organization;GO:0008150//biological_process;GO:0035694//mitochondrial protein catabolic process
ENSMUSG00000025006	465	420	381	400	937	872	9.26	7.74	8.17	9.47	20.98	21.8	8.39	17.41666667	1.053725821	0.000925203	0.021033108	Sorbs1	sorbin and SH3 domain containing 1 [Source:MGI Symbol;Acc:MGI:700014]	Organismal Systems;Organismal Systems;Cellular Processes	Endocrine system;Endocrine system;Cellular community - eukaryotes	ko04910//Insulin signaling pathway;ko03320//PPAR signaling pathway;ko04520//Adherens junction	K06086;K06086;K06086	GO:0005634//nucleus;GO:0005813//centrosome;GO:0005886//plasma membrane;GO:0005899//insulin receptor complex;GO:0005925//focal adhesion	GO:0005158//insulin receptor binding;GO:0005515//protein binding	-
ENSMUSG00000045314	51	86	67	141	132	97	0.57	0.89	0.8	1.76	1.61	1.29	0.753333333	1.553333333	1.044007182	0.000930145	0.021089487	Sowahb	sosondowah ankyrin repeat domain family member B [Source:MGI Symbol;Acc:MGI:1925338]	-	-	-	-	GO:0005575//cellular_component	GO:0003674//molecular_function;GO:0005515//protein binding	GO:0008150//biological_process
ENSMUSG00000027353	30	35	26	7	11	12	0.41	0.44	0.38	0.11	0.16	0.2	0.41	0.156666667	-1.387925654	0.000960052	0.021660286	Mcm8	minichromosome maintenance 8 homologous recombination repair factor [Source:MGI Symbol;Acc:MGI:1913884]	-	-	-	-	GO:0005634//nucleus;GO:0005654//nucleoplasm;GO:0005694//chromosome;GO:0042555//MCM complex;GO:0097362//MCM8-MCM9 complex	GO:0000166//nucleotide binding;GO:0003677//DNA binding;GO:0003678//DNA helicase activity;GO:0003682//chromatin binding;GO:0003688//DNA replication origin binding;GO:0003697//single-stranded DNA binding;GO:0004386//helicase activity;GO:0005524//ATP binding;GO:0016787//hydrolase activity;GO:0019899//enzyme binding;GO:0032406//MutLbeta complex binding;GO:0032407//MutSalpha complex binding;GO:0032408…	GO:0000724//double-strand break repair via homologous recombination;GO:0006260//DNA replication;GO:0006270//DNA replication initiation;GO:0006281//DNA repair;GO:0006974//cellular response to DNA damage stimulus;GO:0007049//cell cycle;GO:0007292//female gamete generation;GO:0032508//DNA duplex unwinding;GO:0036298//recombinational interstrand cross-link repair;GO:0048232//male gamete generation;GO…
ENSMUSG00000031451	1321	1466	944	1078	3099	2743	22.61	23.16	17.21	20.58	57.83	55.81	20.99333333	44.74	1.091634	0.001007103	0.022305671	Gas6	growth arrest specific 6 [Source:MGI Symbol;Acc:MGI:95660]	Human Diseases	Drug resistance	ko01521//EGFR tyrosine kinase inhibitor resistance	K05464	GO:0005576//extracellular region;GO:0005615//extracellular space;GO:0005737//cytoplasm	GO:0001786//phosphatidylserine binding;GO:0005102//receptor binding;GO:0005245//voltage-gated calcium channel activity;GO:0005509//calcium ion binding;GO:0030296//protein tyrosine kinase activator activity;GO:0030674//protein binding, bridging;GO:0030971//receptor tyrosine kinase binding;GO:0043027//cysteine-type endopeptidase inhibitor activity involved in apoptotic process;GO:0046872//metal ion…	GO:0001764//neuron migration;GO:0001934//positive regulation of protein phosphorylation;GO:0001961//positive regulation of cytokine-mediated signaling pathway;GO:0003104//positive regulation of glomerular filtration;GO:0006468//protein phosphorylation;GO:0006909//phagocytosis;GO:0006915//apoptotic process;GO:0007165//signal transduction;GO:0007167//enzyme linked receptor protein signaling pathway…
ENSMUSG00000022248	47	49	45	78	102	70	1.32	1.22	1.45	2.57	3.32	2.46	1.33	2.783333333	1.065387451	0.001026126	0.0226028	Rad1	RAD1 checkpoint DNA exonuclease [Source:MGI Symbol;Acc:MGI:1316678]	Cellular Processes	Cell growth and death	ko04218//Cellular senescence	K02830	GO:0005634//nucleus;GO:0005654//nucleoplasm;GO:0005694//chromosome;GO:0030896//checkpoint clamp complex;GO:0043231//intracellular membrane-bounded organelle	GO:0004518//nuclease activity;GO:0004527//exonuclease activity;GO:0008408//3'-5' exonuclease activity;GO:0008853//exodeoxyribonuclease III activity;GO:0016787//hydrolase activity	GO:0000077//DNA damage checkpoint;GO:0006281//DNA repair;GO:0006974//cellular response to DNA damage stimulus;GO:0051598//meiotic recombination checkpoint;GO:0071479//cellular response to ionizing radiation;GO:0090305//nucleic acid phosphodiester bond hydrolysis
ENSMUSG00000021259	68	41	44	49	198	146	1.4	0.83	1.02	1.13	4.56	3.77	1.083333333	3.153333333	1.541400465	0.001042365	0.022794419	Cyp46a1	cytochrome P450, family 46, subfamily a, polypeptide 1 [Source:MGI Symbol;Acc:MGI:1341877]	Metabolism	Lipid metabolism	ko00120//Primary bile acid biosynthesis	K07440	GO:0005783//endoplasmic reticulum;GO:0005789//endoplasmic reticulum membrane;GO:0016020//membrane;GO:0016021//integral component of membrane;GO:0030054//cell junction;GO:0030425//dendrite;GO:0031090//organelle membrane;GO:0042995//cell projection;GO:0043231//intracellular membrane-bounded organelle;GO:0045202//synapse;GO:0098793//presynapse;GO:0098794//postsynapse	GO:0004497//monooxygenase activity;GO:0005506//iron ion binding;GO:0008395//steroid hydroxylase activity;GO:0016491//oxidoreductase activity;GO:0016705//oxidoreductase activity, acting on paired donors, with incorporation or reduction of molecular oxygen;GO:0020037//heme binding;GO:0033781//cholesterol 24-hydroxylase activity;GO:0046872//metal ion binding	GO:0006629//lipid metabolic process;GO:0006707//cholesterol catabolic process;GO:0006805//xenobiotic metabolic process;GO:0008202//steroid metabolic process;GO:0008203//cholesterol metabolic process;GO:0008207//C21-steroid hormone metabolic process;GO:0042448//progesterone metabolic process;GO:0055114//oxidation-reduction process;GO:1900271//regulation of long-term synaptic potentiation
ENSMUSG00000052040	2827	1560	2735	1185	1599	1160	30.03	14.65	34.36	12.08	15.37	10.58	26.34666667	12.67666667	-1.055445008	0.001164592	0.025014938	Klf13	Kruppel-like factor 13 [Source:MGI Symbol;Acc:MGI:1354948]	-	-	-	-	GO:0005634//nucleus	GO:0000978//RNA polymerase II core promoter proximal region sequence-specific DNA binding;GO:0000981//RNA polymerase II transcription factor activity, sequence-specific DNA binding;GO:0001228//transcriptional activator activity, RNA polymerase II transcription regulatory region sequence-specific binding;GO:0003676//nucleic acid binding;GO:0003677//DNA binding;GO:0046872//metal ion binding	GO:0006357//regulation of transcription from RNA polymerase II promoter;GO:0006366//transcription from RNA polymerase II promoter;GO:0008285//negative regulation of cell proliferation;GO:0045647//negative regulation of erythrocyte differentiation;GO:0045944//positive regulation of transcription from RNA polymerase II promoter
ENSMUSG00000091228	180	73	101	247	236	207	7.93	2.95	4.72	12.12	11.34	10.82	5.2	11.42666667	1.13582108	0.001211025	0.025738009	Gm20390	predicted gene 20390 [Source:MGI Symbol;Acc:MGI:5141855]	-	-	-	-	-	GO:0000166//nucleotide binding;GO:0004550//nucleoside diphosphate kinase activity;GO:0005524//ATP binding;GO:0016301//kinase activity;GO:0016740//transferase activity	GO:0006163//purine nucleotide metabolic process;GO:0006165//nucleoside diphosphate phosphorylation;GO:0006183//GTP biosynthetic process;GO:0006220//pyrimidine nucleotide metabolic process;GO:0006228//UTP biosynthetic process;GO:0006241//CTP biosynthetic process;GO:0016310//phosphorylation
ENSMUSG00000060519	161	232	122	402	245	253	2.68	3.84	2.52	7.76	5.15	6.61	3.013333333	6.506666667	1.110558375	0.001281462	0.026810931	Tor3a	torsin family 3, member A [Source:MGI Symbol;Acc:MGI:1353652]	-	-	-	-	GO:0005635//nuclear envelope;GO:0005737//cytoplasm;GO:0005783//endoplasmic reticulum;GO:0005788//endoplasmic reticulum lumen	GO:0000166//nucleotide binding;GO:0005515//protein binding;GO:0005524//ATP binding;GO:0016887//ATPase activity	-
ENSMUSG00000038085	172	99	358	70	106	64	4.15	2.19	9.36	1.83	2.77	1.74	5.233333333	2.113333333	-1.308209814	0.001398833	0.028574476	Cnbd2	cyclic nucleotide binding domain containing 2 [Source:MGI Symbol;Acc:MGI:1918123]	-	-	-	-	GO:0005737//cytoplasm;GO:0005829//cytosol	GO:0000166//nucleotide binding;GO:0030552//cAMP binding	GO:0007283//spermatogenesis
ENSMUSG00000021611	204	186	63	53	52	78	2.42	1.78	0.71	0.64	0.6	0.94	1.636666667	0.726666667	-1.17139489	0.001408846	0.028682111	Tert	telomerase reverse transcriptase [Source:MGI Symbol;Acc:MGI:1202709]	Human Diseases;Human Diseases;Human Diseases;Human Diseases;Human Diseases	Cancers;Infectious diseases;Infectious diseases;Cancers;Cancers	ko05200//Pathways in cancer;ko05165//Human papillomavirus infection;ko05166//HTLV-I infection;ko05225//Hepatocellular carcinoma;ko05226//Gastric cancer	K11126;K11126;K11126;K11126;K11126	GO:0000333//telomerase catalytic core complex;GO:0000781//chromosome, telomeric region;GO:0000784//nuclear chromosome, telomeric region;GO:0005634//nucleus;GO:0005654//nucleoplasm;GO:0005694//chromosome;GO:0005697//telomerase holoenzyme complex;GO:0005730//nucleolus;GO:0005737//cytoplasm;GO:0005739//mitochondrion;GO:0005829//cytosol;GO:0005886//plasma membrane;GO:0016605//PML body;GO:0016607//nuc…	GO:0000049//tRNA binding;GO:0001223//transcription coactivator binding;GO:0003677//DNA binding;GO:0003720//telomerase activity;GO:0003721//telomerase RNA reverse transcriptase activity;GO:0003723//RNA binding;GO:0003964//RNA-directed DNA polymerase activity;GO:0003968//RNA-directed RNA polymerase activity;GO:0005515//protein binding;GO:0008022//protein C-terminus binding;GO:0016740//transferase a…	GO:0001172//transcription, RNA-templated;GO:0006278//RNA-dependent DNA replication;GO:0007004//telomere maintenance via telomerase;GO:0007005//mitochondrion organization;GO:0010629//negative regulation of gene expression;GO:0022616//DNA strand elongation;GO:0030177//positive regulation of Wnt signaling pathway;GO:0030422//production of siRNA involved in RNA interference;GO:0031647//regulation of …
ENSMUSG00000039298	102	151	134	161	234	211	1.19	3.01	4.12	7.69	9.38	9.21	2.773333333	8.76	1.659309842	0.001475792	0.029645773	Cdk5rap2	CDK5 regulatory subunit associated protein 2 [Source:MGI Symbol;Acc:MGI:2384875]	-	-	-	-	GO:0000242//pericentriolar material;GO:0000922//spindle pole;GO:0005737//cytoplasm;GO:0005794//Golgi apparatus;GO:0005813//centrosome;GO:0005815//microtubule organizing center;GO:0005856//cytoskeleton;GO:0005874//microtubule;GO:0008274//gamma-tubulin ring complex;GO:0030054//cell junction;GO:0035371//microtubule plus-end;GO:0048471//perinuclear region of cytoplasm;GO:0097431//mitotic spindle pole	GO:0005515//protein binding;GO:0005516//calmodulin binding;GO:0008017//microtubule binding;GO:0015631//tubulin binding;GO:0019901//protein kinase binding;GO:0043015//gamma-tubulin binding;GO:0044212//transcription regulatory region DNA binding;GO:0044877//macromolecular complex binding	GO:0000132//establishment of mitotic spindle orientation;GO:0000226//microtubule cytoskeleton organization;GO:0001578//microtubule bundle formation;GO:0007059//chromosome segregation;GO:0007098//centrosome cycle;GO:0007099//centriole replication;GO:0007420//brain development;GO:0022008//neurogenesis;GO:0031023//microtubule organizing center organization;GO:0031116//positive regulation of microtub…
ENSMUSG00000038173	51	40	46	24	17	12	0.79	0.44	0.71	0.25	0.2	0.36	0.646666667	0.27	-1.260062839	0.001591007	0.031233839	Enpp6	ectonucleotide pyrophosphatase/phosphodiesterase 6 [Source:MGI Symbol;Acc:MGI:2445171]	Metabolism	Lipid metabolism	ko00565//Ether lipid metabolism	K08743	GO:0005576//extracellular region;GO:0005886//plasma membrane;GO:0016020//membrane;GO:0031225//anchored component of membrane	GO:0003824//catalytic activity;GO:0008081//phosphoric diester hydrolase activity;GO:0008889//glycerophosphodiester phosphodiesterase activity;GO:0016787//hydrolase activity;GO:0047390//glycerophosphocholine cholinephosphodiesterase activity	GO:0006629//lipid metabolic process;GO:0016042//lipid catabolic process;GO:0019695//choline metabolic process
ENSMUSG00000038751	37	39	15	11	7	8	0.44	0.43	0.19	0.15	0.09	0.11	0.353333333	0.116666667	-1.598637438	0.001663139	0.032179749	Ptk6	PTK6 protein tyrosine kinase 6 [Source:MGI Symbol;Acc:MGI:99683]	-	-	-	-	GO:0001726//ruffle;GO:0005634//nucleus;GO:0005654//nucleoplasm;GO:0005737//cytoplasm;GO:0005829//cytosol;GO:0005886//plasma membrane;GO:0016020//membrane;GO:0016604//nuclear body;GO:0031234//extrinsic component of cytoplasmic side of plasma membrane;GO:0042995//cell projection	GO:0000166//nucleotide binding;GO:0004672//protein kinase activity;GO:0004713//protein tyrosine kinase activity;GO:0004715//non-membrane spanning protein tyrosine kinase activity;GO:0005102//receptor binding;GO:0005515//protein binding;GO:0005524//ATP binding;GO:0016301//kinase activity;GO:0016740//transferase activity;GO:0042802//identical protein binding	GO:0006468//protein phosphorylation;GO:0007169//transmembrane receptor protein tyrosine kinase signaling pathway;GO:0007260//tyrosine phosphorylation of STAT protein;GO:0010976//positive regulation of neuron projection development;GO:0016310//phosphorylation;GO:0016477//cell migration;GO:0030154//cell differentiation;GO:0038083//peptidyl-tyrosine autophosphorylation;GO:0042127//regulation of cell…
ENSMUSG00000033717	5	0	5	136	17	34	0.06	0	0.06	1.76	0.23	0.47	0.04	0.82	4.357552005	0.001838448	0.034256313	Adra2a	adrenergic receptor, alpha 2a [Source:MGI Symbol;Acc:MGI:87934]	Environmental Information Processing;Environmental Information Processing	Signaling molecules and interaction;Signal transduction	ko04080//Neuroactive ligand-receptor interaction;ko04022//cGMP - PKG signaling pathway	K04138;K04138	GO:0005737//cytoplasm;GO:0005886//plasma membrane;GO:0005887//integral component of plasma membrane;GO:0016020//membrane;GO:0016021//integral component of membrane;GO:0043235//receptor complex	GO:0004930//G-protein coupled receptor activity;GO:0004935//adrenergic receptor activity;GO:0004938//alpha2-adrenergic receptor activity;GO:0019901//protein kinase binding;GO:0031696//alpha-2C adrenergic receptor binding;GO:0031996//thioesterase binding;GO:0032795//heterotrimeric G-protein binding;GO:0042802//identical protein binding;GO:0042803//protein homodimerization activity;GO:0046982//prot…	GO:0001819//positive regulation of cytokine production;GO:0006940//regulation of smooth muscle contraction;GO:0007165//signal transduction;GO:0007186//G-protein coupled receptor signaling pathway;GO:0019229//regulation of vasoconstriction;GO:0030168//platelet activation;GO:0030335//positive regulation of cell migration;GO:0032147//activation of protein kinase activity;GO:0032148//activation of pr…
ENSMUSG00000000440	187	202	90	167	325	411	4.14	4.09	1.97	3.91	7.67	10.49	3.4	7.356666667	1.113517477	0.002052257	0.037407947	Pparg	peroxisome proliferator activated receptor gamma [Source:MGI Symbol;Acc:MGI:97747]	Human Diseases;Organismal Systems;Human Diseases;Human Diseases;Environmental Information Processing;Organismal Systems;Organismal Systems;Organismal Systems;Human Diseases	Cancers;Environmental adaptation;Neurodegenerative diseases;Cancers;Signal transduction;Development;Aging;Endocrine system;Cancers	ko05200//Pathways in cancer;ko04714//Thermogenesis;ko05016//Huntington disease;ko05202//Transcriptional misregulation in cancers;ko04152//AMPK signaling pathway;ko04380//Osteoclast differentiation;ko04211//Longevity regulating pathway - mammal;ko03320//PPAR signaling pathway;ko05216//Thyroid cancer	K08530;K08530;K08530;K08530;K08530;K08530;K08530;K08530;K08530	GO:0005634//nucleus;GO:0005737//cytoplasm;GO:0005829//cytosol;GO:0032991//macromolecular complex;GO:0043231//intracellular membrane-bounded organelle;GO:0048471//perinuclear region of cytoplasm;GO:0090575//RNA polymerase II transcription factor complex	GO:0003677//DNA binding;GO:0003690//double-stranded DNA binding;GO:0003700//transcription factor activity, sequence-specific DNA binding;GO:0003707//steroid hormone receptor activity;GO:0004879//RNA polymerase II transcription factor activity, ligand-activated sequence-specific DNA binding;GO:0008022//protein C-terminus binding;GO:0008134//transcription factor binding;GO:0008144//drug binding;GO:…	GO:0000122//negative regulation of transcription from RNA polymerase II promoter;GO:0002674//negative regulation of acute inflammatory response;GO:0006355//regulation of transcription, DNA-templated;GO:0006357//regulation of transcription from RNA polymerase II promoter;GO:0006919//activation of cysteine-type endopeptidase activity involved in apoptotic process;GO:0007165//signal transduction;GO:…
ENSMUSG00000027870	195	90	47	196	566	547	4.15	1.77	1.07	4.65	13.13	13.84	2.33	10.54	2.177473007	0.002112816	0.038421476	Hao2	hydroxyacid oxidase 2 [Source:MGI Symbol;Acc:MGI:96012]	Metabolism;Metabolism;Cellular Processes;Metabolism	Global and overview maps;Global and overview maps;Transport and catabolism;Carbohydrate metabolism	ko01100//Metabolic pathways;ko01200//Carbon metabolism;ko04146//Peroxisome;ko00630//Glyoxylate and dicarboxylate metabolism	K11517;K11517;K11517;K11517	GO:0005739//mitochondrion;GO:0005777//peroxisome	GO:0003824//catalytic activity;GO:0003973//(S)-2-hydroxy-acid oxidase activity;GO:0004459//L-lactate dehydrogenase activity;GO:0010181//FMN binding;GO:0016491//oxidoreductase activity;GO:0047730//carnosine synthase activity;GO:0052852//very-long-chain-(S)-2-hydroxy-acid oxidase activity;GO:0052853//long-chain-(S)-2-hydroxy-long-chain-acid oxidase activity;GO:0052854//medium-chain-(S)-2-hydroxy-ac…	GO:0018924//mandelate metabolic process;GO:0019395//fatty acid oxidation;GO:0019516//lactate oxidation;GO:0035499//carnosine biosynthetic process;GO:0051260//protein homooligomerization;GO:0055114//oxidation-reduction process
ENSMUSG00000050423	20	25	24	11	122	126	0.37	0.43	0.47	0.23	2.46	2.77	0.423333333	1.82	2.104072454	0.002126566	0.038555574	Ppp1r3g	protein phosphatase 1, regulatory subunit 3G [Source:MGI Symbol;Acc:MGI:1923737]	-	-	-	-	GO:0005737//cytoplasm	GO:0005515//protein binding;GO:0019903//protein phosphatase binding;GO:2001069//glycogen binding	GO:0042593//glucose homeostasis;GO:0045725//positive regulation of glycogen biosynthetic process;GO:2000467//positive regulation of glycogen (starch) synthase activity
ENSMUSG00000021198	38	33	38	59	82	59	0.21	0.17	0.22	0.37	0.5	0.39	0.2	0.42	1.070389328	0.002227529	0.039966621	Unc79	unc-79 homolog [Source:MGI Symbol;Acc:MGI:2684729]	-	-	-	-	GO:0005575//cellular_component;GO:0016020//membrane;GO:0016021//integral component of membrane	GO:0005515//protein binding	GO:0030534//adult behavior;GO:0035264//multicellular organism growth;GO:0048149//behavioral response to ethanol
ENSMUSG00000053964	53	65	78	158	136	83	1.93	2.56	2.62	6.23	5.15	3.48	2.37	4.953333333	1.063512651	0.002279319	0.040720663	Lgals4	lectin, galactose binding, soluble 4 [Source:MGI Symbol;Acc:MGI:107536]	-	-	-	-	GO:0005615//extracellular space	GO:0005515//protein binding;GO:0016936//galactoside binding;GO:0030246//carbohydrate binding	-
ENSMUSG00000001670	55877	42459	102950	23728	8910	12494	1035.34	724.45	2034.67	491.3	179.73	273.3	1264.82	314.7766667	-2.006531578	0.002365629	0.041816993	Tat	tyrosine aminotransferase [Source:MGI Symbol;Acc:MGI:98487]	Metabolism;Metabolism;Metabolism;Metabolism;Metabolism;Metabolism;Metabolism	Global and overview maps;Global and overview maps;Amino acid metabolism;Amino acid metabolism;Amino acid metabolism;Metabolism of cofactors and vitamins;Amino acid metabolism	ko01100//Metabolic pathways;ko01230//Biosynthesis of amino acids;ko00270//Cysteine and methionine metabolism;ko00350//Tyrosine metabolism;ko00360//Phenylalanine metabolism;ko00130//Ubiquinone and other terpenoid-quinone biosynthesis;ko00400//Phenylalanine, tyrosine and tryptophan biosynthesis	K00815;K00815;K00815;K00815;K00815;K00815;K00815	GO:0005739//mitochondrion	GO:0003824//catalytic activity;GO:0004838//L-tyrosine:2-oxoglutarate aminotransferase activity;GO:0008483//transaminase activity;GO:0016597//amino acid binding;GO:0016740//transferase activity;GO:0030170//pyridoxal phosphate binding	GO:0006103//2-oxoglutarate metabolic process;GO:0006520//cellular amino acid metabolic process;GO:0006536//glutamate metabolic process;GO:0006559//L-phenylalanine catabolic process;GO:0006572//tyrosine catabolic process;GO:0006979//response to oxidative stress;GO:0009058//biosynthetic process;GO:0009072//aromatic amino acid family metabolic process;GO:0009074//aromatic amino acid family catabolic…
ENSMUSG00000003644	299	296	224	232	568	759	4.24	4.1	3.69	3.75	9.1	13.09	4.01	8.646666667	1.108541837	0.002398634	0.041977827	Rps6ka1	ribosomal protein S6 kinase polypeptide 1 [Source:MGI Symbol;Acc:MGI:104558]	Environmental Information Processing;Organismal Systems;Environmental Information Processing;Organismal Systems;Cellular Processes;Human Diseases;Organismal Systems;Organismal Systems	Signal transduction;Environmental adaptation;Signal transduction;Nervous system;Cell growth and death;Endocrine and metabolic diseases;Endocrine system;Nervous system	ko04010//MAPK signaling pathway;ko04714//Thermogenesis;ko04150//mTOR signaling pathway;ko04722//Neurotrophin signaling pathway;ko04114//Oocyte meiosis;ko04931//Insulin resistance;ko04914//Progesterone-mediated oocyte maturation;ko04720//Long-term potentiation	K04373;K04373;K04373;K04373;K04373;K04373;K04373;K04373	GO:0005634//nucleus;GO:0005737//cytoplasm;GO:0005819//spindle;GO:0005829//cytosol	GO:0000166//nucleotide binding;GO:0000287//magnesium ion binding;GO:0004672//protein kinase activity;GO:0004674//protein serine/threonine kinase activity;GO:0004711//ribosomal protein S6 kinase activity;GO:0004712//protein serine/threonine/tyrosine kinase activity;GO:0005524//ATP binding;GO:0008134//transcription factor binding;GO:0016301//kinase activity;GO:0016740//transferase activity;GO:00430…	GO:0006468//protein phosphorylation;GO:0006915//apoptotic process;GO:0016310//phosphorylation;GO:0035556//intracellular signal transduction;GO:0043066//negative regulation of apoptotic process;GO:0043154//negative regulation of cysteine-type endopeptidase activity involved in apoptotic process;GO:0045893//positive regulation of transcription, DNA-templated;GO:0045944//positive regulation of trans…
ENSMUSG00000025190	10152	10453	11753	4661	1480	1777	216.48	205.6	267.52	110.38	34.3	45.05	229.8666667	63.24333333	-1.86181196	0.002433702	0.042346414	Got1	glutamic-oxaloacetic transaminase 1, soluble [Source:MGI Symbol;Acc:MGI:95791]	Metabolism;Metabolism;Metabolism;Metabolism;Metabolism;Metabolism;Metabolism;Metabolism;Metabolism;Metabolism;Metabolism	Global and overview maps;Global and overview maps;Global and overview maps;Amino acid metabolism;Amino acid metabolism;Amino acid metabolism;Amino acid metabolism;Amino acid metabolism;Amino acid metabolism;Global and overview maps;Amino acid metabolism	ko01100//Metabolic pathways;ko01200//Carbon metabolism;ko01230//Biosynthesis of amino acids;ko00330//Arginine and proline metabolism;ko00270//Cysteine and methionine metabolism;ko00350//Tyrosine metabolism;ko00250//Alanine, aspartate and glutamate metabolism;ko00360//Phenylalanine metabolism;ko00220//Arginine biosynthesis;ko01210//2-Oxocarboxylic acid metabolism;ko00400//Phenylalanine, tyrosine a…	K14454;K14454;K14454;K14454;K14454;K14454;K14454;K14454;K14454;K14454;K14454	GO:0005654//nucleoplasm;GO:0005737//cytoplasm;GO:0005764//lysosome;GO:0005829//cytosol;GO:0043679//axon terminus	GO:0003824//catalytic activity;GO:0004069//L-aspartate:2-oxoglutarate aminotransferase activity;GO:0004609//phosphatidylserine decarboxylase activity;GO:0008483//transaminase activity;GO:0016740//transferase activity;GO:0030170//pyridoxal phosphate binding;GO:0031406//carboxylic acid binding;GO:0047801//L-cysteine:2-oxoglutarate aminotransferase activity	GO:0006103//2-oxoglutarate metabolic process;GO:0006107//oxaloacetate metabolic process;GO:0006114//glycerol biosynthetic process;GO:0006520//cellular amino acid metabolic process;GO:0006531//aspartate metabolic process;GO:0006532//aspartate biosynthetic process;GO:0006533//aspartate catabolic process;GO:0006536//glutamate metabolic process;GO:0007219//Notch signaling pathway;GO:0008652//cellular…
ENSMUSG00000074794	893	1759	719	1961	2716	1243	11.42	22.36	12.13	32.64	40.75	22.34	15.30333333	31.91	1.060162677	0.002454606	0.042526578	Arrdc3	arrestin domain containing 3 [Source:MGI Symbol;Acc:MGI:2145242]	-	-	-	-	GO:0005737//cytoplasm;GO:0005764//lysosome;GO:0005768//endosome;GO:0005769//early endosome;GO:0005886//plasma membrane;GO:0016020//membrane	GO:0031699//beta-3 adrenergic receptor binding	GO:0001659//temperature homeostasis;GO:0031651//negative regulation of heat generation;GO:0043588//skin development;GO:0051443//positive regulation of ubiquitin-protein transferase activity;GO:0060613//fat pad development;GO:0071878//negative regulation of adrenergic receptor signaling pathway;GO:0090327//negative regulation of locomotion involved in locomotory behavior
ENSMUSG00000026691	14113	11026	15702	4433	4961	1107	300.89	216.92	356.49	105.42	115.29	28.05	291.4333333	82.92	-1.813373877	0.002634437	0.04449475	Fmo3	flavin containing monooxygenase 3 [Source:MGI Symbol;Acc:MGI:1100496]	Metabolism	Xenobiotics biodegradation and metabolism	ko00982//Drug metabolism - cytochrome P450	K00485	GO:0005783//endoplasmic reticulum;GO:0005789//endoplasmic reticulum membrane;GO:0016020//membrane;GO:0016021//integral component of membrane;GO:0031090//organelle membrane;GO:0043231//intracellular membrane-bounded organelle	GO:0004497//monooxygenase activity;GO:0004499//N,N-dimethylaniline monooxygenase activity;GO:0016491//oxidoreductase activity;GO:0016597//amino acid binding;GO:0034899//trimethylamine monooxygenase activity;GO:0050660//flavin adenine dinucleotide binding;GO:0050661//NADP binding	GO:0017144//drug metabolic process;GO:0055114//oxidation-reduction process
ENSMUSG00000043421	27	42	37	91	73	49	1.2	1.72	1.75	4.51	3.53	2.59	1.556666667	3.543333333	1.186647142	0.002686264	0.045066805	Hilpda	hypoxia inducible lipid droplet associated [Source:MGI Symbol;Acc:MGI:1916823]	-	-	-	-	GO:0005576//extracellular region;GO:0005615//extracellular space;GO:0005654//nucleoplasm;GO:0005811//lipid particle;GO:0009986//cell surface;GO:0016020//membrane;GO:0016021//integral component of membrane;GO:0030141//secretory granule	GO:0005102//receptor binding	GO:0001819//positive regulation of cytokine production;GO:0008284//positive regulation of cell proliferation;GO:0010884//positive regulation of lipid storage;GO:0035425//autocrine signaling;GO:0071456//cellular response to hypoxia
ENSMUSG00000052131	45	23	17	12	1	3	1.53	0.72	0.62	0.46	0.04	0.12	0.956666667	0.206666667	-2.210710616	0.002771396	0.045784833	Akr1b7	aldo-keto reductase family 1, member B7 [Source:MGI Symbol;Acc:MGI:101918]	Metabolism;Metabolism;Metabolism;Metabolism;Metabolism;Metabolism	Global and overview maps;Lipid metabolism;Carbohydrate metabolism;Carbohydrate metabolism;Carbohydrate metabolism;Metabolism of cofactors and vitamins	ko01100//Metabolic pathways;ko00561//Glycerolipid metabolism;ko00051//Fructose and mannose metabolism;ko00040//Pentose and glucuronate interconversions;ko00052//Galactose metabolism;ko00790//Folate biosynthesis	K00011;K00011;K00011;K00011;K00011;K00011	GO:0005737//cytoplasm;GO:0005739//mitochondrion;GO:0005829//cytosol	GO:0004032//alditol:NADP+ 1-oxidoreductase activity;GO:0008106//alcohol dehydrogenase (NADP+) activity;GO:0016491//oxidoreductase activity	GO:0044255//cellular lipid metabolic process;GO:0055114//oxidation-reduction process
ENSMUSG00000053219	73	46	26	110	95	78	2.28	1.43	0.87	3.8	3.2	2.93	1.526666667	3.31	1.116446119	0.002979213	0.04829953	Raet1e	retinoic acid early transcript 1E [Source:MGI Symbol;Acc:MGI:2675273]	Organismal Systems	Immune system	ko04650//Natural killer cell mediated cytotoxicity	K07987	GO:0005615//extracellular space;GO:0005886//plasma membrane;GO:0009897//external side of plasma membrane;GO:0016020//membrane;GO:0016021//integral component of membrane;GO:0031225//anchored component of membrane;GO:0044214//spanning component of plasma membrane;GO:0046658//anchored component of plasma membrane	GO:0046703//natural killer cell lectin-like receptor binding	GO:0001913//T cell mediated cytotoxicity;GO:0006955//immune response;GO:0045954//positive regulation of natural killer cell mediated cytotoxicity
