# Supplementary material for: Ovariectomy Impaired Hepatic Glucose and Lipid Homeostasis and Altered the Gut Microbiota in Mice With Different Diets
Source: Front Endocrinol (Lausanne). 2021 Jun 30;12:708838. doi: 10.3389/fendo.2021.708838 (PMC8278766; doi:10.3389/fendo.2021.708838)
Supplement: Supplementary file 20 [file Table_10.xls]

id	SN-2_count	SN-3_count	SN-1_count	OVXN-TG-2_count	OVXN-TG-3_count	OVXN-TG-1_count	SN-2_fpkm	SN-3_fpkm	SN-1_fpkm	OVXN-TG-2_fpkm	OVXN-TG-3_fpkm	OVXN-TG-1_fpkm	SN_mean	OVXN-TG_mean	log2(fc)	PValue	FDR	Symbol	KEGG_A_class	KEGG_B_class	K_ID	Description	Pathway	GO Component	GO Function	GO Process
ENSMUSG00000041930	36	23	28	379	102	357	0.54	0.38	0.41	4.49	1.4	5.17	0.443333333	3.686666667	3.055853235	2.76E-10	3.62E-06	Fam222a	-	-	-	family with sequence similarity 222, member A [Source:MGI Symbol;Acc:MGI:3605543]	-	GO:0005575//cellular_component	GO:0003674//molecular_function	GO:0008150//biological_process
ENSMUSG00000022591	0	73	0	0	0	0	0	1.26	0	0	0	0	0.42	0.001	-8.714245518	2.27E-08	8.85E-05	Gm9747	-	-	-	predicted gene 9747 [Source:MGI Symbol;Acc:MGI:3710571]	-	GO:0005575//cellular_component	GO:0003674//molecular_function	GO:0008150//biological_process
ENSMUSG00000020889	852	2590	3173	553	593	258	13.82	46.45	50.3	7.06	8.78	4.03	36.85666667	6.623333333	-2.476296227	2.60E-08	8.85E-05	Nr1d1	Organismal Systems	Environmental adaptation	K03728	nuclear receptor subfamily 1, group D, member 1 [Source:MGI Symbol;Acc:MGI:2444210]	ko04710//Circadian rhythm	GO:0000790//nuclear chromatin;GO:0005634//nucleus;GO:0005654//nucleoplasm;GO:0005737//cytoplasm;GO:0016604//nuclear body;GO:0030425//dendrite;GO:0042995//cell projection;GO:0043025//neuronal cell body;GO:0043197//dendritic spine;GO:0090575//RNA polymerase II transcription factor complex	GO:0000976//transcription regulatory region sequence-specific DNA binding;GO:0000977//RNA polymerase II regulatory region sequence-specific DNA binding;GO:0000978//RNA polymerase II core promoter proximal region sequence-specific DNA binding;GO:0000981//RNA polymerase II transcription factor activity, sequence-specific DNA binding;GO:0001222//transcription corepressor binding;GO:0001227//transcri…	GO:0000122//negative regulation of transcription from RNA polymerase II promoter;GO:0005978//glycogen biosynthetic process;GO:0006355//regulation of transcription, DNA-templated;GO:0007275//multicellular organism development;GO:0007623//circadian rhythm;GO:0009755//hormone-mediated signaling pathway;GO:0010498//proteasomal protein catabolic process;GO:0010871//negative regulation of receptor bios…
ENSMUSG00000018427	123	45	77	471	363	265	2.4	0.98	1.21	5.45	4.6	4.61	1.53	4.886666667	1.675319045	2.98E-08	8.85E-05	Ypel2	-	-	-	yippee like 2 [Source:MGI Symbol;Acc:MGI:1925114]	-	GO:0005575//cellular_component;GO:0005634//nucleus;GO:0005730//nucleolus	GO:0003674//molecular_function;GO:0046872//metal ion binding	GO:0008150//biological_process
ENSMUSG00000026475	2872	3133	4222	425	1246	1026	54.17	65.35	77.86	6.31	21.46	18.6	65.79333333	15.45666667	-2.089712181	3.37E-08	8.85E-05	Rgs16	-	-	-	regulator of G-protein signaling 16 [Source:MGI Symbol;Acc:MGI:108407]	-	GO:0005737//cytoplasm;GO:0016020//membrane;GO:0031224//intrinsic component of membrane;GO:0045121//membrane raft	GO:0005096//GTPase activator activity;GO:0005515//protein binding	GO:0007186//G-protein coupled receptor signaling pathway;GO:0009968//negative regulation of signal transduction;GO:0043547//positive regulation of GTPase activity
ENSMUSG00000040128	1027	647	739	3747	2164	2188	27.49	19.15	19.34	79	52.89	56.29	21.99333333	62.72666667	1.512012622	4.36E-08	9.52E-05	Pnrc1	-	-	-	proline-rich nuclear receptor coactivator 1 [Source:MGI Symbol;Acc:MGI:1917838]	-	GO:0005634//nucleus	GO:0003674//molecular_function	-
ENSMUSG00000067279	707	263	550	3781	2093	1233	11.45	4.71	8.71	48.21	30.94	19.18	8.29	32.77666667	1.983225135	8.20E-07	0.001535257	Ppp1r3c	Organismal Systems;Human Diseases	Endocrine system;Endocrine and metabolic diseases	K07189;K07189	protein phosphatase 1, regulatory subunit 3C [Source:MGI Symbol;Acc:MGI:1858229]	ko04910//Insulin signaling pathway;ko04931//Insulin resistance	GO:0042587//glycogen granule;GO:0043231//intracellular membrane-bounded organelle	GO:0004721//phosphoprotein phosphatase activity;GO:0005515//protein binding;GO:0019888//protein phosphatase regulator activity;GO:0019899//enzyme binding;GO:0019903//protein phosphatase binding;GO:0050196//[phosphorylase] phosphatase activity;GO:2001069//glycogen binding	GO:0005975//carbohydrate metabolic process;GO:0005977//glycogen metabolic process;GO:0005978//glycogen biosynthetic process;GO:0006470//protein dephosphorylation;GO:0006605//protein targeting
ENSMUSG00000020038	167	129	173	410	427	374	2.43	2.08	2.47	4.71	5.68	5.24	2.326666667	5.21	1.163018837	1.07E-05	0.015180386	Cry1	Organismal Systems	Environmental adaptation	K02295	cryptochrome 1 (photolyase-like) [Source:MGI Symbol;Acc:MGI:1270841]	ko04710//Circadian rhythm	GO:0005634//nucleus;GO:0005654//nucleoplasm;GO:0005737//cytoplasm;GO:0005739//mitochondrion;GO:0005829//cytosol	GO:0000166//nucleotide binding;GO:0003690//double-stranded DNA binding;GO:0005515//protein binding;GO:0008134//transcription factor binding;GO:0009881//photoreceptor activity;GO:0019900//kinase binding;GO:0019901//protein kinase binding;GO:0019902//phosphatase binding;GO:0035257//nuclear hormone receptor binding;GO:0042826//histone deacetylase binding;GO:0070888//E-box binding	GO:0000122//negative regulation of transcription from RNA polymerase II promoter;GO:0006094//gluconeogenesis;GO:0006975//DNA damage induced protein phosphorylation;GO:0007623//circadian rhythm;GO:0009416//response to light stimulus;GO:0014823//response to activity;GO:0018298//protein-chromophore linkage;GO:0019915//lipid storage;GO:0031397//negative regulation of protein ubiquitination;GO:0031398…
ENSMUSG00000022347	347	317	250	806	1684	1119	8.41	8.56	5.92	15.43	37.36	26.23	7.63	26.34	1.787500383	1.16E-05	0.015180386	A1bg	-	-	-	alpha-1-B glycoprotein [Source:MGI Symbol;Acc:MGI:2152878]	-	GO:0005576//extracellular region	GO:0003674//molecular_function	GO:0008150//biological_process
ENSMUSG00000016028	487	118	252	1237	897	1027	2.91	0.8	1.49	5.76	5.64	7	1.733333333	6.133333333	1.823122238	2.02E-05	0.022008017	Celsr1	-	-	-	cadherin, EGF LAG seven-pass G-type receptor 1 [Source:MGI Symbol;Acc:MGI:1100883]	-	GO:0005654//nucleoplasm;GO:0005886//plasma membrane;GO:0005887//integral component of plasma membrane;GO:0016020//membrane;GO:0016021//integral component of membrane	GO:0004888//transmembrane signaling receptor activity;GO:0004930//G-protein coupled receptor activity;GO:0005509//calcium ion binding;GO:0005515//protein binding;GO:0046983//protein dimerization activity	GO:0001702//gastrulation with mouth forming second;GO:0001736//establishment of planar polarity;GO:0001764//neuron migration;GO:0001843//neural tube closure;GO:0001942//hair follicle development;GO:0007155//cell adhesion;GO:0007156//homophilic cell adhesion via plasma membrane adhesion molecules;GO:0007165//signal transduction;GO:0007166//cell surface receptor signaling pathway;GO:0007186//G-prot…
ENSMUSG00000037541	180	147	232	555	403	448	1.03	0.8	1.17	2.35	1.94	2.47	1	2.253333333	1.172060746	2.27E-05	0.022924241	Shank2	Organismal Systems	Nervous system	K15009	SH3 and multiple ankyrin repeat domains 2 [Source:MGI Symbol;Acc:MGI:2671987]	ko04724//Glutamatergic synapse	GO:0001750//photoreceptor outer segment;GO:0001917//photoreceptor inner segment;GO:0005737//cytoplasm;GO:0005883//neurofilament;GO:0005886//plasma membrane;GO:0008328//ionotropic glutamate receptor complex;GO:0014069//postsynaptic density;GO:0016020//membrane;GO:0016324//apical plasma membrane;GO:0030054//cell junction;GO:0030425//dendrite;GO:0030426//growth cone;GO:0031526//brush border membrane…	GO:0005515//protein binding;GO:0008022//protein C-terminus binding;GO:0017124//SH3 domain binding;GO:0030159//receptor signaling complex scaffold activity;GO:0030160//GKAP/Homer scaffold activity;GO:0035255//ionotropic glutamate receptor binding	GO:0007416//synapse assembly;GO:0007612//learning;GO:0007613//memory;GO:0030534//adult behavior;GO:0035176//social behavior;GO:0035640//exploration behavior;GO:0048854//brain morphogenesis;GO:0050807//regulation of synapse organization;GO:0051124//synaptic growth at neuromuscular junction;GO:0051968//positive regulation of synaptic transmission, glutamatergic;GO:0060291//long-term synaptic potent…
ENSMUSG00000038550	14	147	274	6	7	11	0.42	5.11	9.88	0.2	0.35	0.88	5.136666667	0.476666667	-3.42977981	3.22E-05	0.030156084	Ciart	-	-	-	circadian associated repressor of transcription [Source:MGI Symbol;Acc:MGI:2684975]	-	GO:0005634//nucleus;GO:0016605//PML body	GO:0000976//transcription regulatory region sequence-specific DNA binding;GO:0000980//RNA polymerase II distal enhancer sequence-specific DNA binding;GO:0005515//protein binding;GO:0070888//E-box binding	GO:0032922//circadian regulation of gene expression;GO:0045475//locomotor rhythm;GO:0045892//negative regulation of transcription, DNA-templated;GO:0048511//rhythmic process
ENSMUSG00000053617	1131	404	591	2504	1592	2290	7.83	2.07	3.25	13.85	9.42	14.61	4.383333333	12.62666667	1.526373531	8.56E-05	0.066025529	Sh3pxd2a	-	-	-	SH3 and PX domains 2A [Source:MGI Symbol;Acc:MGI:1298393]	-	GO:0002102//podosome;GO:0005737//cytoplasm;GO:0030054//cell junction;GO:0042995//cell projection	GO:0002020//protease binding;GO:0005515//protein binding;GO:0005546//phosphatidylinositol-4,5-bisphosphate binding;GO:0010314//phosphatidylinositol-5-phosphate binding;GO:0016176//superoxide-generating NADPH oxidase activator activity;GO:0032266//phosphatidylinositol-3-phosphate binding;GO:0035091//phosphatidylinositol binding;GO:0043325//phosphatidylinositol-3,4-bisphosphate binding;GO:0070273//…	GO:0001701//in utero embryonic development;GO:0006801//superoxide metabolic process;GO:0043085//positive regulation of catalytic activity;GO:0072593//reactive oxygen species metabolic process;GO:0072675//osteoclast fusion
ENSMUSG00000060519	458	132	145	1445	651	836	8.14	3.08	2.89	20.32	11.6	14.79	4.703333333	15.57	1.727013457	0.00012589	0.091655266	Tor3a	-	-	-	torsin family 3, member A [Source:MGI Symbol;Acc:MGI:1353652]	-	GO:0005635//nuclear envelope;GO:0005737//cytoplasm;GO:0005783//endoplasmic reticulum;GO:0005788//endoplasmic reticulum lumen	GO:0000166//nucleotide binding;GO:0005515//protein binding;GO:0005524//ATP binding;GO:0016887//ATPase activity	-
ENSMUSG00000055254	33	45	48	155	102	174	0.34	0.7	0.59	1.3	0.94	1.72	0.543333333	1.32	1.280628466	0.000144887	0.099933726	Ntrk2	Environmental Information Processing;Environmental Information Processing;Environmental Information Processing;Human Diseases;Organismal Systems	Signal transduction;Signal transduction;Signal transduction;Substance dependence;Nervous system	K04360;K04360;K04360;K04360;K04360	neurotrophic tyrosine kinase, receptor, type 2 [Source:MGI Symbol;Acc:MGI:97384]	ko04151//PI3K-Akt signaling pathway;ko04010//MAPK signaling pathway;ko04014//Ras signaling pathway;ko05034//Alcoholism;ko04722//Neurotrophin signaling pathway	GO:0005737//cytoplasm;GO:0005768//endosome;GO:0005769//early endosome;GO:0005791//rough endoplasmic reticulum;GO:0005829//cytosol;GO:0005886//plasma membrane;GO:0005887//integral component of plasma membrane;GO:0009986//cell surface;GO:0010008//endosome membrane;GO:0014069//postsynaptic density;GO:0016020//membrane;GO:0016021//integral component of membrane;GO:0030054//cell junction;GO:0030424//a…	GO:0000166//nucleotide binding;GO:0004672//protein kinase activity;GO:0004713//protein tyrosine kinase activity;GO:0004714//transmembrane receptor protein tyrosine kinase activity;GO:0005030//neurotrophin receptor activity;GO:0005515//protein binding;GO:0005524//ATP binding;GO:0016301//kinase activity;GO:0016740//transferase activity;GO:0030971//receptor tyrosine kinase binding;GO:0042803//protei…	GO:0001570//vasculogenesis;GO:0001764//neuron migration;GO:0006468//protein phosphorylation;GO:0007169//transmembrane receptor protein tyrosine kinase signaling pathway;GO:0007275//multicellular organism development;GO:0007399//nervous system development;GO:0007612//learning;GO:0007616//long-term memory;GO:0007623//circadian rhythm;GO:0007631//feeding behavior;GO:0008284//positive regulation of c…
ENSMUSG00000026839	832	2704	5021	1248	849	1130	19.85	72.26	121.79	23.96	18.34	26.36	71.3	22.88666667	-1.63939472	0.000198779	0.130250019	Upp2	Metabolism;Metabolism;Metabolism	Global and overview maps;Nucleotide metabolism;Xenobiotics biodegradation and metabolism	K00757;K00757;K00757	uridine phosphorylase 2 [Source:MGI Symbol;Acc:MGI:1923904]	ko01100//Metabolic pathways;ko00240//Pyrimidine metabolism;ko00983//Drug metabolism - other enzymes	GO:0005737//cytoplasm;GO:0045098//type III intermediate filament	GO:0003824//catalytic activity;GO:0004850//uridine phosphorylase activity;GO:0016740//transferase activity;GO:0016757//transferase activity, transferring glycosyl groups;GO:0016763//transferase activity, transferring pentosyl groups;GO:0042802//identical protein binding	GO:0009116//nucleoside metabolic process;GO:0009166//nucleotide catabolic process;GO:0044206//UMP salvage
ENSMUSG00000028019	46	39	42	130	115	110	0.64	0.62	0.56	1.39	1.38	1.44	0.606666667	1.403333333	1.209881783	0.000208825	0.130316535	Pdgfc	Environmental Information Processing;Environmental Information Processing;Environmental Information Processing;Cellular Processes;Environmental Information Processing;Cellular Processes;Environmental Information Processing;Human Diseases;Human Diseases;Cellular Processes;Human Diseases;Human Diseases	Signal transduction;Signal transduction;Signal transduction;Cell motility;Signal transduction;Cellular community - eukaryotes;Signal transduction;Cancers;Cancers;Cellular community - eukaryotes;Drug resistance;Cancers	K05450;K05450;K05450;K05450;K05450;K05450;K05450;K05450;K05450;K05450;K05450;K05450	platelet-derived growth factor, C polypeptide [Source:MGI Symbol;Acc:MGI:1859631]	ko04151//PI3K-Akt signaling pathway;ko04010//MAPK signaling pathway;ko04014//Ras signaling pathway;ko04810//Regulation of actin cytoskeleton;ko04015//Rap1 signaling pathway;ko04510//Focal adhesion;ko04072//Phospholipase D signaling pathway;ko05231//Choline metabolism in cancer;ko05215//Prostate cancer;ko04540//Gap junction;ko01521//EGFR tyrosine kinase inhibitor resistance;ko05218//Melanoma	GO:0005576//extracellular region;GO:0005615//extracellular space;GO:0005634//nucleus;GO:0005737//cytoplasm;GO:0005829//cytosol;GO:0005886//plasma membrane;GO:0009986//cell surface;GO:0016020//membrane	GO:0005161//platelet-derived growth factor receptor binding;GO:0008083//growth factor activity;GO:0042803//protein homodimerization activity	GO:0007171//activation of transmembrane receptor protein tyrosine kinase activity;GO:0007275//multicellular organism development;GO:0008284//positive regulation of cell proliferation;GO:0009887//organ morphogenesis;GO:0014068//positive regulation of phosphatidylinositol 3-kinase signaling;GO:0030335//positive regulation of cell migration;GO:0031954//positive regulation of protein autophosphorylat…
ENSMUSG00000059824	30	2479	1891	93	50	56	0.84	72.02	47.36	1.99	1.3	1.39	40.07333333	1.56	-4.683024585	0.000221583	0.131992859	Dbp	-	-	-	D site albumin promoter binding protein [Source:MGI Symbol;Acc:MGI:94866]	-	GO:0005634//nucleus;GO:0005654//nucleoplasm	GO:0000977//RNA polymerase II regulatory region sequence-specific DNA binding;GO:0001228//transcriptional activator activity, RNA polymerase II transcription regulatory region sequence-specific binding;GO:0003677//DNA binding;GO:0003700//transcription factor activity, sequence-specific DNA binding	GO:0001889//liver development;GO:0006355//regulation of transcription, DNA-templated;GO:0006357//regulation of transcription from RNA polymerase II promoter;GO:0007623//circadian rhythm;GO:0045944//positive regulation of transcription from RNA polymerase II promoter;GO:0048511//rhythmic process
ENSMUSG00000049555	155	138	184	521	312	343	2.44	2.4	2.83	6.46	4.48	5.19	2.556666667	5.376666667	1.072447956	0.00029948	0.170638355	Tmie	-	-	-	transmembrane inner ear [Source:MGI Symbol;Acc:MGI:2159400]	-	GO:0016020//membrane;GO:0016021//integral component of membrane	GO:0005515//protein binding	GO:0007605//sensory perception of sound;GO:0042472//inner ear morphogenesis
ENSMUSG00000056749	491	86	142	1389	796	743	10.69	2.07	3.02	23.82	15.83	15.55	5.26	18.4	1.806571062	0.00040192	0.219465121	Nfil3	-	-	-	nuclear factor, interleukin 3, regulated [Source:MGI Symbol;Acc:MGI:109495]	-	GO:0005634//nucleus	GO:0000977//RNA polymerase II regulatory region sequence-specific DNA binding;GO:0000978//RNA polymerase II core promoter proximal region sequence-specific DNA binding;GO:0001227//transcriptional repressor activity, RNA polymerase II transcription regulatory region sequence-specific binding;GO:0003677//DNA binding;GO:0003700//transcription factor activity, sequence-specific DNA binding;GO:0005515…	GO:0000122//negative regulation of transcription from RNA polymerase II promoter;GO:0006351//transcription, DNA-templated;GO:0006355//regulation of transcription, DNA-templated;GO:0006366//transcription from RNA polymerase II promoter;GO:0006955//immune response;GO:0007623//circadian rhythm;GO:0010628//positive regulation of gene expression;GO:0045892//negative regulation of transcription, DNA-te…
ENSMUSG00000029720	12	14	13	48	61	46	0.12	0.15	0.12	0.37	0.55	0.44	0.13	0.453333333	1.802060622	0.000433469	0.224740658	Gm20605	-	-	-	predicted gene 20605 [Source:MGI Symbol;Acc:MGI:5306917]	-	GO:0005737//cytoplasm;GO:0016605//PML body	GO:0005515//protein binding	GO:0045892//negative regulation of transcription, DNA-templated
ENSMUSG00000031821	46	126	151	54	38	49	0.52	1.58	1.67	0.48	0.39	0.53	1.256666667	0.466666667	-1.429137696	0.00044588	0.224740658	Gins2	-	-	-	GINS complex subunit 2 (Psf2 homolog) [Source:MGI Symbol;Acc:MGI:1921019]	-	GO:0000811//GINS complex;GO:0005634//nucleus;GO:0031298//replication fork protection complex	GO:0043138//3'-5' DNA helicase activity	GO:0000727//double-strand break repair via break-induced replication;GO:0006260//DNA replication;GO:0032508//DNA duplex unwinding
ENSMUSG00000095538	0	0	0	11	12	6	0	0	0	0.23	0.3	0.16	0.001	0.23	7.845490051	0.000453771	1	Gm21983	-	-	-	predicted gene 21983 [Source:MGI Symbol;Acc:MGI:5439452]	-	-	-	-
ENSMUSG00000038244	517	223	375	878	810	978	3.82	1.75	2.63	5.11	5.4	6.69	2.733333333	5.733333333	1.06871275	0.000480323	0.229715057	Mical2	-	-	-	microtubule associated monooxygenase, calponin and LIM domain containing 2 [Source:MGI Symbol;Acc:MGI:2444947]	-	GO:0005634//nucleus;GO:0005737//cytoplasm;GO:0005815//microtubule organizing center;GO:0031941//filamentous actin	GO:0003779//actin binding;GO:0004497//monooxygenase activity;GO:0005515//protein binding;GO:0016174//NAD(P)H oxidase activity;GO:0016491//oxidoreductase activity;GO:0016709//oxidoreductase activity, acting on paired donors, with incorporation or reduction of molecular oxygen, NAD(P)H as one donor, and incorporation of one atom of oxygen;GO:0043914//NADPH:sulfur oxidoreductase activity;GO:0046872/…	GO:0001947//heart looping;GO:0007010//cytoskeleton organization;GO:0007275//multicellular organism development;GO:0007283//spermatogenesis;GO:0007507//heart development;GO:0008150//biological_process;GO:0010735//positive regulation of transcription via serum response element binding;GO:0019417//sulfur oxidation;GO:0030036//actin cytoskeleton organization;GO:0030042//actin filament depolymerizatio…
ENSMUSG00000064225	11319	5669	5890	20259	17423	18525	59.69	33.06	30.36	84.13	83.87	93.87	41.03666667	87.29	1.088902839	0.000490807	0.229715057	Paqr9	-	-	-	progestin and adipoQ receptor family member IX [Source:MGI Symbol;Acc:MGI:1922802]	-	GO:0005886//plasma membrane;GO:0016020//membrane;GO:0016021//integral component of membrane	GO:0005496//steroid binding;GO:0008289//lipid binding;GO:0038023//signaling receptor activity	-
ENSMUSG00000078650	6879	1523	5864	27771	13516	9922	125.72	30.78	104.77	399.74	225.52	174.27	87.09	266.51	1.613610689	0.000643662	0.281172985	G6pc	Metabolism;Environmental Information Processing;Organismal Systems;Environmental Information Processing;Environmental Information Processing;Human Diseases;Organismal Systems;Organismal Systems;Metabolism;Organismal Systems;Metabolism;Metabolism	Global and overview maps;Signal transduction;Endocrine system;Signal transduction;Signal transduction;Endocrine and metabolic diseases;Endocrine system;Endocrine system;Carbohydrate metabolism;Digestive system;Carbohydrate metabolism;Carbohydrate metabolism	K01084;K01084;K01084;K01084;K01084;K01084;K01084;K01084;K01084;K01084;K01084;K01084	glucose-6-phosphatase, catalytic [Source:MGI Symbol;Acc:MGI:95607]	ko01100//Metabolic pathways;ko04151//PI3K-Akt signaling pathway;ko04910//Insulin signaling pathway;ko04068//FoxO signaling pathway;ko04152//AMPK signaling pathway;ko04931//Insulin resistance;ko04922//Glucagon signaling pathway;ko04920//Adipocytokine signaling pathway;ko00010//Glycolysis / Gluconeogenesis;ko04973//Carbohydrate digestion and absorption;ko00500//Starch and sucrose metabolism;ko00052…	GO:0005783//endoplasmic reticulum;GO:0005789//endoplasmic reticulum membrane;GO:0016020//membrane;GO:0016021//integral component of membrane;GO:0043231//intracellular membrane-bounded organelle	GO:0004346//glucose-6-phosphatase activity;GO:0016773//phosphotransferase activity, alcohol group as acceptor;GO:0016787//hydrolase activity;GO:0042301//phosphate ion binding	GO:0005977//glycogen metabolic process;GO:0005980//glycogen catabolic process;GO:0006094//gluconeogenesis;GO:0006641//triglyceride metabolic process;GO:0006796//phosphate-containing compound metabolic process;GO:0008202//steroid metabolic process;GO:0010468//regulation of gene expression;GO:0015760//glucose-6-phosphate transport;GO:0032094//response to food;GO:0035264//multicellular organism grow…
ENSMUSG00000021765	11	9	12	203	11	53	0.35	0.24	0.29	4.02	0.35	1.2	0.293333333	1.856666667	2.662101899	0.000716145	0.302744332	Fst	Environmental Information Processing	Signal transduction	K04661	follistatin [Source:MGI Symbol;Acc:MGI:95586]	ko04350//TGF-beta signaling pathway	GO:0005576//extracellular region;GO:0005615//extracellular space;GO:0005634//nucleus;GO:0005737//cytoplasm	GO:0005515//protein binding;GO:0038102//activin receptor antagonist activity;GO:0043395//heparan sulfate proteoglycan binding;GO:0048185//activin binding	GO:0000122//negative regulation of transcription from RNA polymerase II promoter;GO:0001501//skeletal system development;GO:0002244//hematopoietic progenitor cell differentiation;GO:0007275//multicellular organism development;GO:0007276//gamete generation;GO:0007389//pattern specification process;GO:0008585//female gonad development;GO:0030154//cell differentiation;GO:0030509//BMP signaling pathw…
ENSMUSG00000043895	102	85	104	331	189	201	0.7	0.65	0.7	1.8	1.19	1.33	0.683333333	1.44	1.075407403	0.000912548	0.343277142	S1pr2	Environmental Information Processing;Environmental Information Processing	Signaling molecules and interaction;Signal transduction	K04292;K04292	sphingosine-1-phosphate receptor 2 [Source:MGI Symbol;Acc:MGI:99569]	ko04080//Neuroactive ligand-receptor interaction;ko04071//Sphingolipid signaling pathway	GO:0005886//plasma membrane;GO:0016020//membrane;GO:0016021//integral component of membrane	GO:0001664//G-protein coupled receptor binding;GO:0004930//G-protein coupled receptor activity;GO:0005178//integrin binding;GO:0005515//protein binding;GO:0038036//sphingosine-1-phosphate receptor activity	GO:0003376//sphingosine-1-phosphate signaling pathway;GO:0007165//signal transduction;GO:0007186//G-protein coupled receptor signaling pathway;GO:0010800//positive regulation of peptidyl-threonine phosphorylation;GO:0031532//actin cytoskeleton reorganization;GO:0046847//filopodium assembly;GO:0090394//negative regulation of excitatory postsynaptic potential;GO:1903142//positive regulation of esta…
ENSMUSG00000051452	41	32	35	140	76	93	1.46	1.26	1.22	3.93	2.47	3.18	1.313333333	3.193333333	1.281830026	0.000916803	0.343277142	Gm11437	-	-	-	predicted gene 11437 [Source:MGI Symbol;Acc:MGI:3650287]	-	GO:0005575//cellular_component;GO:0016020//membrane;GO:0016021//integral component of membrane	GO:0003674//molecular_function	GO:0008150//biological_process
ENSMUSG00000005547	5770	26732	26686	12833	6244	7122	126.46	648.03	572.16	221.96	125.03	150.01	448.8833333	165.6666667	-1.43805718	0.000943858	0.343590659	Cyp2a5	Metabolism;Metabolism	Global and overview maps;Metabolism of cofactors and vitamins	K07411;K07411	cytochrome P450, family 2, subfamily a, polypeptide 5 [Source:MGI Symbol;Acc:MGI:88597]	ko01100//Metabolic pathways;ko00830//Retinol metabolism	GO:0016020//membrane;GO:0016021//integral component of membrane	GO:0004497//monooxygenase activity;GO:0005506//iron ion binding;GO:0016491//oxidoreductase activity;GO:0016705//oxidoreductase activity, acting on paired donors, with incorporation or reduction of molecular oxygen;GO:0016712//oxidoreductase activity, acting on paired donors, with incorporation or reduction of molecular oxygen, reduced flavin or flavoprotein as one donor, and incorporation of one …	GO:0055114//oxidation-reduction process
ENSMUSG00000052131	42	95	51	39	26	21	1.45	3.62	1.72	1.06	0.82	0.7	2.263333333	0.86	-1.396040509	0.000999124	0.353878877	Akr1b7	Metabolism;Metabolism;Metabolism;Metabolism;Metabolism;Metabolism	Global and overview maps;Lipid metabolism;Carbohydrate metabolism;Carbohydrate metabolism;Carbohydrate metabolism;Metabolism of cofactors and vitamins	K00011;K00011;K00011;K00011;K00011;K00011	aldo-keto reductase family 1, member B7 [Source:MGI Symbol;Acc:MGI:101918]	ko01100//Metabolic pathways;ko00561//Glycerolipid metabolism;ko00051//Fructose and mannose metabolism;ko00040//Pentose and glucuronate interconversions;ko00052//Galactose metabolism;ko00790//Folate biosynthesis	GO:0005737//cytoplasm;GO:0005739//mitochondrion;GO:0005829//cytosol	GO:0004032//alditol:NADP+ 1-oxidoreductase activity;GO:0008106//alcohol dehydrogenase (NADP+) activity;GO:0016491//oxidoreductase activity	GO:0044255//cellular lipid metabolic process;GO:0055114//oxidation-reduction process
ENSMUSG00000020641	95	35	78	216	151	171	1.11	0.45	0.89	1.98	1.61	1.92	0.816666667	1.836666667	1.16927057	0.001103632	0.363214601	Rsad2	Human Diseases	Infectious diseases	K15045	radical S-adenosyl methionine domain containing 2 [Source:MGI Symbol;Acc:MGI:1929628]	ko05164//Influenza A	GO:0001650//fibrillar center;GO:0005739//mitochondrion;GO:0005741//mitochondrial outer membrane;GO:0005743//mitochondrial inner membrane;GO:0005783//endoplasmic reticulum;GO:0005789//endoplasmic reticulum membrane;GO:0005811//lipid particle;GO:0016020//membrane	GO:0003674//molecular_function;GO:0003824//catalytic activity;GO:0005515//protein binding;GO:0043621//protein self-association;GO:0046872//metal ion binding;GO:0051536//iron-sulfur cluster binding;GO:0051539//4 iron, 4 sulfur cluster binding	GO:0001503//ossification;GO:0002376//immune system process;GO:0009615//response to virus;GO:0030278//regulation of ossification;GO:0034157//positive regulation of toll-like receptor 7 signaling pathway;GO:0034165//positive regulation of toll-like receptor 9 signaling pathway;GO:0035710//CD4-positive, alpha-beta T cell activation;GO:0043367//CD4-positive, alpha-beta T cell differentiation;GO:00450…
ENSMUSG00000016520	683	225	415	1304	982	1043	6.61	2.41	3.93	9.94	8.68	9.7	4.316666667	9.44	1.128869168	0.001108629	0.363214601	Lnx2	-	-	-	ligand of numb-protein X 2 [Source:MGI Symbol;Acc:MGI:2155959]	-	GO:0005575//cellular_component	GO:0005515//protein binding;GO:0030165//PDZ domain binding;GO:0042802//identical protein binding;GO:0046872//metal ion binding	-
ENSMUSG00000033107	1113	148	376	3693	1558	1472	35.69	5.24	11.74	92.78	45.49	45.25	17.55666667	61.17333333	1.800883932	0.001158203	0.370201246	Rnf125	Organismal Systems	Immune system	K12170	ring finger protein 125 [Source:MGI Symbol;Acc:MGI:1914914]	ko04622//RIG-I-like receptor signaling pathway	GO:0000139//Golgi membrane;GO:0005794//Golgi apparatus;GO:0005829//cytosol;GO:0016020//membrane;GO:0034098//VCP-NPL4-UFD1 AAA ATPase complex;GO:0043231//intracellular membrane-bounded organelle	GO:0002039//p53 binding;GO:0004842//ubiquitin-protein transferase activity;GO:0008270//zinc ion binding;GO:0016740//transferase activity;GO:0031624//ubiquitin conjugating enzyme binding;GO:0046872//metal ion binding;GO:0061630//ubiquitin protein ligase activity	GO:0000209//protein polyubiquitination;GO:0002250//adaptive immune response;GO:0002376//immune system process;GO:0006511//ubiquitin-dependent protein catabolic process;GO:0016567//protein ubiquitination;GO:0032480//negative regulation of type I interferon production;GO:0039536//negative regulation of RIG-I signaling pathway;GO:1990830//cellular response to leukemia inhibitory factor
ENSMUSG00000104713	73	53	62	116	226	208	1.18	0.84	1.03	1.54	3.31	3.15	1.016666667	2.666666667	1.391190757	0.001283441	0.391811731	Gbp6	-	-	-	guanylate binding protein 6 [Source:MGI Symbol;Acc:MGI:2140937]	-	GO:0016020//membrane;GO:0020005//symbiont-containing vacuole membrane;GO:0031410//cytoplasmic vesicle	GO:0000166//nucleotide binding;GO:0003924//GTPase activity;GO:0005525//GTP binding	GO:0009617//response to bacterium;GO:0035458//cellular response to interferon-beta;GO:0042832//defense response to protozoan;GO:0044406//adhesion of symbiont to host;GO:0050830//defense response to Gram-positive bacterium;GO:0071222//cellular response to lipopolysaccharide;GO:0071346//cellular response to interferon-gamma
ENSMUSG00000032724	585	171	248	1055	703	1169	5.66	1.83	2.35	8.04	6.21	10.87	3.28	8.373333333	1.352106244	0.001312387	0.391811731	Abtb2	-	-	-	ankyrin repeat and BTB (POZ) domain containing 2 [Source:MGI Symbol;Acc:MGI:2139365]	-	GO:0005634//nucleus;GO:0005654//nucleoplasm	GO:0005515//protein binding;GO:0046982//protein heterodimerization activity	GO:0097237//cellular response to toxic substance
ENSMUSG00000028957	28	149	306	76	25	55	0.24	1.22	2.28	0.44	0.17	0.4	1.246666667	0.336666667	-1.888682977	0.001324177	0.391811731	Per3	Human Diseases;Organismal Systems;Organismal Systems	Infectious diseases;Environmental adaptation;Environmental adaptation	K21945;K21945;K21945	period circadian clock 3 [Source:MGI Symbol;Acc:MGI:1277134]	ko05168//Herpes simplex infection;ko04713//Circadian entrainment;ko04710//Circadian rhythm	GO:0005634//nucleus;GO:0005737//cytoplasm	GO:0000976//transcription regulatory region sequence-specific DNA binding;GO:0001222//transcription corepressor binding;GO:0005515//protein binding;GO:0008134//transcription factor binding;GO:0019900//kinase binding;GO:0031625//ubiquitin protein ligase binding	GO:0000122//negative regulation of transcription from RNA polymerase II promoter;GO:0007623//circadian rhythm;GO:0009416//response to light stimulus;GO:0032922//circadian regulation of gene expression;GO:0043153//entrainment of circadian clock by photoperiod;GO:0045187//regulation of circadian sleep/wake cycle, sleep;GO:0048511//rhythmic process;GO:0050821//protein stabilization
ENSMUSG00000027478	46	11	15	139	66	74	0.53	0.14	0.16	1.26	0.67	0.8	0.276666667	0.91	1.71771771	0.001417727	0.395304601	Dnmt3b	Metabolism;Human Diseases;Metabolism	Global and overview maps;Cancers;Amino acid metabolism	K17399;K17399;K17399	DNA methyltransferase 3B [Source:MGI Symbol;Acc:MGI:1261819]	ko01100//Metabolic pathways;ko05206//MicroRNAs in cancer;ko00270//Cysteine and methionine metabolism	GO:0000775//chromosome, centromeric region;GO:0000792//heterochromatin;GO:0005634//nucleus;GO:0005654//nucleoplasm;GO:0005720//nuclear heterochromatin;GO:0005737//cytoplasm;GO:0043231//intracellular membrane-bounded organelle	GO:0003677//DNA binding;GO:0003682//chromatin binding;GO:0003714//transcription corepressor activity;GO:0003886//DNA (cytosine-5-)-methyltransferase activity;GO:0005515//protein binding;GO:0008168//methyltransferase activity;GO:0009008//DNA-methyltransferase activity;GO:0016740//transferase activity;GO:0042826//histone deacetylase binding;GO:0046872//metal ion binding;GO:0051718//DNA (cytosine-5-…	GO:0000122//negative regulation of transcription from RNA polymerase II promoter;GO:0001666//response to hypoxia;GO:0006306//DNA methylation;GO:0006346//methylation-dependent chromatin silencing;GO:0006349//regulation of gene expression by genetic imprinting;GO:0009636//response to toxic substance;GO:0010212//response to ionizing radiation;GO:0010468//regulation of gene expression;GO:0010628//pos…
ENSMUSG00000041698	175	24	96	226	474	402	2.26	0.33	1.2	2.28	5.56	4.99	1.263333333	4.276666667	1.759251417	0.001457804	0.398010937	Slco1a1	Organismal Systems	Digestive system	K03460	solute carrier organic anion transporter family, member 1a1 [Source:MGI Symbol;Acc:MGI:1351891]	ko04976//Bile secretion	GO:0005886//plasma membrane;GO:0005887//integral component of plasma membrane;GO:0016020//membrane;GO:0016021//integral component of membrane;GO:0016323//basolateral plasma membrane	GO:0005215//transporter activity;GO:0005515//protein binding;GO:0008514//organic anion transmembrane transporter activity;GO:0015125//bile acid transmembrane transporter activity;GO:0015347//sodium-independent organic anion transmembrane transporter activity	GO:0006811//ion transport;GO:0015711//organic anion transport;GO:0015721//bile acid and bile salt transport;GO:0033574//response to testosterone;GO:0035634//response to stilbenoid;GO:0043252//sodium-independent organic anion transport;GO:0055085//transmembrane transport
ENSMUSG00000038233	229	71	118	630	246	391	4.17	1.4	2.01	8.52	3.78	6.38	2.526666667	6.226666667	1.301224702	0.001635491	0.429994409	Gask1a	-	-	-	golgi associated kinase 1A [Source:MGI Symbol;Acc:MGI:3041196]	-	GO:0005576//extracellular region;GO:0005783//endoplasmic reticulum;GO:0005794//Golgi apparatus;GO:0005901//caveola;GO:0016020//membrane;GO:0043231//intracellular membrane-bounded organelle	GO:0003674//molecular_function	GO:0008150//biological_process
ENSMUSG00000068876	545	283	354	1421	633	922	5.31	2.78	3.27	10.76	5.51	8.81	3.786666667	8.36	1.142574513	0.001640574	0.429994409	Cgn	Cellular Processes	Cellular community - eukaryotes	K06102	cingulin [Source:MGI Symbol;Acc:MGI:1927237]	ko04530//Tight junction	GO:0005886//plasma membrane;GO:0005923//bicellular tight junction;GO:0016459//myosin complex;GO:0030054//cell junction	GO:0003774//motor activity	-
ENSMUSG00000032744	14	15	12	76	30	49	0.14	0.16	0.11	0.58	0.27	0.46	0.136666667	0.436666667	1.675870997	0.002236316	0.532853099	Heyl	Human Diseases;Human Diseases;Human Diseases	Cancers;Infectious diseases;Cancers	K09091;K09091;K09091	hairy/enhancer-of-split related with YRPW motif-like [Source:MGI Symbol;Acc:MGI:1860511]	ko05200//Pathways in cancer;ko05165//Human papillomavirus infection;ko05224//Breast cancer	GO:0005634//nucleus;GO:0005654//nucleoplasm;GO:0005667//transcription factor complex;GO:0005737//cytoplasm	GO:0000977//RNA polymerase II regulatory region sequence-specific DNA binding;GO:0000978//RNA polymerase II core promoter proximal region sequence-specific DNA binding;GO:0000981//RNA polymerase II transcription factor activity, sequence-specific DNA binding;GO:0001227//transcriptional repressor activity, RNA polymerase II transcription regulatory region sequence-specific binding;GO:0001228//tran…	GO:0000122//negative regulation of transcription from RNA polymerase II promoter;GO:0003151//outflow tract morphogenesis;GO:0003181//atrioventricular valve morphogenesis;GO:0003184//pulmonary valve morphogenesis;GO:0003198//epithelial to mesenchymal transition involved in endocardial cushion formation;GO:0003203//endocardial cushion morphogenesis;GO:0003208//cardiac ventricle morphogenesis;GO:000…
ENSMUSG00000078798	1269	3102	1465	1204	1307	745	54.9	148.38	61.94	41.03	51.63	30.96	88.40666667	41.20666667	-1.101277402	0.002392481	0.548052048	Sult2a1	Human Diseases;Organismal Systems;Metabolism	Cancers;Digestive system;Xenobiotics biodegradation and metabolism	K11822;K11822;K11822	sulfotransferase family 2A, dehydroepiandrosterone (DHEA)-preferring, member 1 [Source:MGI Symbol;Acc:MGI:98430]	ko05204//Chemical carcinogenesis;ko04976//Bile secretion;ko00980//Metabolism of xenobiotics by cytochrome P450	GO:0005737//cytoplasm;GO:0005829//cytosol	GO:0004027//alcohol sulfotransferase activity;GO:0008144//drug binding;GO:0008146//sulfotransferase activity;GO:0016740//transferase activity;GO:0047704//bile-salt sulfotransferase activity;GO:0050294//steroid sulfotransferase activity;GO:0050656//3'-phosphoadenosine 5'-phosphosulfate binding	GO:0006629//lipid metabolic process;GO:0008202//steroid metabolic process;GO:0051923//sulfation
ENSMUSG00000038894	1372	420	1400	5756	2715	1665	9.57	3.24	9.55	31.63	17.29	11.16	7.453333333	20.02666667	1.425964625	0.002532127	0.553058685	Irs2	Environmental Information Processing;Human Diseases;Human Diseases;Organismal Systems;Environmental Information Processing;Cellular Processes;Environmental Information Processing;Human Diseases;Organismal Systems;Organismal Systems;Organismal Systems;Organismal Systems;Human Diseases	Signal transduction;Endocrine and metabolic diseases;Cancers;Endocrine system;Signal transduction;Transport and catabolism;Signal transduction;Endocrine and metabolic diseases;Aging;Endocrine system;Aging;Endocrine system;Endocrine and metabolic diseases	K07187;K07187;K07187;K07187;K07187;K07187;K07187;K07187;K07187;K07187;K07187;K07187;K07187	insulin receptor substrate 2 [Source:MGI Symbol;Acc:MGI:109334]	ko04022//cGMP - PKG signaling pathway;ko04932//Non-alcoholic fatty liver disease (NAFLD);ko05206//MicroRNAs in cancer;ko04910//Insulin signaling pathway;ko04068//FoxO signaling pathway;ko04140//Autophagy - animal;ko04152//AMPK signaling pathway;ko04931//Insulin resistance;ko04211//Longevity regulating pathway - mammal;ko04920//Adipocytokine signaling pathway;ko04213//Longevity regulating pathway …	GO:0005737//cytoplasm;GO:0005829//cytosol;GO:0005886//plasma membrane;GO:0032991//macromolecular complex	GO:0005158//insulin receptor binding;GO:0005515//protein binding;GO:0019901//protein kinase binding;GO:0019903//protein phosphatase binding;GO:0019904//protein domain specific binding;GO:0043548//phosphatidylinositol 3-kinase binding;GO:0071889//14-3-3 protein binding	GO:0002053//positive regulation of mesenchymal cell proliferation;GO:0002903//negative regulation of B cell apoptotic process;GO:0007165//signal transduction;GO:0007420//brain development;GO:0008284//positive regulation of cell proliferation;GO:0008286//insulin receptor signaling pathway;GO:0009749//response to glucose;GO:0010748//negative regulation of plasma membrane long-chain fatty acid trans…
ENSMUSG00000051335	53	15	75	245	133	101	0.34	0.11	0.71	1.23	0.77	0.62	0.386666667	0.873333333	1.175442006	0.002624004	0.5546382	Gfod1	-	-	-	glucose-fructose oxidoreductase domain containing 1 [Source:MGI Symbol;Acc:MGI:2145304]	-	GO:0005575//cellular_component;GO:0005576//extracellular region	GO:0016491//oxidoreductase activity	GO:0055114//oxidation-reduction process
ENSMUSG00000033618	489	201	427	1277	888	594	2.54	1.15	2.17	5.22	4.21	2.95	1.953333333	4.126666667	1.079038745	0.002835192	0.571618253	Map3k13	Environmental Information Processing	Signal transduction	K04422	mitogen-activated protein kinase kinase kinase 13 [Source:MGI Symbol;Acc:MGI:2444243]	ko04010//MAPK signaling pathway	GO:0005737//cytoplasm;GO:0016020//membrane	GO:0000166//nucleotide binding;GO:0004672//protein kinase activity;GO:0004674//protein serine/threonine kinase activity;GO:0004706//JUN kinase kinase kinase activity;GO:0004709//MAP kinase kinase kinase activity;GO:0005524//ATP binding;GO:0016301//kinase activity;GO:0016740//transferase activity;GO:0019899//enzyme binding;GO:0042802//identical protein binding;GO:0042803//protein homodimerization …	GO:0000186//activation of MAPKK activity;GO:0006468//protein phosphorylation;GO:0007254//JNK cascade;GO:0007256//activation of JNKK activity;GO:0007257//activation of JUN kinase activity;GO:0014042//positive regulation of neuron maturation;GO:0016310//phosphorylation;GO:0018105//peptidyl-serine phosphorylation;GO:0045773//positive regulation of axon extension;GO:0046777//protein autophosphorylati…
ENSMUSG00000062545	330	204	160	1058	332	693	4.58	3.13	2.17	11.57	4.21	9.25	3.293333333	8.343333333	1.341075344	0.00320187	0.590993065	Tlr12	-	-	-	toll-like receptor 12 [Source:MGI Symbol;Acc:MGI:3045221]	-	GO:0005887//integral component of plasma membrane;GO:0016020//membrane;GO:0016021//integral component of membrane	GO:0005515//protein binding	GO:0002224//toll-like receptor signaling pathway;GO:0002376//immune system process;GO:0006954//inflammatory response;GO:0007165//signal transduction;GO:0042832//defense response to protozoan;GO:0045087//innate immune response
ENSMUSG00000047446	812	316	461	2079	1106	917	23.36	11.99	13.2	47.49	30.77	26.91	16.18333333	35.05666667	1.11518003	0.003668078	0.649596842	Arl4a	-	-	-	ADP-ribosylation factor-like 4A [Source:MGI Symbol;Acc:MGI:99437]	-	GO:0005634//nucleus;GO:0005654//nucleoplasm;GO:0005730//nucleolus;GO:0005737//cytoplasm;GO:0005829//cytosol;GO:0005886//plasma membrane;GO:0016020//membrane	GO:0000166//nucleotide binding;GO:0003924//GTPase activity;GO:0005525//GTP binding	GO:0006886//intracellular protein transport;GO:0016192//vesicle-mediated transport;GO:0050873//brown fat cell differentiation
ENSMUSG00000079164	186	79	142	492	195	368	2.64	1.29	1.93	5.34	2.53	5.02	1.953333333	4.296666667	1.137279694	0.003817154	0.650517206	Tlr5	Organismal Systems;Human Diseases;Human Diseases;Human Diseases	Immune system;Infectious diseases;Immune diseases;Infectious diseases	K10168;K10168;K10168;K10168	toll-like receptor 5 [Source:MGI Symbol;Acc:MGI:1858171]	ko04620//Toll-like receptor signaling pathway;ko05132//Salmonella infection;ko05321//Inflammatiory bowel disease (IBD);ko05134//Legionellosis	GO:0016020//membrane;GO:0016021//integral component of membrane	GO:0004888//transmembrane signaling receptor activity;GO:0005515//protein binding	GO:0001819//positive regulation of cytokine production;GO:0002376//immune system process;GO:0002755//MyD88-dependent toll-like receptor signaling pathway;GO:0007165//signal transduction;GO:0008584//male gonad development;GO:0034146//toll-like receptor 5 signaling pathway;GO:0042742//defense response to bacterium;GO:0045087//innate immune response;GO:0045429//positive regulation of nitric oxide bi…
ENSMUSG00000027660	128	31	52	226	202	169	2.45	0.23	0.42	2.1	2.37	2.24	1.033333333	2.236666667	1.114044551	0.004246199	0.679083355	Skil	Cellular Processes	Cellular community - eukaryotes	K18499	SKI-like [Source:MGI Symbol;Acc:MGI:106203]	ko04550//Signaling pathways regulating pluripotency of stem cells	GO:0001669//acrosomal vesicle;GO:0005634//nucleus;GO:0005667//transcription factor complex;GO:0005737//cytoplasm;GO:0016605//PML body;GO:0032991//macromolecular complex	GO:0000978//RNA polymerase II core promoter proximal region sequence-specific DNA binding;GO:0001227//transcriptional repressor activity, RNA polymerase II transcription regulatory region sequence-specific binding;GO:0003682//chromatin binding;GO:0003714//transcription corepressor activity;GO:0005515//protein binding;GO:0019904//protein domain specific binding;GO:0044877//macromolecular complex b…	GO:0000122//negative regulation of transcription from RNA polymerase II promoter;GO:0001825//blastocyst formation;GO:0002260//lymphocyte homeostasis;GO:0007050//cell cycle arrest;GO:0007179//transforming growth factor beta receptor signaling pathway;GO:0007283//spermatogenesis;GO:0007519//skeletal muscle tissue development;GO:0030512//negative regulation of transforming growth factor beta recepto…
ENSMUSG00000020142	61	39	43	123	85	180	0.69	0.49	0.47	1.1	0.87	1.94	0.55	1.303333333	1.244702583	0.004248128	0.679083355	Slc1a4	-	-	-	solute carrier family 1 (glutamate/neutral amino acid transporter), member 4 [Source:MGI Symbol;Acc:MGI:2135601]	-	GO:0005813//centrosome;GO:0005815//microtubule organizing center;GO:0005882//intermediate filament;GO:0016020//membrane;GO:0016021//integral component of membrane;GO:0030425//dendrite;GO:0042470//melanosome;GO:0043025//neuronal cell body	GO:0005254//chloride channel activity;GO:0015175//neutral amino acid transmembrane transporter activity;GO:0015180//L-alanine transmembrane transporter activity;GO:0015184//L-cystine transmembrane transporter activity;GO:0015193//L-proline transmembrane transporter activity;GO:0015194//L-serine transmembrane transporter activity;GO:0015195//L-threonine transmembrane transporter activity;GO:001529…	GO:0015808//L-alanine transport;GO:0015811//L-cystine transport;GO:0015824//proline transport;GO:0015825//L-serine transport;GO:0015826//threonine transport;GO:0034589//hydroxyproline transport;GO:0035524//proline transmembrane transport;GO:0050890//cognition;GO:0055085//transmembrane transport;GO:1902476//chloride transmembrane transport
ENSMUSG00000028525	100	48	122	515	163	165	1.44	0.66	1.69	5.76	2.13	2.36	1.263333333	3.416666667	1.435354156	0.004450835	0.679083355	Pde4b	Environmental Information Processing;Metabolism;Organismal Systems;Human Diseases	Signal transduction;Nucleotide metabolism;Endocrine system;Substance dependence	K13293;K13293;K13293;K13293	phosphodiesterase 4B, cAMP specific [Source:MGI Symbol;Acc:MGI:99557]	ko04024//cAMP signaling pathway;ko00230//Purine metabolism;ko04928//Parathyroid hormone synthesis, secretion and action;ko05032//Morphine addiction	GO:0000930//gamma-tubulin complex;GO:0005634//nucleus;GO:0005737//cytoplasm;GO:0005813//centrosome;GO:0005829//cytosol;GO:0005891//voltage-gated calcium channel complex;GO:0008021//synaptic vesicle;GO:0014069//postsynaptic density;GO:0016020//membrane;GO:0030018//Z disc;GO:0043197//dendritic spine;GO:0048471//perinuclear region of cytoplasm;GO:0060076//excitatory synapse;GO:0071944//cell periphery	GO:0004114//3',5'-cyclic-nucleotide phosphodiesterase activity;GO:0004115//3',5'-cyclic-AMP phosphodiesterase activity;GO:0005515//protein binding;GO:0008081//phosphoric diester hydrolase activity;GO:0016787//hydrolase activity;GO:0030552//cAMP binding;GO:0043015//gamma-tubulin binding;GO:0044325//ion channel binding;GO:0046872//metal ion binding	GO:0001780//neutrophil homeostasis;GO:0007165//signal transduction;GO:0009408//response to heat;GO:0030593//neutrophil chemotaxis;GO:0032729//positive regulation of interferon-gamma production;GO:0032743//positive regulation of interleukin-2 production;GO:0035690//cellular response to drug;GO:0050852//T cell receptor signaling pathway;GO:0050900//leukocyte migration;GO:0071222//cellular response …
ENSMUSG00000090115	47	33	29	209	64	85	0.33	0.32	0.15	1.38	0.43	0.93	0.266666667	0.913333333	1.776103988	0.0044674	0.679083355	Usp49	-	-	-	ubiquitin specific peptidase 49 [Source:MGI Symbol;Acc:MGI:2685391]	-	GO:0005634//nucleus	GO:0004197//cysteine-type endopeptidase activity;GO:0004843//thiol-dependent ubiquitin-specific protease activity;GO:0008233//peptidase activity;GO:0008234//cysteine-type peptidase activity;GO:0008270//zinc ion binding;GO:0016787//hydrolase activity;GO:0036459//thiol-dependent ubiquitinyl hydrolase activity;GO:0042393//histone binding;GO:0046872//metal ion binding	GO:0000398//mRNA splicing, via spliceosome;GO:0006325//chromatin organization;GO:0006397//mRNA processing;GO:0006508//proteolysis;GO:0006511//ubiquitin-dependent protein catabolic process;GO:0008380//RNA splicing;GO:0016579//protein deubiquitination;GO:0035616//histone H2B conserved C-terminal lysine deubiquitination
ENSMUSG00000046876	189	103	146	323	296	281	0.82	0.48	0.8	1.53	1.46	1.54	0.7	1.51	1.109121722	0.004560163	0.679101474	Atxn1	-	-	-	ataxin 1 [Source:MGI Symbol;Acc:MGI:104783]	-	GO:0005634//nucleus;GO:0005654//nucleoplasm;GO:0005730//nucleolus;GO:0005737//cytoplasm;GO:0005829//cytosol;GO:0016363//nuclear matrix;GO:0032991//macromolecular complex;GO:0042405//nuclear inclusion body;GO:0098794//postsynapse	GO:0003677//DNA binding;GO:0003682//chromatin binding;GO:0003723//RNA binding;GO:0005515//protein binding;GO:0008022//protein C-terminus binding;GO:0008266//poly(U) RNA binding;GO:0034046//poly(G) binding;GO:0042802//identical protein binding;GO:0043621//protein self-association	GO:0000122//negative regulation of transcription from RNA polymerase II promoter;GO:0006355//regulation of transcription, DNA-templated;GO:0007399//nervous system development;GO:0007420//brain development;GO:0007612//learning;GO:0007613//memory;GO:0008344//adult locomotory behavior;GO:0008542//visual learning;GO:0035176//social behavior;GO:0042326//negative regulation of phosphorylation;GO:004356…
ENSMUSG00000022389	681	1966	4184	1444	916	1119	9.46	24.47	54.51	14.46	10.49	16.14	29.48	13.69666667	-1.105911695	0.004666753	0.683417911	Tef	-	-	-	thyrotroph embryonic factor [Source:MGI Symbol;Acc:MGI:98663]	-	GO:0005634//nucleus	GO:0000977//RNA polymerase II regulatory region sequence-specific DNA binding;GO:0000978//RNA polymerase II core promoter proximal region sequence-specific DNA binding;GO:0001228//transcriptional activator activity, RNA polymerase II transcription regulatory region sequence-specific binding;GO:0003677//DNA binding;GO:0003690//double-stranded DNA binding;GO:0003700//transcription factor activity, …	GO:0006355//regulation of transcription, DNA-templated;GO:0006357//regulation of transcription from RNA polymerase II promoter;GO:0045944//positive regulation of transcription from RNA polymerase II promoter;GO:0048511//rhythmic process
ENSMUSG00000042622	99	198	311	61	155	82	2.41	4.99	6.96	1.15	3.23	1.79	4.786666667	2.056666667	-1.218713355	0.004737809	0.683417911	Maff	-	-	-	v-maf musculoaponeurotic fibrosarcoma oncogene family, protein F (avian) [Source:MGI Symbol;Acc:MGI:96910]	-	GO:0005634//nucleus;GO:0005654//nucleoplasm;GO:0005739//mitochondrion	GO:0000978//RNA polymerase II core promoter proximal region sequence-specific DNA binding;GO:0003677//DNA binding;GO:0003700//transcription factor activity, sequence-specific DNA binding;GO:0043565//sequence-specific DNA binding	GO:0001701//in utero embryonic development;GO:0006355//regulation of transcription, DNA-templated;GO:0035914//skeletal muscle cell differentiation;GO:0045604//regulation of epidermal cell differentiation;GO:0045944//positive regulation of transcription from RNA polymerase II promoter
ENSMUSG00000029385	400	84	180	643	726	487	6.33	1.46	2.76	7.96	10.42	7.36	3.516666667	8.58	1.286769055	0.004745596	0.683417911	Ccng2	Environmental Information Processing;Cellular Processes	Signal transduction;Cell growth and death	K10146;K10146	cyclin G2 [Source:MGI Symbol;Acc:MGI:1095734]	ko04068//FoxO signaling pathway;ko04115//p53 signaling pathway	GO:0000307//cyclin-dependent protein kinase holoenzyme complex;GO:0005634//nucleus;GO:0005737//cytoplasm;GO:0005829//cytosol	GO:0004672//protein kinase activity;GO:0016538//cyclin-dependent protein serine/threonine kinase regulator activity;GO:0019901//protein kinase binding	GO:0000079//regulation of cyclin-dependent protein serine/threonine kinase activity;GO:0006468//protein phosphorylation;GO:0007049//cell cycle;GO:0044772//mitotic cell cycle phase transition;GO:0051301//cell division;GO:0051726//regulation of cell cycle
ENSMUSG00000055866	127	241	627	137	221	112	0.96	2.02	4.64	0.82	1.53	0.81	2.54	1.053333333	-1.269866439	0.004834869	0.687660924	Per2	Human Diseases;Human Diseases;Organismal Systems;Human Diseases;Organismal Systems	Infectious diseases;Cancers;Environmental adaptation;Cancers;Environmental adaptation	K02633;K02633;K02633;K02633;K02633	period circadian clock 2 [Source:MGI Symbol;Acc:MGI:1195265]	ko05168//Herpes simplex infection;ko05202//Transcriptional misregulation in cancers;ko04713//Circadian entrainment;ko05221//Acute myeloid leukemia;ko04710//Circadian rhythm	GO:0005634//nucleus	GO:0005515//protein binding	GO:0000122//negative regulation of transcription from RNA polymerase II promoter;GO:0007623//circadian rhythm;GO:0045892//negative regulation of transcription, DNA-templated
ENSMUSG00000016756	442	99	313	700	822	705	3.01	0.88	2.03	4.28	5.38	4.92	1.973333333	4.86	1.300321639	0.004880005	0.687660924	Cmah	Metabolism	Carbohydrate metabolism	K08080	cytidine monophospho-N-acetylneuraminic acid hydroxylase [Source:MGI Symbol;Acc:MGI:103227]	ko00520//Amino sugar and nucleotide sugar metabolism	GO:0005737//cytoplasm;GO:0005783//endoplasmic reticulum	GO:0016491//oxidoreductase activity;GO:0030338//CMP-N-acetylneuraminate monooxygenase activity;GO:0046872//metal ion binding;GO:0051536//iron-sulfur cluster binding;GO:0051537//2 iron, 2 sulfur cluster binding	GO:0006054//N-acetylneuraminate metabolic process;GO:0046381//CMP-N-acetylneuraminate metabolic process;GO:0055114//oxidation-reduction process
ENSMUSG00000021416	100	102	52	63	31	59	3.56	4.02	1.75	1.66	0.93	1.95	3.11	1.513333333	-1.039184784	0.005392838	0.704080668	Eci3	Cellular Processes;Metabolism	Transport and catabolism;Lipid metabolism	K13239;K13239	enoyl-Coenzyme A delta isomerase 3 [Source:MGI Symbol;Acc:MGI:1916373]	ko04146//Peroxisome;ko00071//Fatty acid degradation	GO:0005777//peroxisome	GO:0000062//fatty-acyl-CoA binding;GO:0003824//catalytic activity;GO:0004165//dodecenoyl-CoA delta-isomerase activity;GO:0016853//isomerase activity	GO:0006635//fatty acid beta-oxidation
ENSMUSG00000043068	110	131	58	426	213	268	3.63	4.78	1.87	11.06	6.41	8.49	3.426666667	8.653333333	1.336450119	0.005444392	0.704080668	Fam89a	-	-	-	family with sequence similarity 89, member A [Source:MGI Symbol;Acc:MGI:1916877]	-	GO:0005575//cellular_component	GO:0003674//molecular_function	GO:0008150//biological_process
ENSMUSG00000021994	33	4	30	111	59	63	0.26	0.03	0.29	0.82	0.42	0.56	0.193333333	0.6	1.633872101	0.005580105	0.704080668	Wnt5a	Human Diseases;Human Diseases;Human Diseases;Human Diseases;Organismal Systems;Human Diseases;Human Diseases;Environmental Information Processing;Environmental Information Processing;Human Diseases;Environmental Information Processing;Human Diseases;Cellular Processes;Organismal Systems;Human Diseases	Cancers;Infectious diseases;Infectious diseases;Cancers;Development;Cancers;Endocrine and metabolic diseases;Signal transduction;Signal transduction;Cancers;Signal transduction;Cancers;Cellular community - eukaryotes;Endocrine system;Cancers	K00444;K00444;K00444;K00444;K00444;K00444;K00444;K00444;K00444;K00444;K00444;K00444;K00444;K00444;K00444	wingless-type MMTV integration site family, member 5A [Source:MGI Symbol;Acc:MGI:98958]	ko05200//Pathways in cancer;ko05165//Human papillomavirus infection;ko05166//HTLV-I infection;ko05205//Proteoglycans in cancer;ko04360//Axon guidance;ko05225//Hepatocellular carcinoma;ko04934//Cushing syndrome;ko04390//Hippo signaling pathway;ko04150//mTOR signaling pathway;ko05226//Gastric cancer;ko04310//Wnt signaling pathway;ko05224//Breast cancer;ko04550//Signaling pathways regulating pluripo…	GO:0005576//extracellular region;GO:0005615//extracellular space;GO:0005737//cytoplasm;GO:0005788//endoplasmic reticulum lumen;GO:0009986//cell surface;GO:0031012//extracellular matrix;GO:0098794//postsynapse	GO:0003700//transcription factor activity, sequence-specific DNA binding;GO:0005102//receptor binding;GO:0005109//frizzled binding;GO:0005115//receptor tyrosine kinase-like orphan receptor binding;GO:0005125//cytokine activity;GO:0005515//protein binding;GO:0019904//protein domain specific binding;GO:0044212//transcription regulatory region DNA binding;GO:1902379//chemoattractant activity involve…	GO:0000187//activation of MAPK activity;GO:0001667//ameboidal-type cell migration;GO:0001736//establishment of planar polarity;GO:0001756//somitogenesis;GO:0001819//positive regulation of cytokine production;GO:0001837//epithelial to mesenchymal transition;GO:0001843//neural tube closure;GO:0001934//positive regulation of protein phosphorylation;GO:0001938//positive regulation of endothelial cell…
ENSMUSG00000027398	35	27	35	98	52	117	1.14	0.97	1.11	2.51	1.54	3.66	1.073333333	2.57	1.259670172	0.006187363	0.749569561	Il1b	Environmental Information Processing;Environmental Information Processing;Human Diseases;Human Diseases;Human Diseases;Cellular Processes;Human Diseases;Human Diseases;Organismal Systems;Human Diseases;Human Diseases;Human Diseases;Organismal Systems;Organismal Systems;Organismal Systems;Environmental Information Processing;Human Diseases;Organismal Systems;Human Diseases;Human Diseases;Organisma…	Signal transduction;Signaling molecules and interaction;Infectious diseases;Infectious diseases;Infectious diseases;Cell growth and death;Neurodegenerative diseases;Infectious diseases;Immune system;Endocrine and metabolic diseases;Cardiovascular diseases;Infectious diseases;Development;Sensory system;Immune system;Signal transduction;Infectious diseases;Immune system;Infectious diseases;Endocrin…	K04519;K04519;K04519;K04519;K04519;K04519;K04519;K04519;K04519;K04519;K04519;K04519;K04519;K04519;K04519;K04519;K04519;K04519;K04519;K04519;K04519;K04519;K04519;K04519;K04519;K04519;K04519;K04519;K04519;K04519;K04519;K04519;K04519;K04519;K04519;K04519;K04519	interleukin 1 beta [Source:MGI Symbol;Acc:MGI:96543]	ko04010//MAPK signaling pathway;ko04060//Cytokine-cytokine receptor interaction;ko05163//Human cytomegalovirus infection;ko05168//Herpes simplex infection;ko05152//Tuberculosis;ko04217//Necroptosis;ko05010//Alzheimer disease;ko05164//Influenza A;ko04621//NOD-like receptor signaling pathway;ko04932//Non-alcoholic fatty liver disease (NAFLD);ko05418//Fluid shear stress and atherosclerosis;ko05162//…	GO:0005576//extracellular region;GO:0005615//extracellular space;GO:0005737//cytoplasm;GO:0005764//lysosome;GO:0005776//autophagosome;GO:0005829//cytosol;GO:0030141//secretory granule;GO:0031410//cytoplasmic vesicle;GO:0031982//vesicle	GO:0005125//cytokine activity;GO:0005149//interleukin-1 receptor binding;GO:0005178//integrin binding;GO:0019904//protein domain specific binding	GO:0000122//negative regulation of transcription from RNA polymerase II promoter;GO:0000165//MAPK cascade;GO:0000187//activation of MAPK activity;GO:0001660//fever generation;GO:0001934//positive regulation of protein phosphorylation;GO:0006954//inflammatory response;GO:0006955//immune response;GO:0007204//positive regulation of cytosolic calcium ion concentration;GO:0007613//memory;GO:0008284//p…
ENSMUSG00000023034	45	50	39	1295	37	341	0.8	0.98	0.67	18.16	0.59	5.83	0.816666667	8.193333333	3.326631261	0.006348958	0.749573212	Nr4a1	Environmental Information Processing;Environmental Information Processing;Human Diseases;Organismal Systems;Organismal Systems	Signal transduction;Signal transduction;Endocrine and metabolic diseases;Endocrine system;Endocrine system	K04465;K04465;K04465;K04465;K04465	nuclear receptor subfamily 4, group A, member 1 [Source:MGI Symbol;Acc:MGI:1352454]	ko04151//PI3K-Akt signaling pathway;ko04010//MAPK signaling pathway;ko04934//Cushing syndrome;ko04925//Aldosterone synthesis and secretion;ko04927//Cortisol synthesis and secretion	GO:0005634//nucleus;GO:0005667//transcription factor complex;GO:0005737//cytoplasm;GO:0005739//mitochondrion;GO:0005829//cytosol;GO:0031965//nuclear membrane	GO:0000977//RNA polymerase II regulatory region sequence-specific DNA binding;GO:0000978//RNA polymerase II core promoter proximal region sequence-specific DNA binding;GO:0001228//transcriptional activator activity, RNA polymerase II transcription regulatory region sequence-specific binding;GO:0003677//DNA binding;GO:0003700//transcription factor activity, sequence-specific DNA binding;GO:0003707…	GO:0001938//positive regulation of endothelial cell proliferation;GO:0002042//cell migration involved in sprouting angiogenesis;GO:0006355//regulation of transcription, DNA-templated;GO:0006915//apoptotic process;GO:0010035//response to inorganic substance;GO:0030522//intracellular receptor signaling pathway;GO:0035767//endothelial cell chemotaxis;GO:0035914//skeletal muscle cell differentiation;…
ENSMUSG00000099041	217	45	187	395	444	357	2.26	0.52	1.9	3.24	4.22	3.57	1.56	3.676666667	1.236852356	0.00640612	0.749573212	Gm28035	-	-	-	predicted gene, 28035 [Source:MGI Symbol;Acc:MGI:5547771]	-	GO:0005886//plasma membrane;GO:0005887//integral component of plasma membrane;GO:0009986//cell surface;GO:0016020//membrane;GO:0016021//integral component of membrane;GO:0034702//ion channel complex	GO:0005225//volume-sensitive anion channel activity;GO:0005253//anion channel activity;GO:0042802//identical protein binding	GO:0002329//pre-B cell differentiation;GO:0006811//ion transport;GO:0006820//anion transport;GO:0006884//cell volume homeostasis;GO:0006970//response to osmotic stress;GO:0015698//inorganic anion transport;GO:0015734//taurine transport;GO:0015810//aspartate transport;GO:0030154//cell differentiation;GO:0034214//protein hexamerization;GO:0098656//anion transmembrane transport
ENSMUSG00000050423	49	99	91	854	93	187	0.9	2.05	1.65	12.54	1.57	3.36	1.533333333	5.823333333	1.925173842	0.006658315	0.767387681	Ppp1r3g	-	-	-	protein phosphatase 1, regulatory subunit 3G [Source:MGI Symbol;Acc:MGI:1923737]	-	GO:0005737//cytoplasm	GO:0005515//protein binding;GO:0019903//protein phosphatase binding;GO:2001069//glycogen binding	GO:0042593//glucose homeostasis;GO:0045725//positive regulation of glycogen biosynthetic process;GO:2000467//positive regulation of glycogen (starch) synthase activity
ENSMUSG00000032717	32	30	22	14	8	20	1.2	1.39	0.85	0.57	0.32	0.68	1.146666667	0.523333333	-1.131644006	0.00676345	0.768426217	Mdfi	-	-	-	MyoD family inhibitor [Source:MGI Symbol;Acc:MGI:107687]	-	GO:0005634//nucleus;GO:0005737//cytoplasm	GO:0005515//protein binding;GO:0008134//transcription factor binding;GO:0042802//identical protein binding	GO:0007275//multicellular organism development;GO:0030154//cell differentiation;GO:0048704//embryonic skeletal system morphogenesis;GO:0060707//trophoblast giant cell differentiation
ENSMUSG00000072568	372	111	309	819	497	569	2.95	0.97	2.39	5.11	3.6	4.34	2.103333333	4.35	1.048337896	0.006801789	0.768426217	Lratd2	-	-	-	LRAT domain containing 1 [Source:MGI Symbol;Acc:MGI:3026924]	-	GO:0005737//cytoplasm;GO:0005886//plasma membrane	GO:0003674//molecular_function	GO:0008150//biological_process
ENSMUSG00000021127	1776	570	2036	8020	3762	1812	32.92	11.11	37.95	123.68	65.71	32.77	27.32666667	74.05333333	1.438255187	0.006875323	0.770094949	Zfp36l1	Cellular Processes	Cell growth and death	K18753	zinc finger protein 36, C3H type-like 1 [Source:MGI Symbol;Acc:MGI:107946]	ko04218//Cellular senescence	GO:0000932//cytoplasmic mRNA processing body;GO:0005634//nucleus;GO:0005737//cytoplasm;GO:0005829//cytosol;GO:1990904//ribonucleoprotein complex	GO:0003677//DNA binding;GO:0003723//RNA binding;GO:0003729//mRNA binding;GO:0005515//protein binding;GO:0017091//AU-rich element binding;GO:0035925//mRNA 3'-UTR AU-rich region binding;GO:0046872//metal ion binding;GO:0071889//14-3-3 protein binding	GO:0000165//MAPK cascade;GO:0000288//nuclear-transcribed mRNA catabolic process, deadenylation-dependent decay;GO:0001570//vasculogenesis;GO:0003342//proepicardium development;GO:0006397//mRNA processing;GO:0006402//mRNA catabolic process;GO:0006417//regulation of translation;GO:0006915//apoptotic process;GO:0007275//multicellular organism development;GO:0007507//heart development;GO:0008283//cel…
ENSMUSG00000114923	1	0	0	1	18	10	0.02	0	0	0.05	0.49	0.31	0.006666667	0.283333333	5.409390936	0.007381362	0.783870617	Gm49345	-	-	-	predicted gene, 49345 [Source:MGI Symbol;Acc:MGI:6121541]	-	GO:0005622//intracellular	GO:0003676//nucleic acid binding;GO:0046872//metal ion binding	GO:0006355//regulation of transcription, DNA-templated
ENSMUSG00000026614	801	211	472	1175	1125	1217	6.08	1.77	3.5	7.02	7.78	8.86	3.783333333	7.886666667	1.059757776	0.007476828	0.783870617	Slc30a10	-	-	-	solute carrier family 30, member 10 [Source:MGI Symbol;Acc:MGI:2685058]	-	GO:0005768//endosome;GO:0005769//early endosome;GO:0005794//Golgi apparatus;GO:0005886//plasma membrane;GO:0016020//membrane;GO:0016021//integral component of membrane;GO:0055037//recycling endosome	GO:0005515//protein binding;GO:0008324//cation transmembrane transporter activity	GO:0006811//ion transport;GO:0006812//cation transport;GO:0006828//manganese ion transport;GO:0006829//zinc II ion transport;GO:0007173//epidermal growth factor receptor signaling pathway;GO:0043524//negative regulation of neuron apoptotic process;GO:0055085//transmembrane transport;GO:0070374//positive regulation of ERK1 and ERK2 cascade;GO:0071421//manganese ion transmembrane transport;GO:00715…
ENSMUSG00000020131	47	214	231	105	74	81	0.85	4.41	4.19	1.46	1.22	1.37	3.15	1.35	-1.222392421	0.007852645	0.810306434	Pcsk4	-	-	-	proprotein convertase subtilisin/kexin type 4 [Source:MGI Symbol;Acc:MGI:97514]	-	GO:0001669//acrosomal vesicle;GO:0002080//acrosomal membrane;GO:0005788//endoplasmic reticulum lumen;GO:0005802//trans-Golgi network;GO:0016020//membrane;GO:0030173//integral component of Golgi membrane;GO:0031410//cytoplasmic vesicle	GO:0004252//serine-type endopeptidase activity;GO:0008233//peptidase activity;GO:0008236//serine-type peptidase activity;GO:0016787//hydrolase activity	GO:0006508//proteolysis;GO:0007339//binding of sperm to zona pellucida;GO:0007340//acrosome reaction;GO:0009566//fertilization;GO:0016485//protein processing;GO:0016486//peptide hormone processing;GO:0022414//reproductive process;GO:0048240//sperm capacitation
ENSMUSG00000022512	976	274	422	2384	1016	1122	13.26	4.12	5.61	25.51	12.6	14.65	7.663333333	17.58666667	1.198438099	0.008483507	0.855202747	Cldn1	Cellular Processes;Environmental Information Processing;Human Diseases;Organismal Systems	Cellular community - eukaryotes;Signaling molecules and interaction;Infectious diseases;Immune system	K06087;K06087;K06087;K06087	claudin 1 [Source:MGI Symbol;Acc:MGI:1276109]	ko04530//Tight junction;ko04514//Cell adhesion molecules (CAMs);ko05160//Hepatitis C;ko04670//Leukocyte transendothelial migration	GO:0005737//cytoplasm;GO:0005886//plasma membrane;GO:0005887//integral component of plasma membrane;GO:0005923//bicellular tight junction;GO:0016020//membrane;GO:0016021//integral component of membrane;GO:0016323//basolateral plasma membrane;GO:0016324//apical plasma membrane;GO:0016328//lateral plasma membrane;GO:0030054//cell junction;GO:0032991//macromolecular complex	GO:0001618//virus receptor activity;GO:0005198//structural molecule activity;GO:0005515//protein binding;GO:0042802//identical protein binding	GO:0007568//aging;GO:0008065//establishment of blood-nerve barrier;GO:0009636//response to toxic substance;GO:0016338//calcium-independent cell-cell adhesion via plasma membrane cell-adhesion molecules;GO:0030335//positive regulation of cell migration;GO:0032496//response to lipopolysaccharide;GO:0042538//hyperosmotic salinity response;GO:0045216//cell-cell junction organization;GO:0045471//respo…
ENSMUSG00000111709	15	18	45	11	6	16	0.75	0.99	2.22	0.43	0.3	0.77	1.32	0.5	-1.40053793	0.008845494	0.878114093	Gm3776	-	-	-	predicted gene 3776 [Source:MGI Symbol;Acc:MGI:3826440]	-	GO:0005575//cellular_component;GO:0005829//cytosol	GO:0003674//molecular_function;GO:0004364//glutathione transferase activity;GO:0005515//protein binding;GO:0016740//transferase activity	GO:0006749//glutathione metabolic process;GO:0006805//xenobiotic metabolic process;GO:0008150//biological_process
ENSMUSG00000058883	10	5	0	0	0	0	0.18	0.11	0	0	0	0	0.096666667	0.001	-6.594946589	0.008909758	1	Zfp708	-	-	-	zinc finger protein 708 [Source:MGI Symbol;Acc:MGI:3040674]	-	GO:0005575//cellular_component;GO:0005622//intracellular	GO:0003676//nucleic acid binding;GO:0046872//metal ion binding	GO:0006355//regulation of transcription, DNA-templated
ENSMUSG00000048096	18	9	13	7	5	2	0.2	0.11	0.14	0.06	0.05	0.02	0.15	0.043333333	-1.791413378	0.009043212	0.880157802	Lmod1	-	-	-	leiomodin 1 (smooth muscle) [Source:MGI Symbol;Acc:MGI:2135671]	-	GO:0005829//cytosol;GO:0005884//actin filament;GO:0030016//myofibril;GO:0030017//sarcomere	GO:0003779//actin binding;GO:0005523//tropomyosin binding	GO:0006936//muscle contraction;GO:0030838//positive regulation of actin filament polymerization;GO:0045010//actin nucleation;GO:0051694//pointed-end actin filament capping
ENSMUSG00000018581	7	1	12	25	36	22	0.02	0	0.04	0.07	0.11	0.07	0.02	0.083333333	2.058893689	0.010045858	0.906157969	Dnah11	Human Diseases	Neurodegenerative diseases	K10408	dynein, axonemal, heavy chain 11 [Source:MGI Symbol;Acc:MGI:1100864]	ko05016//Huntington disease	GO:0005576//extracellular region;GO:0005930//axoneme;GO:0030286//dynein complex;GO:0031514//motile cilium	GO:0003777//microtubule motor activity;GO:0005524//ATP binding;GO:0008569//ATP-dependent microtubule motor activity, minus-end-directed;GO:0045505//dynein intermediate chain binding;GO:0051959//dynein light intermediate chain binding	GO:0003279//cardiac septum development;GO:0003341//cilium movement;GO:0003351//epithelial cilium movement;GO:0003356//regulation of cilium beat frequency;GO:0007018//microtubule-based movement;GO:0007368//determination of left/right symmetry;GO:0007507//heart development;GO:0007611//learning or memory;GO:0030317//sperm motility;GO:0035545//determination of left/right asymmetry in nervous system;G…
ENSMUSG00000096883	4	2	2	13	12	20	0.07	0.04	0.07	0.31	0.25	0.36	0.06	0.306666667	2.353636955	0.010125404	0.906157969	Shisa8	-	-	-	shisa family member 8 [Source:MGI Symbol;Acc:MGI:2146080]	-	GO:0014069//postsynaptic density;GO:0016020//membrane;GO:0016021//integral component of membrane;GO:0032281//AMPA glutamate receptor complex;GO:0032591//dendritic spine membrane;GO:0045202//synapse;GO:0045211//postsynaptic membrane	GO:0003674//molecular_function	GO:0048172//regulation of short-term neuronal synaptic plasticity;GO:2000311//regulation of alpha-amino-3-hydroxy-5-methyl-4-isoxazole propionate selective glutamate receptor activity
ENSMUSG00000020882	1	1	2	13	9	11	0.03	0.03	0.03	0.15	0.15	0.17	0.03	0.156666667	2.38466385	0.010143732	0.906157969	Cacnb1	Environmental Information Processing;Organismal Systems;Organismal Systems;Human Diseases;Human Diseases;Organismal Systems;Human Diseases	Signal transduction;Endocrine system;Circulatory system;Cardiovascular diseases;Cardiovascular diseases;Circulatory system;Cardiovascular diseases	K04862;K04862;K04862;K04862;K04862;K04862;K04862	calcium channel, voltage-dependent, beta 1 subunit [Source:MGI Symbol;Acc:MGI:102522]	ko04010//MAPK signaling pathway;ko04921//Oxytocin signaling pathway;ko04261//Adrenergic signaling in cardiomyocytes;ko05414//Dilated cardiomyopathy (DCM);ko05410//Hypertrophic cardiomyopathy (HCM);ko04260//Cardiac muscle contraction;ko05412//Arrhythmogenic right ventricular cardiomyopathy (ARVC)	GO:0005886//plasma membrane;GO:0005891//voltage-gated calcium channel complex;GO:0016020//membrane;GO:0016529//sarcoplasmic reticulum;GO:0030315//T-tubule;GO:0042383//sarcolemma;GO:0098793//presynapse	GO:0005244//voltage-gated ion channel activity;GO:0005245//voltage-gated calcium channel activity;GO:0005262//calcium channel activity;GO:0005515//protein binding;GO:0008331//high voltage-gated calcium channel activity	GO:0006612//protein targeting to membrane;GO:0006811//ion transport;GO:0006816//calcium ion transport;GO:0007268//synaptic transmission;GO:0007528//neuromuscular junction development;GO:0034765//regulation of ion transmembrane transport;GO:0070588//calcium ion transmembrane transport;GO:1901385//regulation of voltage-gated calcium channel activity;GO:1902514//regulation of generation of L-type ca…
ENSMUSG00000027579	18	5	9	62	20	36	0.31	0.1	0.15	0.84	0.31	0.6	0.186666667	0.583333333	1.64385619	0.010177572	0.906157969	Srms	-	-	-	src-related kinase lacking C-terminal regulatory tyrosine and N-terminal myristylation sites [Source:MGI Symbol;Acc:MGI:101865]	-	GO:0005737//cytoplasm	GO:0000166//nucleotide binding;GO:0004672//protein kinase activity;GO:0004713//protein tyrosine kinase activity;GO:0004715//non-membrane spanning protein tyrosine kinase activity;GO:0005515//protein binding;GO:0005524//ATP binding;GO:0016301//kinase activity;GO:0016740//transferase activity	GO:0006468//protein phosphorylation;GO:0016310//phosphorylation;GO:0018108//peptidyl-tyrosine phosphorylation;GO:0038083//peptidyl-tyrosine autophosphorylation
ENSMUSG00000039542	1	0	0	2	10	12	0.01	0	0	0.03	0.07	0.1	0.003333333	0.066666667	4.321928095	0.010241679	1	Ncam1	Environmental Information Processing;Human Diseases	Signaling molecules and interaction;Neurodegenerative diseases	K06491;K06491	neural cell adhesion molecule 1 [Source:MGI Symbol;Acc:MGI:97281]	ko04514//Cell adhesion molecules (CAMs);ko05020//Prion diseases	GO:0005829//cytosol;GO:0005886//plasma membrane;GO:0016020//membrane;GO:0016021//integral component of membrane	GO:0005515//protein binding	GO:0007155//cell adhesion
ENSMUSG00000033102	196	95	192	511	256	300	1.93	0.81	1.77	4.52	3.2	2.67	1.503333333	3.463333333	1.203996316	0.01030275	0.906157969	Cdc14b	Cellular Processes	Cell growth and death	K06639	CDC14 cell division cycle 14B [Source:MGI Symbol;Acc:MGI:2441808]	ko04110//Cell cycle	GO:0000922//spindle pole;GO:0005634//nucleus;GO:0005654//nucleoplasm;GO:0005730//nucleolus;GO:0005737//cytoplasm;GO:0005813//centrosome;GO:0016020//membrane;GO:0016021//integral component of membrane;GO:0072686//mitotic spindle	GO:0004721//phosphoprotein phosphatase activity;GO:0004722//protein serine/threonine phosphatase activity;GO:0004725//protein tyrosine phosphatase activity;GO:0008138//protein tyrosine/serine/threonine phosphatase activity;GO:0016787//hydrolase activity;GO:0016791//phosphatase activity	GO:0000226//microtubule cytoskeleton organization;GO:0000278//mitotic cell cycle;GO:0006281//DNA repair;GO:0006470//protein dephosphorylation;GO:0006974//cellular response to DNA damage stimulus;GO:0007096//regulation of exit from mitosis;GO:0016311//dephosphorylation;GO:0032467//positive regulation of cytokinesis;GO:0035335//peptidyl-tyrosine dephosphorylation;GO:0060271//cilium morphogenesis;GO…
ENSMUSG00000039585	34	13	34	81	60	63	0.12	0.05	0.12	0.23	0.2	0.22	0.096666667	0.216666667	1.164386818	0.010484105	0.915961339	Myo9a	-	-	-	myosin IXa [Source:MGI Symbol;Acc:MGI:107735]	-	GO:0005737//cytoplasm;GO:0016020//membrane;GO:0016021//integral component of membrane;GO:0016459//myosin complex;GO:0030054//cell junction;GO:0030426//growth cone;GO:0042995//cell projection;GO:0044295//axonal growth cone;GO:0045202//synapse	GO:0000166//nucleotide binding;GO:0003774//motor activity;GO:0003779//actin binding;GO:0005096//GTPase activator activity;GO:0005515//protein binding;GO:0005524//ATP binding;GO:0046872//metal ion binding	GO:0007165//signal transduction;GO:0034329//cell junction assembly;GO:0035556//intracellular signal transduction;GO:0043547//positive regulation of GTPase activity;GO:0045198//establishment of epithelial cell apical/basal polarity
ENSMUSG00000031024	1265	375	471	2108	1424	1640	29.1	7.91	9.95	41.74	31.66	33.33	15.65333333	35.57666667	1.184461437	0.010623562	0.921998535	St5	-	-	-	suppression of tumorigenicity 5 [Source:MGI Symbol;Acc:MGI:108517]	-	GO:0005575//cellular_component;GO:0005737//cytoplasm;GO:0005768//endosome;GO:0005886//plasma membrane;GO:0005938//cell cortex;GO:0016020//membrane;GO:0055037//recycling endosome	GO:0005085//guanyl-nucleotide exchange factor activity;GO:0017112//Rab guanyl-nucleotide exchange factor activity	GO:0070374//positive regulation of ERK1 and ERK2 cascade
ENSMUSG00000042333	42	24	51	114	61	115	3.63	2.03	3.99	7.43	4.61	7.49	3.216666667	6.51	1.017091102	0.011192625	0.940528414	Tnfrsf14	Environmental Information Processing;Human Diseases	Signaling molecules and interaction;Infectious diseases	K05152;K05152	tumor necrosis factor receptor superfamily, member 14 (herpesvirus entry mediator) [Source:MGI Symbol;Acc:MGI:2675303]	ko04060//Cytokine-cytokine receptor interaction;ko05168//Herpes simplex infection	GO:0005886//plasma membrane;GO:0009897//external side of plasma membrane;GO:0016020//membrane;GO:0016021//integral component of membrane	GO:0001618//virus receptor activity;GO:0005515//protein binding;GO:0019955//cytokine binding;GO:0031625//ubiquitin protein ligase binding	GO:0002250//adaptive immune response;GO:0002376//immune system process;GO:0002741//positive regulation of cytokine secretion involved in immune response;GO:0016032//viral process;GO:0031295//T cell costimulation;GO:0045087//innate immune response;GO:0046642//negative regulation of alpha-beta T cell proliferation;GO:0046718//viral entry into host cell;GO:0050731//positive regulation of peptidyl-ty…
ENSMUSG00000036555	127	41	83	330	105	242	1.53	0.52	1.02	2.96	2.4	2.97	1.023333333	2.776666667	1.44007784	0.011983226	0.96666826	Iqce	-	-	-	IQ motif containing E [Source:MGI Symbol;Acc:MGI:1921489]	-	GO:0005739//mitochondrion;GO:0005886//plasma membrane;GO:0016020//membrane;GO:0019898//extrinsic component of membrane;GO:0042995//cell projection;GO:0060170//ciliary membrane;GO:0098797//plasma membrane protein complex	GO:0005515//protein binding	GO:0035108//limb morphogenesis;GO:0045944//positive regulation of transcription from RNA polymerase II promoter
ENSMUSG00000042115	96	89	44	315	125	213	0.99	1.02	0.44	2.56	1.18	2.12	0.816666667	1.953333333	1.258118915	0.012085802	0.96666826	Klhdc8a	-	-	-	kelch domain containing 8A [Source:MGI Symbol;Acc:MGI:2442630]	-	-	GO:0005515//protein binding	-
ENSMUSG00000009418	111	38	109	215	156	213	0.45	0.16	0.5	1.1	0.88	1.49	0.37	1.156666667	1.644375986	0.01271979	0.96666826	Nav1	-	-	-	neuron navigator 1 [Source:MGI Symbol;Acc:MGI:2183683]	-	GO:0005737//cytoplasm;GO:0005856//cytoskeleton;GO:0005874//microtubule;GO:0015630//microtubule cytoskeleton;GO:0043194//axon initial segment	-	GO:0001578//microtubule bundle formation;GO:0001764//neuron migration;GO:0007275//multicellular organism development;GO:0007399//nervous system development;GO:0022008//neurogenesis;GO:0030154//cell differentiation
ENSMUSG00000031016	21	114	211	83	33	44	0.27	1.63	2.66	0.84	0.39	0.55	1.52	0.593333333	-1.357156583	0.012928034	0.96666826	Wee1	Cellular Processes	Cell growth and death	K06632	WEE 1 homolog 1 (S. pombe) [Source:MGI Symbol;Acc:MGI:103075]	ko04110//Cell cycle	GO:0005634//nucleus;GO:0005654//nucleoplasm;GO:0005730//nucleolus;GO:0005737//cytoplasm	GO:0000166//nucleotide binding;GO:0000287//magnesium ion binding;GO:0004672//protein kinase activity;GO:0004713//protein tyrosine kinase activity;GO:0004715//non-membrane spanning protein tyrosine kinase activity;GO:0005515//protein binding;GO:0005524//ATP binding;GO:0016301//kinase activity;GO:0016740//transferase activity;GO:0046872//metal ion binding	GO:0000226//microtubule cytoskeleton organization;GO:0000278//mitotic cell cycle;GO:0006468//protein phosphorylation;GO:0007049//cell cycle;GO:0007093//mitotic cell cycle checkpoint;GO:0016310//phosphorylation;GO:0018108//peptidyl-tyrosine phosphorylation;GO:0030010//establishment of cell polarity;GO:0048812//neuron projection morphogenesis;GO:0051301//cell division
ENSMUSG00000040998	86	7	12	176	120	105	0.87	0.09	0.11	1.48	1.21	1.22	0.356666667	1.303333333	1.869557811	0.013331773	0.96666826	Npnt	Environmental Information Processing	Signaling molecules and interaction	K06824	nephronectin [Source:MGI Symbol;Acc:MGI:2148811]	ko04512//ECM-receptor interaction	GO:0005576//extracellular region;GO:0005604//basement membrane;GO:0005615//extracellular space;GO:0016020//membrane;GO:0030485//smooth muscle contractile fiber;GO:0031012//extracellular matrix;GO:0034678//integrin alpha8-beta1 complex	GO:0005178//integrin binding;GO:0005509//calcium ion binding	GO:0001657//ureteric bud development;GO:0001658//branching involved in ureteric bud morphogenesis;GO:0007155//cell adhesion;GO:0007160//cell-matrix adhesion;GO:0007275//multicellular organism development;GO:0010694//positive regulation of alkaline phosphatase activity;GO:0010811//positive regulation of cell-substrate adhesion;GO:0030154//cell differentiation;GO:0030198//extracellular matrix organ…
ENSMUSG00000095545	4	2	4	0	0	0	0.63	0.36	0.72	0	0	0	0.57	0.001	-9.154818109	0.013655328	1	Zfp969	-	-	-	zinc finger protein 969 [Source:MGI Symbol;Acc:MGI:3782422]	-	GO:0005575//cellular_component;GO:0005622//intracellular	GO:0003676//nucleic acid binding;GO:0046872//metal ion binding	GO:0006355//regulation of transcription, DNA-templated
ENSMUSG00000027111	48	25	32	83	61	121	0.51	0.28	0.32	0.68	0.58	1.21	0.37	0.823333333	1.153951365	0.013669147	0.96666826	Itga6	Human Diseases;Human Diseases;Environmental Information Processing;Cellular Processes;Cellular Processes;Environmental Information Processing;Human Diseases;Organismal Systems;Human Diseases;Human Diseases;Human Diseases;Environmental Information Processing;Human Diseases	Cancers;Infectious diseases;Signal transduction;Cell motility;Cellular community - eukaryotes;Signaling molecules and interaction;Infectious diseases;Immune system;Cancers;Cardiovascular diseases;Cardiovascular diseases;Signaling molecules and interaction;Cardiovascular diseases	K06485;K06485;K06485;K06485;K06485;K06485;K06485;K06485;K06485;K06485;K06485;K06485;K06485	integrin alpha 6 [Source:MGI Symbol;Acc:MGI:96605]	ko05200//Pathways in cancer;ko05165//Human papillomavirus infection;ko04151//PI3K-Akt signaling pathway;ko04810//Regulation of actin cytoskeleton;ko04510//Focal adhesion;ko04514//Cell adhesion molecules (CAMs);ko05145//Toxoplasmosis;ko04640//Hematopoietic cell lineage;ko05222//Small cell lung cancer;ko05414//Dilated cardiomyopathy (DCM);ko05410//Hypertrophic cardiomyopathy (HCM);ko04512//ECM-rece…	GO:0005604//basement membrane;GO:0005886//plasma membrane;GO:0005913//cell-cell adherens junction;GO:0008305//integrin complex;GO:0009897//external side of plasma membrane;GO:0009925//basal plasma membrane;GO:0009986//cell surface;GO:0016020//membrane;GO:0016021//integral component of membrane;GO:0016323//basolateral plasma membrane;GO:0030056//hemidesmosome;GO:0030175//filopodium;GO:0034676//int…	GO:0005515//protein binding;GO:0031994//insulin-like growth factor I binding;GO:0038132//neuregulin binding;GO:0043236//laminin binding;GO:0044877//macromolecular complex binding;GO:0046872//metal ion binding	GO:0007155//cell adhesion;GO:0007160//cell-matrix adhesion;GO:0007229//integrin-mediated signaling pathway;GO:0010668//ectodermal cell differentiation;GO:0010811//positive regulation of cell-substrate adhesion;GO:0010976//positive regulation of neuron projection development;GO:0022409//positive regulation of cell-cell adhesion;GO:0030335//positive regulation of cell migration;GO:0031589//cell-sub…
ENSMUSG00000044122	2	5	9	23	21	22	0.08	0.21	0.31	0.63	0.73	0.79	0.2	0.716666667	1.841302254	0.014042978	0.96666826	Proca1	-	-	-	protein interacting with cyclin A1 [Source:MGI Symbol;Acc:MGI:1918274]	-	GO:0005575//cellular_component;GO:0005739//mitochondrion	GO:0030332//cyclin binding	GO:0006123//mitochondrial electron transport, cytochrome c to oxygen;GO:0007005//mitochondrion organization;GO:0008150//biological_process;GO:0035694//mitochondrial protein catabolic process
ENSMUSG00000020722	3	7	3	1	0	0	0.11	0.27	0.1	0.03	0	0	0.16	0.01	-4	0.014057672	1	Cacng1	Environmental Information Processing;Organismal Systems;Organismal Systems;Human Diseases;Human Diseases;Organismal Systems;Human Diseases	Signal transduction;Endocrine system;Circulatory system;Cardiovascular diseases;Cardiovascular diseases;Circulatory system;Cardiovascular diseases	K04866;K04866;K04866;K04866;K04866;K04866;K04866	calcium channel, voltage-dependent, gamma subunit 1 [Source:MGI Symbol;Acc:MGI:1206582]	ko04010//MAPK signaling pathway;ko04921//Oxytocin signaling pathway;ko04261//Adrenergic signaling in cardiomyocytes;ko05414//Dilated cardiomyopathy (DCM);ko05410//Hypertrophic cardiomyopathy (HCM);ko04260//Cardiac muscle contraction;ko05412//Arrhythmogenic right ventricular cardiomyopathy (ARVC)	GO:0005886//plasma membrane;GO:0005887//integral component of plasma membrane;GO:0005891//voltage-gated calcium channel complex;GO:0016020//membrane;GO:0016021//integral component of membrane;GO:0030315//T-tubule;GO:0042383//sarcolemma;GO:1990454//L-type voltage-gated calcium channel complex	GO:0005244//voltage-gated ion channel activity;GO:0005245//voltage-gated calcium channel activity;GO:0005246//calcium channel regulator activity;GO:0005262//calcium channel activity	GO:0006811//ion transport;GO:0006816//calcium ion transport;GO:0034765//regulation of ion transmembrane transport;GO:0070296//sarcoplasmic reticulum calcium ion transport;GO:0070588//calcium ion transmembrane transport;GO:1902514//regulation of generation of L-type calcium current
ENSMUSG00000025931	4	2	3	9	17	20	0.1	0.02	0.03	0.08	0.16	0.23	0.05	0.156666667	1.647698256	0.014186683	0.96666826	Paqr8	-	-	-	progestin and adipoQ receptor family member VIII [Source:MGI Symbol;Acc:MGI:1921479]	-	GO:0005794//Golgi apparatus;GO:0005886//plasma membrane;GO:0016020//membrane;GO:0016021//integral component of membrane	GO:0003707//steroid hormone receptor activity;GO:0005496//steroid binding;GO:0008289//lipid binding;GO:0038023//signaling receptor activity	GO:0007275//multicellular organism development;GO:0030154//cell differentiation;GO:0043401//steroid hormone mediated signaling pathway;GO:0048477//oogenesis;GO:0048545//response to steroid hormone
ENSMUSG00000029366	41	7	24	69	64	68	0.59	0.11	0.34	0.78	0.84	0.94	0.346666667	0.853333333	1.299560282	0.014277333	0.96666826	Dck	Metabolism;Metabolism;Metabolism	Global and overview maps;Nucleotide metabolism;Nucleotide metabolism	K00893;K00893;K00893	deoxycytidine kinase [Source:MGI Symbol;Acc:MGI:102726]	ko01100//Metabolic pathways;ko00230//Purine metabolism;ko00240//Pyrimidine metabolism	GO:0005634//nucleus;GO:0005737//cytoplasm;GO:0005739//mitochondrion;GO:0005829//cytosol	GO:0000166//nucleotide binding;GO:0000287//magnesium ion binding;GO:0004137//deoxycytidine kinase activity;GO:0005524//ATP binding;GO:0008144//drug binding;GO:0016301//kinase activity;GO:0016740//transferase activity;GO:0019136//deoxynucleoside kinase activity;GO:0019206//nucleoside kinase activity;GO:0032548//pyrimidine deoxyribonucleoside binding;GO:0042803//protein homodimerization activity	GO:0006139//nucleobase-containing compound metabolic process;GO:0006220//pyrimidine nucleotide metabolic process;GO:0009157//deoxyribonucleoside monophosphate biosynthetic process;GO:0009165//nucleotide biosynthetic process;GO:0016310//phosphorylation;GO:0017144//drug metabolic process;GO:0046092//deoxycytidine metabolic process
ENSMUSG00000030256	0	17	53	7	5	3	0	0.14	0.37	0.04	0.03	0.02	0.17	0.03	-2.502500341	0.01430502	0.96666826	Bhlhe41	Organismal Systems	Environmental adaptation	K03730	basic helix-loop-helix family, member e41 [Source:MGI Symbol;Acc:MGI:1930704]	ko04710//Circadian rhythm	GO:0005634//nucleus;GO:0005654//nucleoplasm;GO:0017053//transcriptional repressor complex	GO:0000977//RNA polymerase II regulatory region sequence-specific DNA binding;GO:0000978//RNA polymerase II core promoter proximal region sequence-specific DNA binding;GO:0000980//RNA polymerase II distal enhancer sequence-specific DNA binding;GO:0000981//RNA polymerase II transcription factor activity, sequence-specific DNA binding;GO:0001102//RNA polymerase II activating transcription factor bi…	GO:0000122//negative regulation of transcription from RNA polymerase II promoter;GO:0006355//regulation of transcription, DNA-templated;GO:0007623//circadian rhythm;GO:0009952//anterior/posterior pattern specification;GO:0010832//negative regulation of myotube differentiation;GO:0010944//negative regulation of transcription by competitive promoter binding;GO:0030154//cell differentiation;GO:00329…
ENSMUSG00000024008	0	0	0	10	2	4	0	0	0	0.06	0.01	0.03	0.001	0.033333333	5.058893689	0.014786003	1	Cpne5	-	-	-	copine V [Source:MGI Symbol;Acc:MGI:2385908]	-	GO:0005886//plasma membrane;GO:0042995//cell projection;GO:0043005//neuron projection;GO:0043025//neuronal cell body;GO:0043204//perikaryon	GO:0005544//calcium-dependent phospholipid binding	GO:0030154//cell differentiation;GO:0071277//cellular response to calcium ion;GO:1903861//positive regulation of dendrite extension
ENSMUSG00000054855	250	251	289	954	466	409	6.54	7.65	8.22	22.43	12.1	11.08	7.47	15.20333333	1.025207521	0.014850415	0.96666826	Rnd1	Organismal Systems	Development	K07531	Rho family GTPase 1 [Source:MGI Symbol;Acc:MGI:2444878]	ko04360//Axon guidance	GO:0005622//intracellular;GO:0005737//cytoplasm;GO:0005829//cytosol;GO:0005856//cytoskeleton;GO:0005886//plasma membrane;GO:0005912//adherens junction;GO:0005938//cell cortex;GO:0015629//actin cytoskeleton;GO:0016020//membrane;GO:0032153//cell division site;GO:0043231//intracellular membrane-bounded organelle	GO:0000166//nucleotide binding;GO:0003924//GTPase activity;GO:0005102//receptor binding;GO:0005525//GTP binding;GO:0019901//protein kinase binding	GO:0007015//actin filament organization;GO:0007162//negative regulation of cell adhesion;GO:0007264//small GTPase mediated signal transduction;GO:0007266//Rho protein signal transduction;GO:0008360//regulation of cell shape;GO:0016322//neuron remodeling;GO:0030334//regulation of cell migration;GO:0030950//establishment or maintenance of actin cytoskeleton polarity;GO:0032956//regulation of actin …
ENSMUSG00000021886	12	8	16	25	34	54	0.26	0.19	0.33	0.42	0.66	1.11	0.26	0.73	1.489384841	0.015107502	0.96666826	Gpr65	-	-	-	G-protein coupled receptor 65 [Source:MGI Symbol;Acc:MGI:108031]	-	GO:0005886//plasma membrane;GO:0016020//membrane;GO:0016021//integral component of membrane	GO:0004930//G-protein coupled receptor activity	GO:0007165//signal transduction;GO:0007186//G-protein coupled receptor signaling pathway;GO:0007189//adenylate cyclase-activating G-protein coupled receptor signaling pathway;GO:0010447//response to acidic pH;GO:0031532//actin cytoskeleton reorganization;GO:0051496//positive regulation of stress fiber assembly;GO:0090630//activation of GTPase activity
ENSMUSG00000091144	62	18	28	15	23	18	0.79	0.25	0.35	0.15	0.27	0.22	0.463333333	0.213333333	-1.118941073	0.015119812	0.96666826	Phf11c	-	-	-	PHD finger protein 11C [Source:MGI Symbol;Acc:MGI:3648476]	-	GO:0005654//nucleoplasm;GO:0031965//nuclear membrane	GO:0003674//molecular_function;GO:0046872//metal ion binding	GO:0008150//biological_process
ENSMUSG00000028036	25	8	17	4	11	3	0.44	0.11	0.3	0.05	0.12	0.06	0.283333333	0.076666667	-1.88582898	0.015333651	0.96666826	Ptgfr	Environmental Information Processing;Environmental Information Processing;Environmental Information Processing	Signaling molecules and interaction;Signal transduction;Signal transduction	K04262;K04262;K04262	prostaglandin F receptor [Source:MGI Symbol;Acc:MGI:97796]	ko04080//Neuroactive ligand-receptor interaction;ko04020//Calcium signaling pathway;ko04072//Phospholipase D signaling pathway	GO:0005576//extracellular region;GO:0005737//cytoplasm;GO:0005886//plasma membrane;GO:0016020//membrane;GO:0016021//integral component of membrane	GO:0004930//G-protein coupled receptor activity;GO:0004955//prostaglandin receptor activity;GO:0004958//prostaglandin F receptor activity	GO:0006954//inflammatory response;GO:0007165//signal transduction;GO:0007186//G-protein coupled receptor signaling pathway;GO:0007189//adenylate cyclase-activating G-protein coupled receptor signaling pathway;GO:0007204//positive regulation of cytosolic calcium ion concentration;GO:0008284//positive regulation of cell proliferation;GO:0010628//positive regulation of gene expression;GO:0032355//re…
ENSMUSG00000048490	243	48	166	462	343	318	1.81	0.35	1.31	2.98	2.59	2.43	1.156666667	2.666666667	1.205064337	0.015569712	0.96666826	Nrip1	-	-	-	nuclear receptor interacting protein 1 [Source:MGI Symbol;Acc:MGI:1315213]	-	GO:0000118//histone deacetylase complex;GO:0000790//nuclear chromatin;GO:0005634//nucleus;GO:0005730//nucleolus;GO:0016607//nuclear speck	GO:0000978//RNA polymerase II core promoter proximal region sequence-specific DNA binding;GO:0003712//transcription cofactor activity;GO:0003713//transcription coactivator activity;GO:0003714//transcription corepressor activity;GO:0005102//receptor binding;GO:0005515//protein binding;GO:0030331//estrogen receptor binding;GO:0035257//nuclear hormone receptor binding;GO:0035259//glucocorticoid rece…	GO:0000122//negative regulation of transcription from RNA polymerase II promoter;GO:0001543//ovarian follicle rupture;GO:0006357//regulation of transcription from RNA polymerase II promoter;GO:0007623//circadian rhythm;GO:0019915//lipid storage;GO:0030728//ovulation;GO:0032922//circadian regulation of gene expression;GO:0045944//positive regulation of transcription from RNA polymerase II promoter…
ENSMUSG00000050663	0	0	0	5	5	4	0	0	0	0.03	0.04	0.03	0.001	0.033333333	5.058893689	0.015664254	1	Trhde	-	-	-	TRH-degrading enzyme [Source:MGI Symbol;Acc:MGI:2384311]	-	GO:0005737//cytoplasm;GO:0005886//plasma membrane;GO:0016020//membrane;GO:0016021//integral component of membrane	GO:0004177//aminopeptidase activity;GO:0008233//peptidase activity;GO:0008237//metallopeptidase activity;GO:0008270//zinc ion binding;GO:0016787//hydrolase activity;GO:0042277//peptide binding;GO:0046872//metal ion binding;GO:0070006//metalloaminopeptidase activity	GO:0006508//proteolysis;GO:0043171//peptide catabolic process
ENSMUSG00000078799	9	31	28	15	9	8	0.38	1.45	1.15	0.5	0.35	0.32	0.993333333	0.39	-1.348803801	0.015729522	0.96666826	Sult2a5	-	-	-	sulfotransferase family 2A, dehydroepiandrosterone (DHEA)-preferring, member 5 [Source:MGI Symbol;Acc:MGI:3648378]	-	GO:0005737//cytoplasm;GO:0005829//cytosol	GO:0004027//alcohol sulfotransferase activity;GO:0008144//drug binding;GO:0008146//sulfotransferase activity;GO:0016740//transferase activity;GO:0047704//bile-salt sulfotransferase activity;GO:0050294//steroid sulfotransferase activity;GO:0050656//3'-phosphoadenosine 5'-phosphosulfate binding	GO:0008150//biological_process
ENSMUSG00000024548	35	13	43	83	62	79	0.16	0.06	0.19	0.29	0.25	0.34	0.136666667	0.293333333	1.101879614	0.015858666	0.96666826	Setbp1	-	-	-	SET binding protein 1 [Source:MGI Symbol;Acc:MGI:1933199]	-	GO:0005634//nucleus;GO:0005829//cytosol;GO:0016604//nuclear body	GO:0003674//molecular_function;GO:0003677//DNA binding	GO:0008150//biological_process
ENSMUSG00000051149	148	56	155	417	181	247	1.32	0.55	1.35	2.94	1.48	2.12	1.073333333	2.18	1.022229947	0.016009589	0.96666826	Adnp	-	-	-	activity-dependent neuroprotective protein [Source:MGI Symbol;Acc:MGI:1338758]	-	GO:0005615//extracellular space;GO:0005634//nucleus;GO:0005737//cytoplasm;GO:0030424//axon;GO:0030425//dendrite;GO:0043025//neuronal cell body	GO:0003676//nucleic acid binding;GO:0003677//DNA binding;GO:0003682//chromatin binding;GO:0005507//copper ion binding;GO:0005515//protein binding;GO:0042277//peptide binding;GO:0046872//metal ion binding;GO:0048487//beta-tubulin binding	GO:0007614//short-term memory;GO:0009743//response to carbohydrate;GO:0010035//response to inorganic substance;GO:0010629//negative regulation of gene expression;GO:0010835//regulation of protein ADP-ribosylation;GO:0010976//positive regulation of neuron projection development;GO:0019934//cGMP-mediated signaling;GO:0031668//cellular response to extracellular stimulus;GO:0032091//negative regulati…
ENSMUSG00000016239	54	9	16	115	69	61	0.82	0.15	0.4	1.44	1.09	0.89	0.456666667	1.14	1.319820432	0.016133898	0.96666826	Lonrf3	-	-	-	LON peptidase N-terminal domain and ring finger 3 [Source:MGI Symbol;Acc:MGI:1921615]	-	-	GO:0005515//protein binding;GO:0046872//metal ion binding	-
ENSMUSG00000069893	7	2	11	18	26	30	0.2	0.06	0.16	0.22	0.36	0.34	0.14	0.306666667	1.131244533	0.016423756	0.96666826	9930111J21Rik1	-	-	-	RIKEN cDNA 9930111J21 gene 1 [Source:MGI Symbol;Acc:MGI:3041173]	-	GO:0005575//cellular_component;GO:0005789//endoplasmic reticulum membrane;GO:0016020//membrane	GO:0003674//molecular_function;GO:0003924//GTPase activity;GO:0005525//GTP binding	GO:0006952//defense response;GO:0008150//biological_process;GO:0035458//cellular response to interferon-beta
ENSMUSG00000037157	257	91	153	549	230	395	4.41	1.73	2.57	7.43	3.61	6.52	2.903333333	5.853333333	1.011548221	0.016797768	0.96666826	Il22ra1	Environmental Information Processing;Environmental Information Processing	Signaling molecules and interaction;Signal transduction	K05138;K05138	interleukin 22 receptor, alpha 1 [Source:MGI Symbol;Acc:MGI:2663588]	ko04060//Cytokine-cytokine receptor interaction;ko04630//Jak-STAT signaling pathway	GO:0005886//plasma membrane;GO:0016020//membrane;GO:0016021//integral component of membrane	GO:0004896//cytokine receptor activity;GO:0005515//protein binding;GO:0042015//interleukin-20 binding	GO:0019221//cytokine-mediated signaling pathway;GO:0050829//defense response to Gram-negative bacterium
ENSMUSG00000042363	261	48	101	451	344	277	3.43	0.7	1.3	4.66	4.12	3.49	1.81	4.09	1.176111146	0.016820769	0.96666826	Lgalsl	-	-	-	lectin, galactoside binding-like [Source:MGI Symbol;Acc:MGI:1916114]	-	GO:0005737//cytoplasm	GO:0003674//molecular_function;GO:0030246//carbohydrate binding	GO:0008150//biological_process
ENSMUSG00000040253	74	23	65	128	116	123	0.94	0.21	0.71	1.41	1.19	1.43	0.62	1.343333333	1.115477217	0.017118861	0.96666826	Gbp7	Organismal Systems	Immune system	K20899	guanylate binding protein 7 [Source:MGI Symbol;Acc:MGI:2444421]	ko04621//NOD-like receptor signaling pathway	GO:0020005//symbiont-containing vacuole membrane;GO:0031410//cytoplasmic vesicle	GO:0000166//nucleotide binding;GO:0003924//GTPase activity;GO:0005525//GTP binding	GO:0042832//defense response to protozoan;GO:0044406//adhesion of symbiont to host;GO:0050830//defense response to Gram-positive bacterium;GO:0071346//cellular response to interferon-gamma
ENSMUSG00000025323	17	6	31	103	22	65	0.22	0.09	0.44	1.08	0.31	0.91	0.25	0.766666667	1.61667136	0.017398424	0.96666826	Sp4	-	-	-	trans-acting transcription factor 4 [Source:MGI Symbol;Acc:MGI:107595]	-	GO:0005634//nucleus;GO:0005654//nucleoplasm;GO:0005829//cytosol	GO:0003676//nucleic acid binding;GO:0003677//DNA binding;GO:0003700//transcription factor activity, sequence-specific DNA binding;GO:0003713//transcription coactivator activity;GO:0043565//sequence-specific DNA binding	GO:0006357//regulation of transcription from RNA polymerase II promoter;GO:1903508//positive regulation of nucleic acid-templated transcription
ENSMUSG00000050860	954	441	294	1418	1048	1686	35.14	16.43	9.58	40.42	33.36	54.29	20.38333333	42.69	1.066508165	0.01787037	0.96666826	Phospho1	Metabolism;Metabolism	Global and overview maps;Lipid metabolism	K06124;K06124	phosphatase, orphan 1 [Source:MGI Symbol;Acc:MGI:2447348]	ko01100//Metabolic pathways;ko00564//Glycerophospholipid metabolism	GO:0031012//extracellular matrix;GO:0065010//extracellular membrane-bounded organelle	GO:0016462//pyrophosphatase activity;GO:0016787//hydrolase activity;GO:0016791//phosphatase activity;GO:0046872//metal ion binding;GO:0052731//phosphocholine phosphatase activity;GO:0052732//phosphoethanolamine phosphatase activity	GO:0001958//endochondral ossification;GO:0016311//dephosphorylation;GO:0030500//regulation of bone mineralization;GO:0035630//bone mineralization involved in bone maturation
ENSMUSG00000041324	35	13	42	84	68	65	0.66	0.3	0.73	1.21	1.19	1.22	0.563333333	1.206666667	1.098966451	0.018561373	0.96666826	Inhba	Environmental Information Processing;Cellular Processes;Environmental Information Processing	Signaling molecules and interaction;Cellular community - eukaryotes;Signal transduction	K04667;K04667;K04667	inhibin beta-A [Source:MGI Symbol;Acc:MGI:96570]	ko04060//Cytokine-cytokine receptor interaction;ko04550//Signaling pathways regulating pluripotency of stem cells;ko04350//TGF-beta signaling pathway	GO:0005576//extracellular region;GO:0005615//extracellular space;GO:0043509//activin A complex;GO:0043512//inhibin A complex;GO:0048471//perinuclear region of cytoplasm	GO:0005102//receptor binding;GO:0005125//cytokine activity;GO:0005160//transforming growth factor beta receptor binding;GO:0005179//hormone activity;GO:0008083//growth factor activity;GO:0017046//peptide hormone binding;GO:0034711//inhibin binding;GO:0042802//identical protein binding;GO:0046982//protein heterodimerization activity;GO:0070699//type II activin receptor binding	GO:0000082//G1/S transition of mitotic cell cycle;GO:0001541//ovarian follicle development;GO:0001707//mesoderm formation;GO:0001942//hair follicle development;GO:0002244//hematopoietic progenitor cell differentiation;GO:0006357//regulation of transcription from RNA polymerase II promoter;GO:0007050//cell cycle arrest;GO:0008285//negative regulation of cell proliferation;GO:0008584//male gonad de…
ENSMUSG00000078673	9643	8225	6357	10357	19397	32246	459.46	433.37	296.22	388.69	843.47	1475.97	396.35	902.71	1.187487613	0.019223714	0.96666826	Mup19	-	-	-	major urinary protein 19 [Source:MGI Symbol;Acc:MGI:3705235]	-	GO:0005575//cellular_component;GO:0005576//extracellular region;GO:0005615//extracellular space;GO:0005634//nucleus;GO:0005829//cytosol	GO:0003674//molecular_function;GO:0005009//insulin-activated receptor activity;GO:0005550//pheromone binding;GO:0036094//small molecule binding	GO:0006112//energy reserve metabolic process;GO:0008150//biological_process;GO:0008286//insulin receptor signaling pathway;GO:0009060//aerobic respiration;GO:0010628//positive regulation of gene expression;GO:0010888//negative regulation of lipid storage;GO:0010907//positive regulation of glucose metabolic process;GO:0031649//heat generation;GO:0042593//glucose homeostasis;GO:0045475//locomotor r…
ENSMUSG00000036957	567	313	176	1032	766	763	8.67	5.29	2.63	12.43	10.69	11.21	5.53	11.44333333	1.049155971	0.019981726	0.96666826	Lrfn3	-	-	-	leucine rich repeat and fibronectin type III domain containing 3 [Source:MGI Symbol;Acc:MGI:2442512]	-	GO:0005886//plasma membrane;GO:0009986//cell surface;GO:0016020//membrane;GO:0016021//integral component of membrane;GO:0030054//cell junction;GO:0030424//axon;GO:0030425//dendrite;GO:0042734//presynaptic membrane;GO:0042995//cell projection;GO:0045202//synapse;GO:0045211//postsynaptic membrane	GO:0005515//protein binding	GO:0007155//cell adhesion;GO:0099560//synaptic membrane adhesion
ENSMUSG00000068263	3	2	4	20	10	13	0.05	0.04	0.06	0.29	0.16	0.24	0.05	0.23	2.201633861	0.020231483	0.96666826	Efcc1	-	-	-	EF hand and coiled-coil domain containing 1 [Source:MGI Symbol;Acc:MGI:3611451]	-	GO:0005829//cytosol	GO:0003674//molecular_function;GO:0005509//calcium ion binding	GO:0008150//biological_process
ENSMUSG00000049685	9	87	60	22	25	26	0.21	2.24	1.36	0.4	0.53	0.58	1.27	0.503333333	-1.335242448	0.020251261	0.96666826	Cyp2g1	-	-	-	cytochrome P450, family 2, subfamily g, polypeptide 1 [Source:MGI Symbol;Acc:MGI:109612]	-	GO:0005737//cytoplasm;GO:0016020//membrane;GO:0016021//integral component of membrane;GO:0043231//intracellular membrane-bounded organelle	GO:0004497//monooxygenase activity;GO:0005506//iron ion binding;GO:0005515//protein binding;GO:0008392//arachidonic acid epoxygenase activity;GO:0008395//steroid hydroxylase activity;GO:0016491//oxidoreductase activity;GO:0016705//oxidoreductase activity, acting on paired donors, with incorporation or reduction of molecular oxygen;GO:0016712//oxidoreductase activity, acting on paired donors, with…	GO:0006082//organic acid metabolic process;GO:0006805//xenobiotic metabolic process;GO:0019373//epoxygenase P450 pathway;GO:0042738//exogenous drug catabolic process;GO:0055114//oxidation-reduction process
ENSMUSG00000025870	40	34	25	107	64	70	1.85	1.79	1.14	4.28	2.74	3.11	1.593333333	3.376666667	1.083551651	0.020572193	0.96666826	Arl10	-	-	-	ADP-ribosylation factor-like 10 [Source:MGI Symbol;Acc:MGI:1930788]	-	GO:0005575//cellular_component;GO:0016020//membrane;GO:0016021//integral component of membrane	GO:0000166//nucleotide binding;GO:0005525//GTP binding	GO:0008150//biological_process
ENSMUSG00000095519	1	1	9	0	0	0	0.11	0.12	0.97	0	0	0	0.4	0.001	-8.64385619	0.020640433	1	Ighv1-66	-	-	-	immunoglobulin heavy variable 1-66 [Source:MGI Symbol;Acc:MGI:4439825]	-	GO:0009897//external side of plasma membrane;GO:0042571//immunoglobulin complex, circulating	GO:0003823//antigen binding;GO:0034987//immunoglobulin receptor binding	GO:0006910//phagocytosis, recognition;GO:0006911//phagocytosis, engulfment;GO:0006958//complement activation, classical pathway;GO:0042742//defense response to bacterium;GO:0045087//innate immune response;GO:0050853//B cell receptor signaling pathway;GO:0050871//positive regulation of B cell activation
ENSMUSG00000059040	31	5	19	12	5	5	0.79	0.15	0.47	0.24	0.11	0.11	0.47	0.153333333	-1.615989396	0.020878022	0.96666826	Eno1b	Metabolism;Metabolism;Environmental Information Processing;Genetic Information Processing;Metabolism;Metabolism	Global and overview maps;Global and overview maps;Signal transduction;Folding, sorting and degradation;Global and overview maps;Carbohydrate metabolism	K01689;K01689;K01689;K01689;K01689;K01689	enolase 1B, retrotransposed [Source:MGI Symbol;Acc:MGI:3648653]	ko01100//Metabolic pathways;ko01200//Carbon metabolism;ko04066//HIF-1 signaling pathway;ko03018//RNA degradation;ko01230//Biosynthesis of amino acids;ko00010//Glycolysis / Gluconeogenesis	GO:0000015//phosphopyruvate hydratase complex;GO:0005737//cytoplasm;GO:0005829//cytosol;GO:0005886//plasma membrane;GO:0009986//cell surface;GO:0016020//membrane;GO:0019897//extrinsic component of plasma membrane;GO:0030426//growth cone;GO:0043005//neuron projection;GO:0043209//myelin sheath;GO:0045121//membrane raft;GO:0097060//synaptic membrane;GO:0099738//cell cortex region	GO:0000287//magnesium ion binding;GO:0000977//RNA polymerase II regulatory region sequence-specific DNA binding;GO:0001227//transcriptional repressor activity, RNA polymerase II transcription regulatory region sequence-specific binding;GO:0003723//RNA binding;GO:0004634//phosphopyruvate hydratase activity;GO:0016829//lyase activity;GO:0019899//enzyme binding;GO:0031072//heat shock protein binding…	GO:0000122//negative regulation of transcription from RNA polymerase II promoter;GO:0001701//in utero embryonic development;GO:0006096//glycolytic process;GO:0051099//positive regulation of binding;GO:0098761//cellular response to interleukin-7
ENSMUSG00000034848	39	15	14	74	46	62	0.38	0.18	0.14	0.58	0.41	0.6	0.233333333	0.53	1.183599938	0.021096924	0.96666826	Ttc21b	-	-	-	tetratricopeptide repeat domain 21B [Source:MGI Symbol;Acc:MGI:1920918]	-	GO:0000790//nuclear chromatin;GO:0005737//cytoplasm;GO:0005856//cytoskeleton;GO:0005929//cilium;GO:0030991//intraciliary transport particle A;GO:0042995//cell projection	GO:0003674//molecular_function;GO:0005515//protein binding	GO:0006357//regulation of transcription from RNA polymerase II promoter;GO:0007224//smoothened signaling pathway;GO:0008589//regulation of smoothened signaling pathway;GO:0021591//ventricular system development;GO:0021798//forebrain dorsal/ventral pattern formation;GO:0035721//intraciliary retrograde transport;GO:0061512//protein localization to cilium
ENSMUSG00000024992	6	28	22	10	10	3	0.1	0.51	0.37	0.13	0.15	0.05	0.326666667	0.11	-1.570315725	0.021501605	0.96666826	Pde6c	Metabolism	Nucleotide metabolism	K13757	phosphodiesterase 6C, cGMP specific, cone, alpha prime [Source:MGI Symbol;Acc:MGI:105956]	ko00230//Purine metabolism	GO:0005886//plasma membrane;GO:0016020//membrane	GO:0000166//nucleotide binding;GO:0004114//3',5'-cyclic-nucleotide phosphodiesterase activity;GO:0005515//protein binding;GO:0008081//phosphoric diester hydrolase activity;GO:0016787//hydrolase activity;GO:0030553//cGMP binding;GO:0046872//metal ion binding;GO:0047555//3',5'-cyclic-GMP phosphodiesterase activity	GO:0007165//signal transduction;GO:0007601//visual perception;GO:0007603//phototransduction, visible light;GO:0046549//retinal cone cell development;GO:0050896//response to stimulus;GO:0050953//sensory perception of light stimulus
ENSMUSG00000038605	20	14	8	53	30	40	0.41	0.32	0.16	0.86	0.56	0.79	0.296666667	0.736666667	1.312169128	0.021706103	0.96666826	Samd10	-	-	-	sterile alpha motif domain containing 10 [Source:MGI Symbol;Acc:MGI:2443872]	-	GO:0005575//cellular_component	GO:0003674//molecular_function;GO:0005515//protein binding	GO:0008150//biological_process
ENSMUSG00000107023	44	118	50	46	56	23	0.15	2.48	0.17	0.12	0.18	0.08	0.933333333	0.126666667	-2.881355504	0.022144235	0.96666826	Gm42715	-	-	-	predicted gene 42715 [Source:MGI Symbol;Acc:MGI:5662852]	-	GO:0000812//Swr1 complex	GO:0003677//DNA binding;GO:0005524//ATP binding;GO:0016887//ATPase activity;GO:0042393//histone binding	GO:0006338//chromatin remodeling;GO:0016458//gene silencing;GO:0043044//ATP-dependent chromatin remodeling;GO:0043486//histone exchange
ENSMUSG00000091680	6	0	3	25	15	8	0.07	0	0.03	0.22	0.15	0.09	0.033333333	0.153333333	2.201633861	0.022600349	0.96666826	Klhdc7b	-	-	-	kelch domain containing 7B [Source:MGI Symbol;Acc:MGI:3648212]	-	-	GO:0005515//protein binding	-
ENSMUSG00000067714	3	2	4	16	13	12	0.09	0.08	0.18	0.38	0.36	0.5	0.116666667	0.413333333	1.824913293	0.022652367	0.96666826	Lpar5	Human Diseases;Environmental Information Processing;Cellular Processes;Environmental Information Processing;Environmental Information Processing	Cancers;Signal transduction;Cell motility;Signal transduction;Signal transduction	K08390;K08390;K08390;K08390;K08390	lysophosphatidic acid receptor 5 [Source:MGI Symbol;Acc:MGI:2685918]	ko05200//Pathways in cancer;ko04151//PI3K-Akt signaling pathway;ko04810//Regulation of actin cytoskeleton;ko04015//Rap1 signaling pathway;ko04072//Phospholipase D signaling pathway	GO:0016020//membrane;GO:0016021//integral component of membrane	GO:0004930//G-protein coupled receptor activity	GO:0007165//signal transduction;GO:0007186//G-protein coupled receptor signaling pathway
ENSMUSG00000026890	109	77	66	227	139	172	2.34	1.53	1.34	4.24	3.25	3.63	1.736666667	3.706666667	1.09380151	0.023009161	0.96666826	Lhx6	-	-	-	LIM homeobox protein 6 [Source:MGI Symbol;Acc:MGI:1306803]	-	GO:0005634//nucleus	GO:0000977//RNA polymerase II regulatory region sequence-specific DNA binding;GO:0000981//RNA polymerase II transcription factor activity, sequence-specific DNA binding;GO:0003677//DNA binding;GO:0003700//transcription factor activity, sequence-specific DNA binding;GO:0005515//protein binding;GO:0043565//sequence-specific DNA binding;GO:0046872//metal ion binding	GO:0006355//regulation of transcription, DNA-templated;GO:0007275//multicellular organism development;GO:0007399//nervous system development;GO:0021799//cerebral cortex radially oriented cell migration;GO:0021800//cerebral cortex tangential migration;GO:0021853//cerebral cortex GABAergic interneuron migration;GO:0021877//forebrain neuron fate commitment;GO:0021884//forebrain neuron development;GO…
ENSMUSG00000000204	0	0	0	2	7	4	0	0	0	0.02	0.08	0.05	0.001	0.05	5.64385619	0.023188884	1	Slfn4	-	-	-	schlafen 4 [Source:MGI Symbol;Acc:MGI:1329010]	-	GO:0005575//cellular_component	GO:0003674//molecular_function;GO:0005524//ATP binding	GO:0009617//response to bacterium
ENSMUSG00000042320	16	22	18	51	44	51	0.26	0.4	0.29	0.65	0.66	0.81	0.316666667	0.706666667	1.158064846	0.023465827	0.96666826	Prox2	-	-	-	prospero homeobox 2 [Source:MGI Symbol;Acc:MGI:1920672]	-	GO:0005634//nucleus	GO:0003677//DNA binding	GO:0000122//negative regulation of transcription from RNA polymerase II promoter;GO:0001946//lymphangiogenesis;GO:0006355//regulation of transcription, DNA-templated;GO:0045944//positive regulation of transcription from RNA polymerase II promoter;GO:0060836//lymphatic endothelial cell differentiation;GO:0070309//lens fiber cell morphogenesis
ENSMUSG00000027242	26	16	23	61	38	59	0.38	0.25	0.39	0.72	0.48	0.87	0.34	0.69	1.021061616	0.023502697	0.96666826	Wdr76	-	-	-	WD repeat domain 76 [Source:MGI Symbol;Acc:MGI:1926186]	-	GO:0000792//heterochromatin;GO:0005634//nucleus	GO:0003677//DNA binding;GO:0005515//protein binding;GO:0019899//enzyme binding	GO:0006974//cellular response to DNA damage stimulus;GO:2000001//regulation of DNA damage checkpoint
ENSMUSG00000049436	2	5	9	2	0	0	0.05	0.13	0.2	0.04	0	0	0.126666667	0.013333333	-3.247927513	0.023910605	1	Upk1b	-	-	-	uroplakin 1B [Source:MGI Symbol;Acc:MGI:98912]	-	GO:0005887//integral component of plasma membrane;GO:0016020//membrane;GO:0016021//integral component of membrane;GO:0016324//apical plasma membrane	-	GO:0009617//response to bacterium;GO:0030855//epithelial cell differentiation
ENSMUSG00000032661	48	17	44	62	112	90	0.45	0.18	0.4	0.46	0.96	0.81	0.343333333	0.743333333	1.114399373	0.02419013	0.96666826	Oas3	Human Diseases;Human Diseases;Organismal Systems;Human Diseases;Human Diseases	Infectious diseases;Infectious diseases;Immune system;Infectious diseases;Infectious diseases	K14216;K14216;K14216;K14216;K14216	2'-5' oligoadenylate synthetase 3 [Source:MGI Symbol;Acc:MGI:2180850]	ko05168//Herpes simplex infection;ko05164//Influenza A;ko04621//NOD-like receptor signaling pathway;ko05162//Measles;ko05160//Hepatitis C	GO:0005634//nucleus;GO:0005654//nucleoplasm;GO:0005737//cytoplasm;GO:0005829//cytosol;GO:0005886//plasma membrane	GO:0000166//nucleotide binding;GO:0001730//2'-5'-oligoadenylate synthetase activity;GO:0003723//RNA binding;GO:0003725//double-stranded RNA binding;GO:0005524//ATP binding;GO:0016740//transferase activity;GO:0016779//nucleotidyltransferase activity;GO:0046872//metal ion binding	GO:0002376//immune system process;GO:0006955//immune response;GO:0009615//response to virus;GO:0045071//negative regulation of viral genome replication;GO:0045087//innate immune response;GO:0051607//defense response to virus;GO:0060700//regulation of ribonuclease activity
ENSMUSG00000076614	29	11	20	18	6	6	1.19	0.5	0.8	0.58	0.22	0.24	0.83	0.346666667	-1.259562214	0.024476886	0.96666826	Ighg1	-	-	-	immunoglobulin heavy constant gamma 1 (G1m marker) [Source:MGI Symbol;Acc:MGI:96446]	-	GO:0016020//membrane;GO:0016021//integral component of membrane	-	-
ENSMUSG00000040978	25	6	14	63	33	33	0.46	0.12	0.25	0.91	0.55	0.58	0.276666667	0.68	1.297385911	0.025836107	0.96666826	Gm11992	-	-	-	predicted gene 11992 [Source:MGI Symbol;Acc:MGI:3651127]	-	GO:0005575//cellular_component	GO:0003674//molecular_function	GO:0008150//biological_process
ENSMUSG00000046962	196	110	130	434	211	268	3.34	1.84	2.05	6.27	3.97	4.62	2.41	4.953333333	1.039366564	0.025847806	0.96666826	Zbtb21	-	-	-	zinc finger and BTB domain containing 21 [Source:MGI Symbol;Acc:MGI:1927240]	-	GO:0005634//nucleus;GO:0005654//nucleoplasm;GO:0005829//cytosol	GO:0003676//nucleic acid binding;GO:0005515//protein binding;GO:0008327//methyl-CpG binding	GO:0045892//negative regulation of transcription, DNA-templated
ENSMUSG00000057706	6	10	14	33	23	36	0.08	0.15	0.18	0.34	0.28	0.45	0.136666667	0.356666667	1.383914982	0.026392011	0.96666826	Mex3b	-	-	-	mex3 RNA binding family member B [Source:MGI Symbol;Acc:MGI:1918252]	-	GO:0005654//nucleoplasm;GO:0005829//cytosol	GO:0003676//nucleic acid binding;GO:0003723//RNA binding	-
ENSMUSG00000048191	0	0	2	2	26	2	0	0	0.01	0.01	0.15	0.01	0.003333333	0.056666667	4.087462841	0.026479673	0.96666826	Muc6	-	-	-	mucin 6, gastric [Source:MGI Symbol;Acc:MGI:2663233]	-	-	GO:0005515//protein binding	GO:0030277//maintenance of gastrointestinal epithelium
ENSMUSG00000078922	87	46	80	105	145	239	1.36	0.91	1.53	1.51	2.07	4.97	1.266666667	2.85	1.169925001	0.026943898	0.96666826	Tgtp1	-	-	-	T cell specific GTPase 1 [Source:MGI Symbol;Acc:MGI:98734]	-	GO:0005737//cytoplasm;GO:0005783//endoplasmic reticulum;GO:0005789//endoplasmic reticulum membrane;GO:0005794//Golgi apparatus;GO:0016020//membrane	GO:0000166//nucleotide binding;GO:0003924//GTPase activity;GO:0005525//GTP binding;GO:0016787//hydrolase activity	GO:0002376//immune system process;GO:0006952//defense response;GO:0006955//immune response;GO:0009615//response to virus;GO:0009617//response to bacterium;GO:0034341//response to interferon-gamma;GO:0035455//response to interferon-alpha;GO:0035458//cellular response to interferon-beta;GO:0045087//innate immune response
ENSMUSG00000098188	41	18	57	119	73	77	0.4	0.2	0.55	0.92	0.66	0.73	0.383333333	0.77	1.00625899	0.027107565	0.96666826	Sowahc	-	-	-	sosondowah ankyrin repeat domain family member C [Source:MGI Symbol;Acc:MGI:3606051]	-	GO:0005575//cellular_component	GO:0003674//molecular_function;GO:0005515//protein binding	GO:0008150//biological_process
ENSMUSG00000014030	9	6	2	40	7	30	0.06	0.04	0.09	0.35	0.04	0.41	0.063333333	0.266666667	2.074000581	0.027120909	0.96666826	Pax5	Human Diseases	Cancers	K09383	paired box 5 [Source:MGI Symbol;Acc:MGI:97489]	ko05202//Transcriptional misregulation in cancers	GO:0001650//fibrillar center;GO:0005634//nucleus;GO:0005654//nucleoplasm;GO:0005667//transcription factor complex;GO:0005829//cytosol;GO:0043231//intracellular membrane-bounded organelle	GO:0000978//RNA polymerase II core promoter proximal region sequence-specific DNA binding;GO:0001228//transcriptional activator activity, RNA polymerase II transcription regulatory region sequence-specific binding;GO:0003677//DNA binding;GO:0003700//transcription factor activity, sequence-specific DNA binding;GO:0005515//protein binding	GO:0000122//negative regulation of transcription from RNA polymerase II promoter;GO:0006355//regulation of transcription, DNA-templated;GO:0007275//multicellular organism development;GO:0007283//spermatogenesis;GO:0007399//nervous system development;GO:0007568//aging;GO:0009887//organ morphogenesis;GO:0021670//lateral ventricle development;GO:0021987//cerebral cortex development;GO:0030154//cell …
ENSMUSG00000069306	3	0	0	5	10	12	0.3	0	0	0.41	1	1.27	0.1	0.893333333	3.159198595	0.027463358	0.96666826	Hist1h4m	Human Diseases;Human Diseases;Human Diseases	Cancers;Substance dependence;Immune diseases	K11254;K11254;K11254	histone cluster 1, H4m [Source:MGI Symbol;Acc:MGI:2448441]	ko05203//Viral carcinogenesis;ko05034//Alcoholism;ko05322//Systemic lupus erythematosus	GO:0000228//nuclear chromosome;GO:0000786//nucleosome;GO:0000788//nuclear nucleosome;GO:0005634//nucleus;GO:0005654//nucleoplasm;GO:0005694//chromosome;GO:0032991//macromolecular complex	GO:0003677//DNA binding;GO:0005515//protein binding;GO:0019904//protein domain specific binding;GO:0046982//protein heterodimerization activity	GO:0006334//nucleosome assembly;GO:0006335//DNA replication-dependent nucleosome assembly;GO:0006336//DNA replication-independent nucleosome assembly;GO:0006352//DNA-templated transcription, initiation;GO:0045653//negative regulation of megakaryocyte differentiation;GO:0051290//protein heterotetramerization
ENSMUSG00000034295	43	17	50	116	61	80	0.38	0.17	0.44	0.81	0.5	0.68	0.33	0.663333333	1.007268	0.027479127	0.96666826	Fhod3	-	-	-	formin homology 2 domain containing 3 [Source:MGI Symbol;Acc:MGI:1925847]	-	GO:0005737//cytoplasm;GO:0005856//cytoskeleton;GO:0005865//striated muscle thin filament;GO:0030018//Z disc	GO:0003674//molecular_function;GO:0003779//actin binding	GO:0007015//actin filament organization;GO:0030837//negative regulation of actin filament polymerization;GO:0045214//sarcomere organization;GO:0055003//cardiac myofibril assembly
ENSMUSG00000054206	6	7	4	2	1	1	0.21	0.27	0.13	0.05	0.03	0.03	0.203333333	0.036666667	-2.471305719	0.027544267	1	Gzmm	-	-	-	granzyme M (lymphocyte met-ase 1) [Source:MGI Symbol;Acc:MGI:99549]	-	-	GO:0004175//endopeptidase activity;GO:0004252//serine-type endopeptidase activity;GO:0005515//protein binding;GO:0008233//peptidase activity;GO:0008236//serine-type peptidase activity;GO:0016787//hydrolase activity	GO:0001913//T cell mediated cytotoxicity;GO:0006508//proteolysis;GO:0008219//cell death
ENSMUSG00000020429	10254	2952	3855	17856	14561	8000	296.66	94.44	109.03	406.86	384.59	222.42	166.71	337.9566667	1.019497628	0.027903187	0.96666826	Igfbp1	-	-	-	insulin-like growth factor binding protein 1 [Source:MGI Symbol;Acc:MGI:96436]	-	GO:0005576//extracellular region;GO:0005615//extracellular space;GO:0005794//Golgi apparatus	GO:0005520//insulin-like growth factor binding;GO:0019838//growth factor binding;GO:0031994//insulin-like growth factor I binding;GO:0031995//insulin-like growth factor II binding	GO:0007568//aging;GO:0008286//insulin receptor signaling pathway;GO:0030307//positive regulation of cell growth;GO:0042246//tissue regeneration;GO:0043567//regulation of insulin-like growth factor receptor signaling pathway
ENSMUSG00000015357	4664	1012	1191	7009	5374	4670	71.97	17.31	17.96	85.07	75.71	69.15	35.74666667	76.64333333	1.100351589	0.029789166	0.96666826	Clpx	-	-	-	caseinolytic mitochondrial matrix peptidase chaperone subunit [Source:MGI Symbol;Acc:MGI:1346017]	-	GO:0005654//nucleoplasm;GO:0005739//mitochondrion;GO:0005743//mitochondrial inner membrane;GO:0005759//mitochondrial matrix;GO:0005829//cytosol;GO:0009368//endopeptidase Clp complex;GO:0009841//mitochondrial endopeptidase Clp complex;GO:0042645//mitochondrial nucleoid	GO:0000166//nucleotide binding;GO:0004176//ATP-dependent peptidase activity;GO:0005515//protein binding;GO:0005524//ATP binding;GO:0016504//peptidase activator activity;GO:0016887//ATPase activity;GO:0046872//metal ion binding;GO:0051082//unfolded protein binding	GO:0006457//protein folding;GO:0010952//positive regulation of peptidase activity;GO:0030163//protein catabolic process;GO:0046034//ATP metabolic process;GO:0051603//proteolysis involved in cellular protein catabolic process
ENSMUSG00000061126	14	4	4	23	22	28	0.24	0.07	0.11	0.31	0.38	0.45	0.14	0.38	1.440572591	0.029883557	0.96666826	Cyp4f39	-	-	-	cytochrome P450, family 4, subfamily f, polypeptide 39 [Source:MGI Symbol;Acc:MGI:2445210]	-	GO:0005575//cellular_component;GO:0016020//membrane;GO:0016021//integral component of membrane	GO:0003674//molecular_function;GO:0004497//monooxygenase activity;GO:0005506//iron ion binding;GO:0016491//oxidoreductase activity;GO:0016705//oxidoreductase activity, acting on paired donors, with incorporation or reduction of molecular oxygen;GO:0020037//heme binding;GO:0046872//metal ion binding	GO:0008150//biological_process;GO:0055114//oxidation-reduction process
ENSMUSG00000055692	5	21	15	7	5	6	0.22	0.67	0.47	0.15	0.19	0.16	0.453333333	0.166666667	-1.443606651	0.030015817	0.96666826	Tmem191c	-	-	-	transmembrane protein 191C [Source:MGI Symbol;Acc:MGI:107238]	-	GO:0005575//cellular_component;GO:0016020//membrane;GO:0016021//integral component of membrane	GO:0003674//molecular_function	GO:0008150//biological_process
ENSMUSG00000047730	2	3	5	7	48	4	0.01	0.02	0.03	0.03	0.24	0.02	0.02	0.096666667	2.273018494	0.030327337	0.96666826	Fcgbp	-	-	-	Fc fragment of IgG binding protein [Source:MGI Symbol;Acc:MGI:2444336]	-	GO:0031012//extracellular matrix	GO:0005515//protein binding	GO:0008150//biological_process
ENSMUSG00000047632	5	4	6	36	11	13	0.13	0.11	0.15	0.71	0.25	0.31	0.13	0.423333333	1.703282468	0.030615627	0.96666826	Fgfbp3	-	-	-	fibroblast growth factor binding protein 3 [Source:MGI Symbol;Acc:MGI:1919764]	-	GO:0005576//extracellular region	GO:0008201//heparin binding;GO:0017134//fibroblast growth factor binding;GO:0019838//growth factor binding	GO:0007267//cell-cell signaling;GO:0030534//adult behavior;GO:0031646//positive regulation of neurological system process;GO:0043117//positive regulation of vascular permeability;GO:0045743//positive regulation of fibroblast growth factor receptor signaling pathway;GO:0070374//positive regulation of ERK1 and ERK2 cascade
ENSMUSG00000029188	83	6	8	214	115	248	0.88	0.07	0.08	1.78	1.11	2.52	0.343333333	1.803333333	2.392984257	0.03164431	0.96666826	Slc34a2	Organismal Systems;Organismal Systems	Endocrine system;Digestive system	K14683;K14683	solute carrier family 34 (sodium phosphate), member 2 [Source:MGI Symbol;Acc:MGI:1342284]	ko04928//Parathyroid hormone synthesis, secretion and action;ko04978//Mineral absorption	GO:0005886//plasma membrane;GO:0005903//brush border;GO:0016020//membrane;GO:0016021//integral component of membrane;GO:0016324//apical plasma membrane;GO:0031526//brush border membrane;GO:0031528//microvillus membrane;GO:0031982//vesicle	GO:0005436//sodium:phosphate symporter activity;GO:0015293//symporter activity;GO:0015321//sodium-dependent phosphate transmembrane transporter activity;GO:0019904//protein domain specific binding;GO:0031402//sodium ion binding;GO:0042301//phosphate ion binding	GO:0001701//in utero embryonic development;GO:0006811//ion transport;GO:0006814//sodium ion transport;GO:0006817//phosphate ion transport;GO:0030643//cellular phosphate ion homeostasis;GO:0035725//sodium ion transmembrane transport;GO:0043627//response to estrogen;GO:0044341//sodium-dependent phosphate transport;GO:0055085//transmembrane transport
ENSMUSG00000042743	23	8	28	57	44	44	0.33	0.16	0.4	0.65	0.58	0.91	0.296666667	0.713333333	1.265733555	0.032667772	0.96666826	Sgtb	-	-	-	small glutamine-rich tetratricopeptide repeat (TPR)-containing, beta [Source:MGI Symbol;Acc:MGI:2444615]	-	GO:0005829//cytosol;GO:0016020//membrane;GO:0072380//TRC complex	GO:0005515//protein binding;GO:0042803//protein homodimerization activity;GO:0046982//protein heterodimerization activity	GO:0006620//posttranslational protein targeting to membrane;GO:0030433//ER-associated ubiquitin-dependent protein catabolic process;GO:1903646//positive regulation of chaperone-mediated protein folding
ENSMUSG00000025185	105	16	33	179	117	113	1.37	0.21	0.41	1.99	1.32	1.66	0.663333333	1.656666667	1.320477421	0.032890952	0.96666826	Loxl4	-	-	-	lysyl oxidase-like 4 [Source:MGI Symbol;Acc:MGI:1914823]	-	GO:0005576//extracellular region;GO:0005615//extracellular space;GO:0016020//membrane;GO:0043235//receptor complex	GO:0004720//protein-lysine 6-oxidase activity;GO:0005044//scavenger receptor activity;GO:0005507//copper ion binding;GO:0016491//oxidoreductase activity;GO:0016641//oxidoreductase activity, acting on the CH-NH2 group of donors, oxygen as acceptor;GO:0046872//metal ion binding	GO:0006897//endocytosis;GO:0018057//peptidyl-lysine oxidation;GO:0030199//collagen fibril organization;GO:0055114//oxidation-reduction process
ENSMUSG00000037336	11	9	10	5	1	6	0.17	0.18	0.16	0.06	0.02	0.09	0.17	0.056666667	-1.584962501	0.033198482	0.96666826	Mfsd2b	-	-	-	major facilitator superfamily domain containing 2B [Source:MGI Symbol;Acc:MGI:3583946]	-	GO:0005886//plasma membrane;GO:0005887//integral component of plasma membrane;GO:0016020//membrane;GO:0016021//integral component of membrane	GO:0015293//symporter activity;GO:0046624//sphingolipid transporter activity	GO:0006869//lipid transport;GO:0008643//carbohydrate transport;GO:0055085//transmembrane transport;GO:0071702//organic substance transport
ENSMUSG00000074183	12	15	43	23	4	3	0.6	0.83	2.1	0.9	0.17	0.17	1.176666667	0.413333333	-1.509328063	0.033363947	0.96666826	Gsta1	Human Diseases;Human Diseases;Human Diseases;Human Diseases;Metabolism;Human Diseases;Metabolism;Metabolism;Metabolism	Cancers;Cancers;Cardiovascular diseases;Cancers;Xenobiotics biodegradation and metabolism;Drug resistance;Xenobiotics biodegradation and metabolism;Xenobiotics biodegradation and metabolism;Metabolism of other amino acids	K00799;K00799;K00799;K00799;K00799;K00799;K00799;K00799;K00799	glutathione S-transferase, alpha 1 (Ya) [Source:MGI Symbol;Acc:MGI:1095417]	ko05200//Pathways in cancer;ko05225//Hepatocellular carcinoma;ko05418//Fluid shear stress and atherosclerosis;ko05204//Chemical carcinogenesis;ko00983//Drug metabolism - other enzymes;ko01524//Platinum drug resistance;ko00982//Drug metabolism - cytochrome P450;ko00980//Metabolism of xenobiotics by cytochrome P450;ko00480//Glutathione metabolism	GO:0005829//cytosol	GO:0004364//glutathione transferase activity;GO:0004601//peroxidase activity;GO:0004769//steroid delta-isomerase activity;GO:0005515//protein binding;GO:0016491//oxidoreductase activity;GO:0016740//transferase activity;GO:0016853//isomerase activity;GO:0043295//glutathione binding	GO:0006693//prostaglandin metabolic process;GO:0006749//glutathione metabolic process;GO:0006805//xenobiotic metabolic process;GO:0009617//response to bacterium;GO:0035634//response to stilbenoid;GO:0055114//oxidation-reduction process;GO:0098869//cellular oxidant detoxification;GO:1901687//glutathione derivative biosynthetic process
ENSMUSG00000043592	0	0	0	6	4	2	0	0	0	0.09	0.07	0.03	0.001	0.063333333	5.984893108	0.033403925	1	Unc5cl	-	-	-	unc-5 family C-terminal like [Source:MGI Symbol;Acc:MGI:1923839]	-	GO:0016020//membrane;GO:0016021//integral component of membrane	GO:0005042//netrin receptor activity;GO:0005515//protein binding;GO:0008233//peptidase activity	GO:0006508//proteolysis;GO:0007165//signal transduction;GO:0038007//netrin-activated signaling pathway;GO:0043123//positive regulation of I-kappaB kinase/NF-kappaB signaling;GO:0046330//positive regulation of JNK cascade
ENSMUSG00000052684	597	360	534	3341	628	528	8.26	5.51	7.22	36.4	7.93	7.02	6.996666667	17.11666667	1.29066211	0.033622153	0.96666826	Jun	Human Diseases;Environmental Information Processing;Human Diseases;Human Diseases;Human Diseases;Human Diseases;Human Diseases;Cellular Processes;Environmental Information Processing;Human Diseases;Cellular Processes;Organismal Systems;Organismal Systems;Human Diseases;Environmental Information Processing;Human Diseases;Human Diseases;Human Diseases;Cellular Processes;Organismal Systems;Organisma…	Cancers;Signal transduction;Infectious diseases;Cancers;Infectious diseases;Infectious diseases;Infectious diseases;Cellular community - eukaryotes;Signal transduction;Infectious diseases;Cellular community - eukaryotes;Immune system;Endocrine system;Endocrine and metabolic diseases;Signal transduction;Cancers;Infectious diseases;Cardiovascular diseases;Cell growth and death;Endocrine system;Endo…	K04448;K04448;K04448;K04448;K04448;K04448;K04448;K04448;K04448;K04448;K04448;K04448;K04448;K04448;K04448;K04448;K04448;K04448;K04448;K04448;K04448;K04448;K04448;K04448;K04448;K04448;K04448;K04448;K04448;K04448;K04448;K04448;K04448;K04448;K04448;K04448;K04448;K04448;K04448;K04448;K04448;K04448;K04448;K04448;K04448;K04448;K04448	jun proto-oncogene [Source:MGI Symbol;Acc:MGI:96646]	ko05200//Pathways in cancer;ko04010//MAPK signaling pathway;ko05166//HTLV-I infection;ko05203//Viral carcinogenesis;ko05167//Kaposi sarcoma-associated herpesvirus infection;ko05169//Epstein-Barr virus infection;ko05168//Herpes simplex infection;ko04510//Focal adhesion;ko04024//cAMP signaling pathway;ko05164//Influenza A;ko04530//Tight junction;ko04621//NOD-like receptor signaling pathway;ko04921/…	GO:0000790//nuclear chromatin;GO:0005634//nucleus;GO:0005654//nucleoplasm;GO:0005667//transcription factor complex;GO:0005719//nuclear euchromatin;GO:0005829//cytosol;GO:0017053//transcriptional repressor complex;GO:0035976//AP1 complex	GO:0000976//transcription regulatory region sequence-specific DNA binding;GO:0000978//RNA polymerase II core promoter proximal region sequence-specific DNA binding;GO:0000980//RNA polymerase II distal enhancer sequence-specific DNA binding;GO:0000981//RNA polymerase II transcription factor activity, sequence-specific DNA binding;GO:0001102//RNA polymerase II activating transcription factor bindin…	GO:0000122//negative regulation of transcription from RNA polymerase II promoter;GO:0001525//angiogenesis;GO:0001774//microglial cell activation;GO:0001836//release of cytochrome c from mitochondria;GO:0001889//liver development;GO:0001938//positive regulation of endothelial cell proliferation;GO:0003151//outflow tract morphogenesis;GO:0006351//transcription, DNA-templated;GO:0006355//regulation …
ENSMUSG00000047735	53	19	51	121	79	73	0.44	0.17	0.41	1.19	0.89	0.58	0.34	0.886666667	1.382857094	0.03378335	0.96666826	Samd9l	-	-	-	sterile alpha motif domain containing 9-like [Source:MGI Symbol;Acc:MGI:1343184]	-	-	GO:0005515//protein binding	-
ENSMUSG00000045225	1	1	3	11	14	5	0.01	0.01	0.02	0.06	0.09	0.03	0.013333333	0.06	2.169925001	0.03408994	0.96666826	Olfr1152	Organismal Systems	Sensory system	K04257	olfactory receptor 1152 [Source:MGI Symbol;Acc:MGI:3030986]	ko04740//Olfactory transduction	GO:0005886//plasma membrane;GO:0016020//membrane;GO:0016021//integral component of membrane	GO:0004930//G-protein coupled receptor activity;GO:0004984//olfactory receptor activity;GO:0005549//odorant binding	GO:0007165//signal transduction;GO:0007186//G-protein coupled receptor signaling pathway;GO:0007608//sensory perception of smell;GO:0050896//response to stimulus;GO:0050911//detection of chemical stimulus involved in sensory perception of smell
ENSMUSG00000026395	70	29	72	115	116	120	0.75	0.29	0.76	1.77	1.11	1.17	0.6	1.35	1.169925001	0.034338518	0.96666826	Ptprc	Environmental Information Processing;Organismal Systems;Organismal Systems;Human Diseases	Signaling molecules and interaction;Immune system;Immune system;Immune diseases	K06478;K06478;K06478;K06478	protein tyrosine phosphatase, receptor type, C [Source:MGI Symbol;Acc:MGI:97810]	ko04514//Cell adhesion molecules (CAMs);ko04660//T cell receptor signaling pathway;ko04666//Fc gamma R-mediated phagocytosis;ko05340//Primary immunodeficiency	GO:0005886//plasma membrane;GO:0005887//integral component of plasma membrane;GO:0005925//focal adhesion;GO:0009897//external side of plasma membrane;GO:0009898//cytoplasmic side of plasma membrane;GO:0009986//cell surface;GO:0016020//membrane;GO:0016021//integral component of membrane;GO:0032059//bleb;GO:0045121//membrane raft;GO:0071944//cell periphery;GO:0098857//membrane microdomain	GO:0004721//phosphoprotein phosphatase activity;GO:0004725//protein tyrosine phosphatase activity;GO:0005102//receptor binding;GO:0005515//protein binding;GO:0008201//heparin binding;GO:0016787//hydrolase activity;GO:0016791//phosphatase activity;GO:0019901//protein kinase binding;GO:0030506//ankyrin binding;GO:0030507//spectrin binding;GO:0043395//heparan sulfate proteoglycan binding	GO:0000187//activation of MAPK activity;GO:0001779//natural killer cell differentiation;GO:0001915//negative regulation of T cell mediated cytotoxicity;GO:0001916//positive regulation of T cell mediated cytotoxicity;GO:0001960//negative regulation of cytokine-mediated signaling pathway;GO:0002244//hematopoietic progenitor cell differentiation;GO:0002378//immunoglobulin biosynthetic process;GO:000…
ENSMUSG00000020160	22	12	27	69	36	44	0.3	0.18	0.36	0.75	0.46	0.57	0.28	0.593333333	1.083416008	0.034339769	0.96666826	Meis1	Human Diseases;Cellular Processes	Cancers;Cellular community - eukaryotes	K15613;K15613	Meis homeobox 1 [Source:MGI Symbol;Acc:MGI:104717]	ko05202//Transcriptional misregulation in cancers;ko04550//Signaling pathways regulating pluripotency of stem cells	GO:0005634//nucleus;GO:0005654//nucleoplasm;GO:0005667//transcription factor complex	GO:0000978//RNA polymerase II core promoter proximal region sequence-specific DNA binding;GO:0000981//RNA polymerase II transcription factor activity, sequence-specific DNA binding;GO:0001228//transcriptional activator activity, RNA polymerase II transcription regulatory region sequence-specific binding;GO:0003677//DNA binding;GO:0003682//chromatin binding;GO:0005515//protein binding;GO:0043565//…	GO:0001525//angiogenesis;GO:0002089//lens morphogenesis in camera-type eye;GO:0006355//regulation of transcription, DNA-templated;GO:0006357//regulation of transcription from RNA polymerase II promoter;GO:0007275//multicellular organism development;GO:0007626//locomotory behavior;GO:0030097//hemopoiesis;GO:0035855//megakaryocyte development;GO:0045638//negative regulation of myeloid cell differen…
ENSMUSG00000079227	28	30	45	83	85	62	0.56	0.18	0.24	1.12	1.01	0.89	0.326666667	1.006666667	1.623694895	0.034560968	0.96666826	Ccr5	Environmental Information Processing;Cellular Processes;Human Diseases;Human Diseases;Human Diseases;Organismal Systems;Human Diseases	Signaling molecules and interaction;Transport and catabolism;Infectious diseases;Cancers;Infectious diseases;Immune system;Infectious diseases	K04180;K04180;K04180;K04180;K04180;K04180;K04180	chemokine (C-C motif) receptor 5 [Source:MGI Symbol;Acc:MGI:107182]	ko04060//Cytokine-cytokine receptor interaction;ko04144//Endocytosis;ko05163//Human cytomegalovirus infection;ko05203//Viral carcinogenesis;ko05167//Kaposi sarcoma-associated herpesvirus infection;ko04062//Chemokine signaling pathway;ko05145//Toxoplasmosis	GO:0005737//cytoplasm;GO:0005768//endosome;GO:0005886//plasma membrane;GO:0009897//external side of plasma membrane;GO:0009986//cell surface;GO:0016020//membrane;GO:0016021//integral component of membrane	GO:0003779//actin binding;GO:0004930//G-protein coupled receptor activity;GO:0004950//chemokine receptor activity;GO:0016493//C-C chemokine receptor activity;GO:0019901//protein kinase binding;GO:0019956//chemokine binding;GO:0019957//C-C chemokine binding;GO:0071791//chemokine (C-C motif) ligand 5 binding	GO:0000165//MAPK cascade;GO:0006816//calcium ion transport;GO:0006935//chemotaxis;GO:0006952//defense response;GO:0006954//inflammatory response;GO:0006955//immune response;GO:0007165//signal transduction;GO:0007186//G-protein coupled receptor signaling pathway;GO:0007204//positive regulation of cytosolic calcium ion concentration;GO:0007267//cell-cell signaling;GO:0010628//positive regulation of…
ENSMUSG00000016386	5	4	9	33	9	24	0.08	0.1	0.42	1.57	0.21	1.1	0.2	0.96	2.263034406	0.03483231	0.96666826	Mpped2	-	-	-	metallophosphoesterase domain containing 2 [Source:MGI Symbol;Acc:MGI:1924265]	-	GO:0005575//cellular_component	GO:0000166//nucleotide binding;GO:0008081//phosphoric diester hydrolase activity;GO:0016208//AMP binding;GO:0016787//hydrolase activity;GO:0019002//GMP binding;GO:0030145//manganese ion binding;GO:0046872//metal ion binding	GO:0008150//biological_process
ENSMUSG00000117748	15	113	11	10	0	0	0.25	2.02	0.17	0.13	0	0	0.813333333	0.043333333	-4.230297619	0.03538308	0.96666826	Gm50241	-	-	-	predicted gene, 50241 [Source:MGI Symbol;Acc:MGI:6303050]	-	GO:0005634//nucleus;GO:0005654//nucleoplasm	-	-
ENSMUSG00000002068	9	13	10	3	6	5	0.23	0.32	0.22	0.05	0.12	0.11	0.256666667	0.093333333	-1.459431619	0.035688796	0.96666826	Ccne1	Human Diseases;Human Diseases;Environmental Information Processing;Human Diseases;Cellular Processes;Human Diseases;Human Diseases;Human Diseases;Human Diseases;Human Diseases;Cellular Processes;Cellular Processes;Human Diseases;Human Diseases;Cellular Processes	Cancers;Infectious diseases;Signal transduction;Cancers;Cell growth and death;Endocrine and metabolic diseases;Cancers;Infectious diseases;Cancers;Infectious diseases;Cell growth and death;Cell growth and death;Cancers;Cancers;Cell growth and death	K06626;K06626;K06626;K06626;K06626;K06626;K06626;K06626;K06626;K06626;K06626;K06626;K06626;K06626;K06626	cyclin E1 [Source:MGI Symbol;Acc:MGI:88316]	ko05200//Pathways in cancer;ko05165//Human papillomavirus infection;ko04151//PI3K-Akt signaling pathway;ko05203//Viral carcinogenesis;ko04218//Cellular senescence;ko04934//Cushing syndrome;ko05226//Gastric cancer;ko05161//Hepatitis B;ko05206//MicroRNAs in cancer;ko05162//Measles;ko04110//Cell cycle;ko04114//Oocyte meiosis;ko05215//Prostate cancer;ko05222//Small cell lung cancer;ko04115//p53 signa…	GO:0000307//cyclin-dependent protein kinase holoenzyme complex;GO:0005634//nucleus;GO:0005654//nucleoplasm;GO:0005737//cytoplasm;GO:0005813//centrosome;GO:0097134//cyclin E1-CDK2 complex	GO:0004672//protein kinase activity;GO:0005515//protein binding;GO:0016301//kinase activity;GO:0016538//cyclin-dependent protein serine/threonine kinase regulator activity;GO:0019901//protein kinase binding;GO:0044877//macromolecular complex binding	GO:0000079//regulation of cyclin-dependent protein serine/threonine kinase activity;GO:0000082//G1/S transition of mitotic cell cycle;GO:0000122//negative regulation of transcription from RNA polymerase II promoter;GO:0000723//telomere maintenance;GO:0006270//DNA replication initiation;GO:0006468//protein phosphorylation;GO:0007049//cell cycle;GO:0007129//synapsis;GO:0016055//Wnt signaling pathwa…
ENSMUSG00000044359	89	17	87	182	132	140	0.89	0.19	0.85	1.43	1.2	1.34	0.643333333	1.323333333	1.04053816	0.03604383	0.96666826	P2ry4	Environmental Information Processing;Organismal Systems	Signaling molecules and interaction;Sensory system	K04271;K04271	pyrimidinergic receptor P2Y, G-protein coupled, 4 [Source:MGI Symbol;Acc:MGI:1926594]	ko04080//Neuroactive ligand-receptor interaction;ko04742//Taste transduction	GO:0005886//plasma membrane;GO:0016020//membrane;GO:0016021//integral component of membrane;GO:0016323//basolateral plasma membrane;GO:0016324//apical plasma membrane	GO:0004930//G-protein coupled receptor activity;GO:0005524//ATP binding;GO:0019103//pyrimidine nucleotide binding;GO:0045028//G-protein coupled purinergic nucleotide receptor activity;GO:0045030//UTP-activated nucleotide receptor activity	GO:0007165//signal transduction;GO:0007186//G-protein coupled receptor signaling pathway;GO:0030321//transepithelial chloride transport;GO:0035589//G-protein coupled purinergic nucleotide receptor signaling pathway;GO:0071380//cellular response to prostaglandin E stimulus;GO:0099509//regulation of presynaptic cytosolic calcium ion concentration;GO:2000300//regulation of synaptic vesicle exocytosis
ENSMUSG00000052102	279	213	391	759	400	560	6.66	4.54	7.39	15.28	10	12.45	6.196666667	12.57666667	1.02118533	0.036067499	0.96666826	Gnpda1	Metabolism;Metabolism	Global and overview maps;Carbohydrate metabolism	K02564;K02564	glucosamine-6-phosphate deaminase 1 [Source:MGI Symbol;Acc:MGI:1347054]	ko01100//Metabolic pathways;ko00520//Amino sugar and nucleotide sugar metabolism	GO:0005737//cytoplasm	GO:0004342//glucosamine-6-phosphate deaminase activity;GO:0016787//hydrolase activity;GO:0042802//identical protein binding	GO:0005975//carbohydrate metabolic process;GO:0006002//fructose 6-phosphate metabolic process;GO:0006041//glucosamine metabolic process;GO:0006043//glucosamine catabolic process;GO:0006044//N-acetylglucosamine metabolic process;GO:0006046//N-acetylglucosamine catabolic process;GO:0006048//UDP-N-acetylglucosamine biosynthetic process;GO:0006091//generation of precursor metabolites and energy;GO:00…
ENSMUSG00000027670	35	11	8	55	67	34	0.42	0.15	0.09	0.52	0.74	0.39	0.22	0.55	1.321928095	0.036194968	0.96666826	Ocstamp	-	-	-	osteoclast stimulatory transmembrane protein [Source:MGI Symbol;Acc:MGI:1921864]	-	GO:0005575//cellular_component;GO:0016020//membrane;GO:0016021//integral component of membrane	GO:0003674//molecular_function	GO:0030154//cell differentiation;GO:0034241//positive regulation of macrophage fusion;GO:0045672//positive regulation of osteoclast differentiation;GO:0071356//cellular response to tumor necrosis factor;GO:0071391//cellular response to estrogen stimulus;GO:0072674//multinuclear osteoclast differentiation;GO:0090290//positive regulation of osteoclast proliferation
ENSMUSG00000068923	31	5	18	48	54	40	0.29	0.07	0.16	0.41	0.58	0.35	0.173333333	0.446666667	1.365649472	0.038454129	0.96666826	Syt11	-	-	-	synaptotagmin XI [Source:MGI Symbol;Acc:MGI:1859547]	-	GO:0001891//phagocytic cup;GO:0005737//cytoplasm;GO:0005764//lysosome;GO:0005886//plasma membrane;GO:0005887//integral component of plasma membrane;GO:0008021//synaptic vesicle;GO:0014069//postsynaptic density;GO:0016020//membrane;GO:0016021//integral component of membrane;GO:0030054//cell junction;GO:0030285//integral component of synaptic vesicle membrane;GO:0030424//axon;GO:0030672//synaptic v…	GO:0000149//SNARE binding;GO:0001786//phosphatidylserine binding;GO:0005509//calcium ion binding;GO:0005515//protein binding;GO:0005544//calcium-dependent phospholipid binding;GO:0030276//clathrin binding;GO:0031369//translation initiation factor binding;GO:0031625//ubiquitin protein ligase binding;GO:0042802//identical protein binding;GO:0046872//metal ion binding;GO:0048487//beta-tubulin binding	GO:0001778//plasma membrane repair;GO:0009611//response to wounding;GO:0014059//regulation of dopamine secretion;GO:0016192//vesicle-mediated transport;GO:0017156//calcium ion regulated exocytosis;GO:0017158//regulation of calcium ion-dependent exocytosis;GO:0033602//negative regulation of dopamine secretion;GO:0045806//negative regulation of endocytosis;GO:0050765//negative regulation of phagocy…
ENSMUSG00000021068	50	9	30	79	62	75	0.37	0.06	0.17	0.43	0.58	0.52	0.2	0.51	1.350497247	0.038658161	0.96666826	Nin	-	-	-	ninein [Source:MGI Symbol;Acc:MGI:105108]	-	GO:0000242//pericentriolar material;GO:0000922//spindle pole;GO:0005634//nucleus;GO:0005730//nucleolus;GO:0005737//cytoplasm;GO:0005813//centrosome;GO:0005814//centriole;GO:0005815//microtubule organizing center;GO:0005856//cytoskeleton;GO:0005874//microtubule;GO:0005886//plasma membrane;GO:0030424//axon;GO:0030425//dendrite;GO:0036449//microtubule minus-end;GO:0044295//axonal growth cone;GO:0045…	GO:0000166//nucleotide binding;GO:0005509//calcium ion binding;GO:0005515//protein binding;GO:0005525//GTP binding;GO:0019900//kinase binding	GO:0008104//protein localization;GO:0010457//centriole-centriole cohesion;GO:0021540//corpus callosum morphogenesis;GO:0021957//corticospinal tract morphogenesis;GO:0031116//positive regulation of microtubule polymerization;GO:0034454//microtubule anchoring at centrosome;GO:0048668//collateral sprouting;GO:0050772//positive regulation of axonogenesis;GO:0051642//centrosome localization;GO:0090222…
ENSMUSG00000016496	20	16	44	72	48	72	0.24	0.22	0.52	0.69	0.53	0.84	0.326666667	0.686666667	1.071790683	0.038960515	0.96666826	Cd274	Environmental Information Processing	Signaling molecules and interaction	K06745	CD274 antigen [Source:MGI Symbol;Acc:MGI:1926446]	ko04514//Cell adhesion molecules (CAMs)	GO:0005768//endosome;GO:0005886//plasma membrane;GO:0009897//external side of plasma membrane;GO:0009986//cell surface;GO:0016020//membrane;GO:0016021//integral component of membrane;GO:0031901//early endosome membrane;GO:0055038//recycling endosome membrane;GO:0070062//extracellular exosome	GO:0005515//protein binding	GO:0002250//adaptive immune response;GO:0002376//immune system process;GO:0002845//positive regulation of tolerance induction to tumor cell;GO:0006955//immune response;GO:0007165//signal transduction;GO:0007166//cell surface receptor signaling pathway;GO:0030335//positive regulation of cell migration;GO:0031295//T cell costimulation;GO:0032689//negative regulation of interferon-gamma production;G…
ENSMUSG00000032101	0	1	0	4	4	7	0	0.01	0	0.02	0.02	0.04	0.003333333	0.026666667	3	0.039005206	1	Ddx25	-	-	-	DEAD (Asp-Glu-Ala-Asp) box polypeptide 25 [Source:MGI Symbol;Acc:MGI:1353582]	-	GO:0005634//nucleus;GO:0005737//cytoplasm;GO:0010494//cytoplasmic stress granule;GO:0033391//chromatoid body	GO:0000166//nucleotide binding;GO:0003676//nucleic acid binding;GO:0003723//RNA binding;GO:0003724//RNA helicase activity;GO:0004386//helicase activity;GO:0005524//ATP binding;GO:0016787//hydrolase activity;GO:0016887//ATPase activity	GO:0006406//mRNA export from nucleus;GO:0006417//regulation of translation;GO:0007275//multicellular organism development;GO:0007283//spermatogenesis;GO:0007286//spermatid development;GO:0016973//poly(A)+ mRNA export from nucleus;GO:0030154//cell differentiation;GO:0051028//mRNA transport
ENSMUSG00000045672	40	17	72	138	78	89	0.3	0.18	0.49	0.88	0.49	0.63	0.323333333	0.666666667	1.043943348	0.039294514	0.96666826	Col27a1	Organismal Systems	Digestive system	K19721	collagen, type XXVII, alpha 1 [Source:MGI Symbol;Acc:MGI:2672118]	ko04974//Protein digestion and absorption	GO:0005576//extracellular region;GO:0005581//collagen trimer;GO:0005583//fibrillar collagen trimer;GO:0005615//extracellular space;GO:0031012//extracellular matrix	GO:0005201//extracellular matrix structural constituent;GO:0030020//extracellular matrix structural constituent conferring tensile strength;GO:0046872//metal ion binding	GO:0003431//growth plate cartilage chondrocyte development;GO:0030198//extracellular matrix organization
ENSMUSG00000066071	31	10	26	16	54	151	0.56	0.21	0.46	0.23	0.9	2.65	0.41	1.26	1.619727919	0.03930752	0.96666826	Cyp4a12a	Metabolism;Organismal Systems;Organismal Systems;Metabolism;Metabolism;Organismal Systems;Metabolism	Global and overview maps;Circulatory system;Sensory system;Metabolism of cofactors and vitamins;Lipid metabolism;Endocrine system;Lipid metabolism	K07425;K07425;K07425;K07425;K07425;K07425;K07425	cytochrome P450, family 4, subfamily a, polypeptide 12a [Source:MGI Symbol;Acc:MGI:88612]	ko01100//Metabolic pathways;ko04270//Vascular smooth muscle contraction;ko04750//Inflammatory mediator regulation of TRP channels;ko00830//Retinol metabolism;ko00590//Arachidonic acid metabolism;ko03320//PPAR signaling pathway;ko00071//Fatty acid degradation	GO:0005615//extracellular space;GO:0005783//endoplasmic reticulum;GO:0005789//endoplasmic reticulum membrane;GO:0016020//membrane;GO:0031090//organelle membrane;GO:0043231//intracellular membrane-bounded organelle	GO:0004497//monooxygenase activity;GO:0005506//iron ion binding;GO:0016491//oxidoreductase activity;GO:0016705//oxidoreductase activity, acting on paired donors, with incorporation or reduction of molecular oxygen;GO:0018685//alkane 1-monooxygenase activity;GO:0020037//heme binding;GO:0046872//metal ion binding;GO:0070330//aromatase activity	GO:0006631//fatty acid metabolic process;GO:0055114//oxidation-reduction process
ENSMUSG00000041762	217	63	193	429	244	323	2.63	1.05	1.99	4.95	3.12	4.24	1.89	4.103333333	1.118410122	0.039600381	0.96666826	Gpr155	-	-	-	G protein-coupled receptor 155 [Source:MGI Symbol;Acc:MGI:1915776]	-	GO:0016020//membrane;GO:0016021//integral component of membrane	GO:0003674//molecular_function	GO:0035556//intracellular signal transduction;GO:0050890//cognition;GO:0055085//transmembrane transport
ENSMUSG00000031326	0	0	1	4	4	7	0	0	0.02	0.07	0.08	0.15	0.006666667	0.1	3.906890596	0.03990883	1	Cdx4	-	-	-	caudal type homeobox 4 [Source:MGI Symbol;Acc:MGI:88362]	-	GO:0005634//nucleus	GO:0000977//RNA polymerase II regulatory region sequence-specific DNA binding;GO:0000978//RNA polymerase II core promoter proximal region sequence-specific DNA binding;GO:0001228//transcriptional activator activity, RNA polymerase II transcription regulatory region sequence-specific binding;GO:0003677//DNA binding;GO:0003700//transcription factor activity, sequence-specific DNA binding;GO:0043565…	GO:0000122//negative regulation of transcription from RNA polymerase II promoter;GO:0001568//blood vessel development;GO:0001890//placenta development;GO:0006355//regulation of transcription, DNA-templated;GO:0006357//regulation of transcription from RNA polymerase II promoter;GO:0007275//multicellular organism development;GO:0009948//anterior/posterior axis specification;GO:0009952//anterior/pos…
ENSMUSG00000019975	13	9	11	30	22	37	0.28	0.18	0.28	0.56	0.58	0.92	0.246666667	0.686666667	1.477047162	0.040131401	0.96666826	Ikbip	-	-	-	IKBKB interacting protein [Source:MGI Symbol;Acc:MGI:1914704]	-	GO:0005783//endoplasmic reticulum;GO:0005789//endoplasmic reticulum membrane;GO:0016020//membrane;GO:0016021//integral component of membrane	GO:0003674//molecular_function	-
ENSMUSG00000022788	64	22	76	109	132	108	0.72	0.3	0.69	0.99	1.4	1.23	0.57	1.206666667	1.081993372	0.041304434	0.96666826	Fgd4	-	-	-	FYVE, RhoGEF and PH domain containing 4 [Source:MGI Symbol;Acc:MGI:2183747]	-	GO:0005737//cytoplasm;GO:0005856//cytoskeleton;GO:0030027//lamellipodium;GO:0030175//filopodium;GO:0042995//cell projection	GO:0003676//nucleic acid binding;GO:0003779//actin binding;GO:0005085//guanyl-nucleotide exchange factor activity;GO:0005089//Rho guanyl-nucleotide exchange factor activity;GO:0046872//metal ion binding;GO:0051015//actin filament binding	GO:0007257//activation of JUN kinase activity;GO:0008360//regulation of cell shape;GO:0030032//lamellipodium assembly;GO:0030035//microspike assembly;GO:0035023//regulation of Rho protein signal transduction
ENSMUSG00000021298	4	7	8	23	19	19	0.07	0.14	0.14	0.32	0.31	0.33	0.116666667	0.32	1.455679484	0.041432997	0.96666826	Gpr132	-	-	-	G protein-coupled receptor 132 [Source:MGI Symbol;Acc:MGI:1890220]	-	GO:0005886//plasma membrane;GO:0005887//integral component of plasma membrane;GO:0016020//membrane;GO:0016021//integral component of membrane	GO:0004930//G-protein coupled receptor activity	GO:0000082//G1/S transition of mitotic cell cycle;GO:0007165//signal transduction;GO:0007186//G-protein coupled receptor signaling pathway;GO:0010972//negative regulation of G2/M transition of mitotic cell cycle
ENSMUSG00000028211	599	143	397	562	648	1473	4.89	1.29	3.17	3.61	4.83	11.56	3.116666667	6.666666667	1.09696173	0.041538198	0.96666826	Trp53inp1	Human Diseases	Infectious diseases	K15310	transformation related protein 53 inducible nuclear protein 1 [Source:MGI Symbol;Acc:MGI:1926609]	ko05166//HTLV-I infection	GO:0005634//nucleus;GO:0005737//cytoplasm;GO:0005776//autophagosome;GO:0005829//cytosol;GO:0016605//PML body;GO:0031410//cytoplasmic vesicle	GO:0016209//antioxidant activity	GO:0000045//autophagosome assembly;GO:0006355//regulation of transcription, DNA-templated;GO:0006914//autophagy;GO:0006915//apoptotic process;GO:0007050//cell cycle arrest;GO:0008285//negative regulation of cell proliferation;GO:0009408//response to heat;GO:0010506//regulation of autophagy;GO:0010508//positive regulation of autophagy;GO:0010628//positive regulation of gene expression;GO:0010629//…
ENSMUSG00000014592	22	30	37	25	11	24	2.74	1.96	3.52	1.69	0.18	1.81	2.74	1.226666667	-1.159432628	0.04166739	0.96666826	Camta1	-	-	-	calmodulin binding transcription activator 1 [Source:MGI Symbol;Acc:MGI:2140230]	-	GO:0005634//nucleus;GO:0005730//nucleolus;GO:0005737//cytoplasm;GO:0005829//cytosol	GO:0000981//RNA polymerase II transcription factor activity, sequence-specific DNA binding;GO:0003677//DNA binding;GO:0005515//protein binding;GO:0043565//sequence-specific DNA binding	GO:0006357//regulation of transcription from RNA polymerase II promoter;GO:0035307//positive regulation of protein dephosphorylation;GO:0045944//positive regulation of transcription from RNA polymerase II promoter;GO:0050885//neuromuscular process controlling balance;GO:0070886//positive regulation of calcineurin-NFAT signaling cascade
ENSMUSG00000058441	2	3	2	0	0	0	0.04	0.06	0.03	0	0	0	0.043333333	0.001	-5.437405312	0.041718717	1	Panx2	-	-	-	pannexin 2 [Source:MGI Symbol;Acc:MGI:1890615]	-	GO:0005737//cytoplasm;GO:0005886//plasma membrane;GO:0005921//gap junction;GO:0016020//membrane;GO:0016021//integral component of membrane;GO:0030054//cell junction	GO:0005243//gap junction channel activity;GO:0015267//channel activity;GO:0022829//wide pore channel activity;GO:0046982//protein heterodimerization activity;GO:0055077//gap junction hemi-channel activity	GO:0002931//response to ischemia;GO:0006811//ion transport;GO:0006812//cation transport;GO:0007267//cell-cell signaling;GO:0034214//protein hexamerization;GO:0050716//positive regulation of interleukin-1 secretion;GO:0055085//transmembrane transport
ENSMUSG00000038246	1	0	0	9	2	5	0.04	0	0	0.25	0.07	0.16	0.013333333	0.16	3.584962501	0.041868375	1	Fam50b	-	-	-	family with sequence similarity 50, member B [Source:MGI Symbol;Acc:MGI:1351640]	-	GO:0005634//nucleus;GO:0005654//nucleoplasm;GO:0045171//intercellular bridge	-	-
ENSMUSG00000113475	12	0	0	81	56	35	1.25	0	0	6.58	5.26	3.5	0.416666667	5.113333333	3.617298483	0.041948829	0.96666826	Gm49366	-	-	-	predicted gene, 49366 [Source:MGI Symbol;Acc:MGI:6121579]	-	-	GO:0047617//acyl-CoA hydrolase activity	GO:0006631//fatty acid metabolic process;GO:0006637//acyl-CoA metabolic process
ENSMUSG00000038751	1	0	2	25	3	2	0.01	0	0.02	0.24	0.03	0.02	0.01	0.096666667	3.273018494	0.042306153	0.96666826	Ptk6	-	-	-	PTK6 protein tyrosine kinase 6 [Source:MGI Symbol;Acc:MGI:99683]	-	GO:0001726//ruffle;GO:0005634//nucleus;GO:0005654//nucleoplasm;GO:0005737//cytoplasm;GO:0005829//cytosol;GO:0005886//plasma membrane;GO:0016020//membrane;GO:0016604//nuclear body;GO:0031234//extrinsic component of cytoplasmic side of plasma membrane;GO:0042995//cell projection	GO:0000166//nucleotide binding;GO:0004672//protein kinase activity;GO:0004713//protein tyrosine kinase activity;GO:0004715//non-membrane spanning protein tyrosine kinase activity;GO:0005102//receptor binding;GO:0005515//protein binding;GO:0005524//ATP binding;GO:0016301//kinase activity;GO:0016740//transferase activity;GO:0042802//identical protein binding	GO:0006468//protein phosphorylation;GO:0007169//transmembrane receptor protein tyrosine kinase signaling pathway;GO:0007260//tyrosine phosphorylation of STAT protein;GO:0010976//positive regulation of neuron projection development;GO:0016310//phosphorylation;GO:0016477//cell migration;GO:0030154//cell differentiation;GO:0038083//peptidyl-tyrosine autophosphorylation;GO:0042127//regulation of cell…
ENSMUSG00000078886	15	0	0	0	0	0	0.4	0	0	0	0	0	0.133333333	0.001	-7.058893689	0.042555861	1	Gm2026	-	-	-	predicted gene 2026 [Source:MGI Symbol;Acc:MGI:3780195]	-	GO:0005575//cellular_component;GO:0005622//intracellular	GO:0003674//molecular_function;GO:0003676//nucleic acid binding;GO:0046872//metal ion binding	GO:0006355//regulation of transcription, DNA-templated;GO:0008150//biological_process
ENSMUSG00000032010	132	809	1191	180	294	338	2.63	17.33	22.12	2.84	5.53	6.09	14.02666667	4.82	-1.541067152	0.042730161	0.96666826	Usp2	-	-	-	ubiquitin specific peptidase 2 [Source:MGI Symbol;Acc:MGI:1858178]	-	GO:0005634//nucleus;GO:0005737//cytoplasm;GO:0005813//centrosome;GO:0016020//membrane;GO:0048471//perinuclear region of cytoplasm	GO:0004843//thiol-dependent ubiquitin-specific protease activity;GO:0008233//peptidase activity;GO:0008234//cysteine-type peptidase activity;GO:0016787//hydrolase activity;GO:0030332//cyclin binding;GO:0031625//ubiquitin protein ligase binding;GO:0036459//thiol-dependent ubiquitinyl hydrolase activity;GO:0042802//identical protein binding;GO:0046872//metal ion binding	GO:0000122//negative regulation of transcription from RNA polymerase II promoter;GO:0006508//proteolysis;GO:0006511//ubiquitin-dependent protein catabolic process;GO:0007049//cell cycle;GO:0007517//muscle organ development;GO:0016579//protein deubiquitination;GO:0032922//circadian regulation of gene expression;GO:0043153//entrainment of circadian clock by photoperiod;GO:0045475//locomotor rhythm;…
ENSMUSG00000043110	29	8	17	82	43	25	0.34	0.11	0.2	0.77	0.47	0.29	0.216666667	0.51	1.23502003	0.043071815	0.96666826	Lrrn4	-	-	-	leucine rich repeat neuronal 4 [Source:MGI Symbol;Acc:MGI:2445154]	-	GO:0005887//integral component of plasma membrane;GO:0016020//membrane;GO:0016021//integral component of membrane	GO:0003674//molecular_function;GO:0005515//protein binding	GO:0007616//long-term memory;GO:0008542//visual learning
ENSMUSG00000031843	22	17	16	56	42	34	0.91	0.78	0.65	1.82	1.58	1.35	0.78	1.583333333	1.021418984	0.043368063	0.96666826	Mphosph6	Genetic Information Processing	Folding, sorting and degradation	K12593	M phase phosphoprotein 6 [Source:MGI Symbol;Acc:MGI:1915783]	ko03018//RNA degradation	GO:0000176//nuclear exosome (RNase complex);GO:0000178//exosome (RNase complex);GO:0005634//nucleus;GO:0005730//nucleolus;GO:0005737//cytoplasm	GO:0003674//molecular_function;GO:0003723//RNA binding	GO:0000460//maturation of 5.8S rRNA;GO:0006364//rRNA processing
ENSMUSG00000114004	4	7	8	2	1	3	0.22	0.5	0.59	0.09	0.05	0.16	0.436666667	0.1	-2.126532406	0.043480478	0.96666826	Gm48552	-	-	-	predicted gene, 48552 [Source:MGI Symbol;Acc:MGI:6098105]	-	GO:0016020//membrane;GO:0016021//integral component of membrane	GO:0004497//monooxygenase activity	GO:0055114//oxidation-reduction process
ENSMUSG00000034522	508	750	1172	2663	968	2064	5.3	8.65	11.95	28	12.34	22.65	8.633333333	20.99666667	1.282170713	0.043482963	0.96666826	Zfp395	-	-	-	zinc finger protein 395 [Source:MGI Symbol;Acc:MGI:2682318]	-	GO:0005634//nucleus;GO:0005737//cytoplasm;GO:0005829//cytosol	GO:0000978//RNA polymerase II core promoter proximal region sequence-specific DNA binding;GO:0001158//enhancer sequence-specific DNA binding;GO:0003676//nucleic acid binding;GO:0003677//DNA binding	GO:0006357//regulation of transcription from RNA polymerase II promoter
ENSMUSG00000025165	9	3	10	20	23	22	0.28	0.1	0.25	0.41	0.58	0.56	0.21	0.516666667	1.298844482	0.0440237	0.96666826	Sectm1a	-	-	-	secreted and transmembrane 1A [Source:MGI Symbol;Acc:MGI:2384805]	-	GO:0016020//membrane;GO:0016021//integral component of membrane	GO:0005125//cytokine activity	GO:0006955//immune response;GO:0007165//signal transduction
ENSMUSG00000096718	6	2	2	1	0	0	0.06	0.03	0.02	0.01	0	0	0.036666667	0.003333333	-3.459431619	0.04453248	1	Zfp781	-	-	-	zinc finger protein 781 [Source:MGI Symbol;Acc:MGI:3696710]	-	GO:0005575//cellular_component;GO:0005622//intracellular	GO:0003674//molecular_function;GO:0003676//nucleic acid binding	GO:0006355//regulation of transcription, DNA-templated;GO:0008150//biological_process
ENSMUSG00000034792	3	6	7	21	13	21	0.07	0.15	0.15	0.37	0.27	0.45	0.123333333	0.363333333	1.558730959	0.044949356	0.96666826	Gna15	Environmental Information Processing;Organismal Systems;Human Diseases;Human Diseases	Signal transduction;Endocrine system;Infectious diseases;Infectious diseases	K04637;K04637;K04637;K04637	guanine nucleotide binding protein, alpha 15 [Source:MGI Symbol;Acc:MGI:95770]	ko04020//Calcium signaling pathway;ko04926//Relaxin signaling pathway;ko05146//Amoebiasis;ko05142//Chagas disease (American trypanosomiasis)	GO:0005834//heterotrimeric G-protein complex;GO:0016020//membrane	GO:0000166//nucleotide binding;GO:0001664//G-protein coupled receptor binding;GO:0003924//GTPase activity;GO:0005525//GTP binding;GO:0019001//guanyl nucleotide binding;GO:0031683//G-protein beta/gamma-subunit complex binding;GO:0046872//metal ion binding	GO:0007165//signal transduction;GO:0007186//G-protein coupled receptor signaling pathway;GO:0007188//adenylate cyclase-modulating G-protein coupled receptor signaling pathway;GO:0007200//phospholipase C-activating G-protein coupled receptor signaling pathway;GO:0051482//positive regulation of cytosolic calcium ion concentration involved in phospholipase C-activating G-protein coupled signaling pa…
ENSMUSG00000079165	10	16	13	6	0	10	0.41	0.73	0.49	0.19	0	0.38	0.543333333	0.19	-1.51583814	0.046591405	0.96666826	Sap25	-	-	-	sin3 associated polypeptide [Source:MGI Symbol;Acc:MGI:3802945]	-	GO:0005634//nucleus;GO:0005737//cytoplasm	-	GO:0006355//regulation of transcription, DNA-templated
ENSMUSG00000035285	10	17	12	6	4	10	0.44	1.08	0.37	0.25	0.24	0.26	0.63	0.25	-1.333423734	0.046732691	0.96666826	Nat14	-	-	-	N-acetyltransferase 14 [Source:MGI Symbol;Acc:MGI:3039561]	-	GO:0005575//cellular_component;GO:0016020//membrane;GO:0016021//integral component of membrane	GO:0003674//molecular_function;GO:0003677//DNA binding;GO:0008080//N-acetyltransferase activity;GO:0016740//transferase activity;GO:0016746//transferase activity, transferring acyl groups	GO:0008150//biological_process
ENSMUSG00000040987	5	8	10	21	28	20	0.05	0.21	0.19	0.44	0.45	0.36	0.15	0.416666667	1.473931188	0.047194236	0.96666826	Mill2	-	-	-	MHC I like leukocyte 2 [Source:MGI Symbol;Acc:MGI:2179989]	-	GO:0005615//extracellular space;GO:0005886//plasma membrane;GO:0009897//external side of plasma membrane;GO:0016021//integral component of membrane;GO:0031362//anchored component of external side of plasma membrane	GO:0005515//protein binding;GO:0046703//natural killer cell lectin-like receptor binding	GO:0001916//positive regulation of T cell mediated cytotoxicity;GO:0002429//immune response-activating cell surface receptor signaling pathway;GO:0002476//antigen processing and presentation of endogenous peptide antigen via MHC class Ib;GO:0002486//antigen processing and presentation of endogenous peptide antigen via MHC class I via ER pathway, TAP-independent;GO:0006955//immune response;GO:0006…
ENSMUSG00000027438	5	4	9	20	17	19	0.05	0.05	0.09	0.16	0.16	0.19	0.063333333	0.17	1.424497829	0.047372062	0.96666826	Napb	-	-	-	N-ethylmaleimide sensitive fusion protein attachment protein beta [Source:MGI Symbol;Acc:MGI:104562]	-	GO:0005623//cell;GO:0005774//vacuolar membrane;GO:0016020//membrane;GO:0031201//SNARE complex;GO:0043209//myelin sheath;GO:0070044//synaptobrevin 2-SNAP-25-syntaxin-1a complex;GO:0098793//presynapse;GO:0098794//postsynapse	GO:0000149//SNARE binding;GO:0005483//soluble NSF attachment protein activity;GO:0005515//protein binding;GO:0019905//syntaxin binding	GO:0002090//regulation of receptor internalization;GO:0006886//intracellular protein transport;GO:0010807//regulation of synaptic vesicle priming;GO:0015031//protein transport;GO:0016192//vesicle-mediated transport;GO:0032984//macromolecular complex disassembly;GO:0035249//synaptic transmission, glutamatergic;GO:0035494//SNARE complex disassembly;GO:0043462//regulation of ATPase activity;GO:00484…
ENSMUSG00000092470	0	0	0	11	0	4	0	0	0	0.1	0	0.04	0.001	0.046666667	5.544320516	0.047811665	1	Gm20518	-	-	-	predicted gene 20518 [Source:MGI Symbol;Acc:MGI:5141983]	-	GO:0016020//membrane;GO:0016021//integral component of membrane	-	-
ENSMUSG00000042029	4	0	3	20	7	8	0.04	0	0.03	0.15	0.06	0.07	0.023333333	0.093333333	2	0.048896861	0.96666826	Ncapg2	-	-	-	non-SMC condensin II complex, subunit G2 [Source:MGI Symbol;Acc:MGI:1923294]	-	GO:0000796//condensin complex;GO:0005634//nucleus;GO:0016020//membrane;GO:0016021//integral component of membrane;GO:0016607//nuclear speck	GO:0005515//protein binding;GO:0035064//methylated histone binding;GO:0043425//bHLH transcription factor binding;GO:0098772//molecular function regulator	GO:0001833//inner cell mass cell proliferation;GO:0006366//transcription from RNA polymerase II promoter;GO:0007049//cell cycle;GO:0030218//erythrocyte differentiation;GO:0030261//chromosome condensation;GO:0045647//negative regulation of erythrocyte differentiation;GO:0051301//cell division;GO:0061098//positive regulation of protein tyrosine kinase activity;GO:2000273//positive regulation of rec…
ENSMUSG00000024987	185	1137	334	254	131	319	4.56	30.97	8.04	4.93	2.95	7.55	14.52333333	5.143333333	-1.497597051	0.049102967	0.96666826	Cyp26a1	Metabolism;Metabolism	Global and overview maps;Metabolism of cofactors and vitamins	K07437;K07437	cytochrome P450, family 26, subfamily a, polypeptide 1 [Source:MGI Symbol;Acc:MGI:1096359]	ko01100//Metabolic pathways;ko00830//Retinol metabolism	-	GO:0001972//retinoic acid binding;GO:0004497//monooxygenase activity;GO:0005506//iron ion binding;GO:0008401//retinoic acid 4-hydroxylase activity;GO:0016491//oxidoreductase activity;GO:0016705//oxidoreductase activity, acting on paired donors, with incorporation or reduction of molecular oxygen;GO:0016709//oxidoreductase activity, acting on paired donors, with incorporation or reduction of molec…	GO:0001822//kidney development;GO:0006805//xenobiotic metabolic process;GO:0032526//response to retinoic acid;GO:0033189//response to vitamin A;GO:0034653//retinoic acid catabolic process;GO:0042573//retinoic acid metabolic process;GO:0055114//oxidation-reduction process
ENSMUSG00000071203	15	10	22	44	41	29	0.13	0.09	0.18	0.29	0.32	0.24	0.133333333	0.283333333	1.087462841	0.049348678	0.96666826	Naip5	Organismal Systems;Human Diseases	Immune system;Infectious diseases	K12807;K12807	NLR family, apoptosis inhibitory protein 5 [Source:MGI Symbol;Acc:MGI:1298220]	ko04621//NOD-like receptor signaling pathway;ko05134//Legionellosis	GO:0005737//cytoplasm;GO:0043005//neuron projection;GO:0043025//neuronal cell body;GO:0043204//perikaryon;GO:0072557//IPAF inflammasome complex	GO:0000166//nucleotide binding;GO:0005515//protein binding;GO:0005524//ATP binding;GO:0043027//cysteine-type endopeptidase inhibitor activity involved in apoptotic process;GO:0046872//metal ion binding	GO:0002376//immune system process;GO:0006915//apoptotic process;GO:0006954//inflammatory response;GO:0016045//detection of bacterium;GO:0032731//positive regulation of interleukin-1 beta production;GO:0035635//entry of bacterium into host cell;GO:0042742//defense response to bacterium;GO:0043066//negative regulation of apoptotic process;GO:0043154//negative regulation of cysteine-type endopeptida…
ENSMUSG00000052632	580	109	141	803	479	735	5.71	0.96	1.36	6.32	4.18	6.92	2.676666667	5.806666667	1.117272731	0.049532201	0.96666826	Asap2	Cellular Processes;Organismal Systems	Transport and catabolism;Immune system	K12488;K12488	ArfGAP with SH3 domain, ankyrin repeat and PH domain 2 [Source:MGI Symbol;Acc:MGI:2685438]	ko04144//Endocytosis;ko04666//Fc gamma R-mediated phagocytosis	GO:0005575//cellular_component;GO:0005737//cytoplasm;GO:0005794//Golgi apparatus;GO:0005886//plasma membrane;GO:0016020//membrane;GO:0032580//Golgi cisterna membrane	GO:0005096//GTPase activator activity;GO:0005515//protein binding;GO:0046872//metal ion binding	GO:0043547//positive regulation of GTPase activity
